# Supplementary material for: A Lysine Residue at the C-Terminus of MHC Class I Ligands Correlates with Low C-Terminal Proteasomal Cleavage Probability
Source: Biomolecules. 2023 Aug 24;13(9):1300. doi: 10.3390/biom13091300 (PMC10527444; doi:10.3390/biom13091300)
Supplement: Supplementary file 1 [file biomolecules-13-01300-s001.zip]

Archive with 5 entries (5 files):
- Supplementary_Table_S1.xlsx
- Supplementary_Table_S2.xlsx
- Supplementary_Table_S3.csv
- Supplmenetary_Table_S4.csv
- Supplementary_Schmalen_et_al_revised.pdf
