# Supplementary material for: A Lysine Residue at the C-Terminus of MHC Class I Ligands Correlates with Low C-Terminal Proteasomal Cleavage Probability
Source: Biomolecules. 2023 Aug 24;13(9):1300. doi: 10.3390/biom13091300 (PMC10527444; doi:10.3390/biom13091300)
Supplement: Supplementary file 1 [file biomolecules-13-01300-s001.zip › Supplementary_Table_S1.xlsx]

## Sheet: Immunopeptidome
Confidence	Sequence	Annotated Sequence	Master Protein Accessions	Positions in Master Proteins	Abundance Ratio: (IFNy_28) / (ctrl_28)	Abundance Ratio: (IFNy_32) / (ctrl_32)	Abundance Ratio P-Value: (IFNy_28) / (ctrl_28)	Abundance Ratio P-Value: (IFNy_32) / (ctrl_32)	Abundance Ratio Adj. P-Value: (IFNy_28) / (ctrl_28)	Abundance Ratio Adj. P-Value: (IFNy_32) / (ctrl_32)	Abundances (Grouped): ctrl_28	Abundances (Grouped): ctrl_32	Abundances (Grouped): IFNy_28	Abundances (Grouped): IFNy_32	Abundance: F1: Sample, ctrl_28	Abundance: F9: Sample, ctrl_28	Abundance: F17: Sample, ctrl_28	Abundance: F18: Sample, ctrl_28	Abundance: F47: Sample, ctrl_28	Abundance: F48: Sample, ctrl_28	Abundance: F2: Sample, ctrl_32	Abundance: F10: Sample, ctrl_32	Abundance: F19: Sample, ctrl_32	Abundance: F20: Sample, ctrl_32	Abundance: F45: Sample, ctrl_32	Abundance: F46: Sample, ctrl_32	Abundance: F3: Sample, IFNy_28	Abundance: F11: Sample, IFNy_28	Abundance: F21: Sample, IFNy_28	Abundance: F22: Sample, IFNy_28	Abundance: F43: Sample, IFNy_28	Abundance: F44: Sample, IFNy_28	Abundance: F4: Sample, IFNy_32	Abundance: F12: Sample, IFNy_32	Abundance: F23: Sample, IFNy_32	Abundance: F24: Sample, IFNy_32	Abundance: F41: Sample, IFNy_32	Abundance: F42: Sample, IFNy_32	Found in Sample: [S1] F1: Sample, ctrl_28	Found in Sample: [S9] F9: Sample, ctrl_28	Found in Sample: [S17] F17: Sample, ctrl_28	Found in Sample: [S18] F18: Sample, ctrl_28	Found in Sample: [S47] F47: Sample, ctrl_28	Found in Sample: [S48] F48: Sample, ctrl_28	Found in Sample: [S2] F2: Sample, ctrl_32	Found in Sample: [S10] F10: Sample, ctrl_32	Found in Sample: [S19] F19: Sample, ctrl_32	Found in Sample: [S20] F20: Sample, ctrl_32	Found in Sample: [S45] F45: Sample, ctrl_32
High	YYVTIIDAPGHR	[K].YYVTIIDAPGHR.[D]	P68104	P68104 [85-96]	1.05	0.242	0.765103	0.0461452	0.96062	0.138853	91.9	173	105.4	41.9				132666	79388.4	59145.6	179884	124092					121087	90999.4				62097	36207.2						Not Found	Not Found	Not Found	Peak Found	Peak Found	Peak Found	High	High	Not Found	Not Found	Not Found
High	IVQAEGEAEAAK	[K].IVQAEGEAEAAK.[M]	Q99623	Q99623 [225-236]	3.839	0.505	0.132014	0.286537	0.360913	0.588718	102.3	119	392.7	55.9				72607.3		57858.8	742358	336368	13342	16908.3			122842	31700.7		503958	535168				17753.7	91431.1	70686.9	15880.9	Not Found	Not Found	Not Found	Peak Found	Not Found	Peak Found	High	High	Peak Found	Peak Found	Not Found
High	IVQGKSRPIK	[P].IVQGKSRPIK.[I]	P78346	P78346 [63-72]	1.076	1.679	0.965069	0.581481	0.995572	0.880166	186.9	5.2	192.2	7.5	196616	106065	1.1503e+06	2.17894e+06	1.44545e+06	687948	6489.72	5512.83	55474.3	26746	23270.7	45589.4	790974	495211	1.71235e+06	1.05717e+06	693177	1.1366e+06		10986.8	86394.5	28760.3		44525.1	High	Peak Found	Peak Found	High	High	High	Peak Found	Peak Found	Peak Found	Peak Found	Peak Found
High	IVSNASCTTNCLAPLAK	[N].IVSNASCTTNCLAPLAK.[V]	O14556	O14556 [218-234]	3.44	100	0.0539487	1e-17	0.174614	4.47423e-17	85.6		294.4	168.3	360801												429156			1796952	1.24099e+06				197901	1.04396e+06	709375		Peak Found	Not Found	Not Found	Not Found	Not Found	Not Found	Not Found	Not Found	Not Found	Not Found	Not Found
High	LVTDLTKVHK	[K].LVTDLTKVHK.[E]	P02769	P02769 [257-266]	1.233	1.193	0.825425	0.876864	0.967741	0.98817	165.7	23.8	203.5	27.8	810263	248477	1.53627e+06	2.60852e+06	1.00059e+06	398299	80629.9	39465.9	483688	405382	207859	44703.7	364162	352837	2.55575e+06	1.53007e+06	2.79315e+06	799062		21059.9	528196	392882	150986	145579	High	High	Peak Found	Peak Found	High	High	Peak Found	Peak Found	Peak Found	Peak Found	Peak Found
High	LVTDLTKVHKE	[K].LVTDLTKVHKE.[C]	P02769	P02769 [257-267]	0.812	2.538	0.594186	0.143055	0.897542	0.357548	169.2	19.7	140.7	44.9	2.58247e+06	872606	611758	1.68182e+06	2.71414e+06	1.8375e+06	809216	37075.9	240366	89022.2	207264	202859	2.22684e+06	495291	1.70753e+06	710942	1.27314e+06	1.67895e+06	248150	74540.9	532440	2.02965e+06	1.41684e+06	409360	Peak Found	High	High	Peak Found	High	High	High	Peak Found	Peak Found	Peak Found	Peak Found
High	LYHSEAFTVNFGDTEEAK	[K].LYHSEAFTVNFGDTEEAK.[K]	P01009	P01009 [161-178]		1.309		0.737515		0.955754		113.7		148.9								87230.9												114203					Not Found	Not Found	Not Found	Not Found	Not Found	Not Found	Not Found	Peak Found	Not Found	Not Found	Not Found
High	IYVDDGLISLQVK	[K].IYVDDGLISLQVK.[Q]	P14618	P14618 [174-186]	2.14	0.962	0.440919	0.921638	0.794848	0.993939	88	99.2	188.3	94.7		96601.9					119037	99604.6					216887	129628		206701			69519.2	103890		299444	243458	88380.5	Not Found	Peak Found	Not Found	Not Found	Not Found	Not Found	Peak Found	Peak Found	Not Found	Not Found	Not Found
High	MAAGVEAAAEVAATEIK	[-].MAAGVEAAAEVAATEIK.[M]	P52272	P52272 [1-17]	100	0.01	1e-17	1e-17	5.69014e-17	4.47423e-17		124.9	675.1									128561						79842.8		863078	694889								Not Found	Not Found	Not Found	Not Found	Not Found	Not Found	Not Found	Peak Found	Not Found	Not Found	Not Found
High	MAEDMETKIKNYKTAPFD	[-].MAEDMETKIKNYKTAPFD.[S]	P14854	P14854 [1-18]	0.01	1.923	1e-17	0.324297	5.69014e-17	0.637841	41.3	167.8		347.2						148926	482673	560984	2.68837e+06	332950	651389	1842726							3.96226e+06	1.2505e+06	1.77451e+06		121212	1.0805e+06	Not Found	Not Found	Not Found	Not Found	Not Found	Peak Found	High	High	High	High	High
High	MALDIEIAAYR	[K].MALDIEIAAYR.[K]	P07196; P07197	P07196 [380-390]; P07197 [392-402]	0.635	0.429	0.36587	0.216366	0.722813	0.487522	108.6	91.3	69	43.4	157411						258240	132297	82992.1						87642.6	173921	100017			21824.1			181018		Peak Found	Not Found	Not Found	Not Found	Not Found	Not Found	Peak Found	High	Peak Found	Not Found	Not Found
High	MALDIEIATYR	[K].MALDIEIATYR.[K]	P08670	P08670 [391-401]	1.395	0.738	0.980126	0.481391	0.998028	0.807895	78.9	131.3	111.4	71.6	224974	327862	374438	244087		45808.5	692405	534554	406337	187403	45888.8		336701	367232	353217	618677	150009	64659.9	221710	394448	212006	400649	112669		Peak Found	High	Peak Found	Peak Found	Not Found	Peak Found	High	High	Peak Found	Peak Found	Peak Found
High	MAQQAADKYLYVDKN	[-].MAQQAADKYLYVDKN.[F]	P35579	P35579 [1-15]	0.943		0.633737		0.919184		271.9		256.3		97399.3	118116	326216	1.19716e+06	652543										307540										Peak Found	Peak Found	Peak Found	High	High	Not Found	Not Found	Not Found	Not Found	Not Found	Not Found
High	MATAASSSSLEKS	[E].MATAASSSSLEKS.[Y]	P62736; P63261	P62736 [229-241]; P63261 [227-239]	0.353	0.98	0.0450569	0.872654	0.149229	0.987537	279.4	17.1	105.3	20.1	58305.3			1.66531e+06	1.45708e+06	66402.5	178936		10940.4	33238.5		5075.53	52980.5		228047		81290.5	168910	10634			32827	30182.6	16595.2	Peak Found	Not Found	Not Found	High	High	Peak Found	High	Not Found	Peak Found	Peak Found	Not Found
High	MAVTFIGNSTAIQELFK	[K].MAVTFIGNSTAIQELFK.[R]	P07437	P07437 [363-379]		0.01		1e-17		4.47423e-17		800									238434	148918																	Not Found	Not Found	Not Found	Not Found	Not Found	Not Found	Peak Found	High	Not Found	Not Found	Not Found
High	EELKETIKKL	[D].EELKETIKKL.[L]	P35659	P35659 [323-332]	5.733	3.832	0.000470654	0.0588262	0.00213485	0.171748	52.3	4.4	343.5	16.8			255919	384225	587588	381222		32007.3					3.23948e+06	2.03519e+06	3.50291e+06	2.09117e+06	574558	3.02169e+06	90953.9	70688.7	529593	124172	121168	391090	Not Found	Not Found	Peak Found	Peak Found	Peak Found	Peak Found	Not Found	Peak Found	Not Found	Not Found	Not Found
High	MDGSFSVKPLK	[H].MDGSFSVKPLK.[Q]	O60291	O60291 [228-238]	1.788	0.01	0.728611	1e-17	0.949218	4.47423e-17	126.6	35.9	269		179108		176382	268546	317078			62112.2					402789	252839	565912	465887		480947							Peak Found	Not Found	Peak Found	Peak Found	Peak Found	Not Found	Not Found	Peak Found	Not Found	Not Found	Not Found
High	EEIKEKVHKY	[K].EEIKEKVHKY.[N]	Q86WH2	Q86WH2 [52-61]	25.106	2.212	1.54654e-06	0.279732	7.97621e-06	0.578687	9.9	6.3	249.8	22.1		15133.7			17542.9	11433.6		3651.91	15229.2	37813	9606.15	4335.04	431075	198573	492755	335123	194663	449995		4172.34	51766.6	33690.2			Not Found	Peak Found	Not Found	Not Found	Peak Found	Peak Found	Not Found	Peak Found	Peak Found	Peak Found	Peak Found
High	EEIHDLHQRI	[D].EEIHDLHQRI.[D]	P07099	P07099 [58-67]	5.217	1.85	0.0345141	0.405223	0.117768	0.737098	51.7	10.5	269.6	19.3		43025.6		332444		72033.1	14564.1						225951	375762	764663	349684		525643			47493.9		15281.2		Not Found	Peak Found	Not Found	Peak Found	Not Found	Peak Found	Peak Found	Not Found	Not Found	Not Found	Not Found
High	EEIGTPRKF	[E].EEIGTPRKF.[T]	P28749	P28749 [328-336]	8.192	0.271	0.000178678	0.0312911	0.000836775	0.0982008	28.8	64.8	310.2	17.5	3.24097e+06	120578	127207	399167	203775	88827.6	362611						3.95375e+06	895176	2.15467e+06	2.26433e+06	803001	1.40065e+06	373057		163995	48275.4		58671.5	Peak Found	Peak Found	Peak Found	Peak Found	Peak Found	Peak Found	Peak Found	Not Found	Not Found	Not Found	Not Found
High	MDHLDIDHNKKID	[F].MDHLDIDHNKKID.[F]	P20930	P20930 [58-70]	1.044	0.491	0.751564	0.292681	0.958976	0.596295	73.3	90.8	72.1	31.3	82826.4	196679	402431	232539	485030	121078	171432	60417.2	239842	586345	883529	292974	170536	117452	389258	136234	473143	259771		40469.3	91300.9	85494.8	365053	427551	Peak Found	Peak Found	Peak Found	Peak Found	High	Peak Found	Peak Found	Peak Found	Peak Found	High	High
High	MEEEIAALVIDNGSGMCK	[-].MEEEIAALVIDNGSGMCK.[A]	P63261	P63261 [1-18]	100	100	1e-17	1e-17	5.69014e-17	4.47423e-17			221.9	193.7																150868			131711						Not Found	Not Found	Not Found	Not Found	Not Found	Not Found	Not Found	Not Found	Not Found	Not Found	Not Found
High	MEEEIAALVIDNGSGMCK	[-].MEEEIAALVIDNGSGMCK.[A]	P63261	P63261 [1-18]	100	0.01	1e-17	1e-17	5.69014e-17	4.47423e-17		79.3	63.9								638926	276214					216386	58682.3		603019	529909								Not Found	Not Found	Not Found	Not Found	Not Found	Not Found	High	High	Not Found	Not Found	Not Found
High	MEEEIAALVIDNGSGMCK	[-].MEEEIAALVIDNGSGMCK.[A]	P63261	P63261 [1-18]	100	0.01	1e-17	1e-17	5.69014e-17	4.47423e-17		79.8	87.3								146448										160220								Not Found	Not Found	Not Found	Not Found	Not Found	Not Found	Peak Found	Not Found	Not Found	Not Found	Not Found
High	IVNPMGHSRKK	[V].IVNPMGHSRKK.[A]	P55085	P55085 [177-187]	1.574	2.762	0.770247	0.110811	0.962015	0.291554	96.9	6.9	148	11.6	72677.9	15171.3	101202	289102	105629	46848	11394.6		3306.24				139180	69647.3	265654	123345	45938.1	176084	10170.4		28253.6			10262.1	Peak Found	Peak Found	Peak Found	High	Peak Found	Peak Found	Peak Found	Not Found	Peak Found	Not Found	Not Found
High	EELTLEGIRQF	[K].EELTLEGIRQF.[Y]	P60842	P60842 [239-249]	100	100	1e-17	1e-17	5.69014e-17	4.47423e-17			200.6	150.6													997505	727585	667406			715109	138927	88156.2	914544	606982	483451	956403	Not Found	Not Found	Not Found	Not Found	Not Found	Not Found	Not Found	Not Found	Not Found	Not Found	Not Found
High	EELYGYLKKY	[T].EELYGYLKKY.[H]	P19784	P19784 [253-262]	100		1e-17		5.69014e-17				349.1														262371	191538	330278			204972							Not Found	Not Found	Not Found	Not Found	Not Found	Not Found	Not Found	Not Found	Not Found	Not Found	Not Found
High	EEMEAEHRL	[M].EEMEAEHRL.[Q]	P28340	P28340 [42-50]	100		1e-17		5.69014e-17				318.7														247402	100180	209002	197814	76805.9	168757							Not Found	Not Found	Not Found	Not Found	Not Found	Not Found	Not Found	Not Found	Not Found	Not Found	Not Found
High	LTPDETYVPKAF	[A].LTPDETYVPKAF.[D]	P02769	P02769 [514-525]	0.779	0.919	0.461571	0.863685	0.812336	0.986563	169.8	45.1	149.9	39.9	492617	285848	373584	425305	288922	250656	117957	64685.5					495701	271099	310474	357382	152140	101505	102350	62963.8			77241.7		High	High	High	High	Peak Found	High	Peak Found	Peak Found	Not Found	Not Found	Not Found
High	LTPDETYVPKAFD	[A].LTPDETYVPKAFD.[E]	P02769	P02769 [514-526]	0.893	1.025	0.664173	0.920132	0.932048	0.993939	173.8	47.3	145.1	43.6	983859	586369	425250	675064	568805	395349	303732	157220			58496		1.13052e+06	547015	447696	470227	390079	494029	311341	188504	122671	145006		109205	High	Peak Found	Peak Found	High	Peak Found	High	High	High	Not Found	Not Found	Peak Found
High	LTPDETYVPKAFDE	[A].LTPDETYVPKAFDE.[K]	P02769	P02769 [514-527]	1.21	0.693	0.947383	0.568928	0.993641	0.872121	99.1	109.4	97.2	43.1	280040	171288				60739		48088.7	191508			189044	338824	144565	168009				131765	42146.2					High	Peak Found	Not Found	Not Found	Not Found	Peak Found	Not Found	Peak Found	Peak Found	Not Found	Not Found
High	EEQQALQKKL	[E].EEQQALQKKL.[K]	P07951	P07951 [41-50]	1.974	0.493	0.0576456	0.226825	0.184053	0.504233	51.6	26.9	171.7	14.2	4.99856e+06	49842.7	2.99134e+06	4.73674e+06	438811	116327	925140		597141	440939			6.50908e+06	785462	5.05965e+06	5.06683e+06	2.86776e+06	1.53939e+06	858397		397555	249083		33448	Peak Found	Peak Found	Peak Found	Peak Found	Peak Found	Peak Found	Peak Found	Not Found	Peak Found	Peak Found	Not Found
High	LTYQTEEDRK	[E].LTYQTEEDRK.[N]	P13535; P12882; P12883; Q9UKX2; Q9Y623	P13535 [1853-1862]; P12882 [1854-1863]; P12883 [1850-1859]; Q9UKX2 [1856-1865]; Q9Y623 [1854-1863]	1.607	2.34	0.726734	0.189738	0.948117	0.442993	251.7	6.9	404.4	16		10921.1	355346	1389969								9682.62			763566	1.18131e+06	427094	39863.1	22655.7		32154.8	137634	20072	5883.36	Not Found	Peak Found	Peak Found	Peak Found	Not Found	Not Found	Not Found	Not Found	Not Found	Not Found	Not Found
High	LVDSGAQVSVVHPNL	[F].LVDSGAQVSVVHPNL.[W]	Q53RT3	Q53RT3 [210-224]		0.01		1e-17		4.47423e-17		333.1										46664.7		279411	237991	122078													Not Found	Not Found	Not Found	Not Found	Not Found	Not Found	Not Found	Peak Found	Not Found	Peak Found	High
High	LVELLKHKPK	[A].LVELLKHKPK.[A]	P02769	P02769 [552-561]	0.953	1.655	0.737654	0.546008	0.953333	0.854304	129.6	16.5	123.6	27.3	144449	193307	498951	788024	819519	513697			64324.4					186773	482797	702746	313955	566103		36004.7	91190.9	466643	356976	106456	Peak Found	High	Peak Found	High	High	High	Not Found	Not Found	Peak Found	Not Found	Not Found
High	LVELLKHKPKA	[A].LVELLKHKPKA.[T]	P02769	P02769 [552-562]	0.547	0.759	0.157764	0.639489	0.411736	0.909953	219.1	20.3	123.1	15.4	595935	1019463	1.96419e+06	3.48461e+06	3.35482e+06	1.67542e+06		175616	160928				843302	825689	1.77449e+06	1.23118e+06	412234	1.87163e+06	34781.1	100039	298286	131672	123623	224647	High	High	High	High	High	High	Not Found	Peak Found	Peak Found	Not Found	Not Found
High	EEQAEPDGTEVADK	[R].EEQAEPDGTEVADK.[AT]	P13535; Q9UKX3; P11055; P12882; Q9UKX2; Q9Y623	P13535 [373-386]; Q9UKX3 [372-385]; P11055 [371-384]; P12882 [373-386]; Q9UKX2 [373-386]; Q9Y623 [373-386]	100	100	1e-17	1e-17	5.69014e-17	4.47423e-17			34.6	39.4													213924	71859.3			51639.2				38191.2	176655	175341	25439.3	Not Found	Not Found	Not Found	Not Found	Not Found	Not Found	Not Found	Not Found	Not Found	Not Found	Not Found
High	EEQAEPDGTEEADK	[R].EEQAEPDGTEEADK.[S]	P12883	P12883 [370-383]																																			Not Found	Not Found	Not Found	Not Found	Not Found	Not Found	Not Found	Not Found	Not Found	Not Found	Not Found
High	EEPVSSGPEEAVGK	[K].EEPVSSGPEEAVGK.[S]	O00567	O00567 [565-578]		0.01		1e-17		4.47423e-17		800									111037																		Not Found	Not Found	Not Found	Not Found	Not Found	Not Found	High	Not Found	Not Found	Not Found	Not Found
High	MEIDDLASNMETVSK	[K].MEIDDLASNMETVSK.[A]	P12882	P12882 [1230-1244]	100	100	1e-17	1e-17	5.69014e-17	4.47423e-17			251.7	381.3													1.39927e+06	707483		242354	192422				328712	1.19727e+06	1.58784e+06	249941	Not Found	Not Found	Not Found	Not Found	Not Found	Not Found	Not Found	Not Found	Not Found	Not Found	Not Found
High	EEPTVIKKY	[L].EEPTVIKKY.[L]	Q9Y5X3	Q9Y5X3 [257-265]	5.306	13.789	3.82846e-09	1.67286e-05	2.07147e-08	6.98403e-05	53.1	0.9	278.7	11.3	3.45365e+06	1.98952e+06	1.39505e+07	2.04105e+07	1.87007e+07	1.20869e+07	76281.5	44717.7	791507	205269	226185	588685	8.70864e+07	4.64716e+07	93679946	5.92524e+07	3.91728e+07	7.84153e+07	1.54167e+06	1.08825e+06	8.66143e+06	3.01471e+06	2.5306e+06	7.53998e+06	High	High	High	High	High	High	Peak Found	Peak Found	High	Peak Found	Peak Found
High	LVEVSRSLGK	[T].LVEVSRSLGK.[V]	P02769	P02769 [446-455]	0.828	1.083	0.507813	0.952871	0.847497	0.996358	199.1	17.5	168.9	17.8	6.57829e+06	4.67971e+06	7.98783e+06	1.28472e+07	1.11773e+07	6.44133e+06	1.3244e+06	618508	656352	244647	434133	712007	5.64871e+06	4.0206e+06	7.0074e+06	8519786	6.37576e+06	5.93146e+06	1.06071e+06	526312	902377	608637	419684	689824	High	High	High	High	High	High	High	High	High	High	High
High	LVEVSRSLGKV	[T].LVEVSRSLGKV.[G]	P02769	P02769 [446-456]	0.87	1.198	0.727226	0.865087	0.948152	0.986812	186.1	25.7	164.5	28	1.91446e+06	1.12633e+06	2.43404e+06	3.12659e+06	2.21479e+06	1.64485e+06	358270	354928	188370	53800.4	628256	227920	1.9023e+06	1.15489e+06	2.55321e+06	2.75265e+06	826216	1.74137e+06	397654	241141	566536	173245	205636	2.11142e+06	High	High	High	High	High	High	High	High	Peak Found	Peak Found	Peak Found
High	EENQVKKYH	[L].EENQVKKYH.[R]	Q14683	Q14683 [368-376]	17.806	3.823	1.47353e-05	0.0897048	7.34948e-05	0.244614	15.2	2.8	271.9	10.9		25575.2	79772.4	210245	140534	57793.5				19990.5	11109.5		1.13303e+06	1.24944e+06	2332637	1.7229e+06	1.1039e+06	1.622e+06	29116	30688.6	125796	82552	39324.5	86656	Not Found	Peak Found	Peak Found	Peak Found	Peak Found	Peak Found	Not Found	Not Found	Not Found	Peak Found	Peak Found
High	LVEVSRSLGKVG	[T].LVEVSRSLGKVG.[T]	P02769	P02769 [446-457]	0.925	1.443	0.786763	0.615898	0.96263	0.898866	192	14.2	173.4	19.3	3.8306e+07	2.00677e+07	35733421	4.68172e+07	3.24905e+07	2.86372e+07	9072112	1.91038e+06	3.8665e+06	1.20615e+06	1.89382e+06	3330520	35296640	18819325	35578839	40372578	1.95954e+07	26850570	8.37273e+06	1.79807e+06	6.11428e+06	3.00721e+06	2644309	3.89513e+06	High	High	High	High	High	High	High	High	High	High	High
High	EENGRKEIDIKKY	[F].EENGRKEIDIKKY.[A]	P49368	P49368 [186-198]	3.526	5.001	0.204932	0.0241208	0.493596	0.0778178	103.9	7.3	260.1	53.9	623275	248466		60645.4	183854	24925.8	12837.7	27781.1			9346.48		924589	373899	476141	445234	374340	829925			46739.6		95420.3	96412.9	Peak Found	Peak Found	Not Found	Peak Found	Peak Found	Peak Found	Peak Found	Peak Found	Not Found	Not Found	Peak Found
High	EENAEQQALAAK	[R].EENAEQQALAAK.[R]	Q9UQE7	Q9UQE7 [475-486]	1.122	1.021	0.887104	0.999662	0.980457	0.999944	180.7	70.3	202.8	71.7			130079	157314			82261.2	37609.6							237706		108459						115215	27967.2	Not Found	Not Found	Peak Found	Peak Found	Not Found	Not Found	High	High	Not Found	Not Found	Not Found
High	LVKDQVILK	[S].LVKDQVILK.[V]	O15228	O15228 [448-456]	0.858	0.625	0.682801	0.491172	0.93736	0.814696	231	15	198.1	11.5	646303	383781	1.76652e+06	3.34293e+06	3.47764e+06	1.70549e+06	175339	61461.1	152488	82884.7			2.22315e+06	1.2472e+06	1.77696e+06	1.22162e+06	893342	1.78872e+06	86416	35683.4		89035.6	55533.8	186942	High	High	High	High	High	High	Peak Found	Peak Found	Peak Found	Peak Found	Not Found
High	LVKPKIVKK	[P].LVKPKIVKK.[R]	P62910	P62910 [7-15]	1.114	1.538	0.699326	0.579372	0.942539	0.878516	233.1	3.4	225	5.8	537840	417429	3.67574e+06	6.27641e+06	4.37525e+06	3.19875e+06		6590.09	154992	50033.2	45199.7	153379	3.72961e+06	1.86415e+06	5.51427e+06	2.93873e+06	1.35395e+06	4.66033e+06	50727.1	38329.3	257573	99457.8	73140	212925	High	High	High	High	High	High	Not Found	Peak Found	High	Peak Found	Peak Found
High	LVLEVAQHLGESTVR	[R].LVLEVAQHLGESTVR.[T]	P06576	P06576 [95-109]	0.732	0.01	0.470227	1e-17	0.819786	4.47423e-17	279.2	25.7	204.3					482508				44383.7							353111										Not Found	Not Found	Not Found	Peak Found	Not Found	Not Found	Not Found	Peak Found	Not Found	Not Found	Not Found
High	IVIGMDVAASEFYR	[K].IVIGMDVAASEFYR.[D]	P09104	P09104 [240-253]		0.01		1e-17		4.47423e-17		56.8									176566	87880.4																	Not Found	Not Found	Not Found	Not Found	Not Found	Not Found	Peak Found	Peak Found	Not Found	Not Found	Not Found
High	LVLSTLSGRPVK	[R].LVLSTLSGRPVK.[I]	Q9Y2P8	Q9Y2P8 [20-31]	1.317		0.994042		0.999871		187		173.2			46591.8	430604	878835	518702	136759							682941	350199	610450	247858		398801							Not Found	Peak Found	Peak Found	High	High	Peak Found	Not Found	Not Found	Not Found	Not Found	Not Found
High	EEPAAAGSGAASPSAAEK	[K].EEPAAAGSGAASPSAAEK.[G]	P29966	P29966 [70-87]	100	0.01	1e-17	1e-17	5.69014e-17	4.47423e-17		652.5	147.5								224632						50798.3												Not Found	Not Found	Not Found	Not Found	Not Found	Not Found	High	Not Found	Not Found	Not Found	Not Found
High	EESGKPGAHVTVK	[R].EESGKPGAHVTVK.[K]	P22626	P22626 [100-112]	1.732	0.045	0.645217	1.22176e-08	0.925507	5.31173e-08	61.7	416.7	106.9	12.1	32552.2				198918	86326.8	919372	369644					800109	263784		149532	145182	53046.9				16140.1	59681.3	16870.5	Peak Found	Not Found	Not Found	Not Found	Peak Found	Peak Found	High	High	Not Found	Not Found	Not Found
High	MEIDDLASNVETVSK	[K].MEIDDLASNVETVSK.[A]	Q9UKX2	Q9UKX2 [1232-1246]	100	100	1e-17	1e-17	5.69014e-17	4.47423e-17			323.8	428.8													584500	304693								950467	558800	143672	Not Found	Not Found	Not Found	Not Found	Not Found	Not Found	Not Found	Not Found	Not Found	Not Found	Not Found
High	MLDAEDIVNTPKPDEK	[K].MLDAEDIVNTPKPDEK.[A]	Q08043	Q08043 [235-250]	100	100	1e-17	1e-17	5.69014e-17	4.47423e-17			373.6	426.4													344232	187661								290034			Not Found	Not Found	Not Found	Not Found	Not Found	Not Found	Not Found	Not Found	Not Found	Not Found	Not Found
High	NAYEESLDQLETLKR	[K].NAYEESLDQLETLKR.[E]	P12882; Q9UKX2	P12882 [1490-1504]; Q9UKX2 [1492-1506]	100	100	1e-17	1e-17	5.69014e-17	4.47423e-17			217.4	280.5													451866	230899		893786	119308				257126	1.11504e+06	675559	177775	Not Found	Not Found	Not Found	Not Found	Not Found	Not Found	Not Found	Not Found	Not Found	Not Found	Not Found
High	NAYEESLDQLETLKRENK	[K].NAYEESLDQLETLKRENK.[N]	P12882; Q9UKX2	P12882 [1490-1507]; Q9UKX2 [1492-1509]	8.585	14.113	0.0165125	0.000102844	0.0608302	0.000416446	23.3	18.7	200.1	263.9		79447.7			151775	76118.7			63727.2				1.04574e+06	670875	105356	2.36365e+06	682084		62770.9	90706.1	1.00492e+06	3.97194e+06	2.11255e+06	804972	Not Found	Peak Found	Not Found	Not Found	Peak Found	Peak Found	Not Found	Not Found	Peak Found	Not Found	Not Found
High	NDFTEEEEAQVR	[K].NDFTEEEEAQVR.[K]	P63208	P63208 [143-154]	1.023	0.01	0.736269	1e-17	0.95256	4.47423e-17	174.3	54.3	178.6				260579	306703	375476	378245	274567	164422			52584.6	68022.4			330629	324654	371308	365865							Not Found	Not Found	Peak Found	Peak Found	Peak Found	Peak Found	High	High	Not Found	Not Found	Peak Found
High	EEFDEKIATKY	[Y].EEFDEKIATKY.[K]	P09884	P09884 [415-425]	100	0.141	1e-17	0.00707584	5.69014e-17	0.0248776		165.6	163.4	23.3											212086	250030	227248	79954.9	506950				54962.3	19049					Not Found	Not Found	Not Found	Not Found	Not Found	Not Found	Not Found	Not Found	Not Found	Not Found	Peak Found
High	NEDEDSPNKLY	[R].NEDEDSPNKLY.[T]	P62899	P62899 [93-103]	12.994	100	7.79132e-06	1e-17	3.9118e-05	4.47423e-17	25.9		336.8	7.8			127920										2.26811e+06	876931	2460647	1.32041e+06	1.1332e+06	2092331	38677		216672		23760.9		Not Found	Not Found	Peak Found	Not Found	Not Found	Not Found	Not Found	Not Found	Not Found	Not Found	Not Found
High	NEDEPIRVSY	[Q].NEDEPIRVSY.[H]	Q96G74	Q96G74 [320-329]	100	1.163	1e-17	0.921316	5.69014e-17	0.993939		40.9	134.6	52.3								641027			145476	235522	1.3686e+06	676468	1.12101e+06	737234	684867	816900		604180	201519		229938	394681	Not Found	Not Found	Not Found	Not Found	Not Found	Not Found	Not Found	Peak Found	Not Found	Not Found	Peak Found
High	EEESQPAKKTY	[E].EEESQPAKKTY.[T]	O75400	O75400 [378-388]	8.224	4.128	0.000776443	0.0820018	0.00345212	0.227387	33.6	2.2	251.5	10.6		26660.3	195987	283483	201257	109362	22192.2		17078.7	9492.47	8016.53		1.12838e+06	590397	1.399e+06	1.54172e+06	1.73049e+06	1.85609e+06	17866.9		117405	84452.3	35892.4	62012.4	Not Found	Peak Found	Peak Found	Peak Found	Peak Found	Peak Found	Peak Found	Not Found	Peak Found	Peak Found	Peak Found
High	NEEPSEEEIDAPKPK	[K].NEEPSEEEIDAPKPK.[K]	Q9NR30	Q9NR30 [117-131]	0.615	0.488	0.324644	0.296786	0.673747	0.600691	139.2	128.3	85.6	62.6	153815		119421	208020			306018	141794			13684.3			48539.1	94638.3		296584		69147.1						Peak Found	Not Found	Peak Found	Peak Found	Not Found	Not Found	High	High	Not Found	Not Found	Peak Found
High	NELNIIHKF	[E].NELNIIHKF.[I]	Q8WWY3	Q8WWY3 [105-113]	17.318	6.506	1e-17	0.00271866	5.69014e-17	0.0100602	16.9	6.6	356.7	37.8	193615	170259	785308	880286	271040	300846			151507	82824.2			9.3311e+06	4.58627e+06	13611541	6.95387e+06	1.27823e+06	5.20558e+06	593658	381172	2765013	685502	489061	1.83253e+06	Peak Found	Peak Found	High	High	Peak Found	High	Not Found	Not Found	Peak Found	Peak Found	Not Found
High	EEEKTGKVKY	[A].EEEKTGKVKY.[S]	Q15269	Q15269 [265-274]	19.035	4.819	0.000480796	0.0187282	0.0021776	0.0615809	15.2	2.4	291.4	11.5				30135	35580.7	23830.2		4743.56					877250	376583	730221	532019	416751	625518	9160.49	9869.79	42719.5		22860.4	35226.5	Not Found	Not Found	Not Found	Peak Found	Peak Found	Peak Found	Not Found	Peak Found	Not Found	Not Found	Not Found
High	NEVRKVKKY	[A].NEVRKVKKY.[E]	P12268	P12268 [102-110]	27.129	100	2.74837e-06	1e-17	1.40195e-05	4.47423e-17	12.5		339.5	15.9			43648.2	89500.8	22367.1								1.10274e+06	927507	1.48692e+06	1.27154e+06	944478	1.41745e+06			85639.5	55595		22867.9	Not Found	Not Found	Peak Found	Peak Found	Peak Found	Not Found	Not Found	Not Found	Not Found	Not Found	Not Found
High	EEEEEEEEEEEKEE	[D].EEEEEEEEEEEKEE.[E]	Q86YN6	Q86YN6 [434-447]																																			Not Found	Not Found	Not Found	Not Found	Not Found	Not Found	Not Found	Not Found	Not Found	Not Found	Not Found
High	EEDSSGHTRAY	[K].EEDSSGHTRAY.[G]	P52701	P52701 [546-556]	14.383	100	0.00161773	1e-17	0.00699248	4.47423e-17	16.7		235.6	8.1		11261.1	40299.9	65302.8	52937.4	40125.9							493109	620461	1.03214e+06	519200	507756	877492	10816.1	14435.4	52322.9	21937.2	17161.3	41023.8	Not Found	Peak Found	Peak Found	Peak Found	Peak Found	Peak Found	Not Found	Not Found	Not Found	Not Found	Not Found
High	EEDPEYKKKF	[Q].EEDPEYKKKF.[R]	Q3B820	Q3B820 [273-282]	1.61	2.128	0.535611	0.390047	0.864578	0.721637	108.6	5.3	197.7	10.4	401984	326288	805492	1.18855e+06	901007	392510	31652.2	42502.2	23774.3	24422.8	13712.6	31543.1	883650	552873	1.68715e+06	879569	1.21325e+06	1.23249e+06	15846.7	29716.7	137969	57499.1	51268.1	94416.9	Peak Found	Peak Found	Peak Found	Peak Found	Peak Found	Peak Found	Peak Found	Peak Found	Peak Found	Peak Found	Peak Found
High	NFNYIEFTRILKHGAKDKDD	[G].NFNYIEFTRILKHGAKDKDD.[-]	O14950	O14950 [153-172]	100	0.01	1e-17	1e-17	5.69014e-17	4.47423e-17		154.5	81.6										156711				134072	51103											Not Found	Not Found	Not Found	Not Found	Not Found	Not Found	Not Found	Not Found	Peak Found	Not Found	Not Found
High	NFSDNQLQEGK	[R].NFSDNQLQEGK.[N]	P37802	P37802 [161-171]	1.765	0.409	0.667787	0.208476	0.932166	0.475078	125.6	103.8	221.6	35.6		142609				191463	198642	136612				49232.6		102449		354202	800609	240082			40701.8	81161.7	46882.4		Not Found	Peak Found	Not Found	Not Found	Not Found	Peak Found	High	Peak Found	Not Found	Not Found	Not Found
High	EEDEDAYKKQF	[M].EEDEDAYKKQF.[S]	P46777	P46777 [213-223]	100	100	1e-17	1e-17	5.69014e-17	4.47423e-17			308	29														311346	467224		272353	477265			35860.5		23183.4	41100.8	Not Found	Not Found	Not Found	Not Found	Not Found	Not Found	Not Found	Not Found	Not Found	Not Found	Not Found
High	NFVKHRPTK	[R].NFVKHRPTK.[L]	Q15646	Q15646 [197-205]	34.986	100	7.10059e-08	1e-17	3.77784e-07	4.47423e-17	8		280.9	17.9					11122.2								377242	230806	633781	401370	246540	420717			24750.9				Not Found	Not Found	Not Found	Not Found	Peak Found	Not Found	Not Found	Not Found	Not Found	Not Found	Not Found
High	EEASGSGGGYGGGSGKSSHS	[G].EEASGSGGGYGGGSGKSSHS.[-]	P35527	P35527 [604-623]	1.06	3.089	0.794466	0.115521	0.96263	0.301562	62	41.7	65.8	142.7				68822.8			12110.5		46283.5	278943				46710	41455.5	72969.6	318405	163693	11626.4		158334	192581	336348	142975	Not Found	Not Found	Not Found	Peak Found	Not Found	Not Found	Peak Found	Not Found	Peak Found	High	Not Found
High	EEAQIGKRGY	[I].EEAQIGKRGY.[L]	O95602	O95602 [246-255]	1.587	1.289	0.732791	0.850755	0.950768	0.985284	129.1	10.3	260.4	14.2	169330	179087	501045	745730	362820	280998	78737.1	24591.5	22920.1	23672.6	28379.2	26274.6	717790	255972	728264	306042	577583	792486	40065.3	20230.5	73707.3	11250.5	34890.6	35508.1	Peak Found	Peak Found	Peak Found	Peak Found	Peak Found	Peak Found	Peak Found	Peak Found	Peak Found	Peak Found	Peak Found
High	EEAQFETKKLY	[Q].EEAQFETKKLY.[A]	O60613	O60613 [76-86]	12.268	3.385	2.34849e-07	0.0893319	1.23863e-06	0.243748	26.9	6.3	327.4	17.3			188375	172749	183506		57324.4	31872.4					3.36714e+06	2.18275e+06	2.45006e+06	1.63369e+06	687787	2.28086e+06	118240	55186.2	400009	98442.9		366936	Not Found	Not Found	Peak Found	Peak Found	Peak Found	Not Found	Peak Found	Peak Found	Not Found	Not Found	Not Found
High	EEAPKTAQKKL	[D].EEAPKTAQKKL.[K]	Q9UNL4	Q9UNL4 [152-162]	100		1e-17		5.69014e-17				354.4														194306		115245	68325									Not Found	Not Found	Not Found	Not Found	Not Found	Not Found	Not Found	Not Found	Not Found	Not Found	Not Found
High	NKDPLNETVVGLYQK	[K].NKDPLNETVVGLYQK.[S]	Q9UKX3; P11055; P12882; P12883; Q9UKX2; Q9Y623	Q9UKX3 [599-613]; P11055 [598-612]; P12882 [600-614]; P12883 [597-611]; Q9UKX2 [600-614]; Q9Y623 [600-614]	2.251	2.134	0.394827	0.401332	0.754259	0.733043	65	67.2	146.4	143.3	94115.6			83317.1	94248.2		97187.5						292039	134297		406647	211840	83204					372001	115645	Peak Found	Not Found	Not Found	Peak Found	Peak Found	Not Found	Peak Found	Not Found	Not Found	Not Found	Not Found
High	EEFEKNKGKGF	[K].EEFEKNKGKGF.[S]	Q14847	Q14847 [88-98]	4.084	1.056	0.0148626	0.931721	0.055392	0.993939	61.2	7.2	260.5	6.3	359731	97885.5	832296	1.28879e+06	170817		45394	44181.9	68641.7	40984.1	22312.6	25299.3	1.81216e+06	827075	2.61318e+06	793252	1.29233e+06	1.89526e+06	55736.6	22852.9	238233	155474	21682.4	24313.4	Peak Found	Peak Found	Peak Found	Peak Found	Peak Found	Not Found	Peak Found	Peak Found	Peak Found	Peak Found	Peak Found
High	NAYEESLDQLETLK	[K].NAYEESLDQLETLK.[R]	P12882; Q9UKX2	P12882 [1490-1503]; Q9UKX2 [1492-1505]	100	9.59	1e-17	0.000554681	5.69014e-17	0.00216488		25.6	366.6	245.7							108875						1558076	657657		3.25823e+06	1.60609e+06	110182			519703	2.64374e+06	2.0975e+06	445799	Not Found	Not Found	Not Found	Not Found	Not Found	Not Found	Peak Found	Not Found	Not Found	Not Found	Not Found
High	NAYEESLDHLETLKRENK	[K].NAYEESLDHLETLKRENK.[N]	Q9Y623	Q9Y623 [1490-1507]	100	100	1e-17	1e-17	5.69014e-17	4.47423e-17			485.4	314.6													563320	231967		314446					160734	510977	258466	73737.3	Not Found	Not Found	Not Found	Not Found	Not Found	Not Found	Not Found	Not Found	Not Found	Not Found	Not Found
High	NAYEESLDHLETLKR	[K].NAYEESLDHLETLKR.[E]	Q9Y623	Q9Y623 [1490-1504]		100		1e-17		4.47423e-17				800																							240376		Not Found	Not Found	Not Found	Not Found	Not Found	Not Found	Not Found	Not Found	Not Found	Not Found	Not Found
High	MLTELEKALNSIIDV	[-].MLTELEKALNSIIDV.[Y]	P05109	P05109 [1-15]	100	100	1e-17	1e-17	5.69014e-17	4.47423e-17			183.2	428.6																253482	526762					913321	799605		Not Found	Not Found	Not Found	Not Found	Not Found	Not Found	Not Found	Not Found	Not Found	Not Found	Not Found
High	MPVGPDAILRY	[H].MPVGPDAILRY.[V]	P46379	P46379 [929-939]	1.183	0.768	0.9821	0.564404	0.998644	0.868991	105.9	114.6	120.4	39	699780	306141	869634	832038	668192	616831	103435	32377	1.44258e+06	843201	660689	828966	1.75862e+06	741892	1.05628e+06	814544	283176	707947	256757	65644.4	1.39143e+06	138601	246699	784458	High	Peak Found	High	High	Peak Found	High	Peak Found	Peak Found	High	High	High
High	MQVNAEEVVVGDLVEIK	[K].MQVNAEEVVVGDLVEIK.[G]	P13637	P13637 [168-184]		0.01		1e-17		4.47423e-17		126.9									84848.6																		Not Found	Not Found	Not Found	Not Found	Not Found	Not Found	Peak Found	Not Found	Not Found	Not Found	Not Found
High	MRRDLEEATLQHEATAAALR	[K].MRRDLEEATLQHEATAAALR.[K]	P12883	P12883 [1174-1193]	1.673	9.015	0.723612	0.000372011	0.948117	0.00146434	55.5	31.5	92.7	362.9	186465	217784		152778	196299	155068	207692	103024	64731.5		135359	105955	1.13369e+06		236749	311874	382698	82750.8		72875.1	346540	1.22021e+06	4.2575e+06	1.56912e+06	Peak Found	Peak Found	Not Found	Peak Found	Peak Found	Peak Found	Peak Found	Peak Found	Peak Found	Not Found	Peak Found
High	MRRDLEEATLQHEATAATLR	[K].MRRDLEEATLQHEATAATLR.[K]	Q9UKX3; P12882; Q9UKX2	Q9UKX3 [1178-1197]; P12882 [1178-1197]; Q9UKX2 [1180-1199]	100	100	1e-17	1e-17	5.69014e-17	4.47423e-17			429.5	370.5													683551	245511							186724	851245	353378		Not Found	Not Found	Not Found	Not Found	Not Found	Not Found	Not Found	Not Found	Not Found	Not Found	Not Found
High	MRRDLEESTLQHEATAAALR	[K].MRRDLEESTLQHEATAAALR.[K]	Q9Y623	Q9Y623 [1178-1197]	1.14	5.709	0.873479	0.0161133	0.98025	0.053574	104.9	28.1	119.6	160.4	113048							30280.9					219563	75624.7						19803.1		157191	421978	190109	Peak Found	Not Found	Not Found	Not Found	Not Found	Not Found	Not Found	Peak Found	Not Found	Not Found	Not Found
High	MSDAAVDTSSEITTK	[-].MSDAAVDTSSEITTK.[D]	P06454	P06454 [1-15]	100	0.183	1e-17	0.00291611	5.69014e-17	0.0107378		348.3	261.5	63.8							2.62662e+06	925104					538982	230442		2.54194e+06	3.04594e+06				124059	532254	627086	152969	Not Found	Not Found	Not Found	Not Found	Not Found	Not Found	High	High	Not Found	Not Found	Not Found
High	MSIRVTQKSYKVSTSGPR	[-].MSIRVTQKSYKVSTSGPR.[A]	P05787	P05787 [1-18]	0.308	0.812	0.0359608	0.734877	0.122154	0.955271	278	26.1	99	21.1	1.05438e+06	433504	935560	3.95215e+06	4570579	1.14266e+06			79450.2	133164			1.23777e+06	345123	442388	237962	149800	596972			60681.1			114913	High	High	High	High	High	High	Not Found	Not Found	Peak Found	Peak Found	Not Found
High	MSIRVTQKSYKVSTSGPRA	[-].MSIRVTQKSYKVSTSGPRA.[F]	P05787	P05787 [1-19]	0.371	0.52	0.00811447	0.309953	0.031807	0.619612	191.7	17.6	139.3	9.6	2.64573e+06	910246	2.87911e+06	18485021	1.4738e+07	2.70918e+06	35048		256998	1.09772e+06	899244	219371	2.85012e+06	979467	2.47011e+06	2.17476e+06	338270	1.89378e+06	83257.9		279961	133731	140135	208313	High	High	High	High	High	High	Peak Found	Not Found	High	High	High
High	EEIAIIPSKKL	[C].EEIAIIPSKKL.[R]	P08708	P08708 [36-46]	17.763	27.854	1e-17	4.04002e-08	5.69014e-17	1.74756e-07	16.2	1	285.5	22	168746	481399	4.06049e+06	4.54475e+06	2.44207e+06	2.31573e+06			157341		72261.2	151326	6.15572e+07	4.05557e+07	8.0628e+07	39101988	8.53876e+06	4.34331e+07	3.07028e+06	1.96359e+06	15715663	3.41493e+06	2.06323e+06	9913134	Peak Found	High	High	High	High	High	Not Found	Not Found	High	Not Found	Peak Found
High	MSIRVTQKSYKVSTSGPRAF	[-].MSIRVTQKSYKVSTSGPRAF.[S]	P05787	P05787 [1-20]	0.408	0.611	0.0402993	0.416961	0.134999	0.748804	238.4	31.2	94.2	22.2	1.69735e+06	886803	1.85883e+06	12411857	8229023	1.15198e+06		49421.1	232434	442281	393614	167376	1519937	518690	1.03971e+06	701583		683133	119302		229219		53305.5	252708	High	High	High	High	High	High	Not Found	Peak Found	High	High	High
High	MIAGQVLDINLAAEPK	[R].MIAGQVLDINLAAEPK.[V]	P07910	P07910 [74-89]	100	0.01	1e-17	1e-17	5.69014e-17	4.47423e-17		398.6	150.2								250857	193051	142710					72747.3											Not Found	Not Found	Not Found	Not Found	Not Found	Not Found	Peak Found	High	Peak Found	Not Found	Not Found
High	MSNVPHKSSLPEGIRPGTV	[-].MSNVPHKSSLPEGIRPGTV.[L]	P47929	P47929 [1-19]		0.581		0.25459		0.544538		203.1		120.7									265722	637808	502579	195409									205890	238083	189265	229285	Not Found	Not Found	Not Found	Not Found	Not Found	Not Found	Not Found	Not Found	Peak Found	High	High
High	EEHPNPGKRY	[T].EEHPNPGKRY.[P]	Q8TDB6	Q8TDB6 [646-655]	14.046	1.729	0.000378374	0.428421	0.00173577	0.759104	19.6	5.4	307.2	5.4	89047	33488.7		44039.8	111903	66420.5	14833.9	21195.3	29278.9	16071.8	4721.14	21747	972518	451265	1.38988e+06	1.1143e+06	875607	1.18186e+06	32287.5	10064	91937.5	77805.9	9265.14	10538.3	Peak Found	Peak Found	Not Found	Peak Found	Peak Found	Peak Found	Peak Found	Peak Found	Peak Found	Peak Found	Peak Found
High	EEHLESHKKY	[D].EEHLESHKKY.[K]	Q9Y2D5	Q9Y2D5 [256-265]	6.915	100	0.00602601	1e-17	0.0243613	4.47423e-17	40.3		278.5	10.6			145889	177342									1.02068e+06	781336	1.77258e+06	1.21213e+06	781915	1405423			93112.1	33315.4	22782.3	53993.8	Not Found	Not Found	Peak Found	Peak Found	Not Found	Not Found	Not Found	Not Found	Not Found	Not Found	Not Found
High	NAEKTSGSNVKIVKVKKE	[A].NAEKTSGSNVKIVKVKKE.[-]	P56381	P56381 [34-51]	0.454	2.691	0.117993	0.155368	0.331833	0.380078	249.6	30.3	113.3	66.3			63395.6	166369	166463	64347.8		4850.94	10204.7	14648.6	27181.9	12549.4			52508.9			41962.7		9188.26	116875	21699.2	27464.4	87263.4	Not Found	Not Found	Peak Found	High	Peak Found	Peak Found	Not Found	Peak Found	Peak Found	Peak Found	Peak Found
High	NAGEDPGLARQAPKPRKQ	[E].NAGEDPGLARQAPKPRKQ.[R]	P81605	P81605 [44-61]	0.772	0.333	0.45699	0.11568	0.808691	0.301846	91.6	164.5	71.6	105	74524.2	36911.8	108313	112507	125207	100184	118757	80187.8	198552	528625	490196	176338	83252.9	29747.8	57048.3	126968	83988.4	79526.6	25075.9	15540.7	136972	187800	133475	106869	Peak Found	Peak Found	Peak Found	Peak Found	High	Peak Found	High	Peak Found	High	High	High
High	NAGVEGSLIVEK	[K].NAGVEGSLIVEK.[I]	P10809	P10809 [482-493]	1.118	0.288	0.690329	0.0405312	0.938769	0.123763	157.8	26.7	176.5	4.5	4.31483e+06						1798979	295154					4.82516e+06	148414	5652723	8.4864e+06	544793		1079069			120017	127321	60184.6	Peak Found	Not Found	Not Found	Not Found	Not Found	Not Found	High	High	Not Found	Not Found	Not Found
High	NALAHALQSAR	[K].NALAHALQSAR.[H]	P12883	P12883 [1327-1337]	1.744	5.119	0.77752	0.0198266	0.96263	0.0649433	57.4	45.6	106.1	278	930836		166461	159076	233523		307282	156133			157175	60833.5	338290	393154	97447.2		1.68241e+06		72166.2	89229	1.138e+06	2.95828e+06	1.54004e+06	801961	Peak Found	Not Found	Peak Found	Peak Found	Peak Found	Not Found	Peak Found	Peak Found	Not Found	Not Found	Peak Found
High	NAIDRAEQAEADKK	[E].NAIDRAEQAEADKK.[AQ]	P09493; P07951	P09493 [17-30]; P07951 [17-30]	100	1.124	1e-17	0.942755	5.69014e-17	0.993939		57.9	355.7	120.6							66915	15390.7					309268			222298	174608	72828.6		8943.78		66802.3	84737.2		Not Found	Not Found	Not Found	Not Found	Not Found	Not Found	Peak Found	Peak Found	Not Found	Not Found	Not Found
High	NALESYAFNMK	[K].NALESYAFNMK.[S]	P0DMV9	P0DMV9 [540-550]	1.094	0.946	0.80086	0.898684	0.964679	0.993546	117.4	22.7	162.1	36.3		147410	497691	744655	116374	294584	274792		56917.3			35810	406778	127307	509886	758362		306199		33887	113830	91057.5			Not Found	Peak Found	Peak Found	Peak Found	Peak Found	Peak Found	High	Not Found	Peak Found	Not Found	Not Found
High	NALKHRPPK	[L].NALKHRPPK.[A]	Q6P2Q9	Q6P2Q9 [457-465]	0.878	0.923	0.650135	0.743671	0.928327	0.959581	210	6.4	184.5	4.5	4.28616e+06	5.22955e+06	3.00677e+07	7.45991e+07	5.40504e+07	2.40947e+07	53089.4	124144	1.64789e+06	1.20025e+06	566211	1.50121e+06	2.2086e+07	1.62301e+07	3.4219e+07	2.85353e+07	1.81515e+07	2.53061e+07	84317.3	371147	2.00472e+06	1.17419e+06	493062	669859	High	High	High	High	High	High	Peak Found	High	High	High	High
High	NAVTQEFGPVPDTAR	[R].NAVTQEFGPVPDTAR.[Y]	Q99798	Q99798 [634-648]	0.01	100	1e-17	1e-17	5.69014e-17	4.47423e-17	117			488.6		99508.6			111377																	439585			Not Found	Peak Found	Not Found	Not Found	Peak Found	Not Found	Not Found	Not Found	Not Found	Not Found	Not Found
High	NAYEESLDHLETLK	[K].NAYEESLDHLETLK.[R]	Q9Y623	Q9Y623 [1490-1503]	100	100	1e-17	1e-17	5.69014e-17	4.47423e-17			443.2	186.9													465182	198640		288411	101123		100949	24407		510841	468082	80957	Not Found	Not Found	Not Found	Not Found	Not Found	Not Found	Not Found	Not Found	Not Found	Not Found	Not Found
High	MVNPTVFFDIAVDGEPLGR	[-].MVNPTVFFDIAVDGEPLGR.[V]	P62937	P62937 [1-19]	100	100	1e-17	1e-17	5.69014e-17	4.47423e-17			514.2	116.6													120614			698101	948483					155213	161351		Not Found	Not Found	Not Found	Not Found	Not Found	Not Found	Not Found	Not Found	Not Found	Not Found	Not Found
High	EEANILGRKI	[E].EEANILGRKI.[V]	Q9Y4B5	Q9Y4B5 [576-585]	100		1e-17		5.69014e-17				343.8														421771	295783	457692	447004	85650.5	448419							Not Found	Not Found	Not Found	Not Found	Not Found	Not Found	Not Found	Not Found	Not Found	Not Found	Not Found
High	EESILDTVLKY	[E].EESILDTVLKY.[L]	Q6PUV4	Q6PUV4 [113-123]		6.033		0.00594239		0.0210656		55.7		333.2							97629.8			139947									793569	685431	712354			626622	Not Found	Not Found	Not Found	Not Found	Not Found	Not Found	Peak Found	Not Found	Not Found	Peak Found	Not Found
High	ITLPVDFVTADKFDENAK	[K].ITLPVDFVTADKFDENAK.[T]	P00558	P00558 [280-297]	100	100	1e-17	1e-17	5.69014e-17	4.47423e-17			291.6	508.4													236216			157604						336469			Not Found	Not Found	Not Found	Not Found	Not Found	Not Found	Not Found	Not Found	Not Found	Not Found	Not Found
High	ELEGEVENEQK	[R].ELEGEVENEQK.[R]	P13535	P13535 [1824-1834]	1.18	2.98	0.925941	0.146378	0.990592	0.364097	50.3	8.6	68	25.5	129888	138525	53358.1		290753	159215	27148	43361.9	23582.3	17357.4	17215.5		127037	187823		70867.5	187104	235165		28707	38773.8	148701	136784	70271.6	Peak Found	Peak Found	Peak Found	Not Found	Peak Found	Peak Found	Peak Found	Peak Found	Peak Found	Peak Found	Peak Found
High	ILRIQLELNQVK	[K].ILRIQLELNQVK.[S]	P13535; P12882; Q9UKX2; Q9Y623	P13535 [1561-1572]; P12882 [1562-1573]; Q9UKX2 [1564-1575]; Q9Y623 [1562-1573]	100	100	1e-17	1e-17	5.69014e-17	4.47423e-17			263.4	536.6													1.14976e+06	142585	137988	2.29356e+06	435065		80392.2		886173	3.26207e+06	1.99787e+06	723650	Not Found	Not Found	Not Found	Not Found	Not Found	Not Found	Not Found	Not Found	Not Found	Not Found	Not Found
High	LISGKPEGR	[F].LISGKPEGR.[R]	P10163	P10163 [31-39]	0.29	0.129	0.0412677	0.00310531	0.137862	0.0113994	171.1	348.9	49.7	43.7		43022			408026	185328			389094	144194	366857	464911		56400.3	20196.4		57135.7	51374.5			48869.7	27474.7	45881.8	71655.8	Not Found	Peak Found	Not Found	Not Found	Peak Found	Peak Found	Not Found	Not Found	High	Peak Found	Peak Found
High	ILSISADIETIGEILK	[R].ILSISADIETIGEILK.[K]	P61978	P61978 [87-102]	5.014	0.682	0.0421748	0.540956	0.140775	0.851739	66.3	160.7	332.2	109.5		77278.1					420096	83585.7					337360	80309.9		445001	707053						127756		Not Found	Peak Found	Not Found	Not Found	Not Found	Not Found	High	Peak Found	Not Found	Not Found	Not Found
High	LISQIVSSITASLR	[R].LISQIVSSITASLR.[F]	P68363	P68363 [230-243]	2.388	0.41	0.318879	0.0846631	0.66819	0.233096	58.4	210.4	139.5	66.3	118588	123957					546508	205704		389543	489741		268131	111597		312727	457751			82627.2			228930		Peak Found	Peak Found	Not Found	Not Found	Not Found	Not Found	High	High	Not Found	Peak Found	Peak Found
High	ILTERGYSFVTTAER	[K].ILTERGYSFVTTAER.[E]	P62736	P62736 [194-208]	100	100	1e-17	1e-17	5.69014e-17	4.47423e-17			333.3	466.7													518744	317006		1.09174e+06	242297				284167	1.74063e+06	1.1346e+06	220799	Not Found	Not Found	Not Found	Not Found	Not Found	Not Found	Not Found	Not Found	Not Found	Not Found	Not Found
High	ILTERGYSFVTTAEREIVR	[K].ILTERGYSFVTTAEREIVR.[D]	P62736	P62736 [194-212]	100	100	1e-17	1e-17	5.69014e-17	4.47423e-17			370.2	371.7													594942								304739	1.58992e+06	1.15503e+06	308882	Not Found	Not Found	Not Found	Not Found	Not Found	Not Found	Not Found	Not Found	Not Found	Not Found	Not Found
High	IIYGGSVTGATCK	[R].IIYGGSVTGATCK.[E]	P60174	P60174 [244-256]	100	5.566	1e-17	0.0168288	5.69014e-17	0.0557331		49.5	356.9	275.7							184985	93415.6					441217	150243		2.13624e+06	2.03384e+06				389085	1.53428e+06	1.37602e+06	257166	Not Found	Not Found	Not Found	Not Found	Not Found	Not Found	High	High	Not Found	Not Found	Not Found
High	IMNTFSVVPSPK	[R].IMNTFSVVPSPK.[V]	P07437; P68371	P07437 [163-174]; P68371 [163-174]	100	0.01	1e-17	1e-17	5.69014e-17	4.47423e-17		174.8	201.7								217987	124170					189829												Not Found	Not Found	Not Found	Not Found	Not Found	Not Found	High	High	Not Found	Not Found	Not Found
High	IMNVIGEPIDERGPIK	[R].IMNVIGEPIDERGPIK.[T]	P06576	P06576 [144-159]	100	100	1e-17	1e-17	5.69014e-17	4.47423e-17			388.8	411.2													520365	245784		433303					303873	898094	690889	137510	Not Found	Not Found	Not Found	Not Found	Not Found	Not Found	Not Found	Not Found	Not Found	Not Found	Not Found
High	IMNYIIGKNK	[Y].IMNYIIGKNK.[N]	Q96A33	Q96A33 [150-159]	1.252	100	0.925603	1e-17	0.990592	4.47423e-17	186.2		269.3	21.1		56626.5	418610	137639	654921	264007								393407	370591		142522	467640			39827.4			22364.7	Not Found	Peak Found	Peak Found	Peak Found	Peak Found	Peak Found	Not Found	Not Found	Not Found	Not Found	Not Found
High	LNFSHGTHEYHAETIK	[R].LNFSHGTHEYHAETIK.[N]	P14618	P14618 [74-89]	2.26	3.613	0.461932	0.0746067	0.812336	0.211333	100.2	24.2	226.3	87.6			150098						36338.8				339166								75799.3	227426			Not Found	Not Found	Peak Found	Not Found	Not Found	Not Found	Not Found	Not Found	Peak Found	Not Found	Not Found
High	INISEGNCPER	[R].INISEGNCPER.[I]	P57721	P57721 [79-89]	100	0.773	1e-17	0.673395	5.69014e-17	0.93213		117.1	431	90.6							102540	63241.2					72980.3			343014	296297					49853.6	77802.9		Not Found	Not Found	Not Found	Not Found	Not Found	Not Found	High	High	Not Found	Not Found	Not Found
High	EKTPVSEKVTK	[H].EKTPVSEKVTK.[C]	P02769	P02769 [488-498]	1.068	1.159	0.81214	0.894274	0.966833	0.993216	196.2	9.7	198.4	10.3	1.64538e+07	6.14463e+06	1.6915e+07	3.07036e+07	1.8392e+07	1.00577e+07	2.64429e+06	828551	1.0506e+06	826112	466890	586771	1.90752e+07	5.97468e+06	2.02444e+07	2.69485e+07	1.49301e+07	1.29224e+07	2.35692e+06	752106	1.17845e+06	1.01278e+06	607302	702814	High	High	High	High	High	High	High	High	High	High	High
High	LNTNYHLPPSPKPMK	[M].LNTNYHLPPSPKPMK.[M]	P03928	P03928 [29-43]	0.334		0.053969		0.174614		420.4		140.5					415046									138738												Not Found	Not Found	Not Found	High	Not Found	Not Found	Not Found	Not Found	Not Found	Not Found	Not Found
High	INTPLTTTSGNLHGQP	[D].INTPLTTTSGNLHGQP.[V]	P05089	P05089 [129-144]		0.458		0.241268		0.524659		335.7		153.6									219201	476956	301199	158148										117585			Not Found	Not Found	Not Found	Not Found	Not Found	Not Found	Not Found	Not Found	Peak Found	High	High
High	INVYYNEATGGK	[R].INVYYNEATGGK.[Y]	P68371	P68371 [47-58]	1.221	0.462	0.954563	0.171776	0.993641	0.410168	55.5	106.1	67.8	71.4	11790227		222336	352194			2.29924e+06	1.10518e+06	679581	419767	417063	666793	403707		430046	699244			2.06051e+06				99477.8		Peak Found	Not Found	Peak Found	Peak Found	Not Found	Not Found	High	Peak Found	Peak Found	Peak Found	Peak Found
High	LNYKPEEEYPDLSK	[K].LNYKPEEEYPDLSK.[H]	P06732	P06732 [12-25]	100	100	1e-17	1e-17	5.69014e-17	4.47423e-17			363.7	203.9													797682	343964								321962	267781		Not Found	Not Found	Not Found	Not Found	Not Found	Not Found	Not Found	Not Found	Not Found	Not Found	Not Found
High	IPEGEKVDFDDIQK	[K].IPEGEKVDFDDIQK.[K]	P45378	P45378 [59-72]	100	100	1e-17	1e-17	5.69014e-17	4.47423e-17			478.3	321.7													1.26778e+06	546798		4.36331e+06	1.83079e+06				608841	2.85662e+06	1.72543e+06	368486	Not Found	Not Found	Not Found	Not Found	Not Found	Not Found	Not Found	Not Found	Not Found	Not Found	Not Found
High	LPEHPEGGEPEDDEAPAK	[K].LPEHPEGGEPEDDEAPAK.[G]	Q9NX58	Q9NX58 [289-306]		0.01		1e-17		4.47423e-17		800									66567																		Not Found	Not Found	Not Found	Not Found	Not Found	Not Found	High	Not Found	Not Found	Not Found	Not Found
High	EKGLDGAKKAVGGLGK	[L].EKGLDGAKKAVGGLGK.[L]	P81605	P81605 [67-82]	100	0.257	1e-17	0.0425716	5.69014e-17	0.129334		115.4	387.3	37.3							333536	236810	93250.6	117576	133036	74302.1					419776			17730.8		91968.8			Not Found	Not Found	Not Found	Not Found	Not Found	Not Found	High	High	Peak Found	Peak Found	Peak Found
High	LPKIETMREKVL	[L].LPKIETMREKVL.[A]	P02769	P02769 [202-213]	0.8	1.257	0.529549	0.858003	0.859649	0.985789	192.8	24.3	140.9	25.3	1.88014e+06	1.0868e+06	3.46815e+06	4.54521e+06	3.36726e+06	2816077	461835	305961	388623		135513	413737	1.77003e+06	1.03359e+06	3.52535e+06	2.86234e+06	569954	3.49417e+06	452375	278020	621361	359575	305528	644314	High	High	High	High	High	High	High	Peak Found	High	Not Found	Peak Found
High	LPPLTADFAEDK	[N].LPPLTADFAEDK.[D]	P02769	P02769 [325-336]	0.905	0.759	0.726938	0.561189	0.948152	0.867153	170.1	44.1	162.5	35.1	8917547	3765168	4981910	6.3868e+06	4.41739e+06	3.36868e+06	2.69498e+06	1.08076e+06	1369948	1.39469e+06	971075	916869	8.36529e+06	3.30631e+06	5.41991e+06	5.95308e+06	2.72707e+06	3.70478e+06	2.62409e+06	933961	1.31465e+06	715893	429760	1.00211e+06	High	High	High	High	High	High	High	High	High	High	High
High	ELEGEVESEQK	[R].ELEGEVESEQK.[R]	P12882; Q9UKX2	P12882 [1825-1835]; Q9UKX2 [1827-1837]	100	3.384	1e-17	0.0860528	5.69014e-17	0.235838		2.8	13.9	10.3											48068.4	12768.4		28712.8	122953		123989					91361.1	135750	51779.8	Not Found	Not Found	Not Found	Not Found	Not Found	Not Found	Not Found	Not Found	Not Found	Not Found	Peak Found
High	LLQDSVDFSLADAINTEFK	[R].LLQDSVDFSLADAINTEFK.[N]	P08670	P08670 [79-97]	0.871	1.065	0.55267	0.995684	0.87377	0.999944	114.4	68.5	99.7	73		231681					132339	145451					133979	304167						206575				105662	Not Found	High	Not Found	Not Found	Not Found	Not Found	Peak Found	Peak Found	Not Found	Not Found	Not Found
High	LLPKIETMREKVL	[C].LLPKIETMREKVL.[A]	P02769	P02769 [201-213]	0.592	1.413	0.0680424	0.706058	0.211238	0.945039	199.1	28.8	133.4	32.2	2118838	1.66513e+06	4.64384e+06	8.46567e+06	4.83334e+06	3.1816e+06	871699	488406	771653	189132	191448	634044	2.57474e+06	1.56604e+06	4.77265e+06	652715		3.00429e+06	946041	443678	1.16603e+06	435737	496815	775729	High	High	High	High	High	High	High	High	High	Peak Found	Peak Found
High	LLPKIETMREK	[C].LLPKIETMREK.[V]	P02769	P02769 [201-211]	0.7	1.082	0.409775	0.958658	0.769042	0.997277	238.7	16	144.4	15.4	455935	374537	1.12865e+06	1.58169e+06	1.24038e+06	880658	76377.6		58247.8				519424	328597	906415	843159	380633	699953	61598.9		105544	64477.8			High	High	High	High	Peak Found	Peak Found	Peak Found	Not Found	Peak Found	Not Found	Not Found
High	LGFSEVELVQMVVDGVK	[R].LGFSEVELVQMVVDGVK.[L]	P12277	P12277 [342-358]	1.109	0.01	0.833786	1e-17	0.969238	4.47423e-17	24.2	31.4	26.9		102769						244498	72301.6					113991												Peak Found	Not Found	Not Found	Not Found	Not Found	Not Found	Peak Found	Peak Found	Not Found	Not Found	Not Found
High	LGGSAVISLEGKPL	[K].LGGSAVISLEGKPL.[-]	P23528	P23528 [153-166]	100	0.01	1e-17	1e-17	5.69014e-17	4.47423e-17		135.7	28.1								433297	229282						65328.6											Not Found	Not Found	Not Found	Not Found	Not Found	Not Found	High	High	Not Found	Not Found	Not Found
High	LGLDIKRQEK	[L].LGLDIKRQEK.[N]	O15118	O15118 [783-792]	1.331	1.525	0.693493	0.677848	0.939041	0.93375	218.1	6.5	227	8.2	276480	157124	1.16745e+06	2196301	2.14948e+06	958973	22326		84114.1	44973.3	18421.9		2.12081e+06	669752	3.30153e+06	909118	1.07456e+06	1129426	33953.7	17012.8	137635	46715.1	34132.2	95157.2	High	Peak Found	High	High	High	High	Peak Found	Not Found	Peak Found	Peak Found	Peak Found
High	EIMEHRFKTY	[G].EIMEHRFKTY.[Q]	Q96SB8	Q96SB8 [921-930]	1.519	1.366	0.460951	0.711471	0.811553	0.949167	152.2	8.2	252.4	11.8	426808	242741	1.05983e+06	2.10596e+06	2.33621e+06	1.00866e+06	46034.6	11241.7	127517	68004.3	297441	40716.3	1.87202e+06	1.57015e+06	2.50302e+06	624421	695234	1.99743e+06	96011	59614.5	275592	89852.6	71645.9	52553.7	Peak Found	Peak Found	High	High	High	High	Peak Found	Peak Found	Peak Found	Peak Found	Peak Found
High	LGSSEVEQVQLVVDGVK	[R].LGSSEVEQVQLVVDGVK.[L]	P06732	P06732 [342-358]	100	100	1e-17	1e-17	5.69014e-17	4.47423e-17			53.5	261.4														108709								522416	540849		Not Found	Not Found	Not Found	Not Found	Not Found	Not Found	Not Found	Not Found	Not Found	Not Found	Not Found
High	ELISNSSDALDK	[R].ELISNSSDALDK.[I]	P07900	P07900 [47-58]	0.919	0.28	0.578412	0.0281722	0.890209	0.0891597	92.7	153.3	124.6	42.9	753258		203381	504312	158569	236255	713430	213982					853231			994442	118184	66550.2	109435						Peak Found	Not Found	Peak Found	Peak Found	Peak Found	Peak Found	High	High	Not Found	Not Found	Not Found
High	ELISNASDALDK	[RWQ].ELISNASDALDK.[I]	P14625; P08238	P14625 [103-114]; P08238 [42-53]	100	0.24	1e-17	0.0342109	5.69014e-17	0.106306		366.4	198.8	87.9								341807					500519	156076			185422						82042.6		Not Found	Not Found	Not Found	Not Found	Not Found	Not Found	Not Found	High	Not Found	Not Found	Not Found
High	LHEKTPVSEKVTK	[V].LHEKTPVSEKVTK.[C]	P02769	P02769 [486-498]	0.886	0.931	0.575434	0.787754	0.889121	0.974083	184.6	19.1	146	18.7	282155	228303	443376	589826	459670	168390	34750.2	38538.5			51520.7	20364.3	349605	197363	416971	465914	223726	208076	34741.3	37032	13524.3	11455.2	51742.1	42248.1	High	High	Peak Found	High	High	Peak Found	Peak Found	Peak Found	Not Found	Not Found	Peak Found
High	LHFFMPGFAPLTSR	[R].LHFFMPGFAPLTSR.[G]	Q13885; P07437; P68371	Q13885 [263-276]; P07437 [263-276]; P68371 [263-276]		0.247		0.0471423		0.141427		641.6		158.4							164779	136975												37082.2					Not Found	Not Found	Not Found	Not Found	Not Found	Not Found	Peak Found	High	Not Found	Not Found	Not Found
High	ELLQTELSGFLDAQK	[K].ELLQTELSGFLDAQK.[D]	P23297	P23297 [36-50]	1.026	0.01	0.785732	1e-17	0.96263	4.47423e-17	37	56.1	37.9				123742				297399	118604							126932										Not Found	Not Found	Peak Found	Not Found	Not Found	Not Found	Peak Found	Peak Found	Not Found	Not Found	Not Found
High	LHTESGEFSRQLDEK	[R].LHTESGEFSRQLDEK.[D]	Q9Y623	Q9Y623 [1284-1298]	100	100	1e-17	1e-17	5.69014e-17	4.47423e-17			433.3	366.7														59492.9		533040	273973				43366.1	245682	231870		Not Found	Not Found	Not Found	Not Found	Not Found	Not Found	Not Found	Not Found	Not Found	Not Found	Not Found
High	EHASGSGAQSEAAGR	[K].EHASGSGAQSEAAGR.[T]	Q14980	Q14980 [1100-1114]	6.915	1.697	0.00779294	0.459945	0.0306458	0.789257	55	35.5	380.1	73.4		9373.4			12681.2	6555.92		6426.35		9320.53	5699.13	4052.41		11284.5		64815.7	98672.4			3992.91			12514	13776.4	Not Found	Peak Found	Not Found	Not Found	Peak Found	Peak Found	Not Found	Peak Found	Not Found	Peak Found	Peak Found
High	IKGNFHAVYRDDLKKL	[L].IKGNFHAVYRDDLKKL.[L]	P05109	P05109 [22-37]																																			Not Found	Not Found	Not Found	Not Found	Not Found	Not Found	Not Found	Not Found	Not Found	Not Found	Not Found
High	IKLEQQVDDLEGSLEQEKK	[K].IKLEQQVDDLEGSLEQEKK.[IL]	P12882; Q9UKX2	P12882 [1029-1047]; Q9UKX2 [1031-1049]		100		1e-17		4.47423e-17				800																							225670		Not Found	Not Found	Not Found	Not Found	Not Found	Not Found	Not Found	Not Found	Not Found	Not Found	Not Found
High	LIAPVAEEEATVPNNK	[K].LIAPVAEEEATVPNNK.[I]	P07195	P07195 [8-23]		0.01		1e-17		4.47423e-17		587.8									276609	108373																	Not Found	Not Found	Not Found	Not Found	Not Found	Not Found	High	High	Not Found	Not Found	Not Found
High	EIIGKRGIIGY	[G].EIIGKRGIIGY.[D]	O75964	O75964 [91-101]	0.478	1.268	0.00937427	0.801502	0.0362066	0.97735	311.2	16.8	138.6	15.8	4.27363e+06	2.73643e+06	1.67133e+07	31390980	2.24477e+07	1.13952e+07		45965.2	1.0338e+06	553662	745218	1.04264e+06	1.17662e+07	6518962	1.30677e+07	5797147	1.05375e+06	5.12298e+06	734772	426548	3.03444e+06	670557	416790	1.92463e+06	Peak Found	Peak Found	High	High	High	High	Not Found	Peak Found	Peak Found	Peak Found	High
High	ILDSVGIEADDDRLNK	[K].ILDSVGIEADDDRLNK.[V]	P05387	P05387 [26-41]	100	1.068	1e-17	0.958471	5.69014e-17	0.997256		241.6	300.3	258.1							233657	114145								347470	118601					191421	159051		Not Found	Not Found	Not Found	Not Found	Not Found	Not Found	High	High	Not Found	Not Found	Not Found
High	EILDSRGNPTVEVDLHTAK	[R].EILDSRGNPTVEVDLHTAK.[G]	P13929	P13929 [10-28]	1.515	9.602	0.669499	0.000266879	0.932593	0.00106308	126.7	17.1	192	163.9	488694		509485	1.00355e+06			78526.5		60004.3				1.65151e+06		772024			212402			452730	959553	1.14519e+06	264592	Peak Found	Not Found	Peak Found	Peak Found	Not Found	Not Found	Peak Found	Not Found	Peak Found	Not Found	Not Found
High	IIFVVGGPGSGK	[K].IIFVVGGPGSGK.[G]	P00568	P00568 [10-21]	100	100	1e-17	1e-17	5.69014e-17	4.47423e-17			154.1	502.8													313784	232822	96111.6	1.9133e+06	1.02261e+06	96929			574139	1.50432e+06	1.3544e+06	472631	Not Found	Not Found	Not Found	Not Found	Not Found	Not Found	Not Found	Not Found	Not Found	Not Found	Not Found
High	ILGADTSVDLEETGR	[R].ILGADTSVDLEETGR.[V]	P25705	P25705 [59-73]	1.895	1.558	0.639297	0.605547	0.922599	0.893988	97.9	59.8	230.7	60	361042	191959			214849	220034	132696	256195				68739.8	512317	238509		885223	557026	184632	84983.1	133203		457324	399119	114787	Peak Found	Peak Found	Not Found	Not Found	Peak Found	Peak Found	Peak Found	High	Not Found	Not Found	Not Found
High	LIGQIVSSITASLR	[R].LIGQIVSSITASLR.[F]	Q71U36	Q71U36 [230-243]	0.994	0.725	0.692573	0.471953	0.938817	0.802575	52.3	143.9	58	166		76749.6			163432	100493		82852.3	113358	3.58376e+06	3.11273e+06	276450		58100.1		199924	972572	62034.4		76991.8		213668	526234	475901	Not Found	Peak Found	Not Found	Not Found	Peak Found	Peak Found	Not Found	Peak Found	Peak Found	Peak Found	Peak Found
High	LLKHKPKATE	[E].LLKHKPKATE.[E]	P02769	P02769 [555-564]	1.084	0.53	0.752629	0.249403	0.958976	0.536646	159.6	15.8	207	6.9	96613.6	205045	235329	640258	526552	187557		23184.1	21725.6			9195.14	280257		289521	519798		14817.8		28534.6	8220.16	11041.8	5084.93		Peak Found	Peak Found	High	High	Peak Found	Peak Found	Not Found	Peak Found	Peak Found	Not Found	Not Found
High	LLIHQSLAGGIIGVK	[R].LLIHQSLAGGIIGVK.[G]	P61978	P61978 [149-163]	100	0.01	1e-17	1e-17	5.69014e-17	4.47423e-17		390	94.1								401411	223032					102247	50918.1											Not Found	Not Found	Not Found	Not Found	Not Found	Not Found	High	High	Not Found	Not Found	Not Found
High	IINEPTAAAIAYGLDR	[R].IINEPTAAAIAYGLDR.[RT]	P0DMV9	P0DMV9 [172-187]	100	0.01	1e-17	1e-17	5.69014e-17	4.47423e-17		216.4	309								320660	188501					174060			708427									Not Found	Not Found	Not Found	Not Found	Not Found	Not Found	High	High	Not Found	Not Found	Not Found
High	IKLEQQVDDLEGSLEQEK	[K].IKLEQQVDDLEGSLEQEK.[K]	P12882; Q9UKX2	P12882 [1029-1046]; Q9UKX2 [1031-1048]	7.391	3.807	0.0223644	0.0485407	0.0803368	0.145113	38.3	46.3	381.4	169.3	293252	85290.6	82468.5	121681		79689.1	133748	79325					1.16078e+06	415491		1.42914e+06	619894		264588	25639.2	411277	2.38374e+06	1.34057e+06	344717	Peak Found	Peak Found	Peak Found	Peak Found	Not Found	Peak Found	Peak Found	Peak Found	Not Found	Not Found	Not Found
High	ITLSQVGDVLR	[K].ITLSQVGDVLR.[A]	P05976	P05976 [70-80]	50.334	22.959	3.73035e-14	2.42387e-07	2.09508e-13	1.04096e-06	4.4	12.6	219.1	289.7		40838.8					118344						3.12905e+06	1.3504e+06	619641	11270445	4457838	604712	142441		2.71709e+06	1.05384e+07	7831959	2.62968e+06	Not Found	Peak Found	Not Found	Not Found	Not Found	Not Found	Peak Found	Not Found	Not Found	Not Found	Not Found
High	EHALLAYTLGVK	[R].EHALLAYTLGVK.[Q]	P68104	P68104 [135-146]	0.01	0.01	1e-17	1e-17	5.69014e-17	4.47423e-17	320.5	426.9						177810			285221	196664																	Not Found	Not Found	Not Found	Peak Found	Not Found	Not Found	High	High	Not Found	Not Found	Not Found
High	EGRPSGEAFVELESEDEVK	[R].EGRPSGEAFVELESEDEVK.[L]	P31943	P31943 [50-68]		0.01		1e-17		4.47423e-17		428.6									196810	94135.3																	Not Found	Not Found	Not Found	Not Found	Not Found	Not Found	High	High	Not Found	Not Found	Not Found
High	LSHKDDSPDLPKLKPD	[F].LSHKDDSPDLPKLKPD.[P]	P02769	P02769 [127-142]	1.02	0.828	0.724576	0.753175	0.948117	0.964653	105.4	63.6	107.6	52.6	109588	409235					186081	87649.1					127190	367159					152782	73146.8					Peak Found	Peak Found	Not Found	Not Found	Not Found	Not Found	Peak Found	Peak Found	Not Found	Not Found	Not Found
High	ISKQEYDESGPSIVHRK	[W].ISKQEYDESGPSIVHRK.[C]	P63261	P63261 [357-373]	0.01	1.012	1e-17	0.928959	5.69014e-17	0.993939	99.4	90.6		91.9				56546.5					21575.9	123162											55382.7	52276.2	49102.9		Not Found	Not Found	Not Found	Peak Found	Not Found	Not Found	Not Found	Not Found	Peak Found	High	Not Found
High	EEVKLIKKM	[D].EEVKLIKKM.[G]	P02792	P02792 [137-145]	19.843	28.953	1e-17	2.08312e-05	5.69014e-17	8.66666e-05	14.4	0.6	257.1	9.1	120631	71288.6	541752	803184	581875	385285			33334.1		5187.42	18303.7	1.14605e+07	6.1798e+06	1.13165e+07	4.1833e+06	3.35148e+06	1.08297e+07	335960	179646	1.04066e+06	211710	250434	895046	Peak Found	Peak Found	High	High	Peak Found	Peak Found	Not Found	Not Found	Peak Found	Not Found	Peak Found
High	EEVKEEVKKF	[M].EEVKEEVKKF.[N]	Q7L014	Q7L014 [233-242]	3.709	2.174	0.186594	0.375922	0.462479	0.704236	84.9	7	287.5	21.1	275027	65856.8	292760	271867	136026	38096.4	25186.4	9903.38	9290.66		78511		983719	476479	1.18481e+06	822284	239036	515520	24920	12280.4		91628.7	147446		Peak Found	Peak Found	Peak Found	Peak Found	Peak Found	Peak Found	Peak Found	Peak Found	Peak Found	Not Found	Peak Found
High	EEVHDLERKY	[Y].EEVHDLERKY.[A]	P55209; Q99733	P55209 [97-106]; Q99733 [86-95]	19.124	30.24	1e-17	1.82803e-08	5.69014e-17	7.91882e-08	17.1	0.6	327.6	15.1	548497	434827	1.96603e+06	2.75436e+06	2.81377e+06	1.7772e+06	21931.4	41323.8	107898	56080	65303.4	157761	4.46312e+07	2.86698e+07	4.47864e+07	3.59948e+07	2.04841e+07	3.5502e+07	1.44233e+06	840799	4.26898e+06	1.83002e+06	1.4797e+06	3.52671e+06	High	High	High	High	High	High	Peak Found	Peak Found	High	Peak Found	Peak Found
High	ISLPVIGLDEILK	[K].ISLPVIGLDEILK.[F]	O14983	O14983 [973-985]	100	100	1e-17	1e-17	5.69014e-17	4.47423e-17			632.5	167.5													216507			810108	631627					212850	131548		Not Found	Not Found	Not Found	Not Found	Not Found	Not Found	Not Found	Not Found	Not Found	Not Found	Not Found
High	EEVESLNRKY	[L].EEVESLNRKY.[T]	Q9NVH2	Q9NVH2 [757-766]	0.367	0.109	0.0478096	9.94627e-05	0.157033	0.000403987	116.3	304.1	53.8	33.2	501618		248717	280065					2.08267e+06	257477			480415	70539.4		238080		52321			107856	59280.4			Peak Found	Not Found	Peak Found	Peak Found	Not Found	Not Found	Not Found	Not Found	Peak Found	Peak Found	Not Found
High	EEVESLKSIRKY	[EQ].EEVESLKSIRKY.[L]	Q9BZ23	Q9BZ23 [240-251]	100	0.877	1e-17	0.725715	5.69014e-17	0.953587		37.6	287.3	33							26071.7						430407		199137	170451			22873.9						Not Found	Not Found	Not Found	Not Found	Not Found	Not Found	Peak Found	Not Found	Not Found	Not Found	Not Found
High	ISNSSTANRVK	[R].ISNSSTANRVK.[T]	Q12789	Q12789 [714-724]	0.668	0.659	0.451442	0.422414	0.805339	0.753627	267.1	11	175.3	6.8	50866.5	72034.8	1.1016e+06	947101	793332	392756	23735	7609.55	33914.2	10719.3	22285.4	25488.1	338754	229986	579438	300862	396071	439599	29831.2	16215.7	14143.8		5406.32	7654.33	Peak Found	Peak Found	High	High	Peak Found	High	Peak Found	Peak Found	Peak Found	Peak Found	Peak Found
High	YYTSASGDEMVSLK	[R].YYTSASGDEMVSLK.[D]	P07900	P07900 [465-478]		0.01		1e-17		4.47423e-17		298.9									243919	117919																	Not Found	Not Found	Not Found	Not Found	Not Found	Not Found	High	High	Not Found	Not Found	Not Found
High	EEVEAKFKRY	[A].EEVEAKFKRY.[E]	Q9NX63	Q9NX63 [168-177]	11.912	8.589	0.00309013	0.00230271	0.0130134	0.00857905	18.7	2.6	256.1	25.5	65440.8	41299.4	31048.3	167806		117485		6944.44	11673				1.06048e+06	596180	1.44164e+06	756767	383065	1.19895e+06			89162.5		36027	112731	Peak Found	Peak Found	Peak Found	Peak Found	Not Found	Peak Found	Not Found	Peak Found	Peak Found	Not Found	Not Found
High	EEVDSSVKKI	[K].EEVDSSVKKI.[K]	Q9NUQ6	Q9NUQ6 [244-253]	20.69	9.027	1e-17	0.00243389	5.69014e-17	0.00904556	14.4	1	345.1	9.2	277951	235844	342140	513726	389955	289631	25863.3	21159.1	33699.3		16439.4	19161.8	7.96374e+06	4.55836e+06	1.12608e+07	7.17152e+06	4.79635e+06	7.89256e+06	177321	83241.6	727164	227738	133069	387069	Peak Found	Peak Found	Peak Found	Peak Found	Peak Found	Peak Found	Peak Found	Peak Found	Peak Found	Not Found	Peak Found
High	LSRSGGGGGGGLGSGGSIR	[Y].LSRSGGGGGGGLGSGGSIR.[S]	P35527	P35527 [11-29]	1.748	0.985	0.739858	0.840725	0.95437	0.985254	75.6	36.4	118	87.5	322392	209917	244553	420852	194767	94421.7	61711	51312.2	97183.5	458515	623240	122556	346440	217148	360668	293349	890231	755239	58049.5	42064.7	222405	334897	472748	309214	Peak Found	Peak Found	Peak Found	Peak Found	Peak Found	Peak Found	Peak Found	Peak Found	High	Peak Found	High
High	EEVDLSKDIQHW	[A].EEVDLSKDIQHW.[E]	P31350	P31350 [105-116]	2.023	0.516	0.177533	0.181628	0.445672	0.428568	124	46	157	19.9	1.48902e+06	836634	1.94327e+06	2.5868e+06	72787	68897.6	449205	216480	556128	516197	309858	381657	6.42557e+06	852040	3.01778e+06	528678	1.18207e+06	1.68907e+06	358908		658977	89344	77571.9		Peak Found	Peak Found	Peak Found	Peak Found	Peak Found	Peak Found	Peak Found	Peak Found	Peak Found	Peak Found	Peak Found
High	EEVDGKADGAEAKPAE	[D].EEVDGKADGAEAKPAE.[-]	P35579	P35579 [1945-1960]	0.316	0.43	0.0113462	0.205697	0.0432169	0.469997	233.4	14.7	113.2	9.1	220417	372771	1.5545e+06	1.12312e+07	9.5109e+06	1.75154e+06	27552.6	62986.3	85791.2	308104	249689	125335	94796	341736	1.22933e+06	521049	1.26841e+06	1.56529e+06	12100.7	61566.1	67442.5	18771.6	69460.5	105108	Peak Found	Peak Found	High	High	High	Peak Found	Peak Found	Peak Found	Peak Found	High	Peak Found
High	ISSEAHREV	[K].ISSEAHREV.[M]	P12955	P12955 [201-209]	1.179	0.647	0.657207	0.456175	0.929825	0.786911	190.3	6.8	190	3.6	728886	300151	2.61524e+06	4.80552e+06	2.68324e+06	1.39776e+06		4299.35	80591.8	55689.8	81856.6	68331.5	2.07393e+06	1.38405e+06	3.66117e+06	1.75717e+06	1.46758e+06	2.88929e+06	33349.7	30048	109690	36583.6	35447.5	67143	High	Peak Found	High	High	High	High	Not Found	Peak Found	Peak Found	Peak Found	Peak Found
High	LSVAPSKAREY	[A].LSVAPSKAREY.[S]	Q5XKP0	Q5XKP0 [95-105]	2.641	2.24	0.15176	0.311992	0.400552	0.621597	87.8	3	202.3	6.7	158708	88945.9	388150	834901	1.07848e+06	588389					19952.1	13226.3	2.11291e+06	466013	2.30048e+06	1.38536e+06	875902	822288	15542.8		77619	36389.8	19179.6	68927.3	Peak Found	Peak Found	Peak Found	High	Peak Found	Peak Found	Not Found	Not Found	Not Found	Not Found	Peak Found
High	LSVEALNSLTGEFK	[K].LSVEALNSLTGEFK.[G]	P06732	P06732 [157-170]	38.015	30.308	3.64224e-11	1.78833e-08	2.00472e-10	7.75244e-08	7.7	9	291.4	273.5						49364.3		40988.5				82361.2	6.1141e+06	2.12809e+06	404059	2619508	1.65478e+06	629556	572062	238675	1.6608e+06	7823485	9.98731e+06	1.86718e+06	Not Found	Not Found	Not Found	Not Found	Not Found	Peak Found	Not Found	Peak Found	Not Found	Not Found	Not Found
High	ISVYYNEATGGK	[R].ISVYYNEATGGK.[Y]	P07437	P07437 [47-58]	2.37	0.41	0.483991	0.0906409	0.828719	0.246384	53.7	149	164.3	61.1	1.98651e+06	102254	183965	260127	159545	137075	927422	243735					2.06922e+06		280563	1.02931e+06	524264	151083				213611	178198		Peak Found	Peak Found	Peak Found	Peak Found	Peak Found	Peak Found	Peak Found	High	Not Found	Not Found	Not Found
High	LTADFAEDKDV	[P].LTADFAEDKDV.[C]	P02769	P02769 [328-338]	0.857	1.398	0.609928	0.669572	0.908324	0.929259	184.1	28.5	148.7	39.8	1.00418e+06	605788	397008	533660	957901	371319	292450	114295			37751.8	67744.1	1.46183e+06	448040	327165	373589	529820	471026	289493	106649		141796		81626.9	High	High	Peak Found	Peak Found	High	High	Peak Found	High	Not Found	Not Found	Peak Found
High	EETEQINKHF	[S].EETEQINKHF.[H]	Q96QK1	Q96QK1 [761-770]	7.506	2.088	0.0287594	0.400862	0.100367	0.732631	45.3	10.2	308	21.3	59588.4		138972				20478						1.13944e+06	424193	786441	471618		618703	49051.2		61867	33673.5		37285.3	Peak Found	Not Found	Peak Found	Not Found	Not Found	Not Found	Peak Found	Not Found	Not Found	Not Found	Not Found
High	LTGFHETSNINDFSAGVANR	[R].LTGFHETSNINDFSAGVANR.[S]	P15104	P15104 [300-319]		0.01		1e-17		4.47423e-17		110									140370		106562																Not Found	Not Found	Not Found	Not Found	Not Found	Not Found	Peak Found	Not Found	Peak Found	Not Found	Not Found
High	ITILLPKRPPK	[R].ITILLPKRPPK.[T]	Q9BT43	Q9BT43 [129-139]	0.984	0.435	0.789648	0.24032	0.96263	0.523096	203.5	32.5	174.2	14.1	376407	161182	1.10214e+06	2.24375e+06	1.38501e+06	550012			124208				1.32036e+06	666555	767177	558179		474325		13394.2	217702				Peak Found	Peak Found	High	High	High	High	Not Found	Not Found	Peak Found	Not Found	Not Found
High	IRYESLTDPSK	[K].IRYESLTDPSK.[L]	P07900; P08238	P07900 [59-69]; P08238 [54-64]	4.035	0.654	0.0667611	0.404181	0.208296	0.735916	53.8	210.4	217	137.5					77393.9		302768						312269	32913.3		946976	391237	47902.7				197954			Not Found	Not Found	Not Found	Not Found	Peak Found	Not Found	High	Not Found	Not Found	Not Found	Not Found
High	IRDQMAATEQDK	[K].IRDQMAATEQDK.[T]	O14983	O14983 [235-246]	100	17.982	1e-17	2.66422e-05	5.69014e-17	0.000110307		11.7	484.1	210.4									6956.75			7239.77	234990	112097		426357	366801				69992.4	363759	232676	60462.6	Not Found	Not Found	Not Found	Not Found	Not Found	Not Found	Not Found	Not Found	Peak Found	Not Found	Not Found
High	IQYSNHRELK	[Y].IQYSNHRELK.[T]	O95758	O95758 [128-137]	1.722	1.178	0.667947	0.854781	0.932166	0.985564	124.5	77.7	230.7	94.1	29047.8	11554.1	107200	308269	120505	74167.1	55653.5	131808		54472.3	48365	58503.6	315321	18386.1	281644	165192		54140.9	69925.7	109144	58811.5	48924.7	64879.6	71274.9	Peak Found	Peak Found	Peak Found	High	Peak Found	Peak Found	Peak Found	Peak Found	Not Found	Peak Found	Peak Found
High	IQTQPGYANTLR	[R].IQTQPGYANTLR.[D]	Q00325	Q00325 [190-201]	100	3.421	1e-17	0.163707	5.69014e-17	0.395791		53.4	513.7	168.6							153063	39677.7								894202	628321				196470	495422	308093	143470	Not Found	Not Found	Not Found	Not Found	Not Found	Not Found	Peak Found	Peak Found	Not Found	Not Found	Not Found
High	EGNGTVMGAEIR	[K].EGNGTVMGAEIR.[H]	P08590; P60660; P05976	P08590 [143-154]; P60660 [99-110]; P05976 [142-153]	1.286	7.437	0.980849	0.00699542	0.998143	0.0246093	125.4	27.6	130	205.2		68992.9			171899	117843		25922.2					369975	122147		88693.2	227669	82550.4			104291	356347	363888	71967.2	Not Found	Peak Found	Not Found	Not Found	Peak Found	Peak Found	Not Found	Peak Found	Not Found	Not Found	Not Found
High	LPPLTADFAEDKDV	[N].LPPLTADFAEDKDV.[C]	P02769	P02769 [325-338]	1.024	0.738	0.846125	0.496263	0.971727	0.818911	117.7	101.1	120.5	73.3	1.45021e+06	771626	485728	565338	542780	478200	514947	244433	491015	521977	460788	453059	1.58453e+06	661400	514607	562170	252526	571980	577021	212521	375069		195517	344951	High	High	High	High	High	High	High	High	High	High	High
High	EGLELPEDEEEKK	[K].EGLELPEDEEEKK.[KI]	P07900; P08238	P07900 [547-559]; P08238 [539-551]		0.01		1e-17		4.47423e-17		492.1									286033	142087																	Not Found	Not Found	Not Found	Not Found	Not Found	Not Found	High	High	Not Found	Not Found	Not Found
High	EGLELPEDEEEK	[K].EGLELPEDEEEK.[K]	P07900; P08238	P07900 [547-558]; P08238 [539-550]	1.183	0.01	0.811114	1e-17	0.966447	4.47423e-17	124.5	330.8	147.7			1.24898e+06		174918	2.04365e+06	1.51507e+06	5.94565e+06	2.24741e+06						1.47377e+06			1.63173e+06	1.79815e+06							Not Found	Peak Found	Not Found	Peak Found	Peak Found	Peak Found	High	High	Not Found	Not Found	Not Found
High	LQAAEEHVEAVNAK	[R].LQAAEEHVEAVNAK.[C]	Q9UKX2	Q9UKX2 [1403-1416]	3.255	100	0.211751	1e-17	0.505798	4.47423e-17	57.4		159.8	192.7		27287.8	78354		112008	55649.1							530935	216819	92086.2	183720	178587				112276	475614	437175	74739.1	Not Found	Peak Found	Peak Found	Not Found	Peak Found	Peak Found	Not Found	Not Found	Not Found	Not Found	Not Found
High	EFVEVTKLVTDLTK	[A].EFVEVTKLVTDLTK.[V]	P02769	P02769 [250-263]	0.88	1.141	0.605632	0.925796	0.904755	0.993939	85	122.7	62.1	139.9		156481	66006.5	95821.4	57623.4			114831	156285		109570		57150.5	141777	59078.7			56196.7		130967					Not Found	Peak Found	Peak Found	Peak Found	Peak Found	Not Found	Not Found	High	Peak Found	Not Found	Peak Found
High	LQAGASQFETSAAK	[A].LQAGASQFETSAAK.[L]	P63027	P63027 [70-83]	0.156		0.00774802		0.030489		496.6		77.6				391064	1.15198e+06	1.1003e+06	326915									102468										Not Found	Not Found	High	High	High	Peak Found	Not Found	Not Found	Not Found	Not Found	Not Found
High	EFVEVTKLVTDL	[A].EFVEVTKLVTDL.[T]	P02769	P02769 [250-261]		0.676		0.414091		0.74556		361.3		146							1.0129e+06	288407											914315	218407			174228		Not Found	Not Found	Not Found	Not Found	Not Found	Not Found	High	High	Not Found	Not Found	Not Found
High	EFVEVTKLVTD	[A].EFVEVTKLVTD.[L]	P02769	P02769 [250-260]	0.899	0.91	0.780701	0.738466	0.96263	0.956366	174.6	39.4	160.4	37.8	3.60398e+06	2.05538e+06	2321620	2731902	2677542	2.44115e+06	1.4544e+06	620526	559683	444894	595617	498406	3.41861e+06	1.9143e+06	2.39467e+06	2.30517e+06	1.5145e+06	2.46749e+06	1.09962e+06	535017	588180	262493	351649	572152	High	High	High	High	High	High	High	High	High	High	High
High	LQDAEEHVEAVNAK	[R].LQDAEEHVEAVNAK.[C]	P12882	P12882 [1401-1414]	3.091	5.763	0.149836	0.0416182	0.39672	0.126823	83.8	34	233.3	195.9		37339.2		135878	126653	108987	46823	25670.6			67229.7	48483	900150	380897	61725.7	280806	462041	118652	35524.3	9116.75	264039	837678	672994	285527	Not Found	Peak Found	Not Found	Peak Found	Peak Found	Peak Found	Peak Found	Peak Found	Not Found	Not Found	Peak Found
High	LQDAEEHVEAVNSK	[R].LQDAEEHVEAVNSK.[C]	Q9Y623	Q9Y623 [1401-1414]	100	36.336	1e-17	9.72052e-08	5.69014e-17	4.1866e-07		6.9	357.1	262.7							21113.2				23690.9	21365.3	1.97674e+06	1.10479e+06		1.15992e+06	811386	44624.2			389143	1.87551e+06	1.67413e+06	394482	Not Found	Not Found	Not Found	Not Found	Not Found	Not Found	Peak Found	Not Found	Not Found	Not Found	Peak Found
High	LPPLTADFAEDKD	[N].LPPLTADFAEDKD.[V]	P02769	P02769 [325-337]	0.903	0.881	0.721297	0.74127	0.946979	0.957926	164.7	38.3	163.3	35.5	1.53452e+07	6.99821e+06	7.38116e+06	8.94126e+06	6.93982e+06	5.41271e+06	4.41392e+06	1.96075e+06	1.72455e+06	1.61677e+06	1.06321e+06	1.08324e+06	1.39458e+07	6.48519e+06	7.83418e+06	8.01851e+06	4.31902e+06	6.00221e+06	4.5033e+06	1.82703e+06	1.96811e+06	884691	614397	1.31455e+06	High	High	High	High	High	High	High	High	High	High	High
High	IQHELEEAEER	[KR].IQHELEEAEER.[A]	P13535; P12882; Q9UKX2	P13535 [1902-1912]; P12882 [1903-1913]; Q9UKX2 [1905-1915]	6.372	100	0.0211153	1e-17	0.0762451	4.47423e-17	12.1		77	12.8					29105.1								515402	52623.7	74840.9	459637	704682	26209.6			30892.1	252436		7680.89	Not Found	Not Found	Not Found	Not Found	Peak Found	Not Found	Not Found	Not Found	Not Found	Not Found	Not Found
High	LQIDNARLAADDF	[LIV].LQIDNARLAADDF.[R]	P02533; P13645; P05783; Q04695; P08779	P02533 [188-200]; P13645 [222-234]; P05783 [152-164]; Q04695 [157-169]; P08779 [190-202]	0.761	0.589	0.421286	0.269732	0.779778	0.564047	63.6	214.8	46.5	86.6	189274	84569.1	143606	121598	122893		153918	105263	469350	566636	500947	367221		60713.1	115738	268758		69662.7	96784.5	50313.1		527071	313957	167394	Peak Found	Peak Found	Peak Found	Peak Found	Peak Found	Not Found	Peak Found	Peak Found	High	High	High
High	EFHLNESGDPSSK	[K].EFHLNESGDPSSK.[S]	Q01105	Q01105 [155-167]	100	0.384	1e-17	0.146549	5.69014e-17	0.364153		277.4	268.6	106.4							121666	69840.2									89245.4					35362.1			Not Found	Not Found	Not Found	Not Found	Not Found	Not Found	High	High	Not Found	Not Found	Not Found
High	IQLVEEELDRAQER	[R].IQLVEEELDRAQER.[L]	P67936; P09493; P07951	P67936 [56-69]; P09493 [92-105]; P07951 [92-105]	100	100	1e-17	1e-17	5.69014e-17	4.47423e-17			286.7	407.7													196164	170050		1.31586e+06	738998					902031	541530	161577	Not Found	Not Found	Not Found	Not Found	Not Found	Not Found	Not Found	Not Found	Not Found	Not Found	Not Found
High	LQNEVEDLMIDVER	[R].LQNEVEDLMIDVER.[ST]	P13535; P12882; Q9UKX2; Q9Y623	P13535 [1424-1437]; P12882 [1425-1438]; Q9UKX2 [1427-1440]; Q9Y623 [1425-1438]	100	100	1e-17	1e-17	5.69014e-17	4.47423e-17			64.7	287.6														89536.7								1.12133e+06	398217	97955.3	Not Found	Not Found	Not Found	Not Found	Not Found	Not Found	Not Found	Not Found	Not Found	Not Found	Not Found
High	IQRTPKIQVYSR	[A].IQRTPKIQVYSR.[H]	P61769	P61769 [21-32]	0.536	4.547	0.168649	0.0384227	0.429958	0.117969	199.5	22.7	96.5	134.5			147624	290292	476068	224780	65888.4	31896.7			21775.1	26369.8	80218.9	78065.6	353686	190252	52474.6	315375	765620	489765	60558.9			47631.2	Not Found	Not Found	Peak Found	Peak Found	Peak Found	Peak Found	Peak Found	Peak Found	Not Found	Not Found	Peak Found
High	IQRTPKIQVYSRH	[A].IQRTPKIQVYSRH.[P]	P61769	P61769 [21-33]	0.551	2.234	0.189821	0.26861	0.467314	0.562476	197.8	30.9	108.9	71.1					313269		72579.6	48954.9			38703.9			33495.3		186791	159354	319220	472001	265478	54406.5	57320.1	130304	97257.9	Not Found	Not Found	Not Found	Not Found	Peak Found	Not Found	Peak Found	Peak Found	Not Found	Not Found	Peak Found
High	IQRTPKIQVYSRHPA	[A].IQRTPKIQVYSRHPA.[E]	P61769	P61769 [21-35]	1.679	6.264	0.758011	0.00537981	0.959612	0.0191871	68.3	18.7	149.9	185.2	80060.3	33382.1			631482	317605	79599.8	43575.1	41838.7				254601	113413	590951			481292	432443	498577	108287				Peak Found	Peak Found	Not Found	Not Found	High	Peak Found	Peak Found	Peak Found	Peak Found	Not Found	Not Found
High	IQRTPKIQVYSRHPAE	[A].IQRTPKIQVYSRHPAE.[N]	P61769	P61769 [21-36]	0.686	4.154	0.446751	0.0452531	0.799769	0.136269	230.8	12.3	122.2	51.1			383802	766320	769181	421071			30251.7				253836	85474.3	882743	300879		547162	632979	593277	124239	31872.5	25690.3	127113	Not Found	Not Found	Peak Found	High	High	Peak Found	Not Found	Not Found	Peak Found	Not Found	Not Found
High	IQRTPKIQVYSRHPAEN	[A].IQRTPKIQVYSRHPAEN.[G]	P61769	P61769 [21-37]	0.978	2.906	0.965709	0.0720111	0.995572	0.204852	269.3	10.8	250.3	40.6	403806	212970	3.73249e+06	7.74046e+06	4.63909e+06	2.52107e+06	64288.1	70194.7	269252	120753	125265	236832	2.60612e+06	948432	5.83507e+06	3.11879e+06	390198	3.69752e+06	724702	580931	586247	201418	98886.3	368686	Peak Found	Peak Found	High	High	High	High	Peak Found	Peak Found	Peak Found	Peak Found	Peak Found
High	IQRTPKIQVYSRHPAENGK	[A].IQRTPKIQVYSRHPAENGK.[S]	P61769	P61769 [21-39]	0.988	4.236	0.672132	0.0466092	0.933612	0.139968	148.1	20.9	194.1	53.4	214438	36962.2	298129	514763	391711	208689		53539.4	10691.7			35736.9	139143	52044.1	424535	353040		331541	144634	247271	47398.5			57474.8	Peak Found	Peak Found	Peak Found	High	High	Peak Found	Not Found	Peak Found	Peak Found	Not Found	Not Found
High	LQSIGTENTEENR	[R].LQSIGTENTEENR.[R]	P04075	P04075 [44-56]	100	0.328	1e-17	0.113818	5.69014e-17	0.29808		122.4	122.7	40.2							136521	58110.4									89317.5					32832.8	26059.8		Not Found	Not Found	Not Found	Not Found	Not Found	Not Found	High	Peak Found	Not Found	Not Found	Not Found
High	EFKADEKKF	[D].EFKADEKKF.[W]	P02769	P02769 [149-157]	0.944	1.198	0.842578	0.850319	0.970717	0.985254	171.1	16.8	195.2	20.5	1.13794e+07	9.20856e+06	1.28686e+07	2.22049e+07	2.16853e+07	1.15045e+07	1.57765e+06	1.70753e+06	1.30331e+06	744059	840442	1.09551e+06	1.04643e+07	8.92695e+06	1.45631e+07	1.59849e+07	1.32319e+07	1.51608e+07	1.75802e+06	1.51923e+06	1.60506e+06	1.21755e+06	1.04914e+06	1.40016e+06	High	High	High	High	High	High	High	High	High	High	Peak Found
High	LGEYGFQNALIVR	[K].LGEYGFQNALIVR.[Y]	P02769	P02769 [421-433]	4.157	7.304	0.0615672	0.00122043	0.195135	0.00465706	38	51.1	183.9	309.9	146543	450582	142260		197854	361247	243068	422312			175463	290617	3.17237e+06	2.04743e+06	375816	1.39208e+06	657062	346185		466919	1.612e+06	4838602	3.81094e+06	1.41153e+06	Peak Found	High	Peak Found	Not Found	Peak Found	High	Peak Found	High	Not Found	Not Found	Peak Found
High	NICYVITHGDAK	[K].NICYVITHGDAK.[D]	Q96A32	Q96A32 [155-166]	3.382	5.63	0.0855585	0.00535847	0.256168	0.0191315	80.7	21.7	324	122	551493	288848	390047	293003	297382	253692	105811	59351.2					1.53336e+06	915575	293156	4.38358e+06	3.30964e+06	260165	81723.2	56762	529692	4.98898e+06	3.08893e+06	375790	Peak Found	Peak Found	Peak Found	Peak Found	Peak Found	Peak Found	Peak Found	Peak Found	Not Found	Not Found	Not Found
High	NLDIERPTYTNLNR	[RC].NLDIERPTYTNLNR.[L]	Q71U36; P68363	Q71U36 [216-229]; P68363 [216-229]	100	0.385	1e-17	0.0718483	5.69014e-17	0.2045		329.2	144.5	122.9							521086	276545						109127		628453	166572				141715	241152		88611.8	Not Found	Not Found	Not Found	Not Found	Not Found	Not Found	High	High	Not Found	Not Found	Not Found
High	RGKDIGKPIEK	[L].RGKDIGKPIEK.[G]	O60869	O60869 [133-143]	4.708	5.916	4.52412e-08	0.0267193	2.41339e-07	0.0851466	65.2	2	325.1	9.7	321516	298854	1.92621e+06	4.17337e+06	3.25989e+06	1.42117e+06	11846.2	5007.96	106775	60916.5	40197.9	77393.8	9.54651e+06	4.65541e+06	1.16144e+07	8.61325e+06	5.0244e+06	7.89915e+06	122628	111614	660073	309005	194649	344916	High	High	High	High	High	High	Peak Found	Peak Found	Peak Found	Peak Found	Peak Found
High	DSSEEKFLRRIGR	[A].DSSEEKFLRRIGR.[F]	P02808	P02808 [20-32]		0.01		1e-17		4.47423e-17		800											2.16209e+06																Not Found	Not Found	Not Found	Not Found	Not Found	Not Found	Not Found	Not Found	High	Not Found	Not Found
High	DSSEEKFLR	[A].DSSEEKFLR.[R]	P02808	P02808 [20-28]	1.854	0.113	0.469261	0.000155788	0.819689	0.000625554	47.2	351.9	87.4	40.7	420243	75889.3	838461	1.03589e+06	124047	468033	213576	531454	1.26807e+07	2.34205e+06	4.6722e+06	1.26602e+07	1.28219e+06	362718	1.05747e+06	668585	1.01083e+06	587530	431482	195044	541829	338748	260159	611939	Peak Found	Peak Found	Peak Found	Peak Found	Peak Found	Peak Found	Peak Found	Peak Found	High	High	High
High	DSPDLPKLKPD	[D].DSPDLPKLKPD.[P]	P02769	P02769 [132-142]	0.972	1.245	0.92238	0.800472	0.990592	0.97735	193.7	13.5	194.1	18.6	1.0653e+08	3.74315e+07	1.54858e+07	2.08333e+07	1.28161e+07	9.00157e+06	2.18353e+07	8.02985e+06	1.58996e+06	989007	532632	968633	1.06058e+08	3.54954e+07	1.6654e+07	1.94483e+07	1.12195e+07	9.54544e+06	2.13786e+07	7.21937e+06	2.33895e+06	1.2762e+06	828656	1.16271e+06	High	High	High	High	High	High	High	High	High	High	Peak Found
High	RGPYESGSGHSSGLGHRES	[S].RGPYESGSGHSSGLGHRES.[R]	Q86YZ3	Q86YZ3 [1037-1055]; [1977-1995]; [2447-2465]	100	1.56	1e-17	0.568631	5.69014e-17	0.872011		63.6	276.2	99.2									31583.2	82583.5						221868					60415.4	104998			Not Found	Not Found	Not Found	Not Found	Not Found	Not Found	Not Found	Not Found	Peak Found	High	Not Found
High	RGSSSGGVKSSGGSSSVK	[G].RGSSSGGVKSSGGSSSVK.[F]	P04264	P04264 [616-633]	4.184	1.071	0.0835332	0.97223	0.250724	0.999308	72.1	39.8	301.8	58.8			34165.7			35743.3			5849.41	39378.9	46644.7	9418.78				146195	426521	23603	3265.65	5437.67	22659.1	57536.6	106260	35809	Not Found	Not Found	Peak Found	Not Found	Not Found	Peak Found	Not Found	Not Found	Peak Found	Peak Found	Peak Found
High	RGTSSHLPPPPK	[E].RGTSSHLPPPPK.[L]	Q9Y520	Q9Y520 [400-411]	2.247	1.455	0.385805	0.6813	0.744789	0.93509	94.3	5.1	211.8	8	149931	71247	361484	924541	871771	320624		5367.98	18890.2	18035		34726.5	1.10819e+06	468672	881705	722897	470341	809274	20898.2	8819.88	44749.3			39937.9	High	Peak Found	High	High	High	High	Not Found	Peak Found	Peak Found	Peak Found	Not Found
High	RHPDYSVVLLLR	[R].RHPDYSVVLLLR.[L]	P02768	P02768 [361-372]	0.829	1.144	0.50159	0.968237	0.843284	0.997759	115	110.2	95.4	126.1		214418						205562						177828						235229					Not Found	High	Not Found	Not Found	Not Found	Not Found	Not Found	High	Not Found	Not Found	Not Found
High	RHPEYAVSVLLR	[R].RHPEYAVSVLLR.[L]	P02769	P02769 [360-371]	0.67	0.906	0.382458	0.713623	0.74174	0.94957	136.9	98.3	113.9	99.7	1.25936e+06	703027	976517	500225			961264	595155	962927	319020		203156	1.42864e+06	688995	802062	208233		204739	916325	659813	765544	551503	179769	260140	High	High	High	Peak Found	Not Found	Not Found	High	High	High	Peak Found	Not Found
High	RKGDEVDGVDEVAK	[K].RKGDEVDGVDEVAK.[K]	P09874	P09874 [208-221]	0.899	0.768	0.606305	0.602416	0.904755	0.892217	165.2	53.5	176.4	41.1	63947.4	68492.2	69780.8	113590			295919	8723.68			44498.2	11273	89510	60856	169760	103415	53739	36920.3					19389.4	15268.1	Peak Found	Peak Found	Peak Found	Peak Found	Not Found	Not Found	High	Peak Found	Not Found	Not Found	Peak Found
High	DSFKHNKQLK	[L].DSFKHNKQLK.[K]	Q14692	Q14692 [187-196]	0.757	0.504	0.409754	0.217188	0.769042	0.488613	214.9	13.4	181.1	6.8	40787.7	43211.4	300237	769751	438866	189905		19271.3	21233.8	14912.5	10654.7	13271.2	220983	131434	341368	203436	127221	199060		2569.36	16008.3		5521.98	10401.6	Peak Found	Peak Found	High	High	High	Peak Found	Not Found	Peak Found	Peak Found	Peak Found	Peak Found
High	RKLEDECSELK	[K].RKLEDECSELK.[KR]	P13535; P11055; P12882; P12883; Q9UKX2; Q9Y623	P13535 [944-954]; P11055 [942-952]; P12882 [945-955]; P12883 [941-951]; Q9UKX2 [947-957]; Q9Y623 [945-955]	2.405	100	0.336311	1e-17	0.690159	4.47423e-17	92.3		167.6	278.9		37100.8	68106.4										404258	32535.4	91260.9	384472	87228.2				74611.1	455974	309159	58326.8	Not Found	Peak Found	Peak Found	Not Found	Not Found	Not Found	Not Found	Not Found	Not Found	Not Found	Not Found
High	RKLEDECSELKK	[K].RKLEDECSELKK.[D]	P13535; P11055; P12882; Q9UKX2; Q9Y623	P13535 [944-955]; P11055 [942-953]; P12882 [945-956]; Q9UKX2 [947-958]; Q9Y623 [945-956]	100	100	1e-17	1e-17	5.69014e-17	4.47423e-17			401.6	300.5													1.03792e+06	317630		883431	299161				222843	990282	704997	124098	Not Found	Not Found	Not Found	Not Found	Not Found	Not Found	Not Found	Not Found	Not Found	Not Found	Not Found
High	DRDNNRVGFAEAAR	[F].DRDNNRVGFAEAAR.[L]	P07339	P07339 [398-411]	100	6.382	1e-17	0.00260605	5.69014e-17	0.00966739		20.4	289	177.7							18556.7	24371.3	79352.9	118912	95016	36775.7		21435		1.12504e+06	767130				24744.6	814686	471809		Not Found	Not Found	Not Found	Not Found	Not Found	Not Found	Peak Found	Peak Found	Peak Found	High	Peak Found
High	RKVPQVSTPTLVEVSR	[T].RKVPQVSTPTLVEVSR.[S]	P02769	P02769 [436-451]		1.067		0.972976		0.999308		232.1		247.7							286751												305957						Not Found	Not Found	Not Found	Not Found	Not Found	Not Found	High	Not Found	Not Found	Not Found	Not Found
High	RKVPQVSTPTLVEVSR	[T].RKVPQVSTPTLVEVSR.[S]	P02769	P02769 [436-451]	0.668	0.924	0.264886	0.773281	0.589499	0.969375	205.5	24.7	156.6	24.3	2.35334e+06	1.37388e+06	3.41425e+06	4.97882e+06	3515344	2.11739e+06	830323	339974				162122	2.84235e+06	1.13963e+06	3.49715e+06	2.16709e+06	201510	2.15316e+06	736850	335562	567865		73291.3	314079	High	High	High	High	High	High	Peak Found	High	Not Found	Not Found	Not Found
High	RKVPQVSTPTLVEVSRSL	[T].RKVPQVSTPTLVEVSRSL.[G]	P02769	P02769 [436-453]	1.654	0.844	0.72431	0.629781	0.948117	0.902419	63.8	151.6	121.3	128	2048824	271274	359057	247845			4560558	137435	811104	1.71e+06	679298	164839	2.42384e+06	268486	578338	609795			1.05626e+06	184654	1.12664e+06	781222	502570	408539	High	High	Peak Found	Peak Found	Not Found	Not Found	Peak Found	High	High	Peak Found	Peak Found
High	RKVPQVSTPTLVEVSRSLG	[T].RKVPQVSTPTLVEVSRSLG.[K]	P02769	P02769 [436-454]	0.989	0.846	0.779344	0.661514	0.96263	0.924237	116	100.7	109.9	98.3	777297	395569	511898	661354	485797	299228	458336	190406	830205	408896	297683	580797	753347	309620	559481			399185	479388	145101	562482	397515	236255	449640	High	High	High	High	High	High	High	Peak Found	High	Peak Found	High
High	RIAGQVAAANKKH	[D].RIAGQVAAANKKH.[-]	P39019	P39019 [133-145]	0.254	0.38	0.012268	0.0778744	0.0463203	0.21883	344.5	25.5	87.4	8.5			283732	624362	423891	164596			30919.5	44964.9	13860.5	21280.3			137955	70629.9	52263.2	109454			10833	19147	5713.25	6713.38	Not Found	Not Found	High	High	High	Peak Found	Not Found	Not Found	Peak Found	Peak Found	Peak Found
High	RIFDLGRKKAK	[I].RIFDLGRKKAK.[V]	P27635	P27635 [32-42]	0.715	0.01	0.456408	1e-17	0.808623	4.47423e-17	230.2	13.2	166.9		65337.9	139270	872147	1.40729e+06	1.67379e+06	632638			42539.9				195255	550456	706209	526884	133266	791260							Peak Found	High	High	High	High	High	Not Found	Not Found	Peak Found	Not Found	Not Found
High	RLGPPKRPPR	[H].RLGPPKRPPR.[K]	O15235	O15235 [38-47]	1.195	1.054	0.818635	0.981728	0.967155	0.999944	161.7	7	206.6	7.3	440447	142024	1.47822e+06	3.44444e+06	2.5077e+06	957586			84694.7	44966.7	38669.7	58385.2	2.01124e+06	599951	2.24829e+06	1.49018e+06	683830	1550771	13420.3	11490.7	144327	63794	45747.3	95927.4	High	Peak Found	High	High	High	High	Not Found	Not Found	Peak Found	Peak Found	Peak Found
High	RIHPEGPPLK	[A].RIHPEGPPLK.[F]	Q9Y4R8	Q9Y4R8 [416-425]	1.181	1.506	0.980241	0.687244	0.998028	0.937569	165.1	7.3	209.5	8.3	281438	99593	758292	1.77681e+06	1.12155e+06	545110			45373.7	60225.9	17817.1	6738.52	1.07723e+06	498342	1.06093e+06	792681	354582	839559	12094.2		78726.2	32468.8			Peak Found	Peak Found	High	High	High	High	Not Found	Not Found	Peak Found	Peak Found	Peak Found
High	RLHTESGEFSR	[A].RLHTESGEFSR.[Q]	Q9Y623	Q9Y623 [1283-1293]	3.112	2.074	0.201912	0.347243	0.488636	0.667367	114.3	32.5	355.7	48.8	68079.8	28887.1		89577.7					19337.4	42836.3	5815.43		211837	19516.1	45547.3	413302	308341			3360.21	12059.2	107941	137665	29056.1	Peak Found	Peak Found	Not Found	Peak Found	Not Found	Not Found	Not Found	Not Found	Peak Found	Peak Found	Peak Found
High	DSTYSLSSTLTLSK	[K].DSTYSLSSTLTLSK.[A]	P01834	P01834 [63-76]	0.456	1.16	0.12791	0.925376	0.353187	0.993939	115.4	102.2	52.6	118.5		371865						329359						338582				84957.9		381966					Not Found	High	Not Found	Not Found	Not Found	Not Found	Not Found	High	Not Found	Not Found	Not Found
High	RGETSGRVDDNEETIKK	[K].RGETSGRVDDNEETIKK.[R]	P00568	P00568 [132-148]	1.225	1.042	0.890625	0.983928	0.982704	0.999944	201.9	42.6	283	39.7	2.6258e+06	197285	2.36745e+06	4.01705e+06	90609.3	73219.2	484107	77147.5	215500	144267		6521.5	3.13472e+06	360417	2.54476e+06	3.30048e+06	252412	63588.9	377100	30839.2	82144.7	361236	219792	61595	Peak Found	Peak Found	Peak Found	Peak Found	Peak Found	Peak Found	Peak Found	Peak Found	Peak Found	Peak Found	Not Found
High	DSYVGDEAQSK	[K].DSYVGDEAQSK.[R]	P62736; P63261	P62736 [53-63]; P63261 [51-61]	21.864	2.579	6.66134e-16	0.138836	3.76916e-15	0.349041	15.3	6.7	382.6	192.9	134288	92259.5	273162	378479	239774	27920.6	4.9085e+06	2.77397e+06	60476	100067	53213.4	22245.5	5.82366e+06	3.43762e+06	909290	6.9501e+06	6.12481e+06	479472	45707.5	32896.1	2.491e+06	9.35674e+06	8.97867e+06	2.04307e+06	High	High	Peak Found	High	High	Peak Found	High	High	Peak Found	Peak Found	Peak Found
High	DSYVGDEAQSKR	[K].DSYVGDEAQSKR.[G]	P62736; P63261	P62736 [53-64]; P63261 [51-62]	15.751	24.944	1.01685e-06	4.96144e-07	5.28484e-06	2.12466e-06	27.6	4.1	425.5	186.5	172124	37322.9	105799	135776	116780	73387.9	116836	65741	6275.37	30668.9	9048.73	4494.22	2.59764e+06	1.12873e+06	326164	2.92864e+06	2.77631e+06	418748	40197.6	3725.24	839758	3.58931e+06	2.65503e+06	670952	Peak Found	Peak Found	Peak Found	Peak Found	Peak Found	Peak Found	Peak Found	Peak Found	Peak Found	Peak Found	Peak Found
High	GGFGGGSFRGSYGSS	[L].GGFGGGSFRGSYGSS.[S]	P13645	P13645 [78-92]	100	0.584	1e-17	0.426282	5.69014e-17	0.756923		105.1	345.5	73.8							206765	93597.2	66185	109727	256223				415358			313382		44225.3				134321	Not Found	Not Found	Not Found	Not Found	Not Found	Not Found	High	Peak Found	Peak Found	Peak Found	High
High	DTQLHLDDAIRGQDDLK	[K].DTQLHLDDAIRGQDDLK.[E]	Q9Y623	Q9Y623 [1656-1672]	100	100	1e-17	1e-17	5.69014e-17	4.47423e-17			370.4	429.6													875926	637853		369311					505625	1.84065e+06	1.08248e+06	242656	Not Found	Not Found	Not Found	Not Found	Not Found	Not Found	Not Found	Not Found	Not Found	Not Found	Not Found
High	DTQIHLDDALR	[K].DTQIHLDDALR.[GS]	P11055; P12882; Q9UKX2; Q9Y623	P11055 [1653-1663]; P12882 [1656-1666]; Q9UKX2 [1658-1668]; Q9Y623 [1656-1666]	1.055	2.225	0.807869	0.420001	0.966447	0.751113	52.2	46.5	69	86.8	90406.1			211532						193786		78204.3	89765.3		182745	295734	237284	50691.3			229947	518967	144520		Peak Found	Not Found	Not Found	Peak Found	Not Found	Not Found	Not Found	Not Found	Not Found	Peak Found	Not Found
High	RAGELTEDEVER	[K].RAGELTEDEVER.[V]	P62269	P62269 [55-66]	2.36	0.037	0.361163	2.53199e-05	0.720053	0.000104904	47.2	494	120.8	18.4	73237	29125.6	39962.5			23531.5	512028	249159					123487				61786						13275.7		Peak Found	Peak Found	Peak Found	Not Found	Not Found	Peak Found	High	High	Not Found	Not Found	Not Found
High	DTMDHYRTF	[S].DTMDHYRTF.[H]	O43427	O43427 [55-63]	0.513	0.982	0.0188664	0.821876	0.0685844	0.980263	300.6	11.1	154.3	6.4	5.06627e+06	3.3179e+06	1.53742e+07	2.2572e+07	2.31821e+07	1.21391e+07	128444	70302.5	1.22984e+06	587701	434778	984799	9.98026e+06	6.42172e+06	1.08003e+07	5.15202e+06	4.32469e+06	7.65875e+06	322891	176451	1.3318e+06	261477	135607	899919	High	High	High	High	High	High	Peak Found	Peak Found	High	High	Peak Found
High	DTIYSILHHF	[F].DTIYSILHHF.[R]	Q15021	Q15021 [61-70]		2.991		0.0836041		0.23103		129.3		373.7							689312	284818	1.4185e+06		446260	1193713							3.53582e+06	1.87053e+06	2.55855e+06	1.55967e+06	1.34819e+06	2.12303e+06	Not Found	Not Found	Not Found	Not Found	Not Found	Not Found	High	High	High	Not Found	Peak Found
High	RAKPEYISK	[E].RAKPEYISK.[T]	Q13823	Q13823 [400-408]	1.203	1.314	0.510884	0.733534	0.849138	0.955271	194.6	6.7	234.1	7.9	2.91816e+06	2.05323e+06	8.89971e+06	2.22812e+07	16733987	6.83341e+06	38118	46020.3	555987	336276	216173	402473	1.2795e+07	6.45356e+06	1.20115e+07	9.97155e+06	6.38185e+06	8833468	165611	155544	761908	423827	243810	408630	High	High	High	High	High	High	Peak Found	Peak Found	High	High	Peak Found
High	RALANSLACQGK	[K].RALANSLACQGK.[Y]	P04075	P04075 [331-342]	100	13.011	1e-17	0.00215419	5.69014e-17	0.00803596		33	214.1	283.6											95290.3	18188.4				270442	1.12956e+07	48958.2			344569	851477	358186		Not Found	Not Found	Not Found	Not Found	Not Found	Not Found	Not Found	Not Found	Not Found	Not Found	Peak Found
High	RAVVVKKIETRDGK	[S].RAVVVKKIETRDGK.[L]	P05787	P05787 [459-472]	0.166	0.01	0.00606649	1e-17	0.024476	4.47423e-17	481.6	12.4	79.7				208867	226090	192610	230593			5607.73									35982.2							Not Found	Not Found	High	Peak Found	High	High	Not Found	Not Found	Peak Found	Not Found	Not Found
High	REEQAEPDGTEEADK	[Q].REEQAEPDGTEEADK.[S]	P12883	P12883 [369-383]																																			Not Found	Not Found	Not Found	Not Found	Not Found	Not Found	Not Found	Not Found	Not Found	Not Found	Not Found
High	DTHKSEIAHRFKDLG	[R].DTHKSEIAHRFKDLG.[E]	P02769	P02769 [25-39]	0.673	0.788	0.321627	0.654081	0.670347	0.919583	229.5	26.5	147.2	16.8	2.75487e+06	1.68863e+06	1.52841e+06	2.0614e+06	1.3438e+06	1.07163e+06	231088	287191	148908			31722.2	1.92728e+06	1.4823e+06	1.11589e+06	920825	182145	951774	232385	95924.5	241720	105389	24329.4	130948	High	High	High	High	High	High	Peak Found	Peak Found	Peak Found	Not Found	Not Found
High	RIHTGEKPYK	[RQVNKHCLWMET].RIHTGEKPYK.[CYF]	Q9UII5; Q8IWY8; Q5HY98; Q05481; Q8N988; A6NK75; Q9Y5A6	Q9UII5 [152-161]; [488-497]; Q8IWY8 [698-707]; Q5HY98 [431-440]; Q05481 [286-295]; [314-323]; [342-351]; [482-491]; [622-631]; [650-659]; [790-799]; [1098-1107]; Q8N988 [249-258]; A6NK75 [286-295]; [426-435]; Q9Y5A6 [408-417]	1.565	0.722	0.515886	0.526065	0.853006	0.842333	132.8	4.9	212.3	3.3	70981.5	174072	767454	2.17929e+06	1.71288e+06	661258			36285.7	19409.6			1.122e+06	818473	1.41262e+06	1.24841e+06	825843	1.15584e+06		6601.76	90509.1	40237.7	11071	17754.9	Peak Found	Peak Found	High	High	Peak Found	Peak Found	Not Found	Not Found	Peak Found	Peak Found	Not Found
High	DTHKSEIAHRFKDL	[R].DTHKSEIAHRFKDL.[G]	P02769	P02769 [25-38]	0.798	1.769	0.552811	0.524498	0.87377	0.840709	226.3	8.1	211.6	10.6	945959	777577		404519	673441			12072.6	55547.3				1.41744e+06	691341	676796	141300		177704	35342.2	16276.2	128939	33851.9		29621.3	Peak Found	High	Not Found	Peak Found	Peak Found	Not Found	Not Found	Peak Found	Peak Found	Not Found	Not Found
High	DTHKSEIAHRFK	[R].DTHKSEIAHRFK.[D]	P02769	P02769 [25-36]	1.046	1.322	0.867228	0.861286	0.97866	0.9858	174.8	8.8	178.6	13.5	1.53706e+06	3.55881e+06	1.44471e+06	2.31472e+06	7.37546e+06	3.28536e+06	35441.3	400460	102743	171353	111711	208036	4.11613e+06	3.3333e+06	1.66613e+06	2.20955e+06	2.38347e+06	3.49192e+06	18869.6	407989	213348	156424	214015	250257	High	High	High	High	High	Peak Found	Peak Found	High	Peak Found	Peak Found	Peak Found
High	DTHKSEIAHRF	[R].DTHKSEIAHRF.[K]	P02769	P02769 [25-35]	1.027	1.422	0.94082	0.652276	0.993156	0.918614	197.3	8	188.1	12.5	2.19344e+06	1.34712e+06	1.82457e+06	3.09863e+06	2.0459e+06	1.23556e+06	347694	157913	108237	57025	27224.5	41302.6	2.71039e+06	1.3349e+06	2.33617e+06	2.73311e+06	980884	1.45097e+06	188021	125610	141096	118942	69584.5	88490.6	High	High	High	High	High	High	Peak Found	Peak Found	Peak Found	Peak Found	Peak Found
High	DTHKSEIAHR	[R].DTHKSEIAHR.[F]	P02769	P02769 [25-34]	1.13	1.081	0.9597	0.935257	0.995342	0.993939	167.9	11.9	202.8	14.1	481854	954909	912691	2.16741e+06	1.57367e+06	862322	101432	171158	68342.3	60996	56767.9	64220.8	627626	846782	1.18987e+06	1.7959e+06	1.25624e+06	1.06906e+06	94893.3	163372	68995	88624.1	69851.5	56790.2	High	Peak Found	High	High	High	High	Peak Found	High	Peak Found	Peak Found	Peak Found
High	DTGRPSTTVRY	[L].DTGRPSTTVRY.[V]	Q02413	Q02413 [413-423]	1.192	0.935	0.881826	0.778104	0.98034	0.970709	98	54.1	112.9	103.4	514823	148620	304421	332061	393340	229935	53532.7	33317.9	166078	794655	748689	185724	390116	105138	344413	623149	715532	193065	67722.5	16590.3	387677	517117	350777	321166	Peak Found	Peak Found	Peak Found	Peak Found	Peak Found	Peak Found	Peak Found	Peak Found	Peak Found	High	High
High	DTGRPSTTVR	[L].DTGRPSTTVR.[Y]	Q02413	Q02413 [413-422]	1.128	1.223	0.853362	0.937223	0.974627	0.993939	98.3	72.6	93.9	96.7	175785	79652.3	245075	319372	305736	153575	17639.3	56989.5	162672	597130	534692	144392	205786	74390.3	191020	652996	463783	96236.8	70490.7	52780.6	211947	320092	262876	196685	High	Peak Found	High	Peak Found	High	Peak Found	Peak Found	Peak Found	Peak Found	High	High
High	REHDIAIKFF	[Q].REHDIAIKFF.[Q]	P30260	P30260 [581-590]	100	100	1e-17	1e-17	5.69014e-17	4.47423e-17			149.2	273.6													787449	589986	149199			129276	214594	126108	1399242	928900	373666	792530	Not Found	Not Found	Not Found	Not Found	Not Found	Not Found	Not Found	Not Found	Not Found	Not Found	Not Found
High	RESKKIDRHMY	[Y].RESKKIDRHMY.[H]	P84098	P84098 [110-120]	19.473	100	0.000492355	1e-17	0.00222828	4.47423e-17	17.5		341.3	10.1				45587.9									356772	981154	1.59493e+06	803230	309894	1.14384e+06		8667.37	80128.8				Not Found	Not Found	Not Found	Peak Found	Not Found	Not Found	Not Found	Not Found	Not Found	Not Found	Not Found
High	DTEKQIKKQTALVELLK	[P].DTEKQIKKQTALVELLK.[H]	P02769	P02769 [541-557]	1.993	1.619	0.577009	0.577034	0.890063	0.877427	58.6	73.1	105.9	127.8	89566.5	830013	407773	317341	243983	156260	380759	304057	767130	325562	190828	370310	1.00095e+06	736995	343396			218857	509290	74221.9	875440	798767	410663	723937	High	High	Peak Found	Peak Found	Peak Found	Peak Found	High	High	High	Peak Found	Peak Found
High	RFDEILEASDGIMVAR	[R].RFDEILEASDGIMVAR.[G]	P14618	P14618 [279-294]	3.45	0.441	0.166019	0.217639	0.425945	0.48926	28.9	116.8	109.3	64.1		30992.6		109609			357338	155596					341699	118299		220754				23986.6	129338	186993	176229	61362.9	Not Found	Peak Found	Not Found	Peak Found	Not Found	Not Found	Peak Found	High	Not Found	Not Found	Not Found
High	RFKDELDIMK	[A].RFKDELDIMK.[F]	Q86SZ2	Q86SZ2 [57-66]	0.453	0.729	0.149897	0.574376	0.39672	0.876079	315.4	21.1	149.9	16.6		266770	864154	1.48685e+06	1.70465e+06	734381		37577.7	91419.8		31404.1	89164.8	464605	363053	833843	199464	142139	465095		14662.5	45527.5			95043.9	Not Found	Peak Found	High	High	High	High	Not Found	Peak Found	Peak Found	Not Found	Peak Found
High	RFKDLGEEHFK	[H].RFKDLGEEHFK.[G]	P02769	P02769 [34-44]	0.768	0.344	0.506238	0.0849215	0.846661	0.233593	167.1	25.9	128.3	8.6	124609	391097	565218	962991	424579	317191	114609	63103.6	32253.6	77362.6	38785.1		312221	276379	349234			313338	8990.78	9893.43		44154.3	67440		Peak Found	High	Peak Found	High	Peak Found	High	Peak Found	Peak Found	Peak Found	Peak Found	Peak Found
High	DTHKSEIAHRFKD	[R].DTHKSEIAHRFKD.[L]	P02769	P02769 [25-37]	1.008	0.737	0.974657	0.636992	0.996208	0.90884	191.7	7.7	203	4.6	2.30812e+06	2.85522e+06	3.20589e+06	5.66027e+06	3.79473e+06	2.05821e+06	364561	405881	151583	70403.8	60167.5	97253.7	3.90177e+06	2.73946e+06	3.74785e+06	4.7059e+06	1.6347e+06	2.60847e+06	299048	387857	44314	97295.8	54003.3	50260.5	High	High	High	High	High	High	High	High	Peak Found	Peak Found	Peak Found
High	RAFSFSKTPK	[T].RAFSFSKTPK.[R]	Q9H8V3	Q9H8V3 [839-848]	1.084	2.478	0.835946	0.251808	0.969514	0.540258	201.4	7	218.3	20.3	1.15611e+06	858540	1.94446e+06	4.36903e+06	5.29116e+06	2.05605e+06	81753	107800	54297.6	56786.9	59511	129928	3.20383e+06	1.76758e+06	2.91516e+06	1.64643e+06	1.57078e+06	2.65792e+06	95726.2	102619	288670	140902	588826	321648	High	High	High	High	High	High	Peak Found	Peak Found	Peak Found	Peak Found	Peak Found
High	RLKDIGPEVVK	[R].RLKDIGPEVVK.[K]	P51659	P51659 [634-644]	0.641		0.376795		0.735623		273.2		202.5			49303.5	439375	826193	763771	328145							436648	206402	368936			287300							Not Found	Peak Found	Peak Found	High	High	High	Not Found	Not Found	Not Found	Not Found	Not Found
High	RLKEAEEERLK	[C].RLKEAEEERLK.[A]	Q96EA4	Q96EA4 [12-22]	0.888	0.954	0.679584	0.838291	0.93602	0.984145	214.2	4.4	190.2	3.6	151908	121521	781287	1.7322e+06	1.51044e+06	731203			20673.7	9802.55		15494	687995	451731	904376	654556	387310	848641		9429.12	9273.13		17300.8	25723.7	Peak Found	Peak Found	Peak Found	High	High	Peak Found	Not Found	Not Found	Peak Found	Peak Found	Not Found
High	DLEEATLQHEATAATLRK	[R].DLEEATLQHEATAATLRK.[K]	Q9UKX3; P12882; Q9UKX2	Q9UKX3 [1181-1198]; P12882 [1181-1198]; Q9UKX2 [1183-1200]	3.438	100	0.220109	1e-17	0.520431	4.47423e-17	90.8		239.3	279.2	458887	166984		223681	374992	170765							1.65718e+06	558231		1.76519e+06	574048	589211			359466	1.92812e+06	1.31469e+06	251433	Peak Found	Peak Found	Not Found	Peak Found	Peak Found	Peak Found	Not Found	Not Found	Not Found	Not Found	Not Found
High	DLEEATLQHEATAATLR	[R].DLEEATLQHEATAATLR.[K]	Q9UKX3; P12882; Q9UKX2	Q9UKX3 [1181-1197]; P12882 [1181-1197]; Q9UKX2 [1183-1199]	7.076	7.193	0.0330388	0.00606664	0.11324	0.0214933	28.4	28.8	200.8	207.1					112166		113769						1312832	674437		1.37128e+06	793650	73894.5			321301	2.65546e+06	2.08434e+06	284253	Not Found	Not Found	Not Found	Not Found	Peak Found	Not Found	Peak Found	Not Found	Not Found	Not Found	Not Found
High	DLEEATLQHEATAAALRK	[R].DLEEATLQHEATAAALRK.[K]	P12883	P12883 [1177-1194]	10.758	18.079	0.000472502	5.27473e-07	0.00214163	2.2556e-06	27.9	17.1	300.1	309.8			122334					75140.9					1.91904e+06	902569		2.70145e+06	618302				698513	4.05953e+06	2.6095e+06	707210	Not Found	Not Found	Peak Found	Not Found	Not Found	Not Found	Not Found	Peak Found	Not Found	Not Found	Not Found
High	DLEEATLQHEATAAALR	[R].DLEEATLQHEATAAALR.[K]	P12883	P12883 [1177-1193]	100	100	1e-17	1e-17	5.69014e-17	4.47423e-17			286.8	206.2													1.74183e+06	674916		3.23915e+06	1.1379e+06				541548	4956785	1.89256e+06	369850	Not Found	Not Found	Not Found	Not Found	Not Found	Not Found	Not Found	Not Found	Not Found	Not Found	Not Found
High	DLDVAILVGSMPR	[K].DLDVAILVGSMPR.[R]	P40925	P40925 [80-92]		0.01		1e-17		4.47423e-17		143.2									181452	108594				85055.7													Not Found	Not Found	Not Found	Not Found	Not Found	Not Found	Peak Found	Peak Found	Not Found	Not Found	Not Found
High	RPAEDMEEEQAFK	[K].RPAEDMEEEQAFK.[R]	P61978	P61978 [22-34]		0.01		1e-17		4.47423e-17		728.9									116772	61636.3																	Not Found	Not Found	Not Found	Not Found	Not Found	Not Found	High	High	Not Found	Not Found	Not Found
High	RPCFSALTPDETYVPK	[R].RPCFSALTPDETYVPK.[A]	P02769	P02769 [508-523]	1.407	1.755	0.858915	0.587719	0.976552	0.882057	111	80.7	156.1	141.7	361078	80577.9				160725	116887						315172	162219					144087	23866.3		213114	219784	205146	Peak Found	Peak Found	Not Found	Not Found	Not Found	Peak Found	Peak Found	Not Found	Not Found	Not Found	Not Found
High	DIDDLELTLAK	[KR].DIDDLELTLAK.[AV]	P13535; P11055; P12882; P12883; Q9UKX2; Q9Y623	P13535 [956-966]; P11055 [954-964]; P12882 [957-967]; P12883 [953-963]; Q9UKX2 [959-969]; Q9Y623 [957-967]	9.362	7.141	1.18999e-08	0.00139302	6.39303e-08	0.00528535	19.9	33.5	339.6	238.9	886909	340438			165637	176197	411686	249113	680587		292389	771018	5.18234e+06	3.37064e+06	537680	7.85148e+06	6.52041e+06	728572	357953	250713	2.52634e+06	1.23342e+07	1.30911e+07	3.42143e+06	Peak Found	Peak Found	Not Found	Not Found	Peak Found	Peak Found	Peak Found	Peak Found	Peak Found	Not Found	Peak Found
High	DLAVDSASPVYQAVIK	[K].DLAVDSASPVYQAVIK.[S]	O75112	O75112 [236-251]	100	100	1e-17	1e-17	5.69014e-17	4.47423e-17			254.9	545.1													257147	158112		291032						587152	549916	115639	Not Found	Not Found	Not Found	Not Found	Not Found	Not Found	Not Found	Not Found	Not Found	Not Found	Not Found
High	DLATVYVDVLK	[K].DLATVYVDVLK.[D]	P02647	P02647 [37-47]	1.209	1.087	0.853339	0.952302	0.974627	0.996358	63.4	92.5	98.2	130	941868	610185	209125	177489	219848	122403		404268	274926	312760	792328	135003	424581	501535	259151	167146	459104	243432		439246	125284	584793	512096	232113	Peak Found	High	Peak Found	Peak Found	Peak Found	Peak Found	Not Found	High	Peak Found	Peak Found	Peak Found
High	RPDGEKKAYVRL	[I].RPDGEKKAYVRL.[A]	P62750	P62750 [129-140]		0.236		0.0294708		0.0928283		295.6		72.4							153119	191303	8307.11	14926.2	28358.4	125183									14592.6	18196.5		10884.3	Not Found	Not Found	Not Found	Not Found	Not Found	Not Found	High	High	Peak Found	Peak Found	Peak Found
High	RPPSAFFLFCSEYRPK	[K].RPPSAFFLFCSEYRPK.[I]	P09429	P09429 [97-112]	0.391	0.61	0.11291	0.450574	0.32002	0.782658	162.8	168.4	63.7	102.6	374815	108848					267879	162894						79063.2					127326						Peak Found	Peak Found	Not Found	Not Found	Not Found	Not Found	High	High	Not Found	Not Found	Not Found
High	DKPLLEKSH	[C].DKPLLEKSH.[C]	P02769	P02769 [303-311]	0.881	0.835	0.659074	0.63962	0.930393	0.909953	259.6	19.8	172.3	12.9	6.14018e+06	1.5559e+06	6.61372e+06	1.0765e+07	3.66947e+06	2.21085e+06	444893	324003	545842	402572	117706	169617	3.60292e+06	1.38431e+06	7.50554e+06	9.40004e+06	2.75562e+06	2.52565e+06	339083	268034	676768	206343	170457	201028	High	High	High	High	High	High	High	High	High	High	Peak Found
High	DKNTDTLSKKELKEL	[K].DKNTDTLSKKELKEL.[L]	P20930	P20930 [22-36]	0.01	0.571	1e-17	0.30263	5.69014e-17	0.608818	62	182.1		100.3					106401				168819	494523	564201	197740									175758	162639	168634	195879	Not Found	Not Found	Not Found	Not Found	Peak Found	Not Found	Not Found	Not Found	Peak Found	High	Peak Found
High	DKNTDTLSKKELKE	[K].DKNTDTLSKKELKE.[L]	P20930	P20930 [22-35]	0.905	0.657	0.565328	0.509226	0.883402	0.828339	134.9	82.5	124.9	44.3		128864			567150	255519		19679.6	156298	514683	241274	90227.8	40624.4	116567		236617	345696	515008		18255.3	158581	163387	83911.7	81098.7	Not Found	Peak Found	Not Found	Not Found	Peak Found	Peak Found	Not Found	Peak Found	Peak Found	High	High
High	DKNTDTLSKKEL	[K].DKNTDTLSKKEL.[K]	P20930	P20930 [22-33]	2.065	0.557	0.458322	0.402463	0.809746	0.734212	51.5	181.6	83.5	101.2			29045.9	48391.2	49669.6				84383	344978					48420.1	147040	127115	40631.8			98589.3	91633.5			Not Found	Not Found	Peak Found	Peak Found	Peak Found	Not Found	Not Found	Not Found	Peak Found	High	Not Found
High	RQAEEAEEQSNVNLAK	[K].RQAEEAEEQSNVNLAK.[F]	Q9Y623	Q9Y623 [1884-1899]	100	18.03	1e-17	2.24217e-06	5.69014e-17	9.50659e-06		18.2	429.7	327.3							37617.6						1.46082e+06	476471		1.34965e+06	890550	40668.6			397608	1.73195e+06	1.15697e+06	329248	Not Found	Not Found	Not Found	Not Found	Not Found	Not Found	Peak Found	Not Found	Not Found	Not Found	Not Found
High	DGSDEEVDGKADGAEAKPAE	[G].DGSDEEVDGKADGAEAKPAE.[-]	P35579	P35579 [1941-1960]	0.01		1e-17		5.69014e-17		659.4							431790	485562																				Not Found	Not Found	Not Found	High	High	Not Found	Not Found	Not Found	Not Found	Not Found	Not Found
High	DGQVINETSQHHDDLE	[R].DGQVINETSQHHDDLE.[-]	P08670	P08670 [451-466]		0.159		0.00770331		0.0269571		412.4		75.7							333925	121149	79999.5		68732									11780.8			27702.4		Not Found	Not Found	Not Found	Not Found	Not Found	Not Found	High	High	Peak Found	Not Found	Peak Found
High	RQFDNFKRVFK	[R].RQFDNFKRVFK.[V]	O43427	O43427 [136-146]	1.582	0.505	0.440114	0.294792	0.794848	0.599083	143.8	15.8	210.9	8	216448	159566	1.05198e+06	2.20894e+06	1.41367e+06	795624						100791	1.7169e+06	1.22063e+06	1.96833e+06	740260		1.34152e+06	42075.6	50877.2		83519.7	37652.9	268741	Peak Found	High	High	High	High	High	Not Found	Not Found	Not Found	Not Found	Not Found
High	RQFEGRHSK	[A].RQFEGRHSK.[G]	Q6P2Q9	Q6P2Q9 [658-666]	1.161	0.994	0.596112	0.857747	0.898774	0.985789	188	12.5	218.2	10.6	288302	1.30933e+06	4.6664e+06	1.77481e+07	1.24743e+07	5.15058e+06	5029.73		326299	355951	304087	390979	3.8898e+06	4.80042e+06	7.61624e+06	8.49574e+06	5.235e+06	6.18612e+06	9407.71	134754	425894	338619	225020	369947	High	High	High	High	High	High	Peak Found	Not Found	Peak Found	Peak Found	Peak Found
High	RQFEGRHSKGVAK	[A].RQFEGRHSKGVAK.[T]	Q6P2Q9	Q6P2Q9 [658-670]	1.396	3.425	0.774284	0.120648	0.962408	0.311284	141.4	5.3	260.4	17.2		83610.2	454523	1.94431e+06	1.41864e+06	449682			23790.1	13213	6066.1	21732	557847	631269	1.57847e+06	1.38893e+06	700708	999969			77869.5	39480.5			Not Found	Peak Found	High	High	High	High	Not Found	Not Found	Peak Found	Peak Found	Peak Found
High	DFLAGGVAAAISK	[K].DFLAGGVAAAISK.[T]	P05141	P05141 [11-23]	100	3.702	1e-17	0.0367034	5.69014e-17	0.113345		54.6	127.1	246.8							315788	278637			541597	1.1539e+06	1.56434e+06	840742	232805	2.27705e+06	1.10093e+06	287185		36834.9	1.254e+06	3.59816e+06	3.30712e+06	1.86883e+06	Not Found	Not Found	Not Found	Not Found	Not Found	Not Found	Peak Found	High	Not Found	Not Found	Peak Found
High	RMLSLRDQRLK	[K].RMLSLRDQRLK.[E]	Q9Y324	Q9Y324 [15-25]	0.783	0.619	0.553099	0.399325	0.87377	0.731607	222.5	5.4	202.8	2.1	497285	385130	1.99571e+06	3.82792e+06	3.27995e+06	1.57814e+06	64071.6	23533.9	168917	39471.8	47569.3	8797.02	2.5357e+06	1.11854e+06	2.48167e+06	1.25241e+06	346229	2.08864e+06	7875.96		238383	91395.8	16659	9812.95	Peak Found	Peak Found	High	High	High	High	Peak Found	Peak Found	Peak Found	Peak Found	Peak Found
High	RMHTGEKPYK	[QKTMRHL].RMHTGEKPYK.[C-]	Q05481	Q05481 [930-939]; [1014-1023]	1.55	1.443	0.798149	0.701753	0.963887	0.944129	128.9	8.3	220	12	45627.8	127256	273496	675226	909222	387145					15064.5	29185.1	406904	596479	554574	556411	426619	669054			47420.2	22331.7	2983.57	41021.5	Peak Found	Peak Found	Peak Found	High	High	High	Not Found	Not Found	Not Found	Not Found	Peak Found
High	RMFGGPGTASRPSS	[R].RMFGGPGTASRPSS.[S]	P08670	P08670 [13-26]	2.861	100	0.259648	1e-17	0.58255	4.47423e-17	131.3		367.6	29	71787.2	26184.5	60367.2	94446.1		38271.3							423902	149943	172696		95732	168998			13343.8	41526.5	8737.33		Peak Found	Peak Found	Peak Found	Peak Found	Not Found	Peak Found	Not Found	Not Found	Not Found	Not Found	Not Found
High	RLVLSTLSGRPVK	[Q].RLVLSTLSGRPVK.[I]	Q9Y2P8	Q9Y2P8 [19-31]	1.111	3.216	0.99183	0.131228	0.999582	0.332848	160.2	8.5	191.1	40.9	326108	168780	952127	1.70234e+06	1.45403e+06	709671					25702.3	74710.6	980831	608290	1.43249e+06	561626		1.13995e+06		48848	275090			209838	Peak Found	High	High	High	High	High	Not Found	Not Found	Not Found	Not Found	Peak Found
High	RIKEAVRSK	[D].RIKEAVRSK.[N]	P33176	P33176 [901-909]	1.165	1.09	0.587939	0.980959	0.894421	0.999944	185.1	6.5	215.5	8.9	629861	738666	3.61716e+06	1.07058e+07	8.26201e+06	3.27493e+06	9523.57	18970	191635	156250	92954.4	198540	4.56557e+06	2.56399e+06	4.56633e+06	4.20972e+06	3.01785e+06	3.81703e+06	6767.62		219688	164356		167884	High	High	High	High	High	High	Peak Found	Peak Found	High	Peak Found	Peak Found
High	RLKEAYSVK	[E].RLKEAYSVK.[S]	Q6P2Q9	Q6P2Q9 [845-853]	1.085	1.463	0.769673	0.679971	0.961893	0.934688	172.1	7.3	190	10.7	2.19726e+06	1019930	4.89839e+06	1.08231e+07	9595758	3.74448e+06	247218	160940	205457	132681	153679	218641	7.47857e+06	3.78881e+06	5.70212e+06	4.7309e+06	3.60598e+06	4.72449e+06	293968	116485	363404	242117	202994	360178	High	High	High	High	High	High	Peak Found	Peak Found	High	High	Peak Found
High	RLKEEARNK	[R].RLKEEARNK.[H]	O43795	O43795 [801-809]	1.04	0.99	0.863188	0.849309	0.977493	0.985254	174.4	10.2	185.9	8	69541	212075	467205	1.91436e+06	1.7606e+06	859186		5222.42	21627	39568.3	37184.7	56901.1	346520	701657	646272	824154	649436	969102	5128.5		46408.2	28418.9	28944.3	56322.2	Peak Found	Peak Found	High	High	High	High	Not Found	Peak Found	Peak Found	Peak Found	Peak Found
High	DIVPGDIVEVAVGDK	[R].DIVPGDIVEVAVGDK.[V]	O14983	O14983 [144-158]	100	100	1e-17	1e-17	5.69014e-17	4.47423e-17			203.8	351.2													201392	118332		606468	423469					558374	453798		Not Found	Not Found	Not Found	Not Found	Not Found	Not Found	Not Found	Not Found	Not Found	Not Found	Not Found
High	RLKELLRAK	[E].RLKELLRAK.[L]	Q9NPA8	Q9NPA8 [28-36]	0.683	2.054	0.354128	0.419958	0.712252	0.751113	231	4.1	157.8	3.7	302358	403942	2.18227e+06	4.91842e+06	3.89758e+06	2.06192e+06	16623.7	6604.66	85760.4			84458.1	824450	1.39932e+06	1.82593e+06	1.50017e+06	324118	2.13659e+06		30992.2	301970	33922.9	34366.2	130017	Peak Found	High	High	High	High	High	Peak Found	Peak Found	High	Not Found	Not Found
High	RLKPFYLVPK	[L].RLKPFYLVPK.[H]	Q8N884	Q8N884 [353-362]	1.897	0.846	0.631717	0.773988	0.918405	0.969375	98.3	33.5	186.4	28.4		54271.7	258564	504116	311035	148392			88249.6				585413	345780	490431				43406.2	33521.7	168866			128510	Not Found	Peak Found	Peak Found	High	High	Peak Found	Not Found	Not Found	Peak Found	Not Found	Not Found
High	DLQLRLDEAEQLALK	[K].DLQLRLDEAEQLALK.[G]	Q9UKX2; Q9Y623	Q9UKX2 [1798-1812]; Q9Y623 [1796-1810]	100	100	1e-17	1e-17	5.69014e-17	4.47423e-17			75.6	599.1													790246	46813.3		139779						1.40689e+06	1.10794e+06	216054	Not Found	Not Found	Not Found	Not Found	Not Found	Not Found	Not Found	Not Found	Not Found	Not Found	Not Found
High	DLQHRLDEAEQIALK	[K].DLQHRLDEAEQIALK.[G]	P13535; Q9UKX3; P11055; P12882; P12883	P13535 [1795-1809]; Q9UKX3 [1796-1810]; P11055 [1793-1807]; P12882 [1796-1810]; P12883 [1792-1806]	100	100	1e-17	1e-17	5.69014e-17	4.47423e-17			366.1	433.9													3.80993e+06	1.31883e+06		730120	129874			18448.6	1.16308e+06	7.15543e+06	3.89812e+06	884502	Not Found	Not Found	Not Found	Not Found	Not Found	Not Found	Not Found	Not Found	Not Found	Not Found	Not Found
High	RLKPTNPAAQK	[E].RLKPTNPAAQK.[A]	P52948	P52948 [532-542]	1.424	1.527	0.875797	0.615735	0.98025	0.898866	165.9	8.8	218.4	10.9	128024	72248.5	6.15374e+06	1.42753e+07	567134	268181			32162.4	13366.7			910062	354218	870955	517014	342765	510193	25733		47583.3	21069.6			Peak Found	Peak Found	High	High	High	High	Not Found	Not Found	Peak Found	Peak Found	Not Found
High	DLPSNHVIDRW	[A].DLPSNHVIDRW.[L]	O14744	O14744 [211-221]	1.853	0.507	0.399719	0.323014	0.759818	0.636771	138	38.1	255.7	19.3	897290	132823	567840	2.01e+06		33371.6	249093	72810.5	707088	475980	63277.3	98462.5	9.55045e+06	123991	1.05199e+06	1.58176e+06		141729	93934				67243.3		High	Peak Found	High	High	Not Found	Peak Found	Peak Found	Peak Found	High	Peak Found	Peak Found
High	RIKQEIIKK	[P].RIKQEIIKK.[F]	Q5VIR6	Q5VIR6 [251-259]	0.969	1.566	0.819955	0.66124	0.967155	0.92407	209.7	5.4	203.2	5.5	162218	252430	1.41072e+06	2.86991e+06	2.81444e+06	1.08663e+06			31622.1	11932.2		43472.4	988115	881502	2.17354e+06	1.45714e+06	780888	1.4983e+06		18683.7	115384	32196.1	32708.9	56324.9	High	Peak Found	High	High	High	High	Not Found	Not Found	Peak Found	Peak Found	Not Found
High	DNIQGITKPAIR	[R].DNIQGITKPAIR.[R]	P62805	P62805 [25-36]	0.305	0.492	0.00818911	0.1679	0.0320374	0.403486	273.4	60.8	91.9	46.7		2.06453e+06			2.51528e+06	2.06116e+06	850465	783629			169156	269060	394810	2.24079e+06	192709	614322	783676	1.885e+06	65192.5	441026		299488	352894	365079	Not Found	Peak Found	Not Found	Not Found	Peak Found	Peak Found	High	High	Not Found	Not Found	Peak Found
High	RLKQQTIPLK	[A].RLKQQTIPLK.[K]	Q96CS2	Q96CS2 [226-235]	1.233	1.572	0.789707	0.547303	0.96263	0.855034	158.5	7.8	198.2	12.3	230634	176728	1.21762e+06	2.47752e+06	1.82082e+06	916500			87472.8	31097.6			1.45158e+06	927297	1.97314e+06	1.2019e+06	625969	1.5524e+06			132101	50880.5			Peak Found	Peak Found	High	High	High	High	Not Found	Not Found	Peak Found	Peak Found	Not Found
High	RLKTEAEIALK	[T].RLKTEAEIALK.[E]	Q15149	Q15149 [1984-1994]	0.746	2.757	0.407495	0.15316	0.76857	0.376829	227.6	7.6	166	20.9			274012	488540	434098	255611						11477.2	251507	214595	336234	194870		316692		5672.75	36786.4			31644.6	Not Found	Not Found	Peak Found	Peak Found	Peak Found	Peak Found	Not Found	Not Found	Not Found	Not Found	Not Found
High	DLMELQALIDSHFEAR	[K].DLMELQALIDSHFEAR.[K]	P45378	P45378 [78-93]																																			Not Found	Not Found	Not Found	Not Found	Not Found	Not Found	Not Found	Not Found	Not Found	Not Found	Not Found
High	DLMELQALIDSHFEAR	[K].DLMELQALIDSHFEAR.[K]	P45378	P45378 [78-93]	1.479	0.42	0.807724	0.187758	0.966447	0.439531	44.4	87.5	59	36.8					60852.7	35508.9						91543.2	21457.9	61692.3		311253	3.53368e+06	44727.4	8144.39	38487.4	104020	13285.7	641968		Not Found	Not Found	Not Found	Not Found	Peak Found	Peak Found	Not Found	Not Found	Not Found	Not Found	Not Found
High	DIISDTSGDFRKL	[K].DIISDTSGDFRKL.[M]	P07355	P07355 [158-170]	0.473	0.594	0.00831142	0.279594	0.0324322	0.5786	267.9	41.6	142.1	25.1	3.07353e+06	1.46463e+06	6.77436e+06	11332463	8.9082e+06	4.32685e+06	353804	172659	1.61177e+06	1.63355e+06	772292	912990	4.47257e+06	2.15923e+06	3.98883e+06	1346791	752755	3.81576e+06	507283	145025	1.0373e+06		187169	579057	High	High	High	High	High	High	Peak Found	Peak Found	High	High	High
High	RLNPNASRKK	[R].RLNPNASRKK.[F]	Q9ULX3	Q9ULX3 [398-407]	1.976	1.193	0.283517	0.939661	0.618027	0.993939	126.4	6.8	249.8	8.1	119655	112414	641617	1.79664e+06	1.3816e+06	586020			40034.4	26667.3	27045	43185.3	1.32241e+06	645715	1.55536e+06	1.23112e+06	828682	1.19198e+06	17634.1	13491.2	85353.1	47130.6	32715.6	71321.9	Peak Found	Peak Found	High	Peak Found	High	Peak Found	Not Found	Not Found	Peak Found	Peak Found	Peak Found
High	RIQAGAEAKAK	[A].RIQAGAEAKAK.[A]	Q9UNF1	Q9UNF1 [530-540]	1.444	0.49	0.724961	0.22942	0.948117	0.508304	173.3	8.8	250.2	4	169896	157412	551660	1.5425e+06	1.70774e+06	679888			24873	18632.8	38585.3	44592.7	1.28372e+06	480245	1.11125e+06	1.05351e+06	564908	741903	5633.63	7823.72	31595.9	27887.6	6931.96	25477.7	Peak Found	High	High	High	High	High	Not Found	Not Found	Peak Found	Peak Found	Peak Found
High	RIQASKKLK	[E].RIQASKKLK.[G]	P52209	P52209 [297-305]	1.329	0.744	0.993852	0.452918	0.999871	0.784682	158.2	6.1	216.2	3.9	62568	39020.4	244145	605973	470187	181544		2565.49	15728.3	9675.61		6725.97	276877	160333	403451	298888	198397	352393	1616.07	5198.85	20963	11268.6		3949.87	Peak Found	Peak Found	High	High	High	High	Not Found	Peak Found	Peak Found	Peak Found	Not Found
High	RIQLVEEELDRAQER	[R].RIQLVEEELDRAQER.[L]	P67936; P09493; P07951	P67936 [55-69]; P09493 [91-105]; P07951 [91-105]	100	100	1e-17	1e-17	5.69014e-17	4.47423e-17			425.8	374.2													378777	278544		519652					267983	1.50852e+06	413488	240675	Not Found	Not Found	Not Found	Not Found	Not Found	Not Found	Not Found	Not Found	Not Found	Not Found	Not Found
High	RLQSIGTENTEENRR	[K].RLQSIGTENTEENRR.[F]	P04075	P04075 [43-57]	21.483	31.118	4.79132e-05	6.35558e-09	0.000233591	2.76918e-08	18.1	4.9	388.9	270.2			44910.4				104082	64638		12100.6	12029.4	11323.7	964801	434087	144818	2.47656e+06	1.31103e+06				420233	2.10174e+06	1.0689e+06	337232	Not Found	Not Found	Peak Found	Not Found	Not Found	Not Found	Peak Found	Peak Found	Not Found	Peak Found	Peak Found
High	RLQSIGTENTEENRRFYR	[K].RLQSIGTENTEENRRFYR.[Q]	P04075	P04075 [43-60]		100		1e-17		4.47423e-17				800																						185541			Not Found	Not Found	Not Found	Not Found	Not Found	Not Found	Not Found	Not Found	Not Found	Not Found	Not Found
High	RLVDSKGFDEYMKELGVG	[W].RLVDSKGFDEYMKELGVG.[I]	Q01469	Q01469 [12-29]	100	1.662	1e-17	0.638989	5.69014e-17	0.909953		68.4	80.5	113.6									124833	173835								173432					257281	233045	Not Found	Not Found	Not Found	Not Found	Not Found	Not Found	Not Found	Not Found	Peak Found	Peak Found	Not Found
High	RIKSNQISK	[N].RIKSNQISK.[L]	Q9NP50	Q9NP50 [102-110]	3.528	8.677	8.50833e-06	0.00289807	4.2612e-05	0.0106779	77.4	0.6	275.6	7.8	552003	442690	2.06873e+06	4.83811e+06	2.91927e+06	1.54674e+06	12007.6		140301	93337.3	8913	13433.8	7.96343e+06	4.64613e+06	7.98274e+06	6.69085e+06	4.4372e+06	6.06103e+06	77576.1	126616	400595	255906	116213	271605	High	High	High	High	High	High	Peak Found	Not Found	Peak Found	Peak Found	Peak Found
High	NICYVITHGDAKDQE	[K].NICYVITHGDAKDQE.[-]	Q96A32	Q96A32 [155-169]	7.391	21.052	0.00617999	5.23865e-07	0.0248512	2.24177e-06	38.8	19.3	287.1	406.4						139263		69207.5					1.02936e+06	369349		3.59428e+06	2.0098e+06	123711			439451	2.10457e+06	1.45693e+06		Not Found	Not Found	Not Found	Not Found	Not Found	Peak Found	Not Found	Peak Found	Not Found	Not Found	Not Found
High	RAAEDDEDDDVDTKK	[K].RAAEDDEDDDVDTKK.[Q]	P06454	P06454 [90-104]	9.703	3.412	0.00297094	0.0747905	0.012555	0.211354	41.4	24.1	449.4	82.3		13176.1			20022.2			9618.81		9329.98			213891	108464		236060	176454	14241.6			14092.9	48148.2	32325.6		Not Found	Peak Found	Not Found	Not Found	Peak Found	Not Found	Not Found	Peak Found	Not Found	Peak Found	Not Found
High	QVSTPTLVEVSRSLGKVG	[P].QVSTPTLVEVSRSLGKVG.[T]	P02769	P02769 [440-457]	1.03	0.789	0.895962	0.606827	0.984795	0.894562	57.1	162.9	76.9	124.6	2.54639e+06	1.22022e+06	793878	691169	704645	722653	1.1832e+06	569009	2.64653e+06	2.32302e+06	2.08199e+06	2.24194e+06	2.82083e+06	1.04394e+06	1.16924e+06	482022	278053	996970	1.17561e+06	481768	1.79758e+06	1.98974e+06	1.51878e+06	1.80465e+06	High	High	High	High	High	High	High	High	High	High	High
High	NVLRLQDLVDK	[K].NVLRLQDLVDK.[L]	P13535; P11055	P13535 [1863-1873]; P11055 [1861-1871]	100	100	1e-17	1e-17	5.69014e-17	4.47423e-17			394.9	358.5													653354	471711		1.84709e+06	729689	53550			399874	2940833	879693	150067	Not Found	Not Found	Not Found	Not Found	Not Found	Not Found	Not Found	Not Found	Not Found	Not Found	Not Found
High	EASGPINFTVFLTMFGEK	[K].EASGPINFTVFLTMFGEK.[L]	Q96A32	Q96A32 [73-90]	100	100	1e-17	1e-17	5.69014e-17	4.47423e-17			478.8	287													2265429	439200		2.40591e+06	2.63844e+06	129018			819501	1.92861e+06	2.00926e+06	956070	Not Found	Not Found	Not Found	Not Found	Not Found	Not Found	Not Found	Not Found	Not Found	Not Found	Not Found
High	EASGPINFTVFLTMFGEK	[K].EASGPINFTVFLTMFGEK.[L]	Q96A32	Q96A32 [73-90]	100	100	1e-17	1e-17	5.69014e-17	4.47423e-17			705.3	94.7																	663488						89137.1		Not Found	Not Found	Not Found	Not Found	Not Found	Not Found	Not Found	Not Found	Not Found	Not Found	Not Found
High	NVQAEEMVEFSSGLK	[R].NVQAEEMVEFSSGLK.[G]	P25705	P25705 [89-103]	100	2.684	1e-17	0.287877	5.69014e-17	0.590438		71	156.4	190.5							96691.5	107694					224905			418496	217543					281156	266862		Not Found	Not Found	Not Found	Not Found	Not Found	Not Found	Peak Found	Peak Found	Not Found	Not Found	Not Found
High	NYITPEELRR	[K].NYITPEELRR.[E]	Q08043	Q08043 [850-859]	2.305	100	0.35866	1e-17	0.717453	4.47423e-17	84		204.3	354.5			120368	252474	125221	107905							314630	282997	175189	1.71976e+06	563884	68906.4			345037	1.40904e+06	777299	175296	Not Found	Not Found	Peak Found	Peak Found	Peak Found	Peak Found	Not Found	Not Found	Not Found	Not Found	Not Found
High	PAKYDDIKK	[K].PAKYDDIKK.[V]	P04406	P04406 [252-260]	100	59.207	1e-17	2.37864e-08	5.69014e-17	1.02965e-07		7	237.2	482.8							13375.8	2833.72				3205.08	47738.1	174054	66922.1	504215	569371	67468.2	7170.47		220579	571661	550292	189764	Not Found	Not Found	Not Found	Not Found	Not Found	Not Found	Peak Found	Peak Found	Not Found	Not Found	Not Found
High	PAPATTFAHLDATTVLSR	[D].PAPATTFAHLDATTVLSR.[A]	P06576	P06576 [370-387]	100	100	1e-17	1e-17	5.69014e-17	4.47423e-17			156	118.1																162540						165653	91349.8		Not Found	Not Found	Not Found	Not Found	Not Found	Not Found	Not Found	Not Found	Not Found	Not Found	Not Found
High	EAIPDEVIKKW	[Q].EAIPDEVIKKW.[Q]	P14735	P14735 [503-513]	0.838	0.251	0.5781	0.0509682	0.890063	0.151164	173.4	85.8	161.9	72.5	1.35469e+06	128813	884146	3.40338e+06	210921	190869	160321		1526073	1.09166e+06	213644	78128.1	7.21549e+06	205507	791502	1.22879e+06	100969	69950.6		17605.2	269909	180441	273479	169973	High	Peak Found	High	High	Peak Found	Peak Found	Peak Found	Not Found	High	High	Peak Found
High	PAVSEKDIQDLK	[L].PAVSEKDIQDLK.[F]	P14618	P14618 [219-230]	0.44	0.536	0.117918	0.361957	0.331833	0.687753	170.6	172.2	75.1	92.3			112005	140677						126695								55262.6	22572.5			67900.7	74995.7		Not Found	Not Found	Peak Found	Peak Found	Not Found	Not Found	Not Found	Not Found	Not Found	High	Not Found
High	PDETYVPKAFD	[T].PDETYVPKAFD.[E]	P02769	P02769 [516-526]	0.896	1.051	0.705739	0.931201	0.944292	0.993939	173.9	47	152.8	50.4	965407	920225	910558	1.05208e+06	649247	465061	267702	228194					1.02995e+06	855254	829316	780550	482135	578637	298433	265239		104659			High	Peak Found	High	High	High	High	High	Peak Found	Not Found	Not Found	Not Found
High	PDETYVPKAFDE	[T].PDETYVPKAFDE.[K]	P02769	P02769 [516-527]	1.34	0.01	0.923403	1e-17	0.990592	4.47423e-17	159.2	55.4	213.3		122284	232002						58603.8						225742											Peak Found	High	Not Found	Not Found	Not Found	Not Found	Not Found	Peak Found	Not Found	Not Found	Not Found
High	PDETYVPKAFDEKLF	[T].PDETYVPKAFDEKLF.[T]	P02769	P02769 [516-530]	1.298	0.01	0.938773	1e-17	0.993156	4.47423e-17	135	46.1	175.2		481754	258823			106555			136347	86132.2		90603.6	65090.7	444108	254040											Peak Found	High	Not Found	Not Found	Peak Found	Not Found	Not Found	Peak Found	Peak Found	Not Found	Peak Found
High	PDTEKQIKKQ	[L].PDTEKQIKKQ.[T]	P02769	P02769 [540-549]	1.094	1.164	0.749329	0.889217	0.958573	0.992557	183.2	12.8	191.7	15.1	1.13081e+07	5.50558e+06	1.15928e+07	2.2627e+07	1.38167e+07	7.71293e+06	2.06225e+06	966170	917088	693116	417770	537701	1.31201e+07	6.28205e+06	1.45992e+07	1.82985e+07	1.09479e+07	9.85103e+06	1.89458e+06	1.14569e+06	929170	960695	561382	613861	High	High	High	High	High	High	High	High	High	Peak Found	Peak Found
High	PDTEKQIKKQT	[L].PDTEKQIKKQT.[A]	P02769	P02769 [540-550]	0.944	1.459	0.800397	0.628782	0.964679	0.902126	189.8	9.5	183.6	14.7	1.75692e+06	977912	1.31441e+06	2.21233e+06	1.96497e+06	1.05168e+06	246751	166994	77053	67100.8	56501.4	75828.4	1.93261e+06	860518	1467225	1.91161e+06	1.47314e+06	1.20434e+06	245379	153611	118979	117063	81831.7	86581.3	High	High	Peak Found	High	Peak Found	Peak Found	Peak Found	Peak Found	Peak Found	Peak Found	Peak Found
High	EAFTVIDQNRDGIIDK	[K].EAFTVIDQNRDGIIDK.[E]	Q96A32	Q96A32 [32-47]	100	100	1e-17	1e-17	5.69014e-17	4.47423e-17			439	361													777230	336465							295100	1.15444e+06	599163	228787	Not Found	Not Found	Not Found	Not Found	Not Found	Not Found	Not Found	Not Found	Not Found	Not Found	Not Found
High	PDTEKQIKKQTALVELLK	[L].PDTEKQIKKQTALVELLK.[H]	P02769	P02769 [540-557]	0.949	0.803	0.752939	0.585161	0.958976	0.880166	145.3	70.5	137.9	56.6	709790						344347	209992	483126				673608						276498						High	High	Not Found	Not Found	Not Found	Not Found	High	High	High	Not Found	Not Found
High	EAFHVGISHY	[E].EAFHVGISHY.[K]	Q9BWM5	Q9BWM5 [206-215]	0.621	1.17	0.242316	0.856878	0.554546	0.985789	239.8	13.8	141.3	16.2	352796	296983	1.89833e+06	3.81994e+06	2.66471e+06	1.2909e+06			131860		67474.3	90188.6	1.68558e+06	772792	1.62704e+06	1.10151e+06	681942	699195	28050.6		211068	100405	146561	105535	High	High	High	High	High	High	Not Found	Not Found	Peak Found	Not Found	Peak Found
High	PEYAVSVLLRLAK	[H].PEYAVSVLLRLAK.[E]	P02769	P02769 [362-374]	0.508	0.01	0.256786	1e-17	0.577624	4.47423e-17	381.1	83.7	193.7		577875						126928						293640												Peak Found	Not Found	Not Found	Not Found	Not Found	Not Found	Peak Found	Not Found	Not Found	Not Found	Not Found
High	EAETRAEFAER	[K].EAETRAEFAER.[TS]	P67936; P09493; P07951	P67936 [198-208]; P09493 [234-244]; P07951 [234-244]	40.13	87.674	1.70974e-14	1.16351e-13	9.62028e-14	5.17876e-13	12.9	3.4	450.3	300.3	37326.2	89322.8	61929.9	99744.7	67386.1	91570.4	38743.2	14311.1		22567.4	18748.9		5.15108e+06	1.90744e+06	396076	5.12549e+06	3.83525e+06	325394	101539	17014.3	1.97809e+06	8118876	6.23805e+06	1.64418e+06	Peak Found	Peak Found	Peak Found	Peak Found	Peak Found	Peak Found	Peak Found	Peak Found	Not Found	Peak Found	Peak Found
High	EAEAAIYHLQLFEELRR	[R].EAEAAIYHLQLFEELRR.[L]	P14618	P14618 [384-400]		1.53		0.674418		0.932221		102.7		157.1							160791	88231.7														216904	153208		Not Found	Not Found	Not Found	Not Found	Not Found	Not Found	Peak Found	Peak Found	Not Found	Not Found	Not Found
High	PGDSDIIRSMPEQTGEK	[D].PGDSDIIRSMPEQTGEK.[-]	P62888	P62888 [99-115]	0.325	0.754	0.0412501	0.644071	0.137862	0.912853	334.9	45.5	36.1	35.8	123789	75197.4	1.19618e+06	2.2408e+06	2.26128e+06	1.15793e+06			175252	89646.9	145978	175871	78882	83634.9	731017		126964	663915		24475.9	125709	98209.7	132542	132556	Peak Found	Peak Found	High	High	High	High	Not Found	Not Found	High	Peak Found	Peak Found
High	EAAFDDAVEER	[K].EAAFDDAVEER.[V]	Q09028	Q09028 [5-15]	0.496	1.077	0.193727	0.936561	0.473489	0.993939	66.6	145.5	60.2	161.5	807440				173344	109296	620716	284787	478954	299630			156836	54218.1		216081					713859	483045	365864	75305.5	Peak Found	Not Found	Not Found	Not Found	Peak Found	Peak Found	High	High	Peak Found	Peak Found	Not Found
High	PGLARQAPKPRKQ	[D].PGLARQAPKPRKQ.[R]	P81605	P81605 [49-61]	1.156	0.377	0.696742	0.0787587	0.941417	0.220694	87.8	119.1	102.1	79.1	1.41437e+06	1.062e+06	2.2217e+06	1.81732e+06	3.18342e+06	2.30508e+06	1.7276e+06	1.56349e+06	2.98513e+06	5.1077e+06	7.54538e+06	2.48727e+06	2.44538e+06	1.04923e+06	1.71651e+06	2.88459e+06	2.87089e+06	2.23046e+06	399233	245226	1.94567e+06	2.36969e+06	1.90877e+06	1.71808e+06	High	High	High	High	High	High	High	High	High	High	High
High	NVIEGPVFRPGSKTY	[L].NVIEGPVFRPGSKTY.[V]	Q02413	Q02413 [378-392]	100	2.794	1e-17	0.106061	5.69014e-17	0.281778		69	68.5	135.5							64498.3		218592	186424	266318	87238.1	177175			193616					1.20575e+06		111240		Not Found	Not Found	Not Found	Not Found	Not Found	Not Found	Peak Found	Not Found	Peak Found	Peak Found	High
High	NTGIICTIGPASR	[R].NTGIICTIGPASR.[S]	P14618	P14618 [44-56]	1.038	0.729	0.747556	0.486868	0.957677	0.810513	151.3	128.4	135.8	93.6	698042	61485.9		613303	362488	313512	286971					329538	332528	89032.3	200079	1.47952e+06	1.11173e+06	318320	122746		224212	870788	476247	139000	Peak Found	Peak Found	Not Found	Peak Found	Peak Found	Peak Found	Peak Found	Not Found	Not Found	Not Found	Not Found
High	NSIIDVYHKYSL	[L].NSIIDVYHKYSL.[I]	P05109	P05109 [10-21]	0.845	0.74	0.525699	0.619512	0.857995	0.899539	157.6	58.4	118.6	43.2	637610	344908	237095	349645			171082	96868.4					600791	261377	245596				225176	61829.3		116241	78037.4		Peak Found	Peak Found	Peak Found	Peak Found	Not Found	Not Found	Peak Found	Peak Found	Not Found	Not Found	Not Found
High	NSDTHSSTFDAGAGIALNDH	[F].NSDTHSSTFDAGAGIALNDH.[F]	P04406	P04406 [287-306]	1.195	0.352	0.928274	0.119488	0.990798	0.308955	70.1	200	83.8	70.3		100355								451210	286177	138816		90850.1	120712		140991	119209					100603		Not Found	Peak Found	Not Found	Not Found	Not Found	Not Found	Not Found	Not Found	Not Found	High	High
High	EEAENTLQSFR	[R].EEAENTLQSFR.[Q]	P08670	P08670 [197-207]	0.01	0.66	1e-17	0.458354	5.69014e-17	0.788277	57.8	187.6		123.7						76038.1	277660	219576												162892					Not Found	Not Found	Not Found	Not Found	Not Found	Peak Found	High	Peak Found	Not Found	Not Found	Not Found
High	EEAEIIRKY	[S].EEAEIIRKY.[V]	P09874	P09874 [809-817]	7	3.649	6.49214e-12	0.0263917	3.59291e-11	0.0842369	50.4	6.5	288	17.3	288698	136579	1.24498e+06	1.69575e+06	1.89392e+06	1.44111e+06	173301		183293	322906	44951.6	76576.4	1.33903e+07	5.39921e+06	1.17513e+07	6.8724e+06	5.03155e+06	8.53402e+06	277932	164885	1.24275e+06	492873	427427	1.09363e+06	Peak Found	Peak Found	High	High	High	Peak Found	Peak Found	Not Found	Peak Found	Peak Found	Peak Found
High	EEADKLVRQY	[R].EEADKLVRQY.[N]	Q9BUJ2	Q9BUJ2 [585-594]	2.702	2.193	0.232406	0.310832	0.538371	0.620525	86.8	8.9	241.3	19.6	399574	259164	91142.8	317893	288329		29649.6						354564	943919	1.1098e+06	680994	179917	1.04419e+06	65034.8	19720.8	101143				Peak Found	Peak Found	Peak Found	Peak Found	Peak Found	Not Found	Peak Found	Not Found	Not Found	Not Found	Not Found
High	NIIHGSDSVESAEK	[R].NIIHGSDSVESAEK.[E]	P15531	P15531 [115-128]	100	0.893	1e-17	0.838437	5.69014e-17	0.984145		193.9	290.5	173.1							146104	86047.8								376740	74868.6					103815	96524.2		Not Found	Not Found	Not Found	Not Found	Not Found	Not Found	Peak Found	High	Not Found	Not Found	Not Found
High	NLNDRLASYLDKVRAL	[Q].NLNDRLASYLDKVRAL.[E]	P02533; P13645; Q04695; P08779	P02533 [121-136]; P13645 [152-167]; Q04695 [90-105]; P08779 [123-138]	100	1.553	1e-17	0.535234	5.69014e-17	0.848096		183.9	175.4	246.8							257239	83453.2	280932						245328				119996		283345	345186	436399	584524	Not Found	Not Found	Not Found	Not Found	Not Found	Not Found	Peak Found	Peak Found	Peak Found	Not Found	Not Found
High	EDTEEHHLR	[K].EDTEEHHLR.[D]	P22626; P09651	P22626 [121-129]; P09651 [114-122]	3.892	0.389	0.0751657	0.164426	0.229821	0.397209	81.7	55.5	511.1	62.8	151306	112899	157793	569612	328882	111240	6.9998e+06	4.97371e+06	36888	135845	81145.1	19120.7	1.20289e+06	776360	49920.3	1.95673e+06	1.36217e+06	64525		5570.18	70676.4	357178	199649		High	Peak Found	High	High	High	Peak Found	High	High	Peak Found	Peak Found	Peak Found
High	NLPPLTADFAEDK	[E].NLPPLTADFAEDK.[D]	P02769	P02769 [324-336]	1.012	0.916	0.691064	0.851916	0.938769	0.985315	153.4	48.2	155.2	44.1	383239	216436					138225	59274.9					413406	205555					123319	55707.1					Peak Found	High	Not Found	Not Found	Not Found	Not Found	Peak Found	Peak Found	Not Found	Not Found	Not Found
High	EDSQRPGAHLTVK	[R].EDSQRPGAHLTVK.[K]	P09651	P09651 [93-105]	100	0.14	1e-17	0.00668462	5.69014e-17	0.0235712		283.2	310.1	39.5							911214	227816				7843.45	249496	46545.4		454062			31807.4	13120.1	30460.1	37715.3		44905.7	Not Found	Not Found	Not Found	Not Found	Not Found	Not Found	High	High	Not Found	Not Found	Not Found
High	EDQTEYLEERR	[K].EDQTEYLEERR.[IV]	P07900; P08238	P07900 [192-202]; P08238 [187-197]	0.933	0.01	0.698484	1e-17	0.942539	4.47423e-17	96.8	150.1	90.3			32055.8					49705.5							29920.1											Not Found	Peak Found	Not Found	Not Found	Not Found	Not Found	Peak Found	Not Found	Not Found	Not Found	Not Found
High	NLPPLTADFAEDKD	[E].NLPPLTADFAEDKD.[V]	P02769	P02769 [324-337]	0.887	1.161	0.57976	0.876267	0.890582	0.988034	117.7	71.9	104.7	62	927207	628709	136841		203609	73433	292628	124336			56677.6		790657	388311	126120	237756	138072	83096.7	339868	106967			107275		High	High	Peak Found	Not Found	Peak Found	Peak Found	High	High	Not Found	Not Found	Peak Found
High	EDPGLARQAPKPRKQ	[G].EDPGLARQAPKPRKQ.[R]	P81605	P81605 [47-61]	0.727	0.579	0.446584	0.414525	0.799769	0.74556	67.5	79.7	73.2	68.8	103930	41914.7	113739		469288	276650	143142	76905.1	73269.6	513741	652542	125795		60722.9	68230.3		232761	222511	47020.1	24201	108352	194123	281999	123774	Peak Found	Peak Found	Peak Found	Not Found	High	Peak Found	Peak Found	Peak Found	Peak Found	High	High
High	PGRGAPLAKVVFRD	[D].PGRGAPLAKVVFRD.[P]	P62917	P62917 [52-65]		3.102		0.220262		0.49386		129.2		345							53849.8	76348.4	255594			132174							528761	287178	250769	229206	208087	423618	Not Found	Not Found	Not Found	Not Found	Not Found	Not Found	Peak Found	Peak Found	Peak Found	Not Found	Not Found
High	NLQDESFTRGSDSLIKGKK	[L].NLQDESFTRGSDSLIKGKK.[-]	Q99623	Q99623 [281-299]	0.49		0.237692		0.547062		301.5		147.6				412802	1.25041e+06	1.00758e+06	337126									312089			319524							Not Found	Not Found	Peak Found	High	High	Peak Found	Not Found	Not Found	Not Found	Not Found	Not Found
High	NLQQEISDLTEQIAEGGK	[K].NLQQEISDLTEQIAEGGK.[QRH]	P13535; P12882; Q9UKX2; Q9Y623	P13535 [1507-1524]; P12882 [1508-1525]; Q9UKX2 [1510-1527]; Q9Y623 [1508-1525]	100	100	1e-17	1e-17	5.69014e-17	4.47423e-17			491.7	308.3													277677			397993	874985						249546		Not Found	Not Found	Not Found	Not Found	Not Found	Not Found	Not Found	Not Found	Not Found	Not Found	Not Found
High	EDLRLPEGDLGK	[PR].EDLRLPEGDLGK.[E]	P63241	P63241 [110-121]	100	0.243	1e-17	0.0462454	5.69014e-17	0.138945		459.4	126.4	111.6							351006	124455						57525.6									50779.6		Not Found	Not Found	Not Found	Not Found	Not Found	Not Found	High	High	Not Found	Not Found	Not Found
High	EDLRDTFAAMGR	[K].EDLRDTFAAMGR.[L]	Q96A32	Q96A32 [48-59]	2.131	100	0.444416	1e-17	0.797878	4.47423e-17	117.5		203.5	365.3		51040.1			150835	108744							440964	166176		213466		118052			165308	692681	669810	170608	Not Found	Peak Found	Not Found	Not Found	Peak Found	Peak Found	Not Found	Not Found	Not Found	Not Found	Not Found
High	NLTEEMAGLDETIAK	[K].NLTEEMAGLDETIAK.[L]	P13535; P12882; Q9UKX2; Q9Y623	P13535 [980-994]; P12882 [981-995]; Q9UKX2 [983-997]; Q9Y623 [981-995]	100	100	1e-17	1e-17	5.69014e-17	4.47423e-17			450.7	277													1.91555e+06	1.00282e+06		3.26799e+06	2.51188e+06				621070	3.0472e+06	2.92556e+06	258717	Not Found	Not Found	Not Found	Not Found	Not Found	Not Found	Not Found	Not Found	Not Found	Not Found	Not Found
High	NMLFSGTNIAAGK	[K].NMLFSGTNIAAGK.[A]	P16615; O14983	P16615 [206-218]; O14983 [206-218]	2.655	8.923	0.363593	0.000102196	0.72218	0.000414246	77.8	25.8	231.2	230.6	313412				192192	50250.2			63836.8				571112	347473		832135	742009	112419			431937	952777	751210	287563	Peak Found	Not Found	Not Found	Not Found	Peak Found	Peak Found	Not Found	Not Found	Peak Found	Not Found	Not Found
High	NNASTDYDLSDK	[K].NNASTDYDLSDK.[S]	P39023	P39023 [301-312]		0.01		1e-17		4.47423e-17		800									180457																		Not Found	Not Found	Not Found	Not Found	Not Found	Not Found	High	Not Found	Not Found	Not Found	Not Found
High	NPDDITNEEYGEFYK	[R].NPDDITNEEYGEFYK.[S]	P07900	P07900 [300-314]		0.01		1e-17		4.47423e-17		800									215258	107656																	Not Found	Not Found	Not Found	Not Found	Not Found	Not Found	High	High	Not Found	Not Found	Not Found
High	NPDDITQEEYGEFYK	[R].NPDDITQEEYGEFYK.[S]	P08238	P08238 [292-306]	100	0.01	1e-17	1e-17	5.69014e-17	4.47423e-17		281.2	245.9								246118	156037						111043			264349								Not Found	Not Found	Not Found	Not Found	Not Found	Not Found	High	Peak Found	Not Found	Not Found	Not Found
High	NPNLPRLVRPE	[D].NPNLPRLVRPE.[V]	P02768	P02768 [133-143]																																			Not Found	Not Found	Not Found	Not Found	Not Found	Not Found	Not Found	Not Found	Not Found	Not Found	Not Found
High	NQGGYGGSSSSSSYGSGR	[R].NQGGYGGSSSSSSYGSGR.[R]	P09651	P09651 [353-370]	3.61	0.175	0.0961696	0.0168091	0.282495	0.0556986	47.1	198.7	325	34.9	47752		55774.4	204905			294224	188309					227255	109995		651996	655248				29227	71917.2	58358.6	26965.2	Peak Found	Not Found	Peak Found	Peak Found	Not Found	Not Found	High	High	Not Found	Not Found	Not Found
High	NQVALNPQNTVFDAK	[K].NQVALNPQNTVFDAK.[R]	P0DMV9	P0DMV9 [57-71]	100	0.751	1e-17	0.518221	5.69014e-17	0.835709		215.4	304.5	161.9							430193	213060					291146	105155		1.23244e+06	629273					227502			Not Found	Not Found	Not Found	Not Found	Not Found	Not Found	High	High	Not Found	Not Found	Not Found
High	NLQQEISDLTEQIAEGGK	[K].NLQQEISDLTEQIAEGGK.[QRH]	P13535; P12882; Q9UKX2; Q9Y623	P13535 [1507-1524]; P12882 [1508-1525]; Q9UKX2 [1510-1527]; Q9Y623 [1508-1525]	8.008	100	0.00225843	1e-17	0.00963808	4.47423e-17	43.6		349.2	328	160643												3.36189e+06	492267	65453.7	1.18877e+07	7744909	103544	506769	135218	1.23022e+06	5.89559e+06	3.604e+06	1.18691e+06	Peak Found	Not Found	Not Found	Not Found	Not Found	Not Found	Not Found	Not Found	Not Found	Not Found	Not Found
High	QVTQPTVGMNFKTPRGPV	[L].QVTQPTVGMNFKTPRGPV.[-]	P08708	P08708 [118-135]	1.961	0.01	0.559166	1e-17	0.879686	4.47423e-17	55.6	227.5	154.9			80884.3	191124	1.53525e+06		71709.4	869448	297682					610593		149378	346365									Not Found	Peak Found	Peak Found	Peak Found	Not Found	Peak Found	High	High	Not Found	Not Found	Not Found
High	PKAEFVEVTKLVTD	[F].PKAEFVEVTKLVTD.[L]	P02769	P02769 [247-260]	0.988	1.195	0.779359	0.950001	0.96263	0.996358	145.1	56.3	145.9	69.9	1.4228e+06	1.00776e+06	507196	470938	303204	118410	535355	419123			49646.8	85605.8	1.27627e+06	795966	330183	602810	400633	185295	566277	355400			155851	67950.2	Peak Found	High	Peak Found	Peak Found	Peak Found	Peak Found	Peak Found	High	Not Found	Not Found	Peak Found
High	PKFEVIEKPQA	[D].PKFEVIEKPQA.[-]	P18859	P18859 [98-108]	1.108	0.817	0.714328	0.659434	0.945279	0.923624	166	12.2	248.6	9.9	822539	564501	6.86649e+06	1.05962e+07	3.34138e+06	2.50322e+06	166561	128344	357800			269099	3.59774e+06	605934	5.8658e+06	5.21532e+06	5.73353e+06	2.85446e+06	218312	136955	306038			60627.9	Peak Found	Peak Found	High	High	High	High	Peak Found	Peak Found	High	Not Found	Not Found
High	QAEEAEEQSNVNLAK	[R].QAEEAEEQSNVNLAK.[F]	Q9Y623	Q9Y623 [1885-1899]	100	21.876	1e-17	5.50589e-08	5.69014e-17	2.37821e-07		11.6	422.2	253.4											28298.7		714736	303362		1.54124e+06	1.4886e+06				329247	2.11836e+06	1163935	277154	Not Found	Not Found	Not Found	Not Found	Not Found	Not Found	Not Found	Not Found	Not Found	Not Found	Peak Found
High	QAFTQQIEELK	[K].QAFTQQIEELK.[R]	P12882; Q9UKX2; Q9Y623	P12882 [1310-1320]; Q9UKX2 [1312-1322]; Q9Y623 [1310-1320]	100	100	1e-17	1e-17	5.69014e-17	4.47423e-17			306.7	362.1													1.14824e+06	492679		2.92599e+06	1.21241e+06	59781.3			723637	4.93892e+06	2.53949e+06	397657	Not Found	Not Found	Not Found	Not Found	Not Found	Not Found	Not Found	Not Found	Not Found	Not Found	Not Found
High	QAFTQQIEELKR	[K].QAFTQQIEELKR.[Q]	P12882; Q9UKX2; Q9Y623	P12882 [1310-1321]; Q9UKX2 [1312-1323]; Q9Y623 [1310-1321]	7.425	100	0.0053603	1e-17	0.0219186	4.47423e-17	58.3		432.7	214.1		51933.9											385587	118419		477946					157612	805621	231005	58927.3	Not Found	Peak Found	Not Found	Not Found	Not Found	Not Found	Not Found	Not Found	Not Found	Not Found	Not Found
High	DVIDNDSWRLW	[A].DVIDNDSWRLW.[P]	P22234	P22234 [207-217]																																			Not Found	Not Found	Not Found	Not Found	Not Found	Not Found	Not Found	Not Found	Not Found	Not Found	Not Found
High	QEEEEEEEEEEEEK	[E].QEEEEEEEEEEEEK.[G]	O60721	O60721 [878-891]																																			Not Found	Not Found	Not Found	Not Found	Not Found	Not Found	Not Found	Not Found	Not Found	Not Found	Not Found
High	QEQDLEKTRQY	[N].QEQDLEKTRQY.[S]	Q96R06	Q96R06 [860-870]	100	100	1e-17	1e-17	5.69014e-17	4.47423e-17			442.9	25													213914		215321	267688					11139	13240.7			Not Found	Not Found	Not Found	Not Found	Not Found	Not Found	Not Found	Not Found	Not Found	Not Found	Not Found
High	QEYDEAGPSIVHR	[K].QEYDEAGPSIVHR.[K]	P62736	P62736 [362-374]	100	1.858	1e-17	0.426956	5.69014e-17	0.757893		36.2	72.2	67.2							37186.8										74273.8					86652.5	55104.2		Not Found	Not Found	Not Found	Not Found	Not Found	Not Found	Peak Found	Not Found	Not Found	Not Found	Not Found
High	QEYDESGPSIVHR	[K].QEYDESGPSIVHR.[K]	P63261	P63261 [360-372]	100	0.38	1e-17	0.123161	5.69014e-17	0.316541		135.3	301	49.7							325980	125148			41677.4	18385.3			49787.4	518079			27024.8	11539.9	26020	27163.1	72502.7	21772.3	Not Found	Not Found	Not Found	Not Found	Not Found	Not Found	High	High	Not Found	Not Found	Peak Found
High	DVHDGKVVSTHEQV	[M].DVHDGKVVSTHEQV.[L]	P02533	P02533 [454-467]	1.355	0.982	0.921272	0.855903	0.990592	0.985784	31.6	122.9	42.9	118.6	65397.7	27257.5	84161.1		54686.7	118450			121820	527873	615714	122496		28230.7	88635.2	298644					253549	237464	264789	235569	Peak Found	Peak Found	Peak Found	Not Found	Peak Found	Peak Found	Not Found	Not Found	Peak Found	High	High
High	DVHDGKVVSTHEQ	[M].DVHDGKVVSTHEQ.[V]	P02533	P02533 [454-466]	3.215	1.748	0.23582	0.500099	0.544605	0.820545	44.3	82.6	113.7	147.8	74191.1	43163.3	230870	201546	442116	342603	29707.4	13936.7	443823	1.64083e+06	1.48265e+06	364115			325271	968367	844178	362985			798952	687354	506445	752961	Peak Found	Peak Found	High	Peak Found	Peak Found	Peak Found	Peak Found	Peak Found	Peak Found	High	High
High	DVHDGKVVSTHE	[M].DVHDGKVVSTHE.[Q]	P02533	P02533 [454-465]	3.705	0.415	0.130164	0.15911	0.356919	0.386623	63.6	84.3	235.7	11.9			48080.5				10019.4		63751.7	211046					39383.6	214498	178130		7672.36	3982.84	91452.2	112077	8661.71	9269.68	Not Found	Not Found	Peak Found	Not Found	Not Found	Not Found	Peak Found	Not Found	Peak Found	High	Not Found
High	QFIPKGRPPK	[C].QFIPKGRPPK.[L]	Q96PD2	Q96PD2 [450-459]	1.125	0.618	0.962205	0.446705	0.995572	0.777968	157.9	19.7	182.3	12.2	179975	129622	839981	3477981	2.62066e+06	558570			101980	71973.4			793252	309155	970666	1.32314e+06	611415	788518	13613.7		83395.5	52984.9			Peak Found	High	High	High	High	High	Not Found	Not Found	High	Peak Found	Not Found
High	QKVVAGVANALAHKYH	[Y].QKVVAGVANALAHKYH.[-]	P68871	P68871 [132-147]	100	0.01	1e-17	1e-17	5.69014e-17	4.47423e-17		29	266.4												46521.9				105980	473670	426820								Not Found	Not Found	Not Found	Not Found	Not Found	Not Found	Not Found	Not Found	Not Found	Not Found	Peak Found
High	QKYEETQAELEASQK	[K].QKYEETQAELEASQK.[E]	P13535; Q9Y623	P13535 [1461-1475]; Q9Y623 [1462-1476]	7.376	100	0.0365065	1e-17	0.123868	4.47423e-17	41.9		309.4	302.2	81572.5				74437.3								830505	282784	105881	574741	673358				286859	1.72739e+06	1.09876e+06	177998	Peak Found	Not Found	Not Found	Not Found	Peak Found	Not Found	Not Found	Not Found	Not Found	Not Found	Not Found
High	DVFLGMFLYEYAR	[K].DVFLGMFLYEYAR.[R]	P02768	P02768 [348-360]	1.291	1.251	0.990481	0.923472	0.999552	0.993939	60.8	67.3	84.9	84.2	147596	632674				40298.2	70752.2	377749					93696.1	453626					73102.7	571976					Peak Found	High	Not Found	Not Found	Not Found	Peak Found	Peak Found	High	Not Found	Not Found	Not Found
High	QLEDELVSLQK	[K].QLEDELVSLQK.[K]	P09493	P09493 [38-48]	0.982	100	0.674709	1e-17	0.93448	4.47423e-17	134.3		118.5	105	143944	197039	238326		303551								765286	82776	143064	833653	191177		61348.2	22247.8	467742	2.18957e+06	905577	53938.2	Peak Found	Peak Found	Peak Found	Not Found	Peak Found	Not Found	Not Found	Not Found	Not Found	Not Found	Not Found
High	QLEEEQQALQK	[K].QLEEEQQALQK.[K]	P07951	P07951 [38-48]	2.389	100	0.440655	1e-17	0.794848	4.47423e-17	143.6		342.9	257.4				169916									267521	105296		769308	615827				123206	1.26829e+06	753512	87850	Not Found	Not Found	Not Found	Peak Found	Not Found	Not Found	Not Found	Not Found	Not Found	Not Found	Not Found
High	DVASGQVVRKF	[W].DVASGQVVRKF.[R]	Q9BRX9	Q9BRX9 [95-105]	1.165	1.183	0.920809	0.856707	0.990592	0.985789	181.1	14.2	224.1	16.9	558701	153780	934182	2.01921e+06	1.71568e+06	828009	75312.6		63576				1.86953e+06	388451	1.07091e+06	1.16879e+06	707180	1.10599e+06	61766.5		108559				Peak Found	High	High	High	High	High	Peak Found	Not Found	Peak Found	Not Found	Not Found
High	QREEQAEPDGTEEADK	[K].QREEQAEPDGTEEADK.[S]	P12883	P12883 [368-383]	1.602	2.29	0.656274	0.304182	0.929825	0.611119	10.9	12.2	18	16.7	41905.2					24425.4	21299.9		36053.6	53058.1	51732.6	6929.5	32566.6			80614.1	52984.7		15604.2		48799.5	156894	118457	49310.1	Peak Found	Not Found	Not Found	Not Found	Not Found	Peak Found	Peak Found	Not Found	Peak Found	Peak Found	Peak Found
High	DVAEGDLIEHF	[G].DVAEGDLIEHF.[S]	Q13151	Q13151 [108-118]	3.657	0.774	0.202439	0.621364	0.488953	0.899539	51.2	71.1	194.1	51.6		53050.7	150112	244503	265449	151595			207804	213451	249601	177902	974180	552511	598164	286546	235012	643078	143090	57779.7	455023	142000	163033	473444	Not Found	Peak Found	Peak Found	Peak Found	Peak Found	Peak Found	Not Found	Not Found	Peak Found	Peak Found	Peak Found
High	QREEQAEPDGTEVADK	[K].QREEQAEPDGTEVADK.[AT]	P13535; Q9UKX3; P11055; P12882; Q9UKX2; Q9Y623	P13535 [371-386]; Q9UKX3 [370-385]; P11055 [369-384]; P12882 [371-386]; Q9UKX2 [371-386]; Q9Y623 [371-386]	8.122	12.203	0.0166249	0.000897976	0.0611698	0.00346412	44.4	13.2	343.4	155.7	118461	35957.5					22923.5				16408.3		922483	304609		1.05929e+06	504781	35093.7	13588		228854	1.83137e+06	707313	175193	Peak Found	Peak Found	Not Found	Not Found	Not Found	Not Found	Peak Found	Not Found	Not Found	Not Found	Peak Found
High	QVHPDTGISSK	[K].QVHPDTGISSK.[A]	Q16778; Q5QNW6; Q99880	Q16778 [48-58]; Q5QNW6 [48-58]; Q99880 [48-58]	4.411	0.857	0.0812695	0.737194	0.2449	0.955545	58	17.6	254.2	78.4	230269	97141.9	145406	258526	299313	66722.7	2.57398e+06	1.22111e+06	49254.4	55423.4	29649.8		1.01018e+06	636059	295925	1.87046e+06	1.56872e+06	247875	49299.2	24471.9	238571	537345	575228	256339	Peak Found	Peak Found	Peak Found	Peak Found	Peak Found	Peak Found	High	High	Peak Found	Peak Found	Peak Found
High	DTYDDRAYSSF	[F].DTYDDRAYSSF.[G]	Q15056	Q15056 [5-15]	0.952	0.629	0.905571	0.486067	0.987789	0.810409	197.6	17.8	188.1	11.2	815742	796119	2.10526e+06	3.57704e+06	3.30442e+06	1.86896e+06			226355		134107	178999	2.42408e+06	1.73821e+06	2.06018e+06	1.36445e+06	1.27977e+06	2.05285e+06	112587	57301.1	277194		76512.2	284167	High	High	High	High	High	High	Not Found	Not Found	Peak Found	Not Found	Peak Found
High	PYNVLAPKGASGTRED	[D].PYNVLAPKGASGTRED.[P]	P10606	P10606 [61-76]		1.258		0.86365		0.986563		219.8		322.4							371064	225238	447119		160948	538581							618300	497014	638552	120907	154610	596461	Not Found	Not Found	Not Found	Not Found	Not Found	Not Found	High	Peak Found	High	Not Found	Peak Found
High	PYFYAPELLYYANK	[H].PYFYAPELLYYANK.[Y]	P02769	P02769 [170-183]		0.999		0.874893		0.988034		234.1		164.4							404300	300028				124684							372717	324903	136707		136161		Not Found	Not Found	Not Found	Not Found	Not Found	Not Found	Peak Found	High	Not Found	Not Found	Not Found
High	PTSPAPHRPPK	[R].PTSPAPHRPPK.[R]	Q8N6T7	Q8N6T7 [336-346]	0.706	0.01	0.381087	1e-17	0.740189	4.47423e-17	193.1	11.5	136.3		26813.9	15340.7	123381	257366	200651	93876.6			8241.26			4950.6	88734.4	32649.9	113055	65000.1	41583.6	118841							Peak Found	Peak Found	High	High	High	Peak Found	Not Found	Not Found	Peak Found	Not Found	Not Found
High	PTLVEVSRSLGKVGTR	[T].PTLVEVSRSLGKVGTR.[C]	P02769	P02769 [444-459]	0.918	1.139	0.726162	0.952024	0.948117	0.996358	169	21.9	145.2	78	1.40175e+06	1.33377e+06	719642	1.11265e+06	696740	521117	617317	470234	100454		42141.7	115990	1.56752e+06	1.25553e+06	768996	301036		562391	535498	413156				84264.5	High	High	High	High	High	High	High	High	Peak Found	Not Found	Peak Found
High	PKIETMREK	[L].PKIETMREK.[V]	P02769	P02769 [203-211]	13.731	2.086	0.00608184	0.271602	0.0245053	0.566563	8.2	1.3	253.7	3.1	516155				20875.2	17164.4	13120	3062.56			3211.15		643336	286639	62418.5		986777	750603	7875.95	3722.43		27374.6			Peak Found	Not Found	Not Found	Not Found	Peak Found	Peak Found	Peak Found	Peak Found	Not Found	Not Found	Peak Found
High	PKIETMREKVL	[L].PKIETMREKVL.[A]	P02769	P02769 [203-213]	0.788	1.343	0.434236	0.724735	0.787629	0.953587	198.3	14	148.1	17.2	2.0534e+06	1.29763e+06	3.30449e+06	5.04057e+06	5.69383e+06	3.87436e+06	315655	232196	275574	116775	162570	330296	2.10913e+06	1.24664e+06	3.24723e+06	3.84778e+06	2.19888e+06	4.10462e+06	326655	219574	401237	216974	295661	473635	High	High	High	High	High	High	Peak Found	High	Peak Found	Peak Found	Peak Found
High	DVVPKTAENFRQF	[A].DVVPKTAENFRQF.[C]	O43447	O43447 [34-46]	2.604	100	0.173135	1e-17	0.437895	4.47423e-17	88		230	15.1	133749		727831	1.6185e+06	426068	168284							1.29929e+06	857728	1.89542e+06	410414		1.11313e+06	72913.4						Peak Found	Not Found	Peak Found	High	High	Peak Found	Not Found	Not Found	Not Found	Not Found	Not Found
High	PKTDHRLGKVGR	[D].PKTDHRLGKVGR.[-]	Q9Y224	Q9Y224 [233-244]	0.447	1.759	0.1572	0.419919	0.411736	0.751113	202.8	9.1	134.3	15.9			112623	308973	311052	121546		24311.6	7780.47		2754.44	9627.95	28050.7	27798.1	118867	289905	138514	138928			9163.88	25293.4			Not Found	Not Found	Peak Found	Peak Found	High	Peak Found	Not Found	Peak Found	Peak Found	Not Found	Peak Found
High	PILKEQSSSSFSQGQS	[R].PILKEQSSSSFSQGQS.[S]	P08779	P08779 [457-472]	100	100	1e-17	1e-17	5.69014e-17	4.47423e-17			702.2	97.8																	1.02673e+06						142988		Not Found	Not Found	Not Found	Not Found	Not Found	Not Found	Not Found	Not Found	Not Found	Not Found	Not Found
High	PILKEQSSSSFSQGQSS	[R].PILKEQSSSSFSQGQSS.[-]	P08779	P08779 [457-473]	3.676	5.345	0.195145	0.0257028	0.476077	0.0823012	68.4	62.9	251.3	336	204833				158505				165692								662321						885648		Peak Found	Not Found	Not Found	Not Found	Peak Found	Not Found	Not Found	Not Found	Peak Found	Not Found	Not Found
High	DVVGPEGMEKF	[D].DVVGPEGMEKF.[C]	Q92564	Q92564 [118-128]	0.168	0.518	8.04978e-05	0.342936	0.00038808	0.663503	388.5	30.8	64.6	16		411769	2.3016e+06	4247730	2.98316e+06	1.36013e+06	180857	131048	262451	184457	167827	253035	237954	389440	375523	226099	617031	397557		30476.1			158403	94536.7	Not Found	High	Peak Found	High	High	Peak Found	Peak Found	Peak Found	High	Peak Found	High
High	PLTADFAEDKD	[P].PLTADFAEDKD.[V]	P02769	P02769 [327-337]	0.938	1.424	0.824258	0.64728	0.967379	0.914588	192.6	15.7	178.8	22.9	5.13103e+06	3.21002e+06	3.2908e+06	3.97796e+06	3.49929e+06	2.66633e+06	1.18212e+06	622230	325023	190835	145476	235522	5.27571e+06	3223738	2.91025e+06	3.74196e+06	3.0774e+06	2.74041e+06	1.18562e+06	563336	412701	260442	283545	394681	High	High	High	High	High	High	High	High	High	High	High
High	PLTADFAEDKDV	[P].PLTADFAEDKDV.[C]	P02769	P02769 [327-338]	1.07	0.888	0.761601	0.849803	0.960003	0.985254	151.1	49.7	167	44.1	473455	231321	269315	322607	336477	264349	96890.4						444155	255636	273879	454202		325773	86035.4						High	Peak Found	Peak Found	Peak Found	High	High	Peak Found	Not Found	Not Found	Not Found	Not Found
High	PPAENSSAPEAEQGGAE	[D].PPAENSSAPEAEQGGAE.[-]	P67809	P67809 [308-324]	0.64	1.088	0.34057	0.97855	0.696413	0.999743	130.3	158.1	72.2	127.2	540028	205631	926815	1.0711e+06	1.31155e+06	1.37471e+06	989159	411576	1.54207e+06	750193	1.47887e+06	2.0926e+06	638281	268004	786149	428124	477906	939536	1.07156e+06	461807	1.9224e+06	867273	883850	2.28836e+06	High	High	High	High	High	High	High	High	High	High	High
High	PPLTADFAEDK	[L].PPLTADFAEDK.[D]	P02769	P02769 [326-336]	1.157	1.612	0.868712	0.610912	0.979605	0.895954	164.4	13.6	198.6	25.4	3.62355e+06	1.34436e+06	1.22811e+06	1.94904e+06	1.26674e+06	975202	845853	278858	112564	95720.4	102439	103188	5.10113e+06	1.38861e+06	1.65723e+06	1.99921e+06	1.49968e+06	1.04501e+06	836195	276219	224983	124184	165606	180923	High	High	High	High	High	High	High	High	Peak Found	Peak Found	Peak Found
High	PKAEFVEVTKLVTDL	[F].PKAEFVEVTKLVTDL.[T]	P02769	P02769 [247-261]		1.167		0.87909		0.989144		134.5		157							151399	43967.9											167401	54156.2					Not Found	Not Found	Not Found	Not Found	Not Found	Not Found	Peak Found	Peak Found	Not Found	Not Found	Not Found
High	PPLTADFAEDKD	[L].PPLTADFAEDKD.[V]	P02769	P02769 [326-337]	0.996	1.325	0.987159	0.865002	0.999073	0.986812	183.7	15.2	177.3	24.6	6110282	2.52894e+06	1.53595e+06	2.00453e+06	1.64066e+06	1238458	1.62397e+06	574353	147447	101155	142734	152190	6.76704e+06	2.45941e+06	1.50626e+06	2.00267e+06	1.52997e+06	1.53034e+06	1.56912e+06	546055	227586	141645	126853	258471	High	High	Peak Found	High	High	High	High	High	Peak Found	Peak Found	Peak Found
High	PQVSTPTLVEVSRSL	[V].PQVSTPTLVEVSRSL.[G]	P02769	P02769 [439-453]	1.382	0.891	0.967841	0.756713	0.995656	0.965661	27	159.9	48.1	143.6	1.46153e+06	820878	147707		212971	222080	535692	343694	1.43903e+06	1.3753e+06	1.25798e+06	1.81808e+06	1.50658e+06	760412	300686	204198		395436	553072	302510	1.16055e+06	1.29868e+06	1.30895e+06	1.20085e+06	High	High	Peak Found	Not Found	Peak Found	Peak Found	High	Peak Found	Peak Found	High	High
High	PQVSTPTLVEVSRSLG	[V].PQVSTPTLVEVSRSLG.[K]	P02769	P02769 [439-454]	1.034	0.676	0.886677	0.437861	0.980457	0.7695	96.7	127.9	107.1	79	1.46119e+06	895158	691330	728674	843690	745636	535949	332071	958720	1.14698e+06	1.22857e+06	1.20026e+06	1.51407e+06	870751	885157	600989	433608	992967	563654	302405	789038	643180	652809	840133	High	High	High	High	Peak Found	High	High	High	High	High	High
High	PQVSTPTLVEVSRSLGKVG	[V].PQVSTPTLVEVSRSLGKVG.[T]	P02769	P02769 [439-457]	1.306	0.999	0.958001	0.906157	0.994772	0.993939	66.1	160.1	73.4	152.8	1.71087e+06	821075	216160	167561			1.09203e+06	466338	954953	1.08373e+06	1.00923e+06	1.03042e+06	2.09128e+06	735824	266502		467847	299244	1.09559e+06	463697	904578	1.04754e+06	1.19614e+06	809587	High	High	Peak Found	Peak Found	Not Found	Not Found	Peak Found	High	High	High	High
High	PRKIEEIKDFLLTARRKD	[M].PRKIEEIKDFLLTARRKD.[A]	P63173	P63173 [2-19]		2.17		0.238217		0.520292		91.9		199.4									142770			209458								133873	725077		268018	525267	Not Found	Not Found	Not Found	Not Found	Not Found	Not Found	Not Found	Not Found	Peak Found	Not Found	Not Found
High	PSKEPERVVHYEI	[D].PSKEPERVVHYEI.[-]	O95169	O95169 [174-186]	0.482	1.019	0.151608	0.965198	0.400325	0.997533	303.8	29.8	144.3	31.3	103572	929431	1.37793e+06	2.53094e+06	1.99007e+06	1.00081e+06		115132			101999	138693	419981	514279	743682	530486	734011	586391		94959.7	135635	108245		343088	Peak Found	Peak Found	High	High	High	High	Not Found	Peak Found	Not Found	Not Found	Peak Found
High	DVLSEEAILKW	[A].DVLSEEAILKW.[Y]	Q9Y6E2	Q9Y6E2 [371-381]	100	0.01	1e-17	1e-17	5.69014e-17	4.47423e-17		149.8	139.8								98154.9		414820				188310												Not Found	Not Found	Not Found	Not Found	Not Found	Not Found	Peak Found	Not Found	High	Not Found	Not Found
High	PTLLTEAPLNPK	[H].PTLLTEAPLNPK.[A]	P62736	P62736 [104-115]	100	100	1e-17	1e-17	5.69014e-17	4.47423e-17			270.3	529.7																	153861				178890	507981	530771	108412	Not Found	Not Found	Not Found	Not Found	Not Found	Not Found	Not Found	Not Found	Not Found	Not Found	Not Found
High	PTLVEVSRSLGK	[T].PTLVEVSRSLGK.[V]	P02769	P02769 [444-455]	0.81	1.062	0.594066	0.957779	0.897542	0.997156	185.9	24.4	175.5	36.6	1.61258e+06	1.86652e+06	2.21466e+06	3.38049e+06	2.67325e+06	1.95948e+06	393438	474952	273319	169607		265341	1.84445e+06	1.21464e+06	2.10347e+06	2.97205e+06	1.14768e+06	2.09753e+06	475505	404797	415022	225674	158584	420932	High	High	High	High	High	High	High	High	High	Peak Found	High
High	PTLVEVSRSLGKV	[T].PTLVEVSRSLGKV.[G]	P02769	P02769 [444-456]	0.981	1.144	0.78713	0.974344	0.96263	0.999308	106.5	101.6	118.4	103.7		238011	610027	842839	526922	420489		51051.9	502873	1.02505e+06	730276	299473	198468	233391	680239	859707		586017	140916	976305		835180	447898	513371	Not Found	High	Peak Found	Peak Found	Peak Found	High	Not Found	Peak Found	Peak Found	Peak Found	Peak Found
High	PTLVEVSRSLGKVG	[T].PTLVEVSRSLGKVG.[T]	P02769	P02769 [444-457]	0.862	1.053	0.603149	0.97751	0.902765	0.999743	168.5	47.5	145.8	48.4	6.71435e+06	6.68793e+06	1.10676e+07	1.55796e+07	1.08735e+07	7.61423e+06	2.56252e+06	2.3637e+06	4.32944e+06	2.60185e+06	1.68503e+06	2.56965e+06	7.43579e+06	6.16328e+06	1.2524e+07	1.02359e+07	2.67211e+06	8.33832e+06	2.89346e+06	2.35857e+06	5.25833e+06	2.15869e+06	1.18313e+06	3.68607e+06	High	High	High	High	High	High	High	High	High	High	High
High	PTLVEVSRSLGKVGT	[T].PTLVEVSRSLGKVGT.[R]	P02769	P02769 [444-458]	1.262	1.132	0.943325	0.927446	0.993491	0.993939	149.7	63.2	189	71.6	294462	319734	193515	319019			126047	132770					534795	386827	212351				170746	125646					Peak Found	High	Peak Found	Peak Found	Not Found	Not Found	Peak Found	High	Not Found	Not Found	Not Found
High	PQGPSLEWLKKL	[D].PQGPSLEWLKKL.[-]	O95167	O95167 [73-84]	100	0.01	1e-17	1e-17	5.69014e-17	4.47423e-17		207.9	56								80811.9		603108		112142	350472	53400.3												Not Found	Not Found	Not Found	Not Found	Not Found	Not Found	Peak Found	Not Found	High	Not Found	Peak Found
High	DFLAGGIAAAISK	[K].DFLAGGIAAAISK.[T]	P12236	P12236 [11-23]		1.028		0.880398		0.989585		77.5		79.7							260115	180886			118671											185946			Not Found	Not Found	Not Found	Not Found	Not Found	Not Found	High	High	Not Found	Not Found	Peak Found
High	IGEHTPSALAIMENANVLAR	[K].IGEHTPSALAIMENANVLAR.[Y]	P04075	P04075 [154-173]	4.284	0.908	0.0853489	0.738457	0.255667	0.956366	68.8	104.5	294.7	131.3	127245				274082		78933.6				969417	283636	799957			5808643	225627		176535			1.07668e+06	719449	50575.6	Peak Found	Not Found	Not Found	Not Found	Peak Found	Not Found	Peak Found	Not Found	Not Found	Not Found	Peak Found
High	IGAEVYHNLK	[R].IGAEVYHNLK.[N]	P06733	P06733 [184-193]	1.78	0.272	0.598767	0.0696902	0.900826	0.199386	67.5	239.2	120.1	88.1		32528.2			95837.7		779061	300237	84171	130469			105946				93218.7			16323		81183.6	212402	65456	Not Found	Peak Found	Not Found	Not Found	Peak Found	Not Found	High	High	Peak Found	Peak Found	Not Found
High	FGSDQSENVDRGAGSIREA	[G].FGSDQSENVDRGAGSIREA.[G]	Q9UII2	Q9UII2 [25-43]		1.001		0.977397		0.999743		203.4		214.6							100942	49841.9												51944.1	74820.4			97000.1	Not Found	Not Found	Not Found	Not Found	Not Found	Not Found	Peak Found	High	Not Found	Not Found	Not Found
High	FGSDQSENVDRGAG	[G].FGSDQSENVDRGAG.[S]	Q9UII2	Q9UII2 [25-38]	1.057	1.652	0.812083	0.490529	0.966833	0.814211	134.2	48.7	141.9	97.3	154271	80411.7					106981	64127.2	13459.4	14279.8	46948.6	34802.1	165720	83679.3					107193	67238.2	96972.8	19251.9	33023.3	104750	Peak Found	High	Not Found	Not Found	Not Found	Not Found	High	Peak Found	Peak Found	Peak Found	Peak Found
High	FGSDQSENVDRG	[G].FGSDQSENVDRG.[A]	Q9UII2	Q9UII2 [25-36]	1.026	2.065	0.760095	0.314546	0.95982	0.624401	130.8	38.2	143.8	94.4		115646			139431	89696.3	85433.6	55304.5	11423.5	12601.4	32577.8	35003.4	120465	141038	77659.8	134293	138989	111792	87983.2	59790.2	83453.9		24771.1	91760.9	Not Found	Peak Found	Not Found	Not Found	Peak Found	Peak Found	High	High	Peak Found	Peak Found	Peak Found
High	HKSEIAHR	[T].HKSEIAHR.[F]	P02769	P02769 [27-34]	1.394	0.725	0.538611	0.575003	0.865548	0.876327	119.8	7.9	189.5	5.7	20128.4	540592	830648	1.72748e+06	2.92063e+06	1.69504e+06	23470.3	146980	56191.1	41080.6	107618	141648	51002.5	567314	1.59155e+06	2.79333e+06	2.57107e+06	2.21379e+06			52152.3	60884.4			Peak Found	High	High	High	High	High	Peak Found	Peak Found	Peak Found	Peak Found	Peak Found
High	HKSEIAHRF	[T].HKSEIAHRF.[K]	P02769	P02769 [27-35]	1.283	1.819	0.506992	0.485348	0.846789	0.810401	165.2	8.9	195.9	13.9	925063	1.96749e+06	2.2626e+06	5126307	3.49199e+06	1.387e+06	536234	252597	141734	91958.4	54615.7	56555.1	4.23569e+06	1.89126e+06	2.922e+06	4.45216e+06	2.14085e+06	1.95356e+06	489434	258716	256930	121588	116644	123152	High	High	High	High	High	High	Peak Found	Peak Found	Peak Found	Peak Found	Peak Found
High	HKSEIAHRFK	[T].HKSEIAHRFK.[D]	P02769	P02769 [27-36]	1.02	4.267	0.966513	0.0244437	0.995656	0.0787747	186.1	0.6	189.9	2.7	23833.7	674668	1.9575e+06	4.24914e+06	3.3935e+06	1.58985e+06	5469.67	54934.3	27910.9		3901.42	5690.68	211906	917098	3.2192e+06	3.66474e+06	1.68734e+06	1.92032e+06			27323.5	23806.7			Peak Found	High	High	High	High	High	Peak Found	Peak Found	Peak Found	Not Found	Peak Found
High	HKSEIAHRFKD	[T].HKSEIAHRFKD.[L]	P02769	P02769 [27-37]	1.085	1.188	0.769973	0.87454	0.962015	0.988034	160.2	6.9	195.1	9.3	358035	2.18336e+06	2.50132e+06	5.78732e+06	7.67195e+06	2.74186e+06	31421.2	259474	185353	118359	46035.5	106992	1.91167e+06	2.44894e+06	3.97501e+06	5.38243e+06	2.87949e+06	3.53278e+06	15539	140652	220307	189095	164705	69543.7	Peak Found	High	High	High	High	High	Peak Found	High	Peak Found	Peak Found	Peak Found
High	FGFHKPKMY	[M].FGFHKPKMY.[R]	Q9NP50	Q9NP50 [2-10]	1.323	3.384	0.321271	0.0935682	0.670347	0.253132	153	4.1	205.7	10.3	2.50271e+06	2.43937e+06	1.23569e+07	1.95029e+07	2.06846e+07	11836727	82375.9	11462.6	1.10246e+06	346660	296023	1.12575e+06	1.69663e+07	1.55873e+07	2.74993e+07	7504060	2.21368e+06	2.3936e+07	784227	636891	4.06081e+06	568982	837218	3.49967e+06	High	High	High	High	High	High	Peak Found	Peak Found	High	High	High
High	HKSEIAHRFKDLG	[T].HKSEIAHRFKDLG.[E]	P02769	P02769 [27-39]	0.547	1.184	0.225927	0.893416	0.529845	0.993216	192	20.5	130.3	32.1	575761	1.07312e+06	1.60027e+06	3.25082e+06	1052380	584500	64307.6	160492	203251	80035.1			494541	1.0513e+06	1.8012e+06	1.75698e+06	264632	109996	81364.8		215658	177865			Peak Found	Peak Found	Peak Found	High	Peak Found	High	Peak Found	Peak Found	Peak Found	Peak Found	Not Found
High	HKSSSSGSVGESSSKGP	[G].HKSSSSGSVGESSSKGP.[R]	P13645	P13645 [566-582]	1.174	1.996	0.923319	0.383218	0.990592	0.712778	86.6	48.2	92.7	93.7	56442.6	44182.3	48270.7	80234.5	91478.1	58910.7	34042.9	30320.8	26872.1	84281.2	53358.5	27214.6	57280.9	54132.9	51568.7	210833	369988	66594.4	65309.9	51074.4	59582.5	158559	171110	55151.9	Peak Found	Peak Found	Peak Found	High	Peak Found	Peak Found	Peak Found	Peak Found	Peak Found	Peak Found	Peak Found
High	FGANAILGVSLAVCK	[K].FGANAILGVSLAVCK.[A]	P13929; P09104; P06733	P13929 [106-120]; P09104 [106-120]; P06733 [106-120]	1.232	1.538	0.943738	0.614036	0.993531	0.898118	90.3	54.6	99.1	118.3	1.32144e+06	390913	422490	268243	189810	964809	1.42408e+06	245711	315768	204217		240370	1.93165e+06	401389	321141	992342	495314	401156	1.1796e+06	213383	428324	1.00316e+06	660972	237769	Peak Found	Peak Found	Peak Found	Peak Found	Peak Found	Peak Found	High	Peak Found	Peak Found	Peak Found	Not Found
High	HKTDLNHENLK	[K].HKTDLNHENLK.[G]	P06732	P06732 [106-116]	47.494	64.163	2.4694e-09	4.13647e-11	1.34091e-08	1.8262e-10	8.4	2.7	523.9	173.8	13529.6	10192.3			42291.6	42534.4		7702.44					1.75068e+06	1.26782e+06	93933.4	3.14097e+06	2.31773e+06	44199.6		6701.19	494213	2.21065e+06	1.70866e+06	315061	Peak Found	Peak Found	Not Found	Not Found	Peak Found	Peak Found	Not Found	Peak Found	Not Found	Not Found	Not Found
High	HIAEDADRKYEEVAR	[K].HIAEDADRKYEEVAR.[K]	P09493	P09493 [153-167]	1.914	21.808	0.60607	9.42633e-05	0.904755	0.000383389	171.1	7	327.5	151.7				304095								12362.7	581949	670734	52741.6	1.17929e+06	500871		13084.5		174924	635283	1.20266e+06	269612	Not Found	Not Found	Not Found	Peak Found	Not Found	Not Found	Not Found	Not Found	Not Found	Not Found	Not Found
High	HIAEDADRKYEEVARK	[K].HIAEDADRKYEEVARK.[L]	P09493	P09493 [153-168]	1.293	2.322	0.641238	0.285812	0.922798	0.588218	214.8	6.4	129.8	20.6	86655.6	1.94152e+06	109726		9.35585e+06	5360619	40649.9	300472	19748.8	81112.3	156374	11883.1	441919	2.11076e+06	533374	652290	7127976	6.73904e+06	16231.5	11129.3	138682	641147	759006	250544	Peak Found	Peak Found	Peak Found	Not Found	Peak Found	Peak Found	Peak Found	Peak Found	Peak Found	Peak Found	Peak Found
High	HIAEDSDRKYEEVAR	[K].HIAEDSDRKYEEVAR.[K]	P07951	P07951 [153-167]	4.809	3.983	0.0853211	0.0768797	0.255667	0.216644	63.8	35.2	366.7	154.3	75533.5	99605.7	118276	152025	82675.4	35334.7	50134	46689.3		18755.2	224724	54886.1	480653	566893	97169	686854	649979	96632.3	14160.3	18351.6	177662	936821	945466	271372	Peak Found	Peak Found	Peak Found	Peak Found	Peak Found	Peak Found	Peak Found	Peak Found	Not Found	Peak Found	Peak Found
High	HIAEDSDRKYEEVARK	[K].HIAEDSDRKYEEVARK.[L]	P07951	P07951 [153-168]	2.185	10.379	0.418201	0.000634481	0.777769	0.0024715	95.2	18.5	330.9	137.6	46831.6	46744.7	119278	96677			52055.5	23108.4			7381.49	4579.4	368191	18066.5	54566.3	235481	233803		59859.8	4662.92	100446	626429	466028	94107.1	Peak Found	Peak Found	Peak Found	Peak Found	Not Found	Not Found	Peak Found	Peak Found	Not Found	Not Found	Peak Found
High	FEGFPDKQPRKK	[F].FEGFPDKQPRKK.[-]	P26447	P26447 [90-101]	0.907	0.956	0.586917	0.764602	0.894097	0.967889	173.4	9.9	125.9	9.5		26083.8	52801	197261	375007	123229						7067.95		29097.7	89481.6	279497	57595.3	178875		4539.6				10053.1	Not Found	Peak Found	Peak Found	Peak Found	Peak Found	Peak Found	Not Found	Not Found	Not Found	Not Found	Not Found
High	HIKHKYENK	[K].HIKHKYENK.[-]	Q9UDW1	Q9UDW1 [55-63]	0.891	0.879	0.762402	0.724267	0.960132	0.953587	142.6	2.4	163.3	2.4	43878	883393	1.34052e+06	8.63452e+06	9.9011e+06	3.44226e+06	6041.41	2978.39	73918.3	25530.6	50935.6	161953	941524	2.42584e+06	1.95044e+06	2.90816e+06	2.49361e+06	3.23777e+06	5530.16	43042	34132.9	52934.4	39781.9	33072.8	Peak Found	High	High	High	High	High	Peak Found	Peak Found	Peak Found	Peak Found	Peak Found
High	FEETTADGRK	[K].FEETTADGRK.[T]	Q01469	Q01469 [73-82]	0.688	0.197	0.406187	0.0121121	0.767517	0.0410196	112.7	248.4	90.2	49		21121.9	15365.9	345502			222648		9732.26				17954.5		16900.9			10564.9			13599.4		6202.03		Not Found	Peak Found	Peak Found	Peak Found	Not Found	Not Found	High	Not Found	Peak Found	Not Found	Not Found
High	HLQLAIRNDEELNK	[R].HLQLAIRNDEELNK.[L]	Q7L7L0	Q7L7L0 [83-96]	100	0.376	1e-17	0.107242	5.69014e-17	0.284287		295.8	48.1	111.3							738397	821339						126624								308229	278729		Not Found	Not Found	Not Found	Not Found	Not Found	Not Found	High	High	Not Found	Not Found	Not Found
High	HLVDEPQNLIK	[K].HLVDEPQNLIK.[Q]	P02769	P02769 [402-412]	0.808	0.845	0.551463	0.685442	0.87377	0.937342	127.8	114.1	103.3	89.9	319538	568038	929552	506973		664144		401492	713594	567148	269188	507027		458989	649774			397180	196450	323320	747212	585288	302591	493878	Peak Found	High	Peak Found	Peak Found	Not Found	High	Not Found	High	High	High	Peak Found
High	HPKFEEILTR	[K].HPKFEEILTR.[L]	P06732	P06732 [305-314]	10.264	100	0.00480666	1e-17	0.0198422	4.47423e-17	19		195	586.1		53564											1431226	1291158	154886	1.48648e+06	161571	234084			1.10814e+06	4.61237e+06	2.46483e+06	754027	Not Found	Peak Found	Not Found	Not Found	Not Found	Not Found	Not Found	Not Found	Not Found	Not Found	Not Found
High	FDEKLFTFHAD	[A].FDEKLFTFHAD.[I]	P02769	P02769 [525-535]	2.134	0.553	0.419721	0.34534	0.778261	0.665849	56.8	131	121.3	71.1	432962	257769	100382	128218	88211	48594.8	197212		364202	261517			484356	231717	174059	242067	420620		133416	68274.9	204864	151084	208427	107256	High	High	Peak Found	Peak Found	Peak Found	Peak Found	Peak Found	Not Found	High	Peak Found	Not Found
High	FGSDQSENVDRGAGSIREAG	[G].FGSDQSENVDRGAGSIREAG.[G]	Q9UII2	Q9UII2 [25-44]	0.964	1.006	0.663354	0.859661	0.932048	0.985789	110.6	95.8	106.5	123.1	265940	129865					239457	108316					260483	123093					217245	120767	205251			208724	Peak Found	Peak Found	Not Found	Not Found	Not Found	Not Found	High	Peak Found	Not Found	Not Found	Not Found
High	HKDDSPDLPKLKPD	[S].HKDDSPDLPKLKPD.[P]	P02769	P02769 [129-142]	0.695	0.937	0.423494	0.826111	0.780502	0.981961	68.6	74.9	50.2	70.2	1.45476e+06	800147	130992	160886	107319		223438	137894					1.59301e+06	674190	74594.6	117731		48334.3	244065	110846					High	High	Peak Found	Peak Found	Peak Found	Not Found	Peak Found	High	Not Found	Not Found	Not Found
High	FGVEQDVDMVFASFIR	[K].FGVEQDVDMVFASFIR.[K]	P14618	P14618 [231-246]	100	0.01	1e-17	1e-17	5.69014e-17	4.47423e-17		150.7	133								215962						380545	45594.2		195364	185910								Not Found	Not Found	Not Found	Not Found	Not Found	Not Found	Peak Found	Not Found	Not Found	Not Found	Not Found
High	HEIYTVGKRF	[I].HEIYTVGKRF.[K]	P18124	P18124 [192-201]	0.022	1.718	1e-17	0.554081	5.69014e-17	0.859825	748.5	0.6	16.7	0.8			37058372					20872.6			46878.7			661972	828399	653747	1.18062e+06	991564		31444.6	129231			40883.3	Not Found	Not Found	Peak Found	Not Found	Not Found	Not Found	Not Found	Peak Found	Not Found	Not Found	Peak Found
High	FSALTPDETYVPK	[C].FSALTPDETYVPK.[A]	P02769	P02769 [511-523]	0.9	1.244	0.71748	0.860331	0.946025	0.985789	136.1	28.6	195.9	36.9	1.65545e+06	4.18388e+06	642619	873953	6.8137e+06	4.23107e+06	415858	939281			525004	582549	644601	3.78778e+06	456847		5.98838e+06	5.00811e+06	504990	761415			668936	1.0423e+06	Peak Found	High	High	High	Peak Found	High	High	High	Not Found	Not Found	Peak Found
High	GTWKSPLGKVK	[L].GTWKSPLGKVK.[E]	O60218	O60218 [19-29]	1.903	0.01	0.587556	1e-17	0.894171	4.47423e-17	114.9	36.5	132.8		223238	34665.1	154144	494057	61987.5				48999.4				1.1632e+06	65961.2	178179										Peak Found	Peak Found	Peak Found	Peak Found	Peak Found	Not Found	Not Found	Not Found	Peak Found	Not Found	Not Found
High	GVKDRVKGK	[K].GVKDRVKGK.[S]	P17302	P17302 [235-243]	1.048	1.215	0.866404	0.914139	0.977912	0.993939	217.7	5.9	220.6	10.7	1.05025e+06	1.30065e+06	7.05254e+06	1.8812e+07	10811843	4523018	16851.5	73087.5	560968	388749	321234	59615.8	4.72636e+06	4750626	1.00901e+07	8.58327e+06	4.09477e+06	6.89675e+06	41890.6	158836	483753	313882	244550	380869	High	Peak Found	High	High	High	High	Peak Found	Peak Found	Peak Found	Peak Found	Peak Found
High	GVMFGDRPLK	[N].GVMFGDRPLK.[I]	Q8WXA9	Q8WXA9 [127-136]	1.179	1.366	0.832528	0.693	0.969238	0.94123	119	9	194.9	11	736686	170572	451024	1.95177e+06	2.64594e+06	1.7045e+06		21125.2	84553.9		84990.8	157188	1.77247e+06	831911	1.90108e+06	1.19662e+06	1.90249e+06	2.09808e+06	83729.3			79353.2	127412	195542	Peak Found	Peak Found	Peak Found	High	Peak Found	High	Not Found	Peak Found	Peak Found	Not Found	Peak Found
High	GVNLPGAAVDLPAVSEK	[K].GVNLPGAAVDLPAVSEK.[D]	P14618	P14618 [208-224]	100	5.109	1e-17	0.0103191	5.69014e-17	0.0353671		70.3	230.8	394							140513	83163					333464	165879		599310	377695					850487	605858	100165	Not Found	Not Found	Not Found	Not Found	Not Found	Not Found	Peak Found	Peak Found	Not Found	Not Found	Not Found
High	GVNPKEHPVK	[Q].GVNPKEHPVK.[Q]	Q13901	Q13901 [75-84]	1.353	1.16	0.702544	0.972163	0.94363	0.999308	136.4	5.6	189.9	6.5	254021	131240	880160	1.70964e+06	1.38316e+06	692125		11870.5	60628	31817.1	32299.7	43573.6	1.2625e+06	591106	1.50815e+06	1.05099e+06	833529	1.12293e+06	23254.2	34517.8	75137.3	40405.3	27499	59209.2	High	High	High	High	Peak Found	High	Not Found	Peak Found	Peak Found	Peak Found	Peak Found
High	GVRLPGHQK	[I].GVRLPGHQK.[R]	P29317	P29317 [948-956]	0.784	0.147	0.54837	0.00278605	0.872232	0.0102842	224.3	10.9	181.7	1.6	257211	110394	3945404	5.84019e+06	1.32064e+06	729247	350105	5060.5	90236.7	59500.7	18985.8	38433.3	2.52283e+06	367555	1.17177e+06	819392	505677	771566			8896.46	5437.95	13022.5	4747.12	High	Peak Found	High	High	High	High	Peak Found	Peak Found	Peak Found	Peak Found	Peak Found
High	FPKAEFVEVTK	[K].FPKAEFVEVTK.[L]	P02769	P02769 [246-256]	0.834	1.132	0.620083	0.992147	0.914067	0.999944	137.7	32.9	133	38.2	1.60545e+06	1.56792e+06	4.08434e+06	4.81103e+06	1.51873e+06	897132	699766	328435	751580	437057	114046	128947	2.24239e+06	1.6411e+06	3.75227e+06	1.43033e+06	811455	575403	625930	344208	1.00159e+06	563079	118643	157753	High	High	High	High	High	High	High	High	Peak Found	Peak Found	Peak Found
High	GVVDSEDIPLNLSR	[RH].GVVDSEDIPLNLSR.[E]	P07900; P08238	P07900 [387-400]; P08238 [379-392]	100	0.722	1e-17	0.475462	5.69014e-17	0.803297		218	155.8	157.4							414321	239121					139879			361762						321727	160565		Not Found	Not Found	Not Found	Not Found	Not Found	Not Found	High	High	Not Found	Not Found	Not Found
High	FMIELDGTENK	[K].FMIELDGTENK.[S]	P13929	P13929 [93-103]	3.814	100	0.131505	1e-17	0.359783	4.47423e-17	54		205.9	267.7	156023					72687.7							372656	442789							337617	927269	826604	240495	Peak Found	Not Found	Not Found	Not Found	Not Found	Peak Found	Not Found	Not Found	Not Found	Not Found	Not Found
High	GYAFIEFASFEDAK	[K].GYAFIEFASFEDAK.[E]	P19338	P19338 [524-537]	100	0.01	1e-17	1e-17	5.69014e-17	4.47423e-17		419.9	153.9								542489	226284					213979	77087.9											Not Found	Not Found	Not Found	Not Found	Not Found	Not Found	Peak Found	High	Not Found	Not Found	Not Found
High	HPPPPPFQNQQRPPR	[R].HPPPPPFQNQQRPPR.[R]	Q16378	Q16378 [82-96]		0.01		1e-17		4.47423e-17		800														67154.8													Not Found	Not Found	Not Found	Not Found	Not Found	Not Found	Not Found	Not Found	High	Not Found	Not Found
High	FLSHKDDSPDLPKLKPD	[C].FLSHKDDSPDLPKLKPD.[P]	P02769	P02769 [126-142]	0.827	1.092	0.481103	0.9453	0.827088	0.994956	202.5	43.5	126.1	47.5	312088	375117	109619	476783		83277.9		67304.6			60088	67018.9	526218	293191	143339	194378		68877.5	128562	73200.1				50380.6	Peak Found	High	Peak Found	Peak Found	Not Found	Peak Found	Not Found	Peak Found	Not Found	Not Found	Peak Found
High	GYSFVTTAEREIVRDIK	[R].GYSFVTTAEREIVRDIK.[E]	P62736	P62736 [199-215]	100	100	1e-17	1e-17	5.69014e-17	4.47423e-17			216.2	583.8													1.07438e+06	256918		223876			94347.9	126539	740796	2.30246e+06	1.84994e+06	649693	Not Found	Not Found	Not Found	Not Found	Not Found	Not Found	Not Found	Not Found	Not Found	Not Found	Not Found
High	GYTLPPHCSR	[K].GYTLPPHCSR.[G]	P06732	P06732 [139-148]	3.214	30.369	0.126392	2.09179e-05	0.350704	8.6967e-05	72.5	8.1	233	244.9	95142.1						10583.8							142326			657094				231883	321417	516945		Peak Found	Not Found	Not Found	Not Found	Not Found	Not Found	Peak Found	Not Found	Not Found	Not Found	Not Found
High	FIIDDKGILRQI	[L].FIIDDKGILRQI.[T]	Q06830	Q06830 [131-142]																																			Not Found	Not Found	Not Found	Not Found	Not Found	Not Found	Not Found	Not Found	Not Found	Not Found	Not Found
High	HADSVAELGEQIDNLQR	[K].HADSVAELGEQIDNLQR.[V]	P11055; P12882; P12883; Q9UKX2	P11055 [1197-1213]; P12882 [1200-1216]; P12883 [1196-1212]; Q9UKX2 [1202-1218]	5.184	8.619	0.00905895	0.000829897	0.0351005	0.00320976	48.1	27.8	311.5	236.4	717923		220993	206332		49327	232247	39200.5	157006	97082.6			2.73185e+06	1.46199e+06	149806	3.25598e+06	1.30942e+06	222016	330498	58316.8	1.38339e+06	5.56886e+06	3.05847e+06	797032	Peak Found	Not Found	Peak Found	Peak Found	Not Found	Peak Found	Peak Found	Peak Found	Peak Found	Peak Found	Not Found
High	FLGDEETVRK	[Q].FLGDEETVRK.[A]	P18669	P18669 [232-241]	10.788	100	0.0139268	1e-17	0.0523226	4.47423e-17	35.6		383.9	236.2						56429.8							873645	731860	107912	1.54888e+06	506355	444074	13271.2	5802.88	361845	2.34059e+06	1.70837e+06	387728	Not Found	Not Found	Not Found	Not Found	Not Found	Peak Found	Not Found	Not Found	Not Found	Not Found	Not Found
High	FLASVSTVLTSK	[K].FLASVSTVLTSK.[Y]	P69905	P69905 [129-140]	1.497	1.789	0.908332	0.454778	0.989127	0.785859	79	35.1	124.2	193	252432	51330.1	234602	468948	376942	278222	121644	64723.9	77109.3	1.45133e+06	1.31335e+06	113939	515844	303285	425852	641875	282238	407536		78864.2		1.87508e+06	1.53502e+06	272730	Peak Found	Peak Found	Peak Found	Peak Found	Peak Found	Peak Found	Peak Found	Peak Found	Peak Found	Peak Found	Peak Found
High	HADSVAELGEQIDNLQRVK	[K].HADSVAELGEQIDNLQRVK.[Q]	P11055; P12882; P12883; Q9UKX2	P11055 [1197-1215]; P12882 [1200-1218]; P12883 [1196-1214]; Q9UKX2 [1202-1220]	100	100	1e-17	1e-17	5.69014e-17	4.47423e-17			407	393													1176077	688115		1.30444e+06		86537.3			473307	2.82524e+06	1.59367e+06	422610	Not Found	Not Found	Not Found	Not Found	Not Found	Not Found	Not Found	Not Found	Not Found	Not Found	Not Found
High	HASTLHRLY	[F].HASTLHRLY.[H]	Q14152	Q14152 [292-300]	4.136	13.934	0.0196896	0.000382642	0.0715342	0.00150421	73.3	1.1	303.1	13.9	54208	100638	340563	927559	776585	354678		4066.14	6108.18				1.50181e+06	1.25162e+06	1.81054e+06	1.3758e+06	886566	1.90213e+06		47391	195232	65874.9	48727.6	154607	Peak Found	Peak Found	High	High	High	High	Not Found	Peak Found	Peak Found	Not Found	Not Found
High	HDCDLLREQYEEEQEAK	[R].HDCDLLREQYEEEQEAK.[A]	Q9UKX3; P12882; Q9Y623	Q9UKX3 [1342-1358]; P12882 [1342-1358]; Q9Y623 [1342-1358]	100	100	1e-17	1e-17	5.69014e-17	4.47423e-17			400	237.7													454342									359933	202453		Not Found	Not Found	Not Found	Not Found	Not Found	Not Found	Not Found	Not Found	Not Found	Not Found	Not Found
High	FKDLGEEHFK	[R].FKDLGEEHFK.[G]	P02769	P02769 [35-44]	0.655	1.145	0.369001	0.92426	0.725836	0.993939	226.4	21.6	125.6	24.5	2318764	309548	783402	155395	1.1343e+06	895572	62477.8	102372	227815	45169.2				211910	1.08894e+06	464756	262946	711662	208258	102740			64115.4	79813.9	Peak Found	Peak Found	High	Peak Found	High	High	Peak Found	Peak Found	Peak Found	Peak Found	Not Found
High	HEKTPVSEKVTK	[L].HEKTPVSEKVTK.[C]	P02769	P02769 [487-498]	0.951	0.917	0.796917	0.852431	0.963696	0.985315	173.5	10.4	206.7	9.5	771558	888089	1.34761e+06	2.37013e+06	2.41295e+06	1.12926e+06	137757	100969	96699.4	56221.6	28530.9	38016.7	797945	800422	1.78557e+06	1.99843e+06	1.59749e+06	1.35143e+06	94848.3	85181.5	56067.7	50294.6	42057.8	82014.7	High	High	High	High	High	High	Peak Found	Peak Found	Peak Found	Peak Found	Peak Found
High	GYSFVTTAEREIVR	[R].GYSFVTTAEREIVR.[D]	P62736	P62736 [199-212]	0.965	8.71	0.698332	0.00181012	0.942539	0.00680755	128.6	23.1	112.3	261.6			388831	524830	495620	323606	229385	27241.4					553900	367604	356840	405493		383322			350742	1.35172e+06	893301		Not Found	Not Found	Peak Found	Peak Found	Peak Found	Peak Found	Peak Found	Peak Found	Not Found	Not Found	Not Found
High	FSALTPDETYVPKA	[C].FSALTPDETYVPKA.[F]	P02769	P02769 [511-524]	1.318	0.8	0.980645	0.725379	0.998104	0.953587	142.7	75.8	184.3	60.6	546536	277690	138405	224896	202377	99311.8	199119	64459.5					742462	275616				127085	144738	56713.9					High	High	Peak Found	Peak Found	Peak Found	Peak Found	High	Peak Found	Not Found	Not Found	Not Found
High	HPYFYAPELLFFAK	[R].HPYFYAPELLFFAK.[R]	P02768	P02768 [170-183]	0.68	1.259	0.427649	0.850478	0.783194	0.985254	127.4	96.6	86.6	121.7		512893						388944						348638						489837					Not Found	High	Not Found	Not Found	Not Found	Not Found	Not Found	Peak Found	Not Found	Not Found	Not Found
High	HQQLYWSHPRK	[G].HQQLYWSHPRK.[F]	P62273	P62273 [3-13]	0.277		0.0321494		0.110759		295		81.8					233093									58014.3	21047.1	72019.6	106843									Not Found	Not Found	Not Found	High	Not Found	Not Found	Not Found	Not Found	Not Found	Not Found	Not Found
High	KATDAEADVASLNRR	[K].KATDAEADVASLNRR.[I]	P09493; P07951	P09493 [77-91]; P07951 [77-91]	100	72.89	1e-17	1.16307e-12	5.69014e-17	5.17294e-12		6.5	252.9	475.6											22523.2		1.63151e+06	741339	153927	1.9596e+06	1.02822e+06	151005			976785	3.93211e+06	2.75932e+06	825748	Not Found	Not Found	Not Found	Not Found	Not Found	Not Found	Not Found	Not Found	Not Found	Not Found	Peak Found
High	KAVGGLGKLGKDAVED	[K].KAVGGLGKLGKDAVED.[L]	P81605	P81605 [75-90]	0.583	0.15	0.258778	0.00759357	0.581028	0.0266197	82.7	203.4	44.2	37.3	93003.2	56355.3			83997.9		792214	534316	200823	127493	207503	205630		39186.6				51536		30450.6		47084.9			Peak Found	Peak Found	Not Found	Not Found	Peak Found	Not Found	High	High	Peak Found	Peak Found	High
High	KDDSPDLPKLK	[H].KDDSPDLPKLK.[P]	P02769	P02769 [130-140]	3.958	53.942	0.0166147	4.04219e-11	0.0611697	1.7859e-10	16.2	4.8	60.4	126.6	937766	720229	263441		401421	154622		118885			119140	43394.9	2.26871e+06	879786	1.75099e+06	946264	2.76166e+07	1.27437e+06		106830	2.3408e+06	1.51828e+07	2.624e+07	3.13192e+06	Peak Found	High	High	Not Found	Peak Found	Peak Found	Not Found	High	Not Found	Not Found	Peak Found
High	KDDSPDLPKLKPD	[H].KDDSPDLPKLKPD.[P]	P02769	P02769 [130-142]	0.873	0.886	0.669743	0.716471	0.932593	0.94957	172.5	52.1	170	14.3	1.9248e+07	8.20431e+06	1.24979e+06	1.80643e+06	1.235e+06	846431	3.40999e+06	1.4941e+06	137838	84844.5			1.66319e+07	7.03151e+06	1.37723e+06	1.59277e+06	917548	819134	2.97807e+06	1.34446e+06		97304.9	116608	124248	High	High	High	High	High	High	High	High	High	Peak Found	Not Found
High	KDIDDLELTLAK	[K].KDIDDLELTLAK.[AV]	P13535; P11055; P12882; Q9UKX2; Q9Y623	P13535 [955-966]; P11055 [953-964]; P12882 [956-967]; Q9UKX2 [958-969]; Q9Y623 [956-967]	100	0.81	1e-17	0.601533	5.69014e-17	0.891364		105.7	154.8	77.9										343357	520852	72892.5		429912		173358	1.33996e+06	588110		74535		263271	243321	445547	Not Found	Not Found	Not Found	Not Found	Not Found	Not Found	Not Found	Not Found	Not Found	Peak Found	Peak Found
High	KDLGEEHFK	[F].KDLGEEHFK.[G]	P02769	P02769 [36-44]	4.814	1.227	1.3871e-07	0.819057	7.32855e-07	0.978834	88.3	100.1	349.8	33.4	1.68978e+06	524539	1.43355e+06	768586	1.74494e+06	1.01862e+06	1.37017e+06	70743.5	1.56444e+06	1.68396e+06		13070.9	1.45666e+06	8.26614e+06	1.42475e+06	2.77492e+06	1.46103e+07	1.50539e+07	1.24608e+06	82615	2.11036e+06	1.87934e+06	107666	168305	High	High	High	Peak Found	High	High	Peak Found	Peak Found	Peak Found	Peak Found	Not Found
High	KDSPQTIPTYTDAL	[I].KDSPQTIPTYTDAL.[H]	P31944	P31944 [153-166]	1.169	0.658	0.797823	0.476612	0.963887	0.803914	117.1	101.3	157.3	57.6	147655	281320		239499	640930	477493	67809	56879.2	311509	534677	315570	190327	285356	310876			547538	459824		49982.7	137909	206165	181491	138365	Peak Found	Peak Found	Not Found	Peak Found	Peak Found	Peak Found	Peak Found	Peak Found	Peak Found	High	High
High	KEEDSSGHTRAY	[E].KEEDSSGHTRAY.[G]	P52701	P52701 [545-556]	100	100	1e-17	1e-17	5.69014e-17	4.47423e-17			269.2	25.5													98627.8		134852	80739					9348.78				Not Found	Not Found	Not Found	Not Found	Not Found	Not Found	Not Found	Not Found	Not Found	Not Found	Not Found
High	KEFLDKKKY	[M].KEFLDKKKY.[H]	O43683	O43683 [54-62]	100		1e-17		5.69014e-17				311.7														214818	176474	376483	320348	64674.8	314721							Not Found	Not Found	Not Found	Not Found	Not Found	Not Found	Not Found	Not Found	Not Found	Not Found	Not Found
High	KEGLDIYKKF	[C].KEGLDIYKKF.[L]	Q13492	Q13492 [231-240]	100	0.01	1e-17	1e-17	5.69014e-17	4.47423e-17		20.4	342.9										59171.5				1559824	993808	1.61424e+06	580775		928165							Not Found	Not Found	Not Found	Not Found	Not Found	Not Found	Not Found	Not Found	Peak Found	Not Found	Not Found
High	KEHDQLIEKRL	[L].KEHDQLIEKRL.[N]	O14980	O14980 [331-341]	3.187	1.25	0.129477	0.88038	0.356004	0.989585	56.9	27.5	228.8	32.8				182375	52203.3	79707.2	87987.9	7516.2	43470.7		34279.3		322949	318543	611602	158068	115344	373833	64148.8		93143.4	32926.9	15229.6		Not Found	Not Found	Not Found	Peak Found	Peak Found	Peak Found	Peak Found	Peak Found	Peak Found	Not Found	Peak Found
High	KEMVGQKMKY	[A].KEMVGQKMKY.[S]	Q9UL19	Q9UL19 [97-106]	22.513	4.046	3.22057e-07	0.0495688	1.6971e-06	0.147598	13.1	3.3	294.2	16.2						73293.8	45238.4		4997.51	18409.7			2.67104e+06	1.42685e+06	2.67689e+06	1.22715e+06	917412	1.90813e+06	90957.2	19003.3	183039	60189		138839	Not Found	Not Found	Not Found	Not Found	Not Found	Peak Found	Peak Found	Not Found	Peak Found	Peak Found	Not Found
High	KENAGEDPGLARQAPKPRKQ	[Q].KENAGEDPGLARQAPKPRKQ.[R]	P81605	P81605 [42-61]	0.768	0.723	0.494318	0.52037	0.838805	0.837822	100.7	90.7	77.3	65.6					60022.5	48491	20836	25152.5	47047.2	137821	162615	50195.5						41419.6			33722.7	47574.3	36652.3	31866.6	Not Found	Not Found	Not Found	Not Found	Peak Found	Peak Found	Peak Found	Peak Found	Peak Found	High	High
High	EVVGPEGMEKF	[D].EVVGPEGMEKF.[C]	Q9BTE7	Q9BTE7 [63-73]	0.775	0.51	0.371028	0.201436	0.728118	0.463443	245.2	20.2	184.7	10.3	2.79681e+06	1.38983e+06	7.64979e+06	1.20436e+07	10504252	5.68874e+06			807304	413873	455182	646804	7.71114e+06	4.02213e+06	7.86495e+06	3065240	2696689	6138470	310406	147015	1345890	186912	246814	894087	High	High	High	High	High	High	Not Found	Not Found	High	High	High
High	KETEIVKKL	[D].KETEIVKKL.[E]	Q03701	Q03701 [652-660]	6.263	3.371	0.000162331	0.109439	0.00076317	0.288833	42	6	271.3	15.7	57143.3	202057	259808	432688	1.5045e+06	1.35582e+06	54911.8		54677.2		16127.7	41325.7	2.55289e+06	1.83567e+06	2.72122e+06	1.7792e+06	1.26041e+06	2.89667e+06	124129	60128.9	276628	125940	113485	435959	Peak Found	Peak Found	Peak Found	Peak Found	High	Peak Found	Peak Found	Not Found	Peak Found	Not Found	Peak Found
High	KEVEVIGGADKY	[E].KEVEVIGGADKY.[H]	P04183	P04183 [170-181]	8.061	100	0.00151337	1e-17	0.00655542	4.47423e-17	23.8		351.4	29		34845.4			272116								1.89354e+06	1.08859e+06	1.98779e+06	1.06073e+06	308228	1.99911e+06	33530.3	113005	124264			166754	Not Found	Peak Found	Not Found	Not Found	Peak Found	Not Found	Not Found	Not Found	Not Found	Not Found	Not Found
High	KEVQDEEKNKKF	[K].KEVQDEEKNKKF.[G]	P15559	P15559 [241-252]	24.112	100	1.09013e-08	1e-17	5.86172e-08	4.47423e-17	17.6		329.9	4			94578.9	101744		15785							2.36531e+06	1.18236e+06	2.65837e+06	1.57716e+06	1.05889e+06	1.99807e+06	10228.1	15448	103340	55176.3	8891.05	29397.8	Not Found	Not Found	Peak Found	Peak Found	Not Found	Peak Found	Not Found	Not Found	Not Found	Not Found	Not Found
High	KFKAQVQLNK	[V].KFKAQVQLNK.[K]	P11388	P11388 [416-425]	2.006	1.775	0.183445	0.507773	0.457481	0.826649	144.7	5.7	290.2	8.1	297009	195731	1.00401e+06	3.03301e+06	1.9897e+06	835412	12649.4		60082.5	36029.6			2.14791e+06	976011	2.03641e+06	2.20686e+06	1.02298e+06	1.65694e+06	50517.6		106669	51482.8			Peak Found	Peak Found	High	High	High	Peak Found	Peak Found	Not Found	Peak Found	Peak Found	Not Found
High	EVVDVMVIGRL	[G].EVVDVMVIGRL.[-]	Q9NQX3	Q9NQX3 [726-736]	62.232	0.398	1e-17	0.170491	5.69014e-17	0.40792	9.1	42.7	650	17	229803	39922			63534.3	59373.6						289327	4402228	3.31862e+06		7542452	6.19923e+06	44082	140185	98906.8	133745		77886.3		Peak Found	Peak Found	Not Found	Not Found	Peak Found	Peak Found	Not Found	Not Found	Not Found	Not Found	Not Found
High	KFLDQERSNK	[D].KFLDQERSNK.[M]	Q9H0G5	Q9H0G5 [465-474]	1.248	0.953	0.885231	0.837023	0.98034	0.984028	159	7.2	216.4	8.5		97888.5	568179	1356392	1.26951e+06	466878	48174		41316.6	10402.6	21891.6	25646.2	1.06222e+06	516987	974046	791196	665404	755716		13426.8	39387.1	23850.6	30385.1	36192.8	Not Found	Peak Found	High	High	High	High	Peak Found	Not Found	Peak Found	Peak Found	Peak Found
High	KFIEDRVKK	[R].KFIEDRVKK.[I]	P40227	P40227 [265-273]	1.169	0.684	0.578013	0.500741	0.890063	0.820545	195.5	8.7	209.5	5.6	684655	1.82976e+06	6.57402e+06	8457603	6.32162e+06	4.88356e+06	179002	264278	342684	232380	193327	267700	1.47092e+06	2.29304e+06	7.59282e+06	8.0071e+06	5.78275e+06	6.13309e+06	117929	283122	92203.9	127113	198263	278274	Peak Found	Peak Found	High	High	High	Peak Found	Peak Found	Peak Found	Peak Found	Peak Found	Peak Found
High	KFIEIAARKK	[G].KFIEIAARKK.[R]	Q00839	Q00839 [565-574]	0.67	1.725	0.427212	0.496425	0.783194	0.818911	199	6.5	133.3	11.2	130808	110778	544561	1.42889e+06	1161345	488397			27871	10092.3			295110	294490	694742	403981	208355	477562			47099.1	17772.7			Peak Found	High	High	High	High	High	Not Found	Not Found	Peak Found	Peak Found	Not Found
High	KFLNILEKPKK	[G].KFLNILEKPKK.[-]	Q52LA3	Q52LA3 [106-116]	1.442	2.059	0.721769	0.316614	0.947232	0.62788	131.4	18.4	228.4	37.8	114637	181252	378333	804943	1.30049e+06	606158						66891.7	908968	832553	1.11679e+06	195730		641319						137753	Peak Found	Peak Found	High	High	High	High	Not Found	Not Found	Not Found	Not Found	Not Found
High	KATDAEADVASLNR	[K].KATDAEADVASLNR.[R]	P09493; P07951	P09493 [77-90]; P07951 [77-90]	100	100	1e-17	1e-17	5.69014e-17	4.47423e-17			235.1	401.7													2.46533e+06	719040	221651	1.75201e+06	1.16717e+06	107380			801432	4.44269e+06	3.05793e+06	592545	Not Found	Not Found	Not Found	Not Found	Not Found	Not Found	Not Found	Not Found	Not Found	Not Found	Not Found
High	FAAATGATPIAGR	[K].FAAATGATPIAGR.[F]	P08865	P08865 [90-102]	0.94	1.274	0.607282	0.900976	0.905766	0.993848	137.4	83.5	126.9	106.4	315712	83346.7		352909		275016	369834	86801.8					311806	74621.8		548470	237537						228241		Peak Found	Peak Found	Not Found	Peak Found	Not Found	Peak Found	High	High	Not Found	Not Found	Not Found
High	KALSDLGRYK	[S].KALSDLGRYK.[K]	Q8IWR0	Q8IWR0 [131-140]	1.534	1.405	0.130095	0.730428	0.356893	0.954832	135.4	14.3	208.6	29.4	1.12785e+06	735542	2.80019e+06	6.66624e+06	6.58043e+06	2.59979e+06	39412.4	100925	416310	850217	1.70202e+06	194152	5.57816e+06	3.05869e+06	4.56229e+06	3.81754e+06	1.80766e+06	4.52433e+06	137414	104933	576367	1.34096e+06	1.08609e+06	593203	High	High	High	High	High	High	Peak Found	Peak Found	Peak Found	Peak Found	Peak Found
High	KALDPEISSGEGLR	[Y].KALDPEISSGEGLR.[Y]	Q08554	Q08554 [494-507]	0.01	1.741	1e-17	0.583725	5.69014e-17	0.880166	75.4	81.1		141.2		195543			114859	83507.7		42383.6		244753	226540	67465.8										243043	190546		Not Found	Peak Found	Not Found	Not Found	Peak Found	Peak Found	Not Found	Peak Found	Not Found	High	High
High	FAYDGKDYLTL	[Q].FAYDGKDYLTL.[N]	P13747	P13747 [137-147]	3.862	8.888	0.17025	0.000685861	0.432703	0.00266299	25.1	29.6	104.3	248.4	209504		86796.4	90216.1		125519	161399	40162.5	125611		104612	275256	854156	484048	348905		238869	442924		356962	1.0551e+06	595086	1.82205e+06	3.66166e+06	Peak Found	Not Found	Peak Found	Peak Found	Not Found	Peak Found	Peak Found	Peak Found	Peak Found	Not Found	Peak Found
High	HSGIGHGQASSAVR	[R].HSGIGHGQASSAVR.[D]	P20930	P20930 [2019-2032]; [2343-2356]; [2667-2680]; [2991-3004]; [3639-3652]	2.919	0.535	0.235564	0.255641	0.544231	0.545179	131	55.6	382.3	30.3			54979.8				8747.11	6306.92	27275.7	36402.2	50750.8	19980.1	30379.4			237268	160479				14320.4	12723.8	10896.9		Not Found	Not Found	Peak Found	Not Found	Not Found	Not Found	Peak Found	Peak Found	Peak Found	Peak Found	Peak Found
High	HSKISSLNK	[V].HSKISSLNK.[R]	Q8IYM9	Q8IYM9 [372-380]	11.218	100	0.00509733	1e-17	0.0209422	4.47423e-17	30		349.3	10	7029.96		115430	198259	49271.9								975097	682224	1.27866e+06	806995	559746	954680	4623.17	19074.7	68306.8		25113	33431.7	Peak Found	Not Found	Peak Found	Peak Found	Peak Found	Not Found	Not Found	Not Found	Not Found	Not Found	Not Found
High	HSKVKVIYK	[I].HSKVKVIYK.[A]	P26358	P26358 [829-837]	1.316	1.911	0.350455	0.402103	0.708676	0.734004	156	4.3	205.3	8.2	396369	653183	2.97199e+06	7.17013e+06	7.61268e+06	2.50692e+06		13324.6	104039	71288.2	75043.2	131640	2.76589e+06	3.11029e+06	5.16445e+06	4.0248e+06	3.20697e+06	4.86969e+06		67582.1	249552	143415	99363.8	233507	High	High	High	High	High	High	Not Found	Peak Found	Peak Found	Peak Found	Peak Found
High	HSLSGRPLK	[K].HSLSGRPLK.[V]	P52272	P52272 [135-143]	1.844	1.782	0.17189	0.47284	0.435838	0.802865	123.3	4.6	227.4	13.7	343489	338696	1.25127e+06	3.08064e+06	2523815	1.0819e+06	39232.7		81254.6	43599			2.66527e+06	1.53332e+06	2.72614e+06	2.42458e+06	1.53689e+06	1.89821e+06	49539.3	41233.7	143473	120640	146077	138631	Peak Found	High	High	High	High	High	Peak Found	Not Found	Peak Found	Peak Found	Not Found
High	HTGPNSPDTANDGFVR	[K].HTGPNSPDTANDGFVR.[L]	P31943	P31943 [99-114]	0.966	0.422	0.679801	0.169498	0.93602	0.406669	128	37.8	123.6	39		89329.1					193288	155138		25062.4	14658.9	26382.5	132823	49635.3			113213	65788.6		6492.7		62523.7	37466.7	19745.5	Not Found	Peak Found	Not Found	Not Found	Not Found	Not Found	High	High	Not Found	Peak Found	Peak Found
High	HTKPYIRKK	[S].HTKPYIRKK.[A]	O14617	O14617 [157-165]	1.393	1.825	0.659345	0.510053	0.930393	0.829234	128.9	4.2	180.8	8	44920.4	203151	583162	2.95609e+06	2.83654e+06	1.05601e+06			45165	26097.9	22741.2	25222.3	643740	898774	1.20802e+06	1.35474e+06	1.00389e+06	1.59771e+06		5240.51	56495.5	46832.4		50730.7	Peak Found	Peak Found	High	High	High	High	Not Found	Not Found	Peak Found	Peak Found	Peak Found
High	HTKPYVRSK	[S].HTKPYVRSK.[G]	Q07020	Q07020 [162-170]	0.969	0.756	0.938729	0.666795	0.993156	0.928152	147.9	7.2	143.3	5.1	340570	642688	2.30816e+06	6.33461e+06	6.23909e+06	2.58317e+06		14238.7	151049	105482	118197	179583	2.05789e+06	2.19108e+06	3.26379e+06	2.55516e+06	2.12739e+06	3.37924e+06	8867.1	51934	177037	99059.1	71897.9	168279	High	High	High	High	High	High	Not Found	Peak Found	Peak Found	Peak Found	Peak Found
High	HTNNLRPKK	[G].HTNNLRPKK.[K]	P62987	P62987 [117-125]	0.866	1.415	0.675936	0.726266	0.934771	0.953587	195.7	0.9	169.5	9.6	233431	296969	1.92579e+06	4.65307e+06	3097719	1.4408e+06		6186.91	115804	90146.8	3972.74	7267.6	1.11538e+06	1.06776e+06	2.22798e+06	1.97839e+06	1.23655e+06	1.68231e+06	2228.11		127590	81439.4	46260.4	102371	Peak Found	Peak Found	High	High	High	Peak Found	Not Found	Peak Found	Peak Found	Peak Found	Peak Found
High	HVHEPNPLR	[S].HVHEPNPLR.[S]	Q9BQI3	Q9BQI3 [78-86]	1.368	1.591	0.474851	0.546919	0.822406	0.855034	152.2	9	194.4	10.8	426480	429015	1.63396e+06	4.09305e+06	3.19826e+06	1.32384e+06	19013.9	27580.1	161722	107449	73476.5	102631	1.80378e+06	1.82385e+06	2.39104e+06	1.93518e+06	1.55642e+06	2.24506e+06	78034.6	69296.1	240752	118877	91187.3	168197	High	High	High	High	High	High	Peak Found	Peak Found	High	High	Peak Found
High	HVITGLLEHY	[L].HVITGLLEHY.[G]	Q96FV2	Q96FV2 [133-142]	2.332	2.186	0.33937	0.245694	0.694792	0.531008	67.1	38.3	156.2	68.8	332447		658290	937863	74227.4	106842	102099		321047	238387	189891	48676.3	564129	1.16298e+06	1.02368e+06	585629	569537	1.04033e+06			533248	218224	108864	601887	Peak Found	Not Found	High	High	Peak Found	High	Peak Found	Not Found	Peak Found	Peak Found	Peak Found
High	HQGVMVGMGQK	[R].HQGVMVGMGQK.[D]	P62736; P63261	P62736 [42-52]; P63261 [40-50]	86.385	22.569	1e-17	2.82783e-07	5.69014e-17	1.21358e-06	4.3	3.4	389.1	326.7	57432.1	38838.8	45062.9	35512.2			241617	291101	29745.2	37013.5	2783.78	10469.1	3.39738e+06	4.13052e+06	740928	6.32322e+06	4.89949e+06	633247	51874.7	28765.2	4.43626e+06	7.95663e+06	3.70558e+06	2.66969e+06	Peak Found	Peak Found	Peak Found	Peak Found	Not Found	Not Found	High	Peak Found	Peak Found	Peak Found	Peak Found
High	HVQLNRPNK	[L].HVQLNRPNK.[R]	Q13011	Q13011 [69-77]	0.705	0.476	0.377613	0.20237	0.736984	0.46452	242.1	4.6	158.2	2.2	403972	422590	2.19776e+06	4.12088e+06	3.38543e+06	1.34016e+06	25794.5	7034.26	32439.4		65253.2	81072.6	1.28869e+06	888891	2.3098e+06	1.67496e+06	714411	976237	25821.1		20307.9	15832.5	12288	15399.1	Peak Found	High	High	High	High	High	Peak Found	Peak Found	Peak Found	Not Found	Peak Found
High	FASGLIHRV	[L].FASGLIHRV.[C]	Q8N6L1	Q8N6L1 [84-92]	1.672	4.716	0.0692306	0.012521	0.214707	0.0422847	118.8	4	200.5	15.9	9.04757e+06	6.49677e+06	4.37559e+07	6.47813e+07	4.63011e+07	3.0781e+07	862888	474652	3.30756e+06	1.49421e+06	1.03948e+06	1.93796e+06	7.25773e+07	5.07157e+07	1.05317e+08	5.28237e+07	1.16327e+07	7.37284e+07	4.70492e+06	3.00578e+06	1.97275e+07	5.10812e+06	3.25434e+06	1.28266e+07	High	High	High	High	High	High	Peak Found	High	Peak Found	High	High
High	KADIGVAMGIAGSDVSK	[K].KADIGVAMGIAGSDVSK.[Q]	P05023; P13637	P05023 [727-743]; P13637 [717-733]																																			Not Found	Not Found	Not Found	Not Found	Not Found	Not Found	Not Found	Not Found	Not Found	Not Found	Not Found
High	KAEFVEVTKLVTD	[P].KAEFVEVTKLVTD.[L]	P02769	P02769 [248-260]	0.926	1.085	0.752605	0.982625	0.958976	0.999944	163.4	44.3	151.4	48.1	1568104	931114	944417	1.29226e+06	840145	591738	639965	319126	254311		73730.3	174266	1.62926e+06	868573	991685	511248		845572	522236	288320	264133			144137	Peak Found	High	High	High	High	High	High	High	Peak Found	Not Found	Peak Found
High	KAEFVEVTKLVTDLTK	[P].KAEFVEVTKLVTDLTK.[V]	P02769	P02769 [248-263]		0.76		0.618767		0.899539		295.4		224.4							186489												180642	111136					Not Found	Not Found	Not Found	Not Found	Not Found	Not Found	Peak Found	Not Found	Not Found	Not Found	Not Found
High	KAEIGIAMGSGTAVAK	[K].KAEIGIAMGSGTAVAK.[ST]	P16615; O14983	P16615 [712-727]; O14983 [713-728]	6.35	100	0.0330616	1e-17	0.11324	4.47423e-17	46.6		296	254		65445.3	93168.7										848008	413605		594451	369533			12323.3	425400	918898	873611	266101	Not Found	Peak Found	Peak Found	Not Found	Not Found	Not Found	Not Found	Not Found	Not Found	Not Found	Not Found
High	KAFNQGKIFK	[G].KAFNQGKIFK.[-]	P26641	P26641 [428-437]	0.853	0.928	0.579055	0.801819	0.890582	0.97735	192.6	12.7	239.1	10.5	5.25135e+06	1.38367e+06	8.22895e+06	1.76422e+07	1.75987e+07	6.62976e+06	643374	69684.9	702939	472220	300276	499295	9.37928e+06	3.50902e+06	9.61564e+06	9.47186e+06	3.11319e+06	8.97084e+06	585076	106589	942156	342359	208200	472496	High	High	High	High	High	High	Peak Found	Peak Found	High	Peak Found	Peak Found
High	KAGYLEKRRK	[L].KAGYLEKRRK.[D]	O75563	O75563 [119-128]	1.273	0.701	0.692464	0.495381	0.938817	0.818911	208.9	5	225.5	3.1	70497.2	601218	786619	2.70475e+06	8296319	2.80937e+06		5961.79	36807.2	33739.7		94289	1.03631e+06	2.15373e+06	1.22441e+06	1.1907e+06	2.02509e+06	3.32871e+06	8704.37	29054.5	58728.8	43177.7	15627.2	12618.9	Peak Found	Peak Found	High	High	High	High	Not Found	Peak Found	Peak Found	Peak Found	Not Found
High	KAKEPPFVRK	[S].KAKEPPFVRK.[S]	Q9UPT8	Q9UPT8 [1184-1193]	0.81	0.676	0.569778	0.50041	0.886648	0.820545	193.6	9.3	167.6	3.3	642719	316023	2.01013e+06	4.76735e+06	3.46778e+06	1.33827e+06		13190.5	124553	96330.3	56282.2	78453.1	2.6203e+06	540095	1.99373e+06	1.568e+06	739866	1284923		11716.6	135447	58789.8	13484.1		High	High	High	High	High	High	Not Found	Peak Found	High	Peak Found	Peak Found
High	KAKHYHKEY	[E].KAKHYHKEY.[R]	P18124	P18124 [53-61]	0.761	0.592	0.420777	0.244819	0.779075	0.530263	197.7	4.6	182.7	2.7		67400.5	117348	509012	892751	300030			7021.33		3031.32	13092.7	7512.22	309504	226903	253971	302749	390218		3782.07	4566.21	4741.27		2476.84	Not Found	Peak Found	Peak Found	High	High	Peak Found	Not Found	Not Found	Peak Found	Not Found	Peak Found
High	KAKIHYRKK	[E].KAKIHYRKK.[K]	P40429	P40429 [163-171]	0.805	1.469	0.542415	0.716226	0.869357	0.94957	197.1	4	158.7	6.7		135658	423420	2.44196e+06	3.57292e+06	1.48099e+06			34524.6	16577.3	25663.7	75601.6		712053	561332	1.19211e+06	1.23811e+06	1.89705e+06			54757.5	46947	12980.9	61626.5	Not Found	High	High	High	High	High	Not Found	Not Found	Peak Found	Peak Found	Peak Found
High	FAEEGKKLVAASQAALGL	[C].FAEEGKKLVAASQAALGL.[-]	P02768	P02768 [592-609]	0.01	3.756	1e-17	0.0760481	5.69014e-17	0.214402	34.3	26.3		98.8		51378.3						39354.3												54226		187258	147817		Not Found	Peak Found	Not Found	Not Found	Not Found	Not Found	Not Found	Peak Found	Not Found	Not Found	Not Found
High	HYKGQQIGK	[G].HYKGQQIGK.[V]	P61254	P61254 [61-69]	0.792	0.65	0.412743	0.421591	0.771744	0.752881	215.4	9.8	170.6	5.5	2.65042e+06	4.85748e+06	1.42953e+07	3.53024e+07	3.38152e+07	1.41291e+07	122829	125134	990492	643359	649011	1.01621e+06	7.28933e+06	1.20999e+07	1.3203e+07	1.03041e+07	1.04677e+07	1.35425e+07	174472	317734	649188	410672	305700	656065	High	High	High	High	High	High	Peak Found	Peak Found	High	High	High
High	KFPKAEFVEVTK	[Q].KFPKAEFVEVTK.[L]	P02769	P02769 [245-256]	0.835	1.501	0.605042	0.6375	0.904429	0.908915	203.4	24.4	169.9	31	787390	492937	874431	1.37467e+06	874006	608081	165986	116105	99328.3		30370.6	63570.8	733315	470086	889703	761781	199890	654928	195686	116676	132761			120280	High	High	High	High	High	High	Peak Found	High	Peak Found	Not Found	Peak Found
High	FSALTPDETYVPKAF	[C].FSALTPDETYVPKAF.[D]	P02769	P02769 [511-525]	1.055	0.934	0.747176	0.795606	0.957588	0.977301	121.3	116	128	96.2	393442	204123				102427	176658	57891.5			215879	272402	316629	215365				126012	161761	61309.2	160708	162184	259033	286174	Peak Found	Peak Found	Not Found	Not Found	Not Found	Peak Found	Peak Found	Peak Found	Not Found	Not Found	Peak Found
High	FSALTPDETYVPKAFDEKLF	[C].FSALTPDETYVPKAFDEKLF.[T]	P02769	P02769 [511-530]		1.057		0.959143		0.997436		207.1		267.9							392932	185684											349396	222214	367019				Not Found	Not Found	Not Found	Not Found	Not Found	Not Found	Peak Found	High	Not Found	Not Found	Not Found
High	GHLENNPALEK	[R].GHLENNPALEK.[L]	P05388	P05388 [67-77]	3.729	1.172	0.176954	0.942002	0.444718	0.993939	91.5	23.5	471.6	27.6			56730.1	99305.4	203185	86445.9				41117.6		13824			59752.5	587189	477782				15501.8	50362.2			Not Found	Not Found	Peak Found	Peak Found	Peak Found	Peak Found	Not Found	Not Found	Not Found	Peak Found	Not Found
High	GHQQLYWSHPRKFGQG	[M].GHQQLYWSHPRKFGQG.[S]	P62273	P62273 [2-17]																																			Not Found	Not Found	Not Found	Not Found	Not Found	Not Found	Not Found	Not Found	Not Found	Not Found	Not Found
High	GHYAYDCHR	[K].GHYAYDCHR.[Y]	Q16629	Q16629 [113-121]	100	0.796	1e-17	0.633082	5.69014e-17	0.905634		91	636.4	72.5							9730.93	26410.2					22886.8			167607	112073					20721.2	7868.27		Not Found	Not Found	Not Found	Not Found	Not Found	Not Found	Peak Found	Peak Found	Not Found	Not Found	Not Found
High	GHYTEGAELVDSVLDVVR	[K].GHYTEGAELVDSVLDVVR.[K]	Q13885; P07437; P68371	Q13885 [104-121]; P07437 [104-121]; P68371 [104-121]	1.49	0.528	0.86438	0.345299	0.977592	0.665849	47.6	61	88.4	41.2			231785	117099			395382	112709					306225		67486	389438				65144	122556	165857	190828		Not Found	Not Found	Peak Found	Peak Found	Not Found	Not Found	High	Peak Found	Not Found	Not Found	Not Found
High	GHYTEGAELVDSVLDVVRK	[K].GHYTEGAELVDSVLDVVRK.[E]	Q13885; P07437; P68371	Q13885 [104-122]; P07437 [104-122]; P68371 [104-122]	1.268	100	0.978295	1e-17	0.997295	4.47423e-17	82		98.1	247.8		95649.5	70902.5			102737							125725		49540.1		190138	104135					289102		Not Found	Peak Found	Peak Found	Not Found	Not Found	Peak Found	Not Found	Not Found	Not Found	Not Found	Not Found
High	GKADGAEAKPAE	[D].GKADGAEAKPAE.[-]	P35579	P35579 [1949-1960]	0.166	0.226	7.27383e-07	0.0446103	3.79995e-06	0.134918	369.6	22.3	60.1	5.2			1.3838e+06	1.10176e+07	1.22883e+07	1.65917e+06			99677.8	515703	559648	129280			1300208	371218	346597	1.45751e+06			91014.8	37571.8	41222.1	87167.1	Not Found	Not Found	High	High	High	High	Not Found	Not Found	Peak Found	High	Peak Found
High	GKDAVEDLESVGK	[L].GKDAVEDLESVGK.[G]	P81605	P81605 [84-96]		0.408		0.209413		0.477031		318.6		129.9							323325	203860	85469.2		160592	131827												65466.5	Not Found	Not Found	Not Found	Not Found	Not Found	Not Found	High	High	Peak Found	Not Found	High
High	GKLVSESSDVLPK	[D].GKLVSESSDVLPK.[-]	P05787	P05787 [471-483]	0.588	0.6	0.286436	0.458892	0.622373	0.78842	247.9	76.2	111.9	45.8	612080	60198	346625	1.28642e+06	1.95345e+06	183814	140383			142908	150998	55186.9	520420		199740			207803	85008.2						Peak Found	Peak Found	Peak Found	High	High	Peak Found	Peak Found	Not Found	Not Found	Peak Found	Peak Found
High	GKVKVGVNGFGRIGR	[M].GKVKVGVNGFGRIGR.[L]	P04406	P04406 [2-16]	0.156	1.481	5.37375e-11	0.729493	2.95507e-10	0.954832	532.6	12.8	82.8	14.9		2.48579e+06				17557872	37557	84764.4	122035	208139	857411	1262430	122785	7.17625e+06		147155		1.57923e+07	77494.1	184887		176674	395150	1.76406e+06	Not Found	Peak Found	Not Found	Not Found	Not Found	Peak Found	Peak Found	Peak Found	High	Peak Found	Peak Found
High	GEEASGSGGGYGGGSGKSSH	[G].GEEASGSGGGYGGGSGKSSH.[S]	P35527	P35527 [603-622]	1.631	1.378	0.697748	0.782075	0.942356	0.971876	88.4	40	146.2	77.5		19391.3			72362.4	47083.1		11702	8836.55	55228.3	60938.5	21289.9		21307			118006	77885.3	5773.84	14012.1	38575.9	61462.3	122105	44198.4	Not Found	Peak Found	Not Found	Not Found	Peak Found	Peak Found	Not Found	Peak Found	Peak Found	Peak Found	Peak Found
High	GEDVETSKKW	[R].GEDVETSKKW.[A]	O60869	O60869 [35-44]	21.738	0.01	1.69852e-06	1e-17	8.73031e-06	4.47423e-17	14.4	2.7	308		54483.5			86323.8							12963.4		7.02039e+06		958686	1.46318e+06									Peak Found	Not Found	Not Found	Peak Found	Not Found	Not Found	Not Found	Not Found	Not Found	Not Found	Peak Found
High	GKVISSREQVHQTTR	[D].GKVISSREQVHQTTR.[-]	Q04695	Q04695 [418-432]	1.507	38.594	0.725354	9.27003e-10	0.948117	4.05674e-09	41.3	13.6	49.5	548.3	39715.7		19631.9	52904			26146.8	7390.67		16199.3	10521.3		33088.2		42309.5	91342	53505.1		17505.3		526984	1.03506e+06	698290	395879	Peak Found	Not Found	Peak Found	Peak Found	Not Found	Not Found	Peak Found	Peak Found	Not Found	Peak Found	Peak Found
High	GKVVSETNDTKVLRH	[D].GKVVSETNDTKVLRH.[-]	P05783	P05783 [416-430]	0.765	0.349	0.510534	0.11026	0.848822	0.290486	242.9	26.1	185.9	9.8	79723.7	43272.6	742697	4.22067e+06	3.09235e+06	518202			46234.8	114249	95814.6	44985.7	390444	164782	688444	577309	200595	613316			54024.4	11648.2	12266.1	51071.2	Peak Found	Peak Found	High	High	High	High	Not Found	Not Found	Peak Found	High	Peak Found
High	GKVVSTHEQVLRTKN	[D].GKVVSTHEQVLRTKN.[-]	P02533	P02533 [458-472]	100	100	1e-17	1e-17	5.69014e-17	4.47423e-17			171.1	484.8																	64839.8				121739	261386	302429	129125	Not Found	Not Found	Not Found	Not Found	Not Found	Not Found	Not Found	Not Found	Not Found	Not Found	Not Found
High	GKYLYEIARR	[W].GKYLYEIARR.[H]	P02769	P02769 [159-168]	0.67	1.574	0.158464	0.516467	0.411921	0.834003	212	17.3	146.2	27.2	5.66043e+06	8.81058e+06	1.22064e+07	1.92027e+07	1.65627e+07	1.19414e+07	1.70142e+06	1.83896e+06	946781	329439	347326	1.02562e+06	6.32341e+06	6.07044e+06	1.13588e+07	1.12225e+07	2.60116e+06	1.09631e+07	1.50851e+06	1.59561e+06	1.84104e+06	988655	808469	1.78868e+06	High	High	High	High	High	High	High	High	High	High	High
High	GLEDEQKMLTESGD	[M].GLEDEQKMLTESGD.[P]	P07919	P07919 [2-15]	0.648	1.313	0.375694	0.731296	0.733948	0.954924	66.6	112.5	43.2	211.2			655456	854317	1.03871e+06	777410	1.28052e+06	898277	2.72187e+06	826656	1.47857e+06	3.35064e+06			495440			563699	3.55297e+06	2.07145e+06	3.22281e+06	404640	1.09239e+06	3.97455e+06	Not Found	Not Found	Peak Found	Peak Found	High	Peak Found	High	Peak Found	High	High	Peak Found
High	GEATVSFDDPPSAK	[K].GEATVSFDDPPSAK.[A]	P35637	P35637 [335-348]		0.227		0.0377123		0.116042		374.6		85							231182	158474												43447.3					Not Found	Not Found	Not Found	Not Found	Not Found	Not Found	High	High	Not Found	Not Found	Not Found
High	GILAADESTGSIAK	[K].GILAADESTGSIAK.[R]	P04075	P04075 [29-42]	11.499	9.892	3.93126e-07	0.000180347	2.06622e-06	0.000722231	19.8	34.3	227.2	339.2			202796				638808	193979					3.64939e+06	1.49009e+06	382075	6.15996e+06	4812115	279268			1.80269e+06	8.01315e+06	6726800	1.40466e+06	Not Found	Not Found	Peak Found	Not Found	Not Found	Not Found	High	High	Not Found	Not Found	Not Found
High	GILAADESTGSIAKR	[K].GILAADESTGSIAKR.[L]	P04075	P04075 [29-43]	100	24.328	1e-17	1.53387e-08	5.69014e-17	6.65419e-08		20.5	163.2	499.4								24694.5					224837	106959		465113	171466					639719	600757	145592	Not Found	Not Found	Not Found	Not Found	Not Found	Not Found	Not Found	Peak Found	Not Found	Not Found	Not Found
High	GEAALNDPKMY	[C].GEAALNDPKMY.[V]	Q13616	Q13616 [356-366]	2.878	0.01	0.344958	1e-17	0.701021	4.47423e-17	76.3	43.4	217.1		237343		142451	150533		103246	41241.3	105269			65906.1	113693	368741	332848	687939	403041	430275	456940							Peak Found	Not Found	Peak Found	Peak Found	Not Found	Peak Found	Peak Found	Peak Found	Not Found	Not Found	Peak Found
High	GEAAAERPGEAAVASSPSK	[K].GEAAAERPGEAAVASSPSK.[A]	P29966	P29966 [12-30]	100	0.328	1e-17	0.0945566	5.69014e-17	0.25529		238.1	295.2	78							197812	74284.5					119980	37181.8		224191	188336					48363.8	32599.2		Not Found	Not Found	Not Found	Not Found	Not Found	Not Found	High	High	Not Found	Not Found	Not Found
High	GILNPSQPGQSSSSSQ	[R].GILNPSQPGQSSSSSQ.[T]	Q15517	Q15517 [185-200]		0.725		0.587063		0.882057		170.2		127.6								30048.3		278850	347636	129986										119552	142696	159395	Not Found	Not Found	Not Found	Not Found	Not Found	Not Found	Not Found	Peak Found	Not Found	High	High
High	GDVNDQDAIQEK	[R].GDVNDQDAIQEK.[F]	Q9UBF9	Q9UBF9 [235-246]	100	6.172	1e-17	0.0183579	5.69014e-17	0.0605297		4.5	29.3	28.1											12120.3	5924.52					54542.9					122773	52300.1	10613.8	Not Found	Not Found	Not Found	Not Found	Not Found	Not Found	Not Found	Not Found	Not Found	Not Found	Peak Found
High	GHKSSSSGSVGESSSKGP	[G].GHKSSSSGSVGESSSKGP.[R]	P13645	P13645 [565-582]	1.12	2.05	0.842021	0.319539	0.970454	0.63201	89.6	48.3	92.5	94.4	81986.7	62104.4	69711.8	118218	123777	91794.1	55033.1	37721.8	39743.7	91839.7	75363.9	38266.8	92357.8	77679.2	67384.9	358114	685729	86947.2	92233	68880.4	90684.8	227935	280002	69448.6	Peak Found	Peak Found	Peak Found	Peak Found	Peak Found	High	Peak Found	Peak Found	Peak Found	High	High
High	GEIDLAKLKKF	[E].GEIDLAKLKKF.[I]	P33992	P33992 [552-562]	6.189	100	0.0610348	1e-17	0.19365	4.47423e-17	17.9		107.9	92.2	63924.6	32333.8	151996	174682									665122	458068	812375	577516	519756	611792				507891	1.96006e+06	381420	Peak Found	Peak Found	Peak Found	Peak Found	Not Found	Not Found	Not Found	Not Found	Not Found	Not Found	Not Found
High	GGSTRIPKVQK	[V].GGSTRIPKVQK.[L]	P0DMV9	P0DMV9 [338-348]	1.328	1.24	0.726076	0.801977	0.948117	0.97735	122.1	11.3	174.3	13.2	593035	38872.1	940416	2.776e+06	197160	1.18778e+06	11920.8		142595	79389.7	42229.6	69284.6	3.11547e+06	138476	176690	1.01839e+06	1.11676e+06	1.7638e+06	70405.7	6094.18	190857	91945.2	36107	105763	High	High	High	High	High	High	Peak Found	Not Found	Peak Found	Peak Found	Peak Found
High	GGSTRIPKIQK	[V].GGSTRIPKIQK.[L]	P11142	P11142 [338-348]	1.132	1.244	0.903352	0.824666	0.986451	0.981829	193.5	8	184.4	7	419656	146321	1.71105e+06	3.40784e+06	1.89696e+06	1.17783e+06	9560.73		98367.1	58573			2.11276e+06	577914	2.18174e+06	1.25519e+06	704754	1459252	42607.6		122347	51017.4			High	Peak Found	High	High	High	High	Peak Found	Not Found	Peak Found	Peak Found	Not Found
High	GGGFGGGSRGFGGASGGGY	[L].GGGFGGGSRGFGGASGGGY.[S]	P35527	P35527 [87-105]		0.01		1e-17		4.47423e-17		330.3												227342															Not Found	Not Found	Not Found	Not Found	Not Found	Not Found	Not Found	Not Found	Not Found	High	Not Found
High	GGGGGGGLGSGGSIRSS	[S].GGGGGGGLGSGGSIRSS.[Y]	P35527	P35527 [15-31]	1.162	0.535	0.991422	0.24197	0.999582	0.525804	49.9	70.1	54	98	133943	96055.7	648930	742228	933704	489086	106648	82815.3	815080	2.98887e+06	3.13157e+06	767812	105924	72908.9	599055	3.88287e+06	3.84808e+06	619902	53528.6	47199.3	1.12382e+06	1.23233e+06	1.08939e+06	1.24555e+06	Peak Found	High	High	High	Peak Found	Peak Found	High	Peak Found	High	High	High
High	GGGGGGGLGSGGSIRSSY	[S].GGGGGGGLGSGGSIRSSY.[S]	P35527	P35527 [15-32]	0.901	0.595	0.654028	0.294038	0.929711	0.597956	72.5	101.8	64.7	111.4	521899	290425	359299	337216	479721	449009	242827	207639	567215	2.00905e+06	2356694	560512	397777	262206	204744	1.67144e+06	1.73651e+06	322828	70609	150574	572616	1.14774e+06	1.07548e+06	664166	High	High	Peak Found	Peak Found	High	High	High	High	High	High	High
High	GGGGGGGLGSGGSIRSSYS	[S].GGGGGGGLGSGGSIRSSYS.[R]	P35527	P35527 [15-33]	3.57	1.316	0.126266	0.785285	0.350541	0.973301	55.8	94.6	199.3	116.2		102168				58656.9	77086.8	15192.5	176088	221999	279523	97783.6				522403	146229				271817	390133	95632.6	71927.2	Not Found	Peak Found	Not Found	Not Found	Not Found	Peak Found	Peak Found	Peak Found	Peak Found	High	High
High	GGGGGGLGSGGSIRSS	[G].GGGGGGLGSGGSIRSS.[Y]	P35527	P35527 [16-31]	1.076	0.53	0.761386	0.212246	0.960003	0.480926	56.4	71.3	54.5	86.6		41888	260576	316521	405402	210308	53012.1	37355	328255	1.45132e+06	1.71339e+06	331235	107431	44254.6	224066	800759	916883	283087	26042.7	21365.2	388455	412371	445497	452449	Not Found	Peak Found	Peak Found	High	High	High	Peak Found	Peak Found	High	High	High
High	GGGGGLGSGGSIRSS	[G].GGGGGLGSGGSIRSS.[Y]	P35527	P35527 [17-31]	1.121	0.548	0.666329	0.216953	0.932166	0.488266	182.3	48.3	204.5	30.9		4.19143e+06	631285	801048	3.44643e+06	2.88729e+06		764660	403975	1.32204e+06	1.25618e+06	207534		3.52909e+06	720665	1.2428e+06	3.23792e+06	4.55774e+06	18995.1	698324	614003	413502	423895	565091	Not Found	Peak Found	Peak Found	Peak Found	Peak Found	Peak Found	Not Found	Peak Found	Peak Found	High	High
High	GGGGGLGSGGSIRSSY	[G].GGGGGLGSGGSIRSSY.[S]	P35527	P35527 [17-32]	1.052	0.533	0.781866	0.365592	0.96263	0.692902	122.8	93.2	129.4	59.5	217254	105621		168074						65849.9	247180		228571	90362.7			177154		31808.7			121761	142372	54445	Peak Found	Peak Found	Not Found	Peak Found	Not Found	Not Found	Not Found	Not Found	Not Found	High	High
High	GEVDYKKKYR	[D].GEVDYKKKYR.[N]	Q8NBZ0	Q8NBZ0 [7-16]	3.685	100	0.146081	1e-17	0.390665	4.47423e-17	82.5		304.1	22.8	71862.8		174063		42669.7	23860.4							165887	107879	410576	251025	113276	283331		3517.64	31421.3			15288.7	Peak Found	Not Found	Peak Found	Not Found	Peak Found	Peak Found	Not Found	Not Found	Not Found	Not Found	Not Found
High	GGGGGSFGAGGGFGSRS	[C].GGGGGSFGAGGGFGSRS.[L]	P04264	P04264 [50-66]	1.2	1.35	0.965441	0.769055	0.995572	0.968667	59	73.9	61	124.9		162118				120098	52342.5	29512.3	154021	567795	679760	197823		144092	144257	219664	279091	106269		24659.8	241757	307054	409973	295081	Not Found	Peak Found	Not Found	Not Found	Not Found	Peak Found	Peak Found	Peak Found	High	High	High
High	GGGGGSFGAGGGFGSRSL	[C].GGGGGSFGAGGGFGSRSL.[V]	P04264	P04264 [50-67]		0.01		1e-17		4.47423e-17		215.1													120693	56457.3													Not Found	Not Found	Not Found	Not Found	Not Found	Not Found	Not Found	Not Found	Not Found	Not Found	High
High	GEVDDSREHSF	[N].GEVDDSREHSF.[N]	P53367	P53367 [19-29]	100	100	1e-17	1e-17	5.69014e-17	4.47423e-17			288.5	28.9													267377	128649	180024	127204	90130.9	142026			13523				Not Found	Not Found	Not Found	Not Found	Not Found	Not Found	Not Found	Not Found	Not Found	Not Found	Not Found
High	GDTGGEDTAAPGR	[R].GDTGGEDTAAPGR.[F]	Q9H773	Q9H773 [10-22]	2.329	2.326	0.360848	0.212933	0.720053	0.481935	114.8	16.5	302	38.4	31689.4	58824.2		44986.1	30915.1			5423.11			6032.41	5409.75		71421.8		138068	170131	29268		12612.7			25922	7133.66	Peak Found	Peak Found	Not Found	Peak Found	Peak Found	Not Found	Not Found	Peak Found	Not Found	Not Found	Peak Found
High	GGGGNFGPGPGSNFR	[R].GGGGNFGPGPGSNFR.[G]	P22626	P22626 [214-228]	0.796	2.073	0.548873	0.334775	0.872553	0.653303	193.8	14.3	154.2	70.5			945663	1.22556e+06			868328	287351	79183.8	78705.4	35956.8				856654	1.22696e+06	652087				491777	391423	163140		Not Found	Not Found	Peak Found	Peak Found	Not Found	Not Found	High	High	Peak Found	Peak Found	Peak Found
High	GETNPADSKPGTIRGD	[L].GETNPADSKPGTIRGD.[F]	P15531; O60361	P15531 [92-107]; O60361 [77-92]	100	0.603	1e-17	0.45341	5.69014e-17	0.784932		193	98.1	118.4									52801	293046	237597	55440.1	52939					64312.4			63227	93755	78464.8	51030.5	Not Found	Not Found	Not Found	Not Found	Not Found	Not Found	Not Found	Not Found	Peak Found	High	High
High	GETGPSGPVGPAGAVGPR	[R].GETGPSGPVGPAGAVGPR.[G]	P08123	P08123 [979-996]	1.061	1.063	0.784368	0.988803	0.96263	0.999944	91.3	98.9	96.9	105.1		105600						114337						112084						121516					Not Found	Peak Found	Not Found	Not Found	Not Found	Not Found	Not Found	Peak Found	Not Found	Not Found	Not Found
High	GGLHSSRPLK	[M].GGLHSSRPLK.[R]	Q96K30	Q96K30 [186-195]	1.148	1.059	0.942331	0.946427	0.993156	0.995269	186.1	7.9	174.2	9.5	79304.1	138996	382722	791925	1.82323e+06	927242		23280.2	20359.9	12921.3	34693.7	40756.9	435349	292165	610013	410890	936141	1.07369e+06	21351.7	20703.1	38972	13415.8	37129.4	65505.1	Peak Found	Peak Found	Peak Found	High	High	Peak Found	Not Found	Peak Found	Peak Found	Peak Found	Peak Found
High	GEPAAAAAPEAGASPVEK	[K].GEPAAAAAPEAGASPVEK.[E]	P29966	P29966 [88-105]		0.148		0.00617832		0.0218632		578.8		85.6							276253	80671.1															22078.5		Not Found	Not Found	Not Found	Not Found	Not Found	Not Found	High	High	Not Found	Not Found	Not Found
High	GGIIDPKESHRLP	[T].GGIIDPKESHRLP.[V]	P15924	P15924 [2375-2387]	0.901	0.01	0.66818	1e-17	0.932166	4.47423e-17	122.1	195.6	116.6				144792	171638	148789					280966	238345	53280			202176			99814.2							Not Found	Not Found	Peak Found	Peak Found	Peak Found	Not Found	Not Found	Not Found	Not Found	High	Peak Found
High	GGIIDPKESHRLPVD	[T].GGIIDPKESHRLPVD.[I]	P15924	P15924 [2375-2389]	1.25	0.797	0.986099	0.703867	0.999073	0.944348	93.5	109.2	116.9	78.2		86723.7	195974	224034	140599	121306			96149.3	343250	280214	93831.2						175695				203657	117538	83988.9	Not Found	Peak Found	Peak Found	Peak Found	Peak Found	Peak Found	Not Found	Not Found	Peak Found	High	High
High	GGPGGFGPGGYPGGIH	[L].GGPGGFGPGGYPGGIH.[E]	P35908	P35908 [136-151]	1.846	0.591	0.690264	0.424333	0.938769	0.75615	60.3	79	146.2	35.4	1013458	413841	127842	183586	171672	162051	561197	163750	93875.4	330266	460431	37566.4	1203097	301737	726343	314103	287455	589591	357339	77481.4			51409.5	139799	Peak Found	Peak Found	Peak Found	Peak Found	Peak Found	Peak Found	Peak Found	Peak Found	Peak Found	High	High
High	GGSSTIKYTTTSSSSRK	[G].GGSSTIKYTTTSSSSRK.[S]	P02538	P02538 [544-560]	100	2.947	1e-17	0.1266	5.69014e-17	0.323438		29.9	624.6	88.2										11179				17980.2		233281	918743					32939.2	64228	23795.2	Not Found	Not Found	Not Found	Not Found	Not Found	Not Found	Not Found	Not Found	Not Found	Peak Found	Not Found
High	GELSSADEKRY	[T].GELSSADEKRY.[R]	Q92900	Q92900 [596-606]	100	100	1e-17	1e-17	5.69014e-17	4.47423e-17			461.9	15.9													493315		319461	150787					10977				Not Found	Not Found	Not Found	Not Found	Not Found	Not Found	Not Found	Not Found	Not Found	Not Found	Not Found
High	GGSSTIKYTTTSSSSRKS	[G].GGSSTIKYTTTSSSSRKS.[Y]	P02538	P02538 [544-561]	100	0.255	1e-17	0.045072	5.69014e-17	0.136034		83.4	547.2	21.3										51551.4	82492.7					194762	939257					16614.7			Not Found	Not Found	Not Found	Not Found	Not Found	Not Found	Not Found	Not Found	Not Found	Peak Found	Peak Found
High	GGSSTIKYTTTSSSSRKSYK	[G].GGSSTIKYTTTSSSSRKSYK.[H]	P02538	P02538 [544-563]	100	100	1e-17	1e-17	5.69014e-17	4.47423e-17			540.3	54.1																404736	2005716				90510.4	89904.6	190992	81893.5	Not Found	Not Found	Not Found	Not Found	Not Found	Not Found	Not Found	Not Found	Not Found	Not Found	Not Found
High	GGGGSFGAGGGFGSRS	[G].GGGGSFGAGGGFGSRS.[L]	P04264	P04264 [51-66]		0.981		0.91194		0.993939		112.8		106.9								20576.4		236020	336161	88702.2										137138	156378	128937	Not Found	Not Found	Not Found	Not Found	Not Found	Not Found	Not Found	Peak Found	Not Found	High	Peak Found
High	FSALTPDETYVPKAFD	[C].FSALTPDETYVPKAFD.[E]	P02769	P02769 [511-526]	1.207	1.003	0.884465	0.934178	0.98034	0.993939	125.7	62.4	159.1	50.5	628484	324762			227767	141521	175479	103888					495571	344293				194396	177368	103353				109403	High	High	Not Found	Not Found	Peak Found	Peak Found	Peak Found	High	Not Found	Not Found	Not Found
High	GILNPSQPGQSSSSSQT	[R].GILNPSQPGQSSSSSQT.[S]	Q15517	Q15517 [185-201]	1.032	0.539	0.719548	0.247008	0.946979	0.532693	44.5	126.5	39.1	152	283619	101708	424896	271595	584216	506604	291311	176904	916510	3.11599e+06	3642766	1.06274e+06	216103	117958	238951	1.03225e+06	1.07116e+06	389994	130473	111803	1.2202e+06	1.43135e+06	1.25618e+06	1.1526e+06	Peak Found	Peak Found	Peak Found	Peak Found	Peak Found	Peak Found	High	High	High	High	High
High	GLSSPVTKSFNRGE	[Q].GLSSPVTKSFNRGE.[C]	P01834	P01834 [93-106]	0.595		0.248904		0.564927		206.8		123.1					133671											79553										Not Found	Not Found	Not Found	Peak Found	Not Found	Not Found	Not Found	Not Found	Not Found	Not Found	Not Found
High	FVEVTKLVTDL	[E].FVEVTKLVTDL.[T]	P02769	P02769 [251-261]	0.877	0.847	0.548573	0.691821	0.872305	0.940694	32.1	195.6	23	176.9	899830	644125		233101	155395	43375.8	2.07845e+06	1.42339e+06	1.58502e+06	1.41698e+06	1.40683e+06	1.2292e+06	895987	56873.2		202714		137483	1.72293e+06	1.08898e+06	1006196	1.85729e+06	1.51478e+06	1.0628e+06	High	High	Not Found	Peak Found	Peak Found	Peak Found	High	High	High	Peak Found	High
High	GSHSMRYFYTSVSRPG	[A].GSHSMRYFYTSVSRPG.[R]	P01889	P01889 [25-40]	0.779	1.534	0.456936	0.57908	0.808691	0.878516	208.7	23.4	172.6	35.9	276226		284493	474358	554778	359000		40220.5					218401	103943	403688			508552						61687.7	Peak Found	Not Found	Peak Found	High	High	Peak Found	Not Found	Peak Found	Not Found	Not Found	Not Found
High	GSHSMRYFYTSVSRPGR	[A].GSHSMRYFYTSVSRPGR.[G]	P01889	P01889 [25-41]	1.056		0.950643		0.993641		237.3		256.6		1.04786e+06		1.32319e+06	2067322	869591	440364							886697			1.4479e+06									Peak Found	Not Found	Peak Found	Peak Found	High	Peak Found	Not Found	Not Found	Not Found	Not Found	Not Found
High	GSKAYHLQK	[C].GSKAYHLQK.[S]	P61927	P61927 [23-31]	1.758	1.966	0.0462124	0.333468	0.152488	0.651175	137.8	5.1	242.3	7.4	4.26649e+06	3.38045e+06	1.63103e+07	3.249e+07	2.62369e+07	1.33234e+07	79772.7	64576.7	1.05327e+06	611434	481694	871518	3.09872e+07	17314618	3.48494e+07	2.5335e+07	1.69467e+07	26520015	506942	419808	1.97439e+06	992768	625772	1.54191e+06	High	High	High	High	High	High	Peak Found	Peak Found	High	Peak Found	Peak Found
High	GSKKDFFKK	[Q].GSKKDFFKK.[F]	O75643	O75643 [1708-1716]	0.599	2.358	0.254231	0.271533	0.573454	0.566563	246.8	3.1	180.7	7.8		182937	1.11971e+06	2.5615e+06	2352209	915887		4907.35	69850.5	40058.1		3331.76	667302	450105	1.25528e+06	996417	674663	1.08448e+06		16606.1	65794.5	35579.7	32421	48924.3	Not Found	Peak Found	High	High	High	High	Not Found	Peak Found	Peak Found	Peak Found	Not Found
High	GSKIRYNSK	[P].GSKIRYNSK.[R]	Q96EH5	Q96EH5 [32-40]	0.75	0.79	0.510554	0.60387	0.848822	0.893192	222.9	12.5	156.6	6.5	67014.8	91356.8	627100	1.1664e+06	1.12629e+06	530641		5516.32	44432.7	36141.7	18119.1	32298.5	311933	408298	835911	402342	371909	704697		7813.99	40749.3	10637.6		26993	Peak Found	Peak Found	High	High	Peak Found	Peak Found	Not Found	Peak Found	Peak Found	Peak Found	Peak Found
High	GSSFQTVSALFR	[K].GSSFQTVSALFR.[E]	P13535; P11055; P12882; Q9UKX2; Q9Y623	P13535 [644-655]; P11055 [642-653]; P12882 [645-656]; Q9UKX2 [647-658]; Q9Y623 [645-656]	100	100	1e-17	1e-17	5.69014e-17	4.47423e-17			151.9	310.8													1900398	908601	428166	2.99409e+06	985240	414148	61933.1		1.81684e+06	5.4513e+06	3940419	1.93556e+06	Not Found	Not Found	Not Found	Not Found	Not Found	Not Found	Not Found	Not Found	Not Found	Not Found	Not Found
High	GSSFQTVSALFRENLNK	[K].GSSFQTVSALFRENLNK.[L]	P13535; P11055; P12882; Q9UKX2; Q9Y623	P13535 [644-660]; P11055 [642-658]; P12882 [645-661]; Q9UKX2 [647-663]; Q9Y623 [645-661]	0.577	0.915	0.317282	0.790261	0.666226	0.974697	49.4	342.6	18.3	297.4	238038	590072	1.10952e+06	917299		105253	10202532	888110	9722370	4.08871e+06	146834		981932	351531		215643	218564	60762		880838	8.20238e+06	7.05901e+06	1.78448e+06		Peak Found	Peak Found	Peak Found	Peak Found	Not Found	Peak Found	Peak Found	Peak Found	Peak Found	Peak Found	Peak Found
High	GSSTIKYTTTSSSSRK	[G].GSSTIKYTTTSSSSRK.[S]	P02538	P02538 [545-560]	100	0.619	1e-17	0.390579	5.69014e-17	0.722107		46.2	573.4	29.1									14649.3	94314.9	86184.2	18949.9				237284	1.06194e+06				28586.2		21883	25476.8	Not Found	Not Found	Not Found	Not Found	Not Found	Not Found	Not Found	Not Found	Peak Found	Peak Found	Peak Found
High	GSSTIKYTTTSSSSRKS	[G].GSSTIKYTTTSSSSRKS.[Y]	P02538	P02538 [545-561]	100	6.749	1e-17	0.0113624	5.69014e-17	0.0386335		17	408.8	114.8									10688.3			12198.7			60990.2	274324	1.08826e+06				77064.8	91559.3		25895.6	Not Found	Not Found	Not Found	Not Found	Not Found	Not Found	Not Found	Not Found	Peak Found	Not Found	Not Found
High	GSSTIKYTTTSSSSRKSYK	[G].GSSTIKYTTTSSSSRKSYK.[H]	P02538	P02538 [545-563]	100	100	1e-17	1e-17	5.69014e-17	4.47423e-17			580.3	64.6																427833	1.40653e+06				85013	87737.4	157161	69864	Not Found	Not Found	Not Found	Not Found	Not Found	Not Found	Not Found	Not Found	Not Found	Not Found	Not Found
High	FTASAGIQVVGDDLTVTNPK	[K].FTASAGIQVVGDDLTVTNPK.[R]	P06733	P06733 [307-326]	100	0.285	1e-17	0.0223337	5.69014e-17	0.0724425		456.1	91	169.6							561615	267714						77389.1						41128.3		178032	144190		Not Found	Not Found	Not Found	Not Found	Not Found	Not Found	High	High	Not Found	Not Found	Not Found
High	GSSTIKYTTTSSSSRKSYKH	[G].GSSTIKYTTTSSSSRKSYKH.[-]	P02538	P02538 [545-564]	1.513	54.763	0.819421	7.39127e-11	0.967155	3.25357e-10	52.2	8.6	90.9	421.5		77524.5				51348.1		6448.63	8466.68	12826.8	28092.7			61790.5	25518.3	109886	440114	125264		10290.2	509503	758829	1.42408e+06	502125	Not Found	Peak Found	Not Found	Not Found	Not Found	Peak Found	Not Found	Peak Found	Peak Found	Peak Found	Peak Found
High	FTANVGIQIVGDDLTVTNPK	[K].FTANVGIQIVGDDLTVTNPK.[R]	P09104	P09104 [307-326]		0.01		1e-17		4.47423e-17		51.7										38633.3																	Not Found	Not Found	Not Found	Not Found	Not Found	Not Found	Not Found	Peak Found	Not Found	Not Found	Not Found
High	GSTRIPKIQK	[G].GSTRIPKIQK.[L]	P11142	P11142 [339-348]	0.719	0.893	0.446615	0.757586	0.799769	0.96568	236.7	5.6	167.1	6.8	298401	169881	943341	2.02701e+06	1.76289e+06	862905	9982.97	12581.6	68117.1	36398.9			1.06022e+06	319548	856543	500951	448088	810353	27600.5	9406.64	57706.8	24620.3			High	High	High	High	High	High	Peak Found	Peak Found	Peak Found	Peak Found	Not Found
High	GSTRIPKVQK	[G].GSTRIPKVQK.[L]	P0DMV9	P0DMV9 [339-348]	1.335	1.95	0.30559	0.348022	0.649313	0.668483	174.4	5.8	218.3	8.9	1.14281e+06	1.65974e+06	4.37277e+06	8.9304e+06	1.96877e+07	8.68609e+06	31677.4	51652	274627	151089	294960	525224	5.34776e+06	9.34113e+06	6.36997e+06	4.63496e+06	1.06341e+07	1.71547e+07	248190	285297	345871	174257	420857	1.05751e+06	High	High	High	High	High	High	Peak Found	Peak Found	High	High	Peak Found
High	GTEDELDKYSEALK	[K].GTEDELDKYSEALK.[D]	P09493	P09493 [52-65]	5.555	100	0.0177891	1e-17	0.0650977	4.47423e-17	40.2		223.3	372.8		58351.8											390294	192591		728156	324139	68904.4				541261	816629	295714	Not Found	Peak Found	Not Found	Not Found	Not Found	Not Found	Not Found	Not Found	Not Found	Not Found	Not Found
High	GTHTVSVKYK	[M].GTHTVSVKYK.[G]	P21333	P21333 [2208-2217]	1.009	1.247	0.895935	0.859814	0.984795	0.985789	190.8	6.1	220.2	7.2	287981	868442	971949	1.74726e+06	2.94655e+06	1.60121e+06	12263		66335.3	39771.6	67581	37971.5	1.5335e+06	811841	2.20491e+06	1.38281e+06	1.03338e+06	1.49954e+06	22979.4	12872.7	166080		47331.8	131602	Peak Found	Peak Found	High	High	High	Peak Found	Peak Found	Not Found	Peak Found	Peak Found	Peak Found
High	FSSDSKKVY	[T].FSSDSKKVY.[A]	Q9Y5J1	Q9Y5J1 [390-398]	0.648	1.702	0.384527	0.474957	0.743883	0.803124	232.9	7.6	137.2	7.1	490188	136405	889597	1.58651e+06	765455	426561			21229.4	19918.9		4037.03	727345	315711	660805	278360	137061	412691	45718.8	8695.78	35762.9	12222.2	6940.67	28806	Peak Found	Peak Found	High	High	High	Peak Found	Not Found	Not Found	Peak Found	Peak Found	Not Found
High	GTLKINPRPAK	[A].GTLKINPRPAK.[F]	Q8WWQ0	Q8WWQ0 [303-313]	1.414	2.016	0.91273	0.301765	0.990437	0.607484	134.6	6.2	190.4	12.5	57575	20741.6	185574	370086	374891	187526			11224.1		6287.26	8611.71	349882	127809	335405	207434	189723	352138			19824			15103.2	Peak Found	Peak Found	High	High	High	High	Not Found	Not Found	Peak Found	Not Found	Peak Found
High	GTMPLRNIFK	[H].GTMPLRNIFK.[N]	Q9NZ01	Q9NZ01 [154-163]	1.694	2.776	0.419166	0.28219	0.77799	0.582966	163.9	15.4	255.1	62.8	251977	168970	752965	983839	954625	794119			314117		59470	72468.8	1.67038e+06	1.2734e+06	984229			1.13688e+06	173513		1076695	505437		157118	Peak Found	Peak Found	Peak Found	Peak Found	Peak Found	Peak Found	Not Found	Not Found	High	Not Found	Peak Found
High	GTSGLVGRHK	[W].GTSGLVGRHK.[F]	Q9NZM1	Q9NZM1 [875-884]	1.463	2.954	0.31552	0.121614	0.663217	0.313371	133.6	2.6	206.2	7.7	238870	419997	2.28375e+06	7.16099e+06	3.3715e+06	1.47658e+06	5253.16	5429.52	44843	29020.1	65924.3	99812	2.13421e+06	2.56057e+06	3.17996e+06	4.35851e+06	2.1857e+06	3136912	23513.7	59883.7	169738	167902	73122.7	152026	Peak Found	Peak Found	High	High	Peak Found	Peak Found	Peak Found	Peak Found	Peak Found	Peak Found	Peak Found
High	GTSSHLPPPPK	[R].GTSSHLPPPPK.[L]	Q9Y520	Q9Y520 [401-411]	0.801	1.28	0.599096	0.774779	0.901097	0.969439	239.1	6.3	167.5	4.6	281323	285911	493209	593522	1.16615e+06	851084	16313.1	6158.49	15110.8	14338.2		4679.37	622055	230829	58440.5	227208	875598	1.04579e+06	8809.49	15093.3		10458	9960.25	20876.4	Peak Found	Peak Found	Peak Found	High	Peak Found	Peak Found	Peak Found	Peak Found	Peak Found	Peak Found	Not Found
High	GSGGGSYGSGGGGGGHGSY	[Y].GSGGGSYGSGGGGGGHGSY.[G]	P04264	P04264 [560-578]	1.518	1.468	0.846669	0.679936	0.971727	0.934688	75.2	66.3	114.2	101.6	200631	173999	205324	227528	246073	174077	115447	94732	172489	647606	652442	185898	187199	177072	308539	595114	597834	307814	210773	141549	280721	402863	354149	268200	High	High	High	Peak Found	Peak Found	Peak Found	Peak Found	High	Peak Found	High	High
High	FVEVTKLVTDLTK	[E].FVEVTKLVTDLTK.[V]	P02769	P02769 [251-263]	1.683	1.156	0.719132	0.922984	0.946979	0.993939	50	151.8	81.1	172.4				119169		72261.4		378695				209503				150439	165300	147583		372039		284891	354495	288571	Not Found	Not Found	Not Found	Peak Found	Not Found	Peak Found	Not Found	High	Not Found	Not Found	Not Found
High	GSGGGSYGSGGGGGGGRGSY	[Y].GSGGGSYGSGGGGGGGRGSY.[G]	P04264	P04264 [533-552]	1.232	1.573	0.976897	0.570876	0.9968	0.87407	58.7	73.8	72.3	147.4					73109.6	53230.4	64028.5	26427.1	50316.3	201145	184804	96135.3		65999.3	39030.3		312354	89551.9		16184.9	145795	184312	171841	156761	Not Found	Not Found	Not Found	Not Found	Peak Found	Peak Found	Peak Found	Peak Found	High	High	Peak Found
High	FVVHMKQKGKK	[Y].FVVHMKQKGKK.[-]	P60903	P60903 [87-97]	0.997	0.469	0.685593	0.131512	0.937951	0.333428	132.2	8.4	154.9	2.7		9825.94	106216	366323	408976	205135		19817.8				8509.98	276727	208847	370517	198803	9570.1	360041			4172.96		16772.8	3811.99	Not Found	Peak Found	Peak Found	Peak Found	Peak Found	Peak Found	Not Found	Peak Found	Not Found	Not Found	Not Found
High	GDDLDPNYVLSSR	[G].GDDLDPNYVLSSR.[V]	P06732; P12277	P06732 [118-130]; P12277 [118-130]	3.005	1.833	0.289954	0.550102	0.627096	0.85729	64.4	55.1	194.2	100.9		97009.4	322350	352339	160196	121246	137013						466010		363070	830574	968652	483071	171566			251101	368541		Not Found	Peak Found	Peak Found	Peak Found	Peak Found	Peak Found	Peak Found	Not Found	Not Found	Not Found	Not Found
High	GNPTVEVDLFTSK	[R].GNPTVEVDLFTSK.[G]	P06733	P06733 [16-28]	100	0.267	1e-17	0.061008	5.69014e-17	0.177255		307.4	182.9	82.1							374011	261163						91721.1		241047	185925			34333.6		202977			Not Found	Not Found	Not Found	Not Found	Not Found	Not Found	High	High	Not Found	Not Found	Not Found
High	GNPTVEVDLHTAK	[R].GNPTVEVDLHTAK.[G]	P13929	P13929 [16-28]	100	4.484	1e-17	0.0257025	5.69014e-17	0.0823012		40.4	149.2	181.1							197921	105324					533418	201802		1.05586e+06	728329	79974.8			444809	1.40052e+06	942278	260990	Not Found	Not Found	Not Found	Not Found	Not Found	Not Found	High	Peak Found	Not Found	Not Found	Not Found
High	GNTGHEIGRQAEDVIR	[L].GNTGHEIGRQAEDVIR.[H]	Q6E0U4	Q6E0U4 [107-122]		0.759		0.646527		0.914194		153		117.7										90271.8	295492	80956.2									61541.9	70452.7	68455.5	199184	Not Found	Not Found	Not Found	Not Found	Not Found	Not Found	Not Found	Not Found	Not Found	Peak Found	High
High	GPEAAKSDETAAK	[G].GPEAAKSDETAAK.[-]	P04792	P04792 [193-205]	0.278	1.581	0.0234285	0.540758	0.0836309	0.85165	297.8	17.2	86.8	27.3			91244.1	231486	175115	75238.4			6471.16		7436.99	7314.19			34883.4	39547.6	31225.9	38897.4			7540.98		19524.8	11567	Not Found	Not Found	Peak Found	High	High	Peak Found	Not Found	Not Found	Peak Found	Not Found	Peak Found
High	GAPEGVIDRCNYVR	[K].GAPEGVIDRCNYVR.[V]	O14983	O14983 [516-529]	100	100	1e-17	1e-17	5.69014e-17	4.47423e-17			362.9	437.1													699118	140201		1.72092e+06	845989				695122	2388812	1.23391e+06	340332	Not Found	Not Found	Not Found	Not Found	Not Found	Not Found	Not Found	Not Found	Not Found	Not Found	Not Found
High	GQGVHHAASQVGKEED	[F].GQGVHHAASQVGKEED.[R]	Q6UWP8	Q6UWP8 [387-402]	1.689	1.761	0.653131	0.507317	0.929574	0.826649	78.2	81.1	51.7	142.8	14278.9		99084.1	125851			7770.11		102813	181321			24113	65539.1		30984.6	356480	186836			178236	183832			Peak Found	Not Found	Peak Found	Peak Found	Not Found	Not Found	Peak Found	Not Found	Peak Found	High	Not Found
High	GQGVHHTAGQVGK	[F].GQGVHHTAGQVGK.[E]	Q6UWP8	Q6UWP8 [279-291]	0.817	0.682	0.557166	0.528901	0.878591	0.843849	68	117.6	54.1	114.5	7177.94		41080.5	85418.2	40956.8	51303	29435		77359.1	247710		65270.7	31383	19122.4	34024	156142	14646.2	68824.1	6605.95	15463.4	69929.9	97793.5	68407.4	69938.2	Peak Found	Not Found	Peak Found	Peak Found	Peak Found	Peak Found	Peak Found	Not Found	High	Peak Found	Not Found
High	GALQNIIPASTGAAK	[R].GALQNIIPASTGAAK.[A]	P04406	P04406 [201-215]	100	0.664	1e-17	0.508578	5.69014e-17	0.827637		219	212.6	159.6							220238	164655						89777.4		342714	184857			67976.4	138781	154046			Not Found	Not Found	Not Found	Not Found	Not Found	Not Found	Peak Found	High	Not Found	Not Found	Not Found
High	GQGVHHTAGQVGKEAEK	[F].GQGVHHTAGQVGKEAEK.[F]	Q6UWP8	Q6UWP8 [279-295]	1.289	1.131	0.972634	0.940513	0.995656	0.993939	78	72.2	100.5	81.7			41053.9	67914.8					38092.8	62795.2					30184.7	153588					53607.1	57076.7			Not Found	Not Found	Peak Found	Peak Found	Not Found	Not Found	Not Found	Not Found	Peak Found	Peak Found	Not Found
High	GQSIDDMIPAQK	[K].GQSIDDMIPAQK.[-]	P06732	P06732 [370-381]	100	100	1e-17	1e-17	5.69014e-17	4.47423e-17		2.3	300.3	384.7								15422.4					4906674	1.4182e+06	257329	3.01655e+06	2.82337e+06	383848			1.47276e+06	5.85854e+06	4.4619e+06	1.14517e+06	Not Found	Not Found	Not Found	Not Found	Not Found	Not Found	Not Found	Peak Found	Not Found	Not Found	Not Found
High	GLSEDTTEETLK	[K].GLSEDTTEETLK.[E]	P19338	P19338 [578-589]	100	0.16	1e-17	0.00522138	5.69014e-17	0.0186754		439.9	160.5	70.4							1.29471e+06	463717					202667	114291		437083	394430					110246	139547		Not Found	Not Found	Not Found	Not Found	Not Found	Not Found	High	High	Not Found	Not Found	Not Found
High	GRLQTESGEFSR	[R].GRLQTESGEFSR.[Q]	Q9UKX2	Q9UKX2 [1284-1295]	2.536	16.188	0.371294	0.000414229	0.728405	0.00162518	121.4	8.5	390.5	155.4	133823	113900	537950	810277	351532	45653.3	83767.2	8384.27	15252.9	11164.8	17151.5		353798			697519	855166		19106.4		277655	1.11273e+06	607834	154507	Peak Found	Peak Found	Peak Found	Peak Found	Peak Found	Peak Found	Peak Found	Peak Found	Peak Found	Peak Found	Peak Found
High	GADPEDVITGAFK	[K].GADPEDVITGAFK.[V]	Q96A32	Q96A32 [93-105]	35.456	50.897	1e-17	7.78726e-11	5.69014e-17	3.42537e-10	8.8	4.3	384.8	218.6		205667		79833.2		97497.9		47561.3					5.52843e+06	3.28562e+06	627522	1.23947e+07	7.67222e+06	594671	89587.1	53569.2	2664051	15685768	12060075	2.19966e+06	Not Found	Peak Found	Not Found	Peak Found	Not Found	Peak Found	Not Found	Peak Found	Not Found	Not Found	Not Found
High	GSDQSENVDRGAG	[F].GSDQSENVDRGAG.[S]	Q9UII2	Q9UII2 [26-38]	1.196	2.853	0.936589	0.25569	0.992608	0.545179	69.7	70	83.4	248.3		152526	76067.2			50934.6		150583	29338.7	42992.6	94974.4	76374.5		263617	90779.6		20933.7	91189.9		270996	356081	57358.4	79838.6	479163	Not Found	Peak Found	Peak Found	Not Found	Not Found	Peak Found	Not Found	Peak Found	Peak Found	Peak Found	High
High	GSDQSENVDRGAGSIR	[F].GSDQSENVDRGAGSIR.[E]	Q9UII2	Q9UII2 [26-41]	1.905	1.661	0.569501	0.480524	0.886648	0.807442	106.1	49.4	202.1	106.7	125909	49664					81202.6	36798				19274.2	248341	91357.3					130426	61330.6	123651	32416.1	31919.4	103048	Peak Found	Peak Found	Not Found	Not Found	Not Found	Not Found	Peak Found	Peak Found	Not Found	Not Found	Not Found
High	FYVPGVAPINFHQND	[A].FYVPGVAPINFHQND.[P]	Q92544	Q92544 [24-38]	0.936	0.622	0.684426	0.343409	0.937739	0.663666	64.7	209.2	60.5	99.2	155239	72365.9	122728	250871	248025	166430	85172.4		395016	534795	525709	520003			136285			166002	106330		332407	246499			Peak Found	Peak Found	Peak Found	Peak Found	Peak Found	Peak Found	Peak Found	Not Found	Peak Found	High	Peak Found
High	GSDQSENVDRGAGSIRE	[F].GSDQSENVDRGAGSIRE.[A]	Q9UII2	Q9UII2 [26-42]	1.642	3.401	0.721329	0.0904718	0.946979	0.246138	92.8	28.6	152.4	141.6	149277	72331.4				47019.3	109817	39861.8	13782.7	19253.3	23163.8	21478.6	350737	118738				65316.8	192878	73944.3	179420	40110.8	46304.3	164734	Peak Found	Peak Found	Not Found	Not Found	Not Found	Peak Found	High	High	Peak Found	Peak Found	Peak Found
High	GSDQSENVDRGAGSIREA	[F].GSDQSENVDRGAGSIREA.[G]	Q9UII2	Q9UII2 [26-43]	1.873	3.385	0.533191	0.112332	0.863248	0.294908	70.8	36.5	129.5	160.8	422730	219852	110292			96319	352978	138829	44771.5	35273.1	74422.8	86445.2	902343	422224	176036			192172	600636	258071	560114	107824	116568	484757	High	High	Peak Found	Not Found	Not Found	Peak Found	High	High	Peak Found	Peak Found	Peak Found
High	GSDQSENVDRGAGSIREAG	[F].GSDQSENVDRGAGSIREAG.[G]	Q9UII2	Q9UII2 [26-44]	1.739	3.183	0.687877	0.0954099	0.938769	0.256784	83.6	44	153.7	162.7	932959	417062	210804			234317	606003	274853	82358.4	83018.9	161821	167489	2.21816e+06	854197	323619			386473	1.15479e+06	502209	947549	264238	262129	736934	High	High	Peak Found	Not Found	Not Found	High	High	High	Peak Found	High	High
High	GSDQSENVDRGAGSIREAGG	[F].GSDQSENVDRGAGSIREAGG.[A]	Q9UII2	Q9UII2 [26-45]	1.657	2.995	0.804968	0.0616286	0.966429	0.178971	83.8	52	107.2	171.3	717219	349689	134173			162084	458075	212638	61065.3	62896.7	146638	148972	1.44946e+06	580198	268093		70247.9	304702	875719	372095	777542	163138	188519	636392	High	High	Peak Found	Not Found	Not Found	Peak Found	High	High	High	High	High
High	FYAPELLYYANK	[Y].FYAPELLYYANK.[Y]	P02769	P02769 [172-183]	0.01	0.914	1e-17	0.847766	5.69014e-17	0.985254	130.6	104.5		92.4	188569	148939					134070	99544.2	168838										159179	88247.9					Peak Found	Peak Found	Not Found	Not Found	Not Found	Not Found	Peak Found	Peak Found	Peak Found	Not Found	Not Found
High	GSFLYEYSRR	[L].GSFLYEYSRR.[H]	P02769	P02769 [351-360]	0.975	1.002	0.822991	0.916601	0.967155	0.993939	177.2	23.3	193.3	23.3	1.17595e+06	1.22104e+06	1.72435e+06	2.14367e+06	686674	565933	331674	289148	87374.9	65312.3		157549	1.52595e+06	1.01555e+06	1.30696e+06	1.90442e+06	166757		508250	204009	157901	79801.4		75026.7	High	High	High	High	High	Peak Found	Peak Found	High	Peak Found	Peak Found	Not Found
High	FVYPGNPLRH	[W].FVYPGNPLRH.[P]	Q96EK7	Q96EK7 [651-660]	1.507	100	0.720507	1e-17	0.946979	4.47423e-17	121.2		192.1	17	170217	273850	442359	647540	835829	520491							768964	595448	1.23945e+06	751947	120959	992290	59747.4	67340.7	147634		51159.9	179054	Peak Found	Peak Found	Peak Found	Peak Found	Peak Found	Peak Found	Not Found	Not Found	Not Found	Not Found	Not Found
High	GSDEEVDGKADGAEAKPAE	[D].GSDEEVDGKADGAEAKPAE.[-]	P35579	P35579 [1942-1960]	0.066	0.01	2.33389e-05	1e-17	0.000115456	4.47423e-17	538.8	5.6	35.7				137364	1.10416e+06	1.17654e+06			7118.5	11549.1	45234.8					72938.6			73463							Not Found	Not Found	Peak Found	High	High	Not Found	Not Found	Peak Found	Peak Found	Peak Found	Not Found
High	ELQARIEELEEEIEAERASR	[K].ELQARIEELEEEIEAERASR.[A]	P12882; Q9UKX2; Q9Y623	P12882 [1114-1133]; Q9UKX2 [1116-1135]; Q9Y623 [1114-1133]	100	19.748	1e-17	2.23075e-05	5.69014e-17	9.26155e-05		24.8	206.3	489.2							52324.9						1.59256e+06	119252							478815	2.36154e+06	1.82375e+06	585470	Not Found	Not Found	Not Found	Not Found	Not Found	Not Found	Peak Found	Not Found	Not Found	Not Found	Not Found
High	KFRVADQRK	[Y].KFRVADQRK.[K]	P09669	P09669 [38-46]	0.943	0.848	0.894369	0.771053	0.984486	0.968775	172.6	6.3	181.1	3.5	84912.1	301755	2.29566e+06	5.43045e+06	4.57613e+06	1.73142e+06		11998.6	109701	73143.1	54887.7	104715		948887	2.69795e+06	2.09186e+06	1.45495e+06	2.2401e+06		3493.36	144491	90844.9	17966.4		Peak Found	High	Peak Found	High	Peak Found	Peak Found	Not Found	Peak Found	Peak Found	Peak Found	Peak Found
High	KGSSFQTVSALFR	[K].KGSSFQTVSALFR.[E]	P13535; P11055; P12882; Q9UKX2; Q9Y623	P13535 [643-655]; P11055 [641-653]; P12882 [644-656]; Q9UKX2 [646-658]; Q9Y623 [644-656]	100	100	1e-17	1e-17	5.69014e-17	4.47423e-17			285.2	355.4													527087	293647	70369	346959					316779	1.93053e+06	499300	181805	Not Found	Not Found	Not Found	Not Found	Not Found	Not Found	Not Found	Not Found	Not Found	Not Found	Not Found
High	KVRYPPSPAKM	[L].KVRYPPSPAKM.[T]	P30838	P30838 [440-450]	1.419	1.369	0.215378	0.675827	0.511583	0.933218	148.5	3.6	157	4.8	4.52763e+06	589566	4.24969e+06	7.52601e+06	2.80384e+06	1.39367e+06	11516.9		120419	94283.6	84138.1	78921.3	8.41786e+06	2.0154e+06	6.84529e+06	5.91839e+06	1.51568e+06	2.25119e+06	110260	107798	129349	40112.1	113359	256811	Peak Found	Peak Found	High	High	High	High	Peak Found	Not Found	Peak Found	Peak Found	Peak Found
High	KVSKDKRALK	[L].KVSKDKRALK.[F]	Q9Y3U8	Q9Y3U8 [62-71]	1.39	7.211	0.388992	0.00572954	0.747635	0.0203593	143.9	1.1	200	8.5	157501	296297	1.32826e+06	4.34748e+06	4.09304e+06	1.90198e+06			71160.1	12412.7		7130.13	1.05981e+06	1.43013e+06	2.79885e+06	2.58509e+06	1.88749e+06	3.14233e+06		25516.3	176291	89509.3	94399.7	179008	High	High	High	High	High	High	Not Found	Not Found	Peak Found	Peak Found	Not Found
High	KVVQVYRKK	[G].KVVQVYRKK.[Y]	P61254	P61254 [69-77]	0.621	1.09	0.364863	0.979349	0.722808	0.999944	222.2	9	138	9.8	88895	104858	612936	1.21127e+06	1.40334e+06	601681			34605	17443.4			365811	293935	713990	378153	376465	722733			45239.6	15850.9			Peak Found	High	Peak Found	Peak Found	High	High	Not Found	Not Found	Peak Found	Peak Found	Not Found
High	KVVSETNDTKVLRH	[G].KVVSETNDTKVLRH.[-]	P05783	P05783 [417-430]	0.01		1e-17		5.69014e-17		422				135837		53312.3	351622	251979	74031.7																			Peak Found	Not Found	Peak Found	High	High	Peak Found	Not Found	Not Found	Not Found	Not Found	Not Found
High	ETFSGVYKKL	[V].ETFSGVYKKL.[T]	P62081	P62081 [171-180]	0.627	1.151	0.100399	0.90328	0.29293	0.993939	268.7	17.6	157.5	12.6	3.24723e+07	2.09426e+07	1.20328e+08	1.9723e+08	1.1052e+08	6.53553e+07	1.59203e+06	1.10188e+06	1.2312e+07	6.21122e+06	5.01146e+06	6.85736e+06	7.69502e+07	4.0171e+07	7.8999e+07	4.47193e+07	1.25823e+07	5.54973e+07	4.30322e+06	1.80985e+06	1.43555e+07	3.68419e+06	2.53484e+06	1.07098e+07	High	High	High	High	High	High	High	High	High	High	High
High	KVYTKSSHLK	[NRST].KVYTKSSHLK.[A]	Q99612; Q13887	Q99612 [209-218]; Q13887 [382-391]	1.081	0.869	0.807402	0.645781	0.966447	0.91398	181.7	9.6	196.5	8.3	18811.9	26254.1	164766	412764	369848	170924			9474.19			8250.01	141013	124490	284300	201764	163256	308997			13948.8		3410.16	7679.13	Peak Found	Peak Found	Peak Found	Peak Found	Peak Found	Peak Found	Not Found	Not Found	Peak Found	Not Found	Not Found
High	ETFKDFPQMGRF	[L].ETFKDFPQMGRF.[T]	P15170	P15170 [466-477]	1.582	0.524	0.810965	0.255709	0.966447	0.545179	80.7	110	147.1	54.5	174381	102619	276840	377170	266199	183431			464725	262607	174008	345052	838526	402591	429447	175552		231369	83632.7	49847.4	438927			265602	Peak Found	Peak Found	Peak Found	Peak Found	Peak Found	Peak Found	Not Found	Not Found	High	Peak Found	Peak Found
High	KYKEETIEK	[G].KYKEETIEK.[M]	P61254	P61254 [134-142]	1.117	0.923	0.931654	0.814384	0.991451	0.978362	168.9	8	183.9	6.3	374895	251950	1.3776e+06	3.36024e+06	2231258	934157	399643	3816.85	66606.9	49390.7	34048	58510.2	1.89347e+06	944294	1.876e+06	1.32253e+06	840244	1.15374e+06	32341	19882.1	100946	52439.6	34537.5	64184	High	High	High	High	High	High	Peak Found	Peak Found	Peak Found	Peak Found	Peak Found
High	KYKEETIEKM	[G].KYKEETIEKM.[Q]	P61254	P61254 [134-143]	2.011	0.621	0.497548	0.355457	0.841547	0.67863	127.6	6.4	256.7	4		65565.2			646904	323928						16307.9	926966	522808	811530	313575	334853	883349		7629.54			10134.4	47429.9	Not Found	Peak Found	Not Found	Not Found	High	High	Not Found	Not Found	Not Found	Not Found	Not Found
High	KYKPLDLRPK	[K].KYKPLDLRPK.[K]	P42766	P42766 [77-86]	1.46	2.16	0.338828	0.286783	0.694151	0.588926	133.9	5	195.5	8	212150	209961	1.39266e+06	2.99846e+06	3.32929e+06	1.60963e+06			75864	11412.8	41511.5	106341	2.66492e+06	1.79394e+06	3.34294e+06	1.66744e+06	619476	2.87214e+06	16576.4	29417.7	264318	92685.9	86768.7	250034	Peak Found	High	High	High	High	High	Not Found	Not Found	Peak Found	Peak Found	Peak Found
High	KYKVKLVEK	[R].KYKVKLVEK.[R]	Q9NZM5	Q9NZM5 [462-470]	1.182	1.724	0.953794	0.512128	0.993641	0.831071	159.6	5.5	188.7	9.5	83011.1	98448.6	660189	1.44177e+06	1.2476e+06	572744			27787.1	16188.7			546370	528970	967431	992140	382688	1.13816e+06			49363.9	27092			Peak Found	High	High	High	High	High	Not Found	Not Found	Peak Found	Peak Found	Not Found
High	KYLTKKYLK	[L].KYLTKKYLK.[K]	Q6P5R6	Q6P5R6 [78-86]	0.604	0.886	0.277564	0.752197	0.608333	0.964557	215.1	9.3	147.8	8.2		69977.6	358888	1.03453e+06	722151	353024			13860.2			17224.4	215041	219440	376777	277171	134585	416747		5731.78	19762.5	13688.1	7735.31	23687.8	Not Found	High	High	High	High	High	Not Found	Not Found	Peak Found	Not Found	Not Found
High	KYLYEIARR	[GK].KYLYEIARR.[H]	P02769; P02768	P02769 [160-168]; P02768 [161-169]	0.635	1.473	0.109707	0.659828	0.313277	0.923624	232	18.7	129.9	22.7	2.91495e+06	2.85171e+06	7.01426e+06	1.15906e+07	1.05933e+07	6.2461e+06	659597	602513	534261	221738		54376.1	2.65054e+06	2.61138e+06	6.21016e+06	6.66124e+06	1.86755e+06	5.17972e+06	775546	538876	900310	425139	433417	838728	High	High	High	High	High	High	High	High	High	High	Not Found
High	KYMAEVKKYK	[A].KYMAEVKKYK.[A]	Q9BQ61	Q9BQ61 [152-161]	1.216	1.183	0.985253	0.898354	0.999073	0.993546	171.1	8.4	194	7.7	18052.7	229098	477639	670230	1.01081e+06	460896	9301.49	38747.1	10119.4		23027.9	29058.8	311555	369728	570730	496036	700464	855845	15281.7	26374.2	39794.8	16581.1	16897.3	28152.5	Peak Found	Peak Found	Peak Found	High	High	Peak Found	Peak Found	Peak Found	Peak Found	Not Found	Peak Found
High	KYTPPPHHIGKGEPRP	[G].KYTPPPHHIGKGEPRP.[-]	O43920	O43920 [91-106]	0.01	3.503	1e-17	0.078956	5.69014e-17	0.221143	167.4	64.3		211.8					32336.1	23750.2		9271.23	12007.1	9973.01	10651	37588.1								35059			34931.8	82657.6	Not Found	Not Found	Not Found	Not Found	Peak Found	Peak Found	Not Found	Peak Found	Peak Found	Peak Found	Peak Found
High	ESVGKGAVHDVKDVLDS	[L].ESVGKGAVHDVKDVLDS.[V]	P81605	P81605 [92-108]	0.563	0.233	0.244391	0.0100966	0.55761	0.034644	71.9	284.5	46.9	71.6	828668	369084	438437	388124		352320	3.67361e+06	1.60936e+06	2.04067e+06	956922	693737	1.46544e+06	588249	315240	161712			202870	272993	153629	417542	515682	428379	357281	High	Peak Found	Peak Found	Peak Found	Not Found	Peak Found	High	High	Peak Found	High	Peak Found
High	IAEKDEEIDQLK	[K].IAEKDEEIDQLK.[R]	P13535; Q9UKX2; Q9Y623	P13535 [1579-1590]; Q9UKX2 [1582-1593]; Q9Y623 [1580-1591]	69.587	100	1e-17	1e-17	5.69014e-17	4.47423e-17	5.7		399.4	254.4		39904.6											4.48294e+06	1.72005e+06	228791	1.02231e+07	1.19405e+07	202103	77434.8		1.76861e+06	8.54878e+06	5.81098e+06	1.24686e+06	Not Found	Peak Found	Not Found	Not Found	Not Found	Not Found	Not Found	Not Found	Not Found	Not Found	Not Found
High	IAEKDEEIDQLKR	[K].IAEKDEEIDQLKR.[N]	P13535; Q9UKX2; Q9Y623	P13535 [1579-1591]; Q9UKX2 [1582-1594]; Q9Y623 [1580-1592]	100	100	1e-17	1e-17	5.69014e-17	4.47423e-17			167.2	144													104439	58749.5		455630	441830				84733.3	502724	403817	75026.1	Not Found	Not Found	Not Found	Not Found	Not Found	Not Found	Not Found	Not Found	Not Found	Not Found	Not Found
High	IAEQELLDASER	[K].IAEQELLDASER.[V]	P13535; P12882; Q9UKX2	P13535 [1704-1715]; P12882 [1705-1716]; Q9UKX2 [1707-1718]	0.786	1.183	0.462398	0.894859	0.812919	0.993216	158.2	37.6	111.5	92.1	409440	259849	322742	446365	388928	313005		70889.6			247043	84212.9	232504	71118.6		601749	611603	249707	99582.1		258642	240428	206206	77831.7	Peak Found	Peak Found	Peak Found	Peak Found	Peak Found	Peak Found	Not Found	Peak Found	Not Found	Not Found	Peak Found
High	ESVGKGAVHDVKD	[L].ESVGKGAVHDVKD.[V]	P81605	P81605 [92-104]	0.705	0.234	0.347823	0.0113201	0.705424	0.0385334	102.4	229.1	72.2	63.2	728021	191237	278533	344099	296652	275268	1.43664e+06	482873	483670	855550	874254	411473	494476	140028	159134	366430	252100	162986	131769	74508.6	259659	202739	195838	161005	High	Peak Found	High	Peak Found	Peak Found	Peak Found	High	High	High	High	High
High	ESVGKGAVHDVK	[L].ESVGKGAVHDVK.[D]	P81605	P81605 [92-103]	10.421	0.273	1.22048e-06	0.0167515	6.3323e-06	0.0555387	50.2	66.2	385.8	18.1	603896	96692.9	411635	543999	261232	160644	1.0013e+06	408451	304263	502190	456916	224419	420160	1.05563e+07	208560	600735	2.55357e+07	2.12493e+07	79983.2	71462.3	169560	153783	122571	113762	High	Peak Found	Peak Found	Peak Found	Peak Found	Peak Found	High	Peak Found	High	High	High
High	ESVGKGAVHD	[L].ESVGKGAVHD.[V]	P81605	P81605 [92-101]	2.252	0.244	0.393993	0.0468075	0.753333	0.140493	45.1	263	126.7	57.1	133450	13275.6	10938.2	22308.5	61114	35948.6	496294	266992			102166	71014.2	117782	79551.9		27623.4	77480.4	82411.2	60131.5	46248.1			27099.3	27786.5	Peak Found	Peak Found	Peak Found	Peak Found	Peak Found	Peak Found	High	High	Not Found	Not Found	Peak Found
High	IAFQYGITDLR	[K].IAFQYGITDLR.[G]	Q00872; Q14324	Q00872 [225-235]; Q14324 [229-239]	100	3.45	1e-17	0.111535	5.69014e-17	0.293201		83.5	101.5	288.1												58907.2		71590.8		378335		41823.9			127702	404494	323464	99077.5	Not Found	Not Found	Not Found	Not Found	Not Found	Not Found	Not Found	Not Found	Not Found	Not Found	Not Found
High	KVRQPPAYK	[C].KVRQPPAYK.[K]	Q15468	Q15468 [504-512]	1.415	1.062	0.549357	0.936903	0.872952	0.993939	155.9	5.9	229.3	5.5	925878	239572	1.36691e+06	3.23129e+06	1.91667e+06	767262	7510.77		56469.4	42405.7	31247.5	48303.5	2.42593e+06	962138	1.91495e+06	1.9525e+06	1.37785e+06	1428797	29346.6	19521.8	70501.9	44094.8	35395.6	52428.9	High	Peak Found	High	High	High	High	Peak Found	Not Found	Peak Found	Peak Found	Peak Found
High	KVRILSERKK	[M].KVRILSERKK.[P]	P13805	P13805 [182-191]	0.546	1.492	0.23138	0.585846	0.53702	0.880794	261.7	2.9	248.5	4.4		69571.7	705546	2.00138e+06	1280979	584160			7893.77					269483	1.09306e+06	678191	246328	669885			21167.6	6555.59			Not Found	Peak Found	Peak Found	High	High	Peak Found	Not Found	Not Found	Peak Found	Not Found	Not Found
High	KVQFDTKPLK	[Y].KVQFDTKPLK.[F]	Q9P2E3	Q9P2E3 [429-438]	3.854	100	0.174323	1e-17	0.440115	4.47423e-17	77.6		299.2	14.9					171317								941915	638942	987647	633361	329913	682100	18859.2	12558.9	104271	32895.7		70048.7	Not Found	Not Found	Not Found	Not Found	Peak Found	Not Found	Not Found	Not Found	Not Found	Not Found	Not Found
High	KVQEPQGKAK	[R].KVQEPQGKAK.[R]	Q9BQB6	Q9BQB6 [152-161]	1.272	0.757	0.990853	0.584632	0.999582	0.880166	160.8	10.5	204.5	7.9		63560.8	391817	818523	583861	256435			27038	22560.1	24207.9	28594.2		375341	959619	498405	261911	594374	1166.63	10084.9	47275.5	23722.3	15590.1	31989.8	Not Found	Peak Found	High	High	High	High	Not Found	Not Found	Peak Found	Peak Found	Peak Found
High	KTQEISKGKRK	[K].KTQEISKGKRK.[E]	O75920	O75920 [17-27]	1.076	0.978	0.797037	0.868598	0.963696	0.986917	153.2	12.6	164.9	12.3			157278	232650					13602.3			18082.6			305954	138418								15339.3	Not Found	Not Found	High	Peak Found	Not Found	Not Found	Not Found	Not Found	Peak Found	Not Found	Not Found
High	KTVEVESSKTK	[I].KTVEVESSKTK.[Q]	Q9BVG8	Q9BVG8 [259-269]	1.192	0.694	0.986793	0.486912	0.999073	0.810513	177.2	13.7	203.4	9.9	100813	119673	686502	1.59952e+06	938414	372624			40438.7	46017.5	36089.4	37783.9	468138	484590	1.02621e+06	776213	398766	695486	11763.3		50302	25635.7		31120	Peak Found	Peak Found	High	High	Peak Found	Peak Found	Not Found	Not Found	Peak Found	Peak Found	Peak Found
High	KTYEVSLREK	[V].KTYEVSLREK.[E]	Q16531	Q16531 [191-200]	0.697	0.209	0.423573	0.0246445	0.780502	0.0793364	268.1	39.2	150.6	10.8	113806	464294	725806	1.44245e+06	2.01796e+06	1.20751e+06		136819	38417.4	50794.3	2839295	917613	510977	528000	523777	561991	302822	1.3938e+06	34113.4	7328.67	58531.4	31203.5	79961.6	41442.3	Peak Found	Peak Found	High	High	High	High	Not Found	Peak Found	Peak Found	Peak Found	Peak Found
High	KVFDAKPSAK	[Y].KVFDAKPSAK.[T]	Q8WVV9	Q8WVV9 [486-495]	0.703	1.022	0.381852	0.995883	0.740962	0.999944	70	7	54.8	5.5	763867	725810	655383	1.70844e+06	8.55714e+06	4.65624e+06	105052	125747	52499.8	35407.1	202208	310679	1.11514e+06	717747	491047	452543	6.13076e+06	5.39708e+06	89959.1	77832.4	20459.2		290933	346356	Peak Found	High	High	High	High	High	Peak Found	Peak Found	Peak Found	Peak Found	Peak Found
High	ETVGEEDIRLF	[E].ETVGEEDIRLF.[T]	P20591	P20591 [394-404]	100	100	1e-17	1e-17	5.69014e-17	4.47423e-17			185.8	170.1													222154	155584							183647	157724	153667	191300	Not Found	Not Found	Not Found	Not Found	Not Found	Not Found	Not Found	Not Found	Not Found	Not Found	Not Found
High	ETVDSALKKW	[P].ETVDSALKKW.[R]	Q92730	Q92730 [98-107]	100		1e-17		5.69014e-17				656.4														1.12233e+06												Not Found	Not Found	Not Found	Not Found	Not Found	Not Found	Not Found	Not Found	Not Found	Not Found	Not Found
High	KVFGGTVHKK	[N].KVFGGTVHKK.[S]	P49915	P49915 [112-121]	0.902	0.709	0.774785	0.578499	0.962408	0.878492	192.3	5.4	173.4	3	549085	735545	2.80248e+06	8.09974e+06	7.88297e+06	2.90351e+06		15103.8	164812	80114	28267.4	170468	2.47797e+06	2.41082e+06	2.91238e+06	2.67015e+06	2.30643e+06	3.50971e+06	10949.4	58681.5	154556	66796.5	19598	33006.5	High	High	High	High	High	High	Not Found	Peak Found	Peak Found	Peak Found	Peak Found
High	KVFNQPKAK	[S].KVFNQPKAK.[A]	Q14008	Q14008 [96-104]	0.855	0.867	0.584148	0.714797	0.893021	0.94957	245.9	9.9	225.4	9.4	3.01466e+06	942177	7.56013e+06	1.49935e+07	7.5873e+06	3.08002e+06	165855	34832.7	511823	262325	122699	226162	5.99827e+06	2.30215e+06	8.3459e+06	6.99559e+06	2.36565e+06	3.25942e+06	191950	65695.1	443092	227819	81121.1	176214	High	High	High	High	High	High	Peak Found	Peak Found	High	Peak Found	High
High	KVFNQPKAKAK	[S].KVFNQPKAKAK.[E]	Q14008	Q14008 [96-106]	0.745	0.585	0.438046	0.43476	0.792405	0.767202	268.1	11.5	208.4	3.7	613071	373018	3.21406e+06	7.55584e+06	4.37538e+06	2.08228e+06		6774.22	189548	111924	57238.6	111319	2.36636e+06	1.12247e+06	3.30269e+06	1.81475e+06	1.07402e+06	2.22952e+06	19545.7		186254	65270.3		6914.26	High	Peak Found	High	High	High	High	Not Found	Peak Found	Peak Found	Peak Found	Peak Found
High	KVKFEERYK	[A].KVKFEERYK.[T]	P61353	P61353 [115-123]	1.002	1.364	0.956257	0.779079	0.993641	0.970971	181.2	2.9	197.9	4	213573	259914	1.97018e+06	4.96008e+06	2.98771e+06	1.22605e+06			29169.6	21575.5			1.93959e+06	1.24999e+06	2.01399e+06	1.58105e+06	841199	1.82319e+06			34206.6				Peak Found	High	High	High	High	High	Not Found	Not Found	Peak Found	Peak Found	Not Found
High	KVKKPATAAGTK	[K].KVKKPATAAGTK.[K]	P16402	P16402 [158-169]	5.711	1.253	0.035152	0.853766	0.119742	0.985342	45.9	8.4	262.1	10.7		21292.2		35786.9		103102				4777.39		8985.83	214497		243469	170954		194726			11706.1	6438.83	5262.7	10836.6	Not Found	Peak Found	Not Found	Peak Found	Not Found	Peak Found	Not Found	Not Found	Not Found	Peak Found	Not Found
High	ESGSGHSSGLGHRESR	[Y].ESGSGHSSGLGHRESR.[S]	Q86YZ3	Q86YZ3 [1041-1056]; [1981-1996]; [2451-2466]	0.993	1.995	0.792295	0.384647	0.96263	0.715214	50.2	65.5	49.8	150	25073.1	19011.5	39065.5	75996.7	42649.1	47803.4	9717.76	20266.2	46440.8	225244	133052	61151.7	36876.6	17033.6	17215.4	257265	176445	44543.4		4931.64	122042	263949	128437	122000	Peak Found	Peak Found	Peak Found	Peak Found	Peak Found	Peak Found	Peak Found	Peak Found	Peak Found	High	Peak Found
High	KVKLAVLKYYK	[K].KVKLAVLKYYK.[V]	P62979	P62979 [97-107]	1.054	100	0.882575	1e-17	0.98034	4.47423e-17	191.4		192.6	21.8		67640.1	651710	1.1332e+06	691418	506033							655730	533183	957479	116981		856258			168103	64335.1		74317.9	Not Found	Peak Found	High	High	High	High	Not Found	Not Found	Not Found	Not Found	Not Found
High	KVKPPHGFQK	[F].KVKPPHGFQK.[K]	Q96JM7	Q96JM7 [468-477]	1.112	1.264	0.798373	0.789052	0.963965	0.974482	198.9	8.7	221.1	10.2	35610.9	51941.2	246856	723559	604363	247383			12373.1	20686.4	6845.33	9449.59	281391	141028	381942	300328	145681	268171			19853.8	11826.5	12069.7	13232.3	Peak Found	Peak Found	High	High	High	High	Not Found	Not Found	Peak Found	Peak Found	Peak Found
High	KVKQENKLK	[A].KVKQENKLK.[F]	P11216; P06737; P11217	P11216 [537-545]; P06737 [537-545]; P11217 [537-545]	1.008	0.891	0.684092	0.751125	0.937739	0.963699	139.9	8.6	141.1	6.5	25519.9	76611.8	283074	757958	680153	318470			21288.4	16063.9	14810.2	22764.3	154678	234419	379857	348393	262976	368939		6621.37	24824.2	13858.5	13614.1	22421.3	Peak Found	Peak Found	Peak Found	High	High	Peak Found	Not Found	Not Found	Peak Found	Peak Found	Peak Found
High	ETPDIKLFGKW	[A].ETPDIKLFGKW.[S]	P46782	P46782 [13-23]	0.769	0.405	0.47097	0.132469	0.820299	0.335428	58.5	179.1	35.5	118.9	1.2031e+06	172712		261223		78012.2	666680	110582	5.2387e+06	2.67448e+06	635426	626726	6.8224e+06	328493	70851.2	129071		61687.9			255806	729050			High	Peak Found	Not Found	Peak Found	Not Found	Peak Found	High	Peak Found	High	High	High
High	KVKSLNDITAK	[I].KVKSLNDITAK.[E]	P48047	P48047 [88-98]	1.916	1.319	0.533092	0.819063	0.863248	0.978834	104.4	38.4	212.8	50.4	65189.5	43282.9	147506	429269	319930	27892.7		4557.08	36025	45203.5	68496.3	3844.54	219255	109920	182057	321116	226420	158110			47363.5	59613.7		30177.6	Peak Found	Peak Found	High	High	Peak Found	Peak Found	Not Found	Peak Found	Peak Found	Peak Found	Peak Found
High	KVKTPEMIIQK	[T].KVKTPEMIIQK.[P]	Q09666	Q09666 [487-497]	0.694	1.792	0.41363	0.524689	0.772449	0.840709	262.7	7	176.7	14.5	399409	99640.5	1.1747e+06	1.97013e+06	1.5012e+06	846929			79356.1	12663.1	17336.7	40529.2	989423	630031	1.09719e+06	453984	224928	714444	30029.2	10063.6	147065	109521	52766.7	57758.3	Peak Found	Peak Found	High	High	High	High	Not Found	Not Found	Peak Found	Peak Found	Peak Found
High	KVKYLPQQQK	[L].KVKYLPQQQK.[K]	Q9UKK3	Q9UKK3 [14-23]	1.691	1.13	0.387647	0.999749	0.746694	0.999944	126.8	5.8	218.8	7.1	219552	156512	772037	2.19194e+06	1.39377e+06	707960			52465	25967.7	24445.8	43366.9	1.32545e+06	750197	1.45016e+06	1.28652e+06	720172	1.2646e+06		17809.8	79947.9	41385.4	23178	70252.3	Peak Found	Peak Found	High	High	High	High	Not Found	Not Found	Peak Found	Peak Found	Peak Found
High	KVKYLPQQQKK	[L].KVKYLPQQQKK.[K]	Q9UKK3	Q9UKK3 [14-24]	1.8	0.795	0.476256	0.641006	0.823328	0.910342	126.6	6.1	257.3	4.8	91277.7	75898	555571	1.18066e+06	905077	367953			27955.2			16738	960046	456351	1.28102e+06	1.04217e+06	466998	879663	5779.77	5900.47	68315.5	19381.7	15268.1	38259.5	Peak Found	Peak Found	High	High	High	High	Not Found	Not Found	Peak Found	Not Found	Not Found
High	KVLALQARKK	[R].KVLALQARKK.[R]	Q96SB4	Q96SB4 [4-13]	0.818	0.644	0.607833	0.45177	0.906366	0.783372	192.4	4.5	171.3	3.7	258340	365920	2.44867e+06	4.96069e+06	4.1421e+06	1.68802e+06			117671	30087.7	34581.2	66612.1	1.65814e+06	1.11106e+06	2.69382e+06	2.03084e+06	1.00549e+06	1.97534e+06	7955.16	20204.8	79029.8	40453.6	38610.1	72736.8	High	High	High	High	High	High	Not Found	Not Found	High	Peak Found	Peak Found
High	KVIDTLHRHK	[T].KVIDTLHRHK.[S]	Q9H993	Q9H993 [31-40]	0.731	0.01	0.438232	1e-17	0.792506	4.47423e-17	204.1	10.5	141.4		47398.5	35114.8	221642	739010	591301	175854			10127.1				52337.1	96208.6	359689	284342	88894.2	194465							Peak Found	Peak Found	High	High	High	Peak Found	Not Found	Not Found	Peak Found	Not Found	Not Found
High	KVPQVSTPTLVEVSR	[RK].KVPQVSTPTLVEVSR.[SN]	P02769; P02768	P02769 [437-451]; P02768 [438-452]	0.894	0.968	0.680252	0.814526	0.93602	0.978362	122.3	100.3	96.7	103.2	1.26634e+06	953916	1.1102e+06	285320	338960	669165	1.04599e+06	806772	885791	532288	207877	327535	1.07141e+06	689546	631773	329111		512485	1.22701e+06	873691	766878	593214	186146	209841	High	High	High	Peak Found	Peak Found	High	High	High	High	High	Peak Found
High	KVPQVSTPTLVEVSRSL	[R].KVPQVSTPTLVEVSRSL.[G]	P02769	P02769 [437-453]	1.907	0.862	0.627912	0.71434	0.917081	0.94957	30.9	148.8	73.9	137.1	1.22732e+06	495358	161695	206765	136000	114293	732787	330041	1.258e+06	1.06157e+06	672024	1.19571e+06	1.45845e+06	417003	183269	625920	460204	245298	628230	277237	920061	1.28937e+06	864280	763690	High	High	Peak Found	Peak Found	Peak Found	Peak Found	Peak Found	Peak Found	High	High	High
High	KVKMTTHLK	[F].KVKMTTHLK.[K]	P63165	P63165 [37-45]	1.545	0.594	0.806131	0.358554	0.966429	0.682989	172.8	12.5	262.5	7.6	88282.4	71589.7	392805	940993	778698	301238			25583.5	24185.3	16078.2	41337.1	544667	432277	820112	501267	189241	657000	6801.22	5444.32	25026.8	15225.4	15174.1	22133.2	Peak Found	Peak Found	Peak Found	High	High	Peak Found	Not Found	Not Found	Peak Found	Peak Found	Peak Found
High	KTPVSEKVTK	[E].KTPVSEKVTK.[C]	P02769	P02769 [489-498]	1.083	0.973	0.775326	0.871937	0.962408	0.987537	178.1	13.5	197.7	13.9	9.58847e+06	4.92444e+06	1.34311e+07	2.41933e+07	1.84147e+07	1.03139e+07	1.55583e+06	873801	1.1077e+06	904296	522320	741825	1.19547e+07	4.62898e+06	1.81834e+07	2.27157e+07	1.35916e+07	1.25613e+07	1.30859e+06	826905	1.05656e+06	1.02426e+06	705506	736961	High	High	High	High	High	High	High	High	High	High	High
High	ESGSGHSSGLGHRES	[Y].ESGSGHSSGLGHRES.[R]	Q86YZ3	Q86YZ3 [1041-1055]; [1981-1995]; [2451-2465]	1.146	2.049	0.946479	0.353088	0.993641	0.675615	52	35.7	59.6	123.6			26001	37108.9			9262.38		47578.6	212025	9568.36		13469.1		35607.5	285357			7006.1		73841.8	136434	128716	73783.5	Not Found	Not Found	Peak Found	Peak Found	Not Found	Not Found	Peak Found	Not Found	Peak Found	Peak Found	Peak Found
High	LALDIEIATYR	[K].LALDIEIATYR.[KT]	P08729; P14136; P04264; P05787	P08729 [383-393]; P14136 [357-367]; P04264 [473-483]; P05787 [382-392]	0.672	0.935	0.373473	0.770741	0.731336	0.968775	146.7	68.4	119	110.8		493797	1.43841e+06	864555			335338	484196	2.10364e+06	1.2628e+06	313536	117818	177010	701513	1.5515e+06	966969	143808		174740	653060	1.12758e+06	1.23764e+06	132760		Not Found	High	High	High	Not Found	Not Found	Peak Found	High	High	High	Peak Found
High	ENAIDRAEQAEADKK	[K].ENAIDRAEQAEADKK.[AQ]	P09493; P07951	P09493 [16-30]; P07951 [16-30]	13.299	100	9.58436e-08	1e-17	5.07703e-07	4.47423e-17	26.7		336.7	333.1		170572	177056	234061	91660	147467							5.14805e+06	2.55009e+06	461352	3.41695e+06	1.81075e+06	755692	59633.9	8875.73	2.28862e+06	7.58129e+06	5.74067e+06	1.97467e+06	Not Found	Peak Found	Peak Found	Peak Found	Peak Found	Peak Found	Not Found	Not Found	Not Found	Not Found	Not Found
High	ENAIDRAEQAEADK	[K].ENAIDRAEQAEADK.[K]	P09493; P07951	P09493 [16-29]; P07951 [16-29]	100	100	1e-17	1e-17	5.69014e-17	4.47423e-17			403.8	396.2													663139	99226.6							285162	761935	222068	72118.3	Not Found	Not Found	Not Found	Not Found	Not Found	Not Found	Not Found	Not Found	Not Found	Not Found	Not Found
High	ENAGEDPGLARQAPKPRKQ	[K].ENAGEDPGLARQAPKPRKQ.[R]	P81605	P81605 [43-61]		0.582		0.346325		0.666507		95.7		88.1								28995.3		19248.7	250972	64700.4								7207.46	39850.5	15964.7	68171.4	59149.3	Not Found	Not Found	Not Found	Not Found	Not Found	Not Found	Not Found	Peak Found	Not Found	High	High
High	LEEAGGATSAQIEMNK	[R].LEEAGGATSAQIEMNK.[K]	P12882; Q9UKX2; Q9Y623	P12882 [1154-1169]; Q9UKX2 [1156-1171]; Q9Y623 [1154-1169]	0.774	100	0.501033	1e-17	0.843284	4.47423e-17	130		98.7	123.1			154448	219304									245507	115628	130864	149148	123436	164335			89465	401614	339227	82506.9	Not Found	Not Found	Peak Found	Peak Found	Not Found	Not Found	Not Found	Not Found	Not Found	Not Found	Not Found
High	EMQPTHPIR	[K].EMQPTHPIR.[L]	P63104; P31946; P27348	P63104 [159-167]; P31946 [161-169]; P27348 [159-167]	2.215	0.191	0.350847	0.0107512	0.709183	0.0367011	49.4	174.3	109.4	31.7			25204.1	23252			176265	85414.9		31230.5			288292	76582.6	20743	37549.1			8141.16		17163.8	31937.7		14020	Not Found	Not Found	Peak Found	Peak Found	Not Found	Not Found	High	High	Not Found	Peak Found	Not Found
High	IEELEEEIEAER	[R].IEELEEEIEAER.[AT]	P11055; P12882; P12883; Q9UKX2; Q9Y623	P11055 [1116-1127]; P12882 [1119-1130]; P12883 [1115-1126]; Q9UKX2 [1121-1132]; Q9Y623 [1119-1130]	100	5.836	1e-17	0.0042893	5.69014e-17	0.0154989		46.6	143.7	272.1										295976			902553	921779	286540	6.19117e+06	5.61681e+06	213227			743655	3.31897e+06	3435917	899004	Not Found	Not Found	Not Found	Not Found	Not Found	Not Found	Not Found	Not Found	Not Found	Peak Found	Not Found
High	EMEENFAVEAANYQDTIGR	[R].EMEENFAVEAANYQDTIGR.[L]	P08670	P08670 [346-364]		0.01		1e-17		4.47423e-17		159.7										82156.4																	Not Found	Not Found	Not Found	Not Found	Not Found	Not Found	Not Found	High	Not Found	Not Found	Not Found
High	IEELEEEIEAERASR	[R].IEELEEEIEAERASR.[A]	P12882; Q9UKX2; Q9Y623	P12882 [1119-1133]; Q9UKX2 [1121-1135]; Q9Y623 [1119-1133]	100	7.412	1e-17	0.00114128	5.69014e-17	0.00436893		45.5	398	337.4											154606		879591	752776		5.45364e+06	2.07775e+06				618788	2.74276e+06	2.12229e+06	470892	Not Found	Not Found	Not Found	Not Found	Not Found	Not Found	Not Found	Not Found	Not Found	Not Found	Peak Found
High	EIYPPKLHQF	[E].EIYPPKLHQF.[A]	P24864	P24864 [204-213]	0.658	0.873	0.366671	0.827041	0.723787	0.981961	181.1	16.6	99.6	14.5	454702	290935	1.26632e+06	2.12648e+06	1042375	1.34721e+06			251171		65299.6	105590	1.37854e+06	696101	2.42459e+06	528989	157539	573745	90496.9	35282.3	239662			93804	Peak Found	High	High	High	High	High	Not Found	Not Found	Peak Found	Not Found	Peak Found
High	EIYGGSDSRFAGY	[Q].EIYGGSDSRFAGY.[V]	O75533	O75533 [42-54]	0.537	0.309	0.227489	0.0794267	0.531247	0.221943	326.5	31.8	142.4	9.8	463258	343026	1.3691e+06	2.18244e+06	1369428	708698	157396	28749.6	111619		96031.2	92257.7	823147	399573	800188	462220	131689	362086		29685.1					Peak Found	High	High	High	Peak Found	Peak Found	Peak Found	Peak Found	Peak Found	Not Found	Peak Found
High	LEEPTVIKKY	[A].LEEPTVIKKY.[L]	Q9Y5X3	Q9Y5X3 [256-265]	2.555	0.086	0.000923112	2.12221e-05	0.00408325	8.81701e-05	80.1	55.7	129.2	3.9	5.73353e+06	5.60906e+07	4765811	7.20798e+06	2.29842e+08	1.68924e+08	1.24803e+06	1.2796e+07	1.65942e+07	8.59341e+06	1.52452e+07	2.23137e+07	1.81702e+07	5.62737e+07	18663479	1.73591e+07	1.74425e+08	1.67389e+08	728268	23265.3	2.62761e+06	8.1246e+06	289023	1.32643e+06	Peak Found	Peak Found	Peak Found	High	Peak Found	Peak Found	Peak Found	Peak Found	Peak Found	Peak Found	Peak Found
High	IEITTERPKK	[F].IEITTERPKK.[-]	Q9NS25	Q9NS25 [94-103]	0.78	0.957	0.517098	0.902525	0.853846	0.993939	226.2	8.2	173.8	4.3	1.00895e+06	393004	3.1013e+06	6.76041e+06	4.43026e+06	2.1103e+06			171595	93250.1		10052.3	1.67119e+06	1.00336e+06	3.58666e+06	2.38482e+06	1.28364e+06	2.3116e+06	32628.1		204426	71630.7		13540.9	High	High	High	High	High	High	Not Found	Not Found	High	Peak Found	Not Found
High	LEPGGGAEAQAVR	[K].LEPGGGAEAQAVR.[Y]	Q14315	Q14315 [1015-1027]		1.973		0.419513		0.751113		269.1		530.9							29450.4														26462.5	127611			Not Found	Not Found	Not Found	Not Found	Not Found	Not Found	Peak Found	Not Found	Not Found	Not Found	Not Found
High	LEQQVDDLEGSLEQEK	[K].LEQQVDDLEGSLEQEK.[K]	P13535; P12882; P12883; Q9UKX2; Q9Y623	P13535 [1030-1045]; P12882 [1031-1046]; P12883 [1027-1042]; Q9UKX2 [1033-1048]; Q9Y623 [1031-1046]	100	100	1e-17	1e-17	5.69014e-17	4.47423e-17			212.1	235.4													192547	138956		253324	278905					293544	245171	109722	Not Found	Not Found	Not Found	Not Found	Not Found	Not Found	Not Found	Not Found	Not Found	Not Found	Not Found
High	LESVGKGAVHDVKDVLDS	[D].LESVGKGAVHDVKDVLDS.[V]	P81605	P81605 [91-108]	1.141	0.252	0.886958	0.0186139	0.980457	0.0613025	91.7	227.8	104.7	71.2		135419		167775	574563	126830	1.06926e+06	548048	255545			200116	171981							116920	176586	118291	61871.6	66953.6	Not Found	Peak Found	Not Found	Peak Found	Peak Found	Peak Found	High	High	High	Not Found	Not Found
High	LFAEEKAVADTRDQADGSR	[R].LFAEEKAVADTRDQADGSR.[A]	P01833	P01833 [604-622]		0.01		1e-17		4.47423e-17		800														175539													Not Found	Not Found	Not Found	Not Found	Not Found	Not Found	Not Found	Not Found	Not Found	Not Found	Not Found
High	ELTYQTEEDRK	[K].ELTYQTEEDRK.[N]	P13535; P12882; P12883; Q9UKX2; Q9Y623	P13535 [1852-1862]; P12882 [1853-1863]; P12883 [1849-1859]; Q9UKX2 [1855-1865]; Q9Y623 [1853-1863]	8.437	19.675	2.9342e-06	7.34957e-07	1.49422e-05	3.13837e-06	35.1	4.3	448.5	196.7	678082		227552	134589			388077	176641	25356.2	30595.8	20923.3	16138.7	5.50836e+06	1.91995e+06	587957	4.40032e+06	2.90513e+06		213281	31821.2	1.44196e+06	6.08196e+06	4.36302e+06	1.12584e+06	Peak Found	Not Found	Peak Found	Peak Found	Not Found	Not Found	Peak Found	Peak Found	Peak Found	Peak Found	Peak Found
High	LFIGGLSFETTDESLR	[K].LFIGGLSFETTDESLR.[S]	P09651	P09651 [16-31]	2.757	0.091	0.278909	0.00016191	0.610397	0.000649699	50	302.3	137.8	27.6			68296.4				606637	281286					272475	130077						37653.4					Not Found	Not Found	Peak Found	Not Found	Not Found	Not Found	High	High	Not Found	Not Found	Not Found
High	LFIGGLSFETTEESLR	[K].LFIGGLSFETTEESLR.[N]	P22626	P22626 [23-38]	1.646	0.1	0.699426	4.13244e-05	0.942539	0.000170623	49.9	216.4	82.2	21.7			136724	89037			715762	319396					317169	103983						47922.9					Not Found	Not Found	Peak Found	Peak Found	Not Found	Not Found	High	High	Not Found	Not Found	Not Found
High	EITALAPSTMK	[K].EITALAPSTMK.[I]	P62736; P63261	P62736 [318-328]; P63261 [316-326]	73.44	17.064	1e-17	3.10838e-06	5.69014e-17	1.31606e-05	4.5	21.6	333.6	368.8		106387					806392	506128	127241				1.1165e+07	6.39236e+06	1.32819e+06	1.10915e+07	9.54961e+06	1.10687e+06	101813	142646	9.65471e+06	2.56972e+07	2.37442e+07	7.72549e+06	Not Found	Peak Found	Not Found	Not Found	Not Found	Not Found	High	High	Peak Found	Not Found	Not Found
High	ELSDIAHRIVAPGK	[K].ELSDIAHRIVAPGK.[G]	P04075	P04075 [15-28]	1.061	100	0.773334	1e-17	0.962301	4.47423e-17	153.1		160.2	174					242428	185558							446423	192153	244330			201595			142769	371709	241114		Not Found	Not Found	Not Found	Not Found	Peak Found	Peak Found	Not Found	Not Found	Not Found	Not Found	Not Found
High	IFVEESIYDEFVR	[R].IFVEESIYDEFVR.[R]	P00352	P00352 [309-321]	0.472		0.18492		0.460212		543.6		256.4		171005	45276.5	210810												80659.8										Peak Found	Peak Found	High	Not Found	Not Found	Not Found	Not Found	Not Found	Not Found	Not Found	Not Found
High	IGAEVYHHLK	[R].IGAEVYHHLK.[G]	P13929	P13929 [184-193]	5.04	15.262	0.104839	0.000278763	0.303256	0.00110821	101.8	8	396.7	122.5	142449	52475.8		240529								11230.7	674517	376379		1.29027e+06	456917		24473.8	7299.94	170503	643236	886242	172307	Peak Found	Peak Found	Not Found	Peak Found	Not Found	Not Found	Not Found	Not Found	Not Found	Not Found	Not Found
High	IEDEQALGMQLQKK	[K].IEDEQALGMQLQKK.[I]	P12882	P12882 [1098-1111]	100	100	1e-17	1e-17	5.69014e-17	4.47423e-17			510.5	289.5													271072	127475		472060	338605				92105.8	369750	320634	63716.7	Not Found	Not Found	Not Found	Not Found	Not Found	Not Found	Not Found	Not Found	Not Found	Not Found	Not Found
High	ENLPPLTADFAEDKD	[P].ENLPPLTADFAEDKD.[V]	P02769	P02769 [323-337]	0.93	100	0.61112	1e-17	0.909024	4.47423e-17	168		156.2	28.3	209591												234383	162027						35275.6					Peak Found	Not Found	Not Found	Not Found	Not Found	Not Found	Not Found	Not Found	Not Found	Not Found	Not Found
High	IEDEQALGMQLQK	[K].IEDEQALGMQLQK.[K]	P12882	P12882 [1098-1110]	100	23.171	1e-17	6.33378e-06	5.69014e-17	2.66847e-05		10.2	418.6	236.3											41783.8		1.11281e+06	539386		2.76156e+06	2.64437e+06				408064	2267063	2.09054e+06	448369	Not Found	Not Found	Not Found	Not Found	Not Found	Not Found	Not Found	Not Found	Not Found	Not Found	Peak Found
High	ENQGDETQGQQPPQR	[K].ENQGDETQGQQPPQR.[R]	P67809	P67809 [265-279]	100	0.448	1e-17	0.17583	5.69014e-17	0.417353		217.6	323.1	112.7							278227	115103		12798.9	38511.9	35816.7				57182.2				19797.2	20098.7		33978.7	13955.3	Not Found	Not Found	Not Found	Not Found	Not Found	Not Found	High	High	Not Found	Peak Found	Peak Found
High	LAIEHVRFF	[A].LAIEHVRFF.[Y]	Q8NEM2	Q8NEM2 [193-201]	3.957	2.187	0.103805	0.229147	0.300845	0.508075	9.8	131.1	31.9	231.7	547691	453408	82391.9	92357.1		111955	310681	213346	4.54791e+06	1.66995e+06	1.34926e+06	2.30186e+06	3.57722e+06	2.07499e+06	365450		352773	344200	2.14303e+06	1.20777e+06	6325719	4.19693e+06	1.8688e+06	3.283e+06	High	Peak Found	Peak Found	Peak Found	Not Found	Peak Found	High	High	High	High	High
High	ESFSDYPPLGRF	[V].ESFSDYPPLGRF.[A]	P68104	P68104 [413-424]	1.843	1.025	0.404728	0.941087	0.766053	0.993939	34.5	155.9	67	130.6	1.14913e+06	541508	587436	652827	559693	489924	169157	47132.1	3.37463e+06	3.57309e+06	2523953	2.66079e+06	4.25128e+06	1.88962e+06	1.19837e+06	616087	422483	1.0356e+06	708153	276462	3.59099e+06	2.92628e+06	1.78591e+06	2.63958e+06	High	High	High	High	High	High	Peak Found	Peak Found	High	High	High
High	LAMQEFMILPVGASSFK	[K].LAMQEFMILPVGASSFK.[E]	P13929	P13929 [163-179]	100	100	1e-17	1e-17	5.69014e-17	4.47423e-17			390.8	409.2													423807	251351								341825			Not Found	Not Found	Not Found	Not Found	Not Found	Not Found	Not Found	Not Found	Not Found	Not Found	Not Found
High	LAPDYDALDVANK	[R].LAPDYDALDVANK.[I]	P62750	P62750 [140-152]	0.562	0.01	0.224707	1e-17	0.528004	4.47423e-17	213.2	317.8	119.7					190241	73726.9		243495	128003						66514.2											Not Found	Not Found	Not Found	Peak Found	Peak Found	Not Found	High	High	Not Found	Not Found	Not Found
High	LAQESIMDIENEK	[K].LAQESIMDIENEK.[Q]	Q9UKX2	Q9UKX2 [1067-1079]	100	5.869	1e-17	0.00210751	5.69014e-17	0.00787164		74.6	221	438										88757				454850		262794	189912				225644	928741	713138	380562	Not Found	Not Found	Not Found	Not Found	Not Found	Not Found	Not Found	Not Found	Not Found	Peak Found	Not Found
High	ERIEAQNKPFDAK	[KR].ERIEAQNKPFDAK.[T]	P13535; P12882; Q9Y623	P13535 [25-37]; P12882 [23-35]; Q9Y623 [23-35]	100	9.704	1e-17	0.00387588	5.69014e-17	0.0141163		31.9	344.2	309.5										39654.5			549792	202957		540817	338754				244081	898300	606660	184946	Not Found	Not Found	Not Found	Not Found	Not Found	Not Found	Not Found	Not Found	Not Found	Peak Found	Not Found
High	LAQESTMDIENDK	[K].LAQESTMDIENDK.[Q]	P12882	P12882 [1065-1077]	2.49	7.949	0.176477	0.00383035	0.444125	0.0139669	141.2	14.5	281.4	96.3	732239	201040	488094	531871	705114	587198	218176		49855.9	19288.8		65838.8	3.138e+06	863520	509476	1.43687e+06	2.6742e+06	570858	182534		342124	1.80256e+06	1.53713e+06	381279	Peak Found	Peak Found	Peak Found	Peak Found	Peak Found	Peak Found	Peak Found	Not Found	Peak Found	Peak Found	Not Found
High	ERDLRDVGDWRK	[K].ERDLRDVGDWRK.[N]	P48788	P48788 [152-163]	100		1e-17		5.69014e-17				800														449295												Not Found	Not Found	Not Found	Not Found	Not Found	Not Found	Not Found	Not Found	Not Found	Not Found	Not Found
High	LAQESTMDIENDKQQLDEK	[K].LAQESTMDIENDKQQLDEK.[L]	P12882	P12882 [1065-1083]	100	100	1e-17	1e-17	5.69014e-17	4.47423e-17			481.5	318.5													1.85184e+06	702109		418228	574464				231679	1.10503e+06	761645	199820	Not Found	Not Found	Not Found	Not Found	Not Found	Not Found	Not Found	Not Found	Not Found	Not Found	Not Found
High	LAQRLQDAEEHVEAVNAK	[K].LAQRLQDAEEHVEAVNAK.[C]	P12882	P12882 [1397-1414]	1.944	100	0.483621	1e-17	0.828596	4.47423e-17	88.2		158.8	371.8		79599.2			196247	135076							1.12477e+06	361714			163281	135272				940188	569096	136827	Not Found	Peak Found	Not Found	Not Found	Peak Found	Peak Found	Not Found	Not Found	Not Found	Not Found	Not Found
High	LAQRLQDAEEHVEAVNSK	[K].LAQRLQDAEEHVEAVNSK.[C]	Q9Y623	Q9Y623 [1397-1414]	4.468	100	0.142225	1e-17	0.382378	4.47423e-17	76.7		342.6	380.8					126877								1.42364e+06	566862		408558					262136	1.62461e+06	1.51453e+06	231152	Not Found	Not Found	Not Found	Not Found	Peak Found	Not Found	Not Found	Not Found	Not Found	Not Found	Not Found
High	ESGSGHSSGLGHR	[Y].ESGSGHSSGLGHR.[E]	Q86YZ3	Q86YZ3 [1041-1053]; [1981-1993]; [2451-2463]	2.67	1.538	0.224352	0.659271	0.527375	0.923624	52.4	38.8	151.3	130.3		4999.06		17402.1	29942.3	21495.5	9224.61			6426.99	97404.4	22246.4		5302.56	44398.4	60022.2	82079.9	55883.8	7031.21				48129.7	52011	Not Found	Peak Found	Not Found	Peak Found	Peak Found	Peak Found	Peak Found	Not Found	Not Found	Peak Found	High
High	LASADIETYLLEK	[K].LASADIETYLLEK.[S]	P13535; Q9UKX3; P11055; P12882; P12883; Q9UKX2; Q9Y623	P13535 [261-273]; Q9UKX3 [260-272]; P11055 [259-271]; P12882 [261-273]; P12883 [258-270]; Q9UKX2 [261-273]; Q9Y623 [261-273]	1.286	100	0.97251	1e-17	0.995656	4.47423e-17	96.9		124.7	185.4	172887												419134	197513		242048	204367				182693	506867	803390	215777	Peak Found	Not Found	Not Found	Not Found	Not Found	Not Found	Not Found	Not Found	Not Found	Not Found	Not Found
High	LAVEALSSLDGDLAGR	[K].LAVEALSSLDGDLAGR.[Y]	P12277	P12277 [157-172]	100	0.494	1e-17	0.202473	5.69014e-17	0.464578		55.7	19.9	27.5							407367	265285					153792	89939.8									162233		Not Found	Not Found	Not Found	Not Found	Not Found	Not Found	High	Peak Found	Not Found	Not Found	Not Found
High	EQIVPKPEEEVAQK	[K].EQIVPKPEEEVAQK.[K]	P18621	P18621 [154-167]	100	0.136	1e-17	0.00507158	5.69014e-17	0.0181722		525.8	100	71.5							369975	125682						41017.9									29308.4		Not Found	Not Found	Not Found	Not Found	Not Found	Not Found	High	High	Not Found	Not Found	Not Found
High	IDEPLEGSEDR	[K].IDEPLEGSEDR.[I]	P61978	P61978 [423-433]	2.299	0.373	0.397785	0.159989	0.757091	0.388525	75.5	204.7	173.7	76.3		77672.8				101302	722156	240338				25816.9	248274	81822.6	93040.1	820993	975105	167520			76951.5	151759	104198	23492.9	Not Found	Peak Found	Not Found	Not Found	Not Found	Peak Found	High	High	Not Found	Not Found	Not Found
High	LDLAGRDLTDYLMK	[R].LDLAGRDLTDYLMK.[I]	P62736; P63261	P62736 [180-193]; P63261 [178-191]	13.129	6.654	8.53335e-08	0.00209108	4.5282e-07	0.00781513	22.4	47.3	323.9	313		599891	47149.9	82693.4	242579	170141	549367	118232	399072	323135			7.49337e+06	3.47176e+06	744056	2.57034e+06	2.34765e+06	342098	462281	103834	3.11555e+06	1.34507e+07	9001114	1.80918e+06	Not Found	Peak Found	Peak Found	Peak Found	Peak Found	Peak Found	Peak Found	Peak Found	Peak Found	Peak Found	Not Found
High	LDIDHNKKID	[H].LDIDHNKKID.[F]	P20930	P20930 [61-70]	1.373	0.52	0.924924	0.296659	0.990592	0.600636	76.6	28.2	182.7	18.6	7.54307e+06	131692	108475		316703	121818	48417.1	42669.6		47176.4	941490	184237	8907302	102872	137226	502765	564682	196350	36007.6	23338.8	11699.7	28262.7	265396	229281	Peak Found	Peak Found	Peak Found	Not Found	Peak Found	Peak Found	Peak Found	Peak Found	Not Found	Peak Found	High
High	IDLSAIKIEFSK	[K].IDLSAIKIEFSK.[E]	P05976	P05976 [38-49]	1.638	0.721	0.0810507	0.505216	0.244362	0.824952	97.5	100.4	93.8	86.3		333112	2730017	4650872	5.32171e+06	5111860		383822	4784661	14188518	8759944	3.59602e+06	1.29966e+06	1.12414e+06	3.4427e+06	2.11452e+07	72902184	5807572	123096	414292	4793628	7821198	9.99272e+06	3.53426e+06	Not Found	Peak Found	Peak Found	Peak Found	Peak Found	Peak Found	Not Found	Peak Found	Peak Found	Peak Found	Peak Found
High	EQDTSAHLER	[K].EQDTSAHLER.[M]	P13535; Q9UKX3; P11055; P12882; P12883; Q9UKX2; Q9Y623	P13535 [1775-1784]; Q9UKX3 [1776-1785]; P11055 [1773-1782]; P12882 [1776-1785]; P12883 [1772-1781]; Q9UKX2 [1778-1787]; Q9Y623 [1776-1785]	73.106	45.121	1e-17	3.01528e-10	5.69014e-17	1.32341e-09	6.4	5.3	470.7	238.5	33628.7	12821.1		47121.6	36389.4		39469.8	20889.5					6.36704e+06	2.59951e+06	479818	3.55495e+06	2.51597e+06	387037	29775.2	15010.9	1.63941e+06	7.13391e+06	3.99441e+06	1.02391e+06	Peak Found	Peak Found	Not Found	Peak Found	Peak Found	Not Found	High	Peak Found	Not Found	Not Found	Not Found
High	EPMTVSSDQMAK	[K].EPMTVSSDQMAK.[L]	P07451	P07451 [213-224]	1.329	6.021	0.936149	0.016738	0.992489	0.0555246	250.7	19.6	332.2	118	79654.9		119290	238092					13133.3	10256.6	8475.15	6172.65	127682			316444	158094				56137.5	204021	19940.2		Peak Found	Not Found	Peak Found	Peak Found	Not Found	Not Found	Not Found	Not Found	Peak Found	Peak Found	Peak Found
High	IEAQNKPFDAK	[R].IEAQNKPFDAK.[T]	P13535; P12882; Q9Y623	P13535 [27-37]; P12882 [25-35]; Q9Y623 [25-35]	3.651	6.722	0.124671	0.00585434	0.3472	0.0207657	38.2	16.8	139.4	92.7	44566.4		32861.2		56476	25443.7		44459	16824.9	17451.5	8172.94	7346.87		139720			468857	32935.7	21044.9	41143.4	121397	420965	288753	71106.8	Peak Found	Not Found	Peak Found	Not Found	Peak Found	Peak Found	Not Found	Peak Found	Peak Found	Peak Found	Peak Found
High	ENQSILITGESGAGK	[R].ENQSILITGESGAGK.[T]	P13535; P11055; P12882; P12883; Q9UKX2; Q9Y623	P13535 [173-187]; P11055 [171-185]; P12882 [171-185]; P12883 [170-184]; Q9UKX2 [171-185]; Q9Y623 [171-185]	1.406	100	0.963723	1e-17	0.995572	4.47423e-17	125.8		176.9	62			231352		278836											357214						143744	109217		Not Found	Not Found	Peak Found	Not Found	Peak Found	Not Found	Not Found	Not Found	Not Found	Not Found	Not Found
High	IEDEQALGIQLQK	[K].IEDEQALGIQLQK.[K]	Q9UKX2	Q9UKX2 [1100-1112]	100	100	1e-17	1e-17	5.69014e-17	4.47423e-17			395.6	265.5																1.04642e+06	637711					669857	448609		Not Found	Not Found	Not Found	Not Found	Not Found	Not Found	Not Found	Not Found	Not Found	Not Found	Not Found
High	EQPLYPQPYQPQYQQYT	[P].EQPLYPQPYQPQYQQYT.[F]	P02808	P02808 [45-61]		0.01		1e-17		4.47423e-17		800											105111			222228													Not Found	Not Found	Not Found	Not Found	Not Found	Not Found	Not Found	Not Found	Peak Found	Not Found	Not Found
High	KGKNIKIISK	[E].KGKNIKIISK.[I]	P14618	P14618 [261-270]	1.769	1.61	0.288438	0.513672	0.624931	0.832407	150.4	6.6	274.9	10.6	156465	190399	1.13949e+06	2.83461e+06	2.08302e+06	935119			82828.1	18666.1		45284.6	1.82e+06	1.14229e+06	2.58726e+06	2.0771e+06	1.13463e+06	1.95687e+06		24002.8	149206	72885.9	54504.7	115798	Peak Found	High	High	High	High	High	Not Found	Not Found	High	Peak Found	Not Found
High	KTNPNSIKK	[T].KTNPNSIKK.[K]	Q7L590	Q7L590 [675-683]	1.99	2.508	0.593843	0.212523	0.897542	0.481279	100	6.3	164	8.1	7868.1	83512.6	438692	993326	400751	243965	1471.91	2065.65	23469	20976.9	24585.8	18363.5	258370	452747	1.07052e+06	580221	129214	935786		9594.81	55581	18329.3	25421.4	60243.3	Peak Found	High	High	High	High	Peak Found	Peak Found	Peak Found	Peak Found	Peak Found	Peak Found
High	KTLEGVITRTK	[F].KTLEGVITRTK.[H]	Q92878	Q92878 [112-122]	1.542	1.564	0.652298	0.645469	0.929452	0.913969	147.3	9.1	227.1	11.1	151832	100270	530673	1.41994e+06	1.21605e+06	589926			34522.3		25228.2	39482.7	927849	521008	1.09144e+06	801895	359413	1.00195e+06		12810.5	89373.5	39454.9	42256	72884.5	Peak Found	Peak Found	High	High	High	High	Not Found	Not Found	Peak Found	Not Found	Peak Found
High	EVNPSLGKTPEEVTRTVN	[M].EVNPSLGKTPEEVTRTVN.[T]	P05089	P05089 [277-294]	1.763	0.476	0.731869	0.249467	0.950622	0.536646	97.4	135	171.7	59.3		133035			320965		2490575	48728.7	245793	554965	333898	157457		254522	521369		1.11387e+06	180959	2152380	23465.4	173398	208115	91219.5	74170.4	Not Found	Peak Found	Not Found	Not Found	Peak Found	Not Found	Peak Found	Peak Found	High	High	High
High	EVNPSLGKTPEEVTRT	[M].EVNPSLGKTPEEVTRT.[V]	P05089	P05089 [277-292]	0.659	0.749	0.343507	0.630846	0.700185	0.903298	201.5	48.2	146.5	36.1		208855	301767		429191	640630		86126.4	117823	242273	47754.1	67686.3		180418	305530		261571			78928.4			64467.1	60776.6	Not Found	Peak Found	Peak Found	Not Found	Peak Found	Peak Found	Not Found	Peak Found	Peak Found	High	Peak Found
High	KLKGDDLQAIK	[G].KLKGDDLQAIK.[QK]	P07910	P07910 [187-197]	1.274		0.958799		0.994918		158.3		186.8		54904.3	45433.2	201221	431624	547000	233193							335610	201905	551197		127465	255734							Peak Found	Peak Found	High	High	High	Peak Found	Not Found	Not Found	Not Found	Not Found	Not Found
High	EVNASPLKHF	[A].EVNASPLKHF.[V]	O95140	O95140 [23-32]	0.998	2.141	0.997306	0.305401	0.999935	0.612744	171.4	7.1	176.3	14.9	1.23237e+06	2.99804e+06	2.97851e+06	5.44237e+06	7.04307e+06	4.5025e+06	49718.3	71942.4	159996	143454	229607	293202	3.43554e+06	7.54417e+06	2746974	2.97731e+06	4.15304e+06	4.48534e+06	71163.6	1.21217e+06	302196	156550	337083	576940	High	High	High	High	High	High	Peak Found	Peak Found	High	Peak Found	Peak Found
High	KLKGDDLQAIKK	[G].KLKGDDLQAIKK.[E]	P07910	P07910 [187-198]	0.876	0.914	0.652873	0.761733	0.929574	0.966853	190.3	9.8	166.8	8.2	56119.1	196002	448187	1.07067e+06	1.6034e+06	622355			43478.8	11326.3	21355.1	34354.4	293791	647280	536646	399139	336890	699365	7181.53	11129.2	67008.6	28388.9	18173	49515	Peak Found	Peak Found	Peak Found	High	High	Peak Found	Not Found	Not Found	Peak Found	Peak Found	Peak Found
High	KILDKQKVVK	[M].KILDKQKVVK.[L]	P17612	P17612 [73-82]	0.974	0.01	0.674715	1e-17	0.93448	4.47423e-17	207.4	10.2	221.9		40775.7	26425.3	192719	386842	351535	153033						8429.51	183690	91742	184293	170238		191279							Peak Found	Peak Found	Peak Found	High	Peak Found	Peak Found	Not Found	Not Found	Not Found	Not Found	Not Found
High	KLIEVVKKK	[G].KLIEVVKKK.[N]	Q02880	Q02880 [357-365]	0.504	0.767	0.191396	0.589333	0.46996	0.882894	277.4	8.2	139.8	6.3	224580	175432	822599	2490803	2.09019e+06	940976			31717.9	21476.9			479161	360041	410483	648201	272624	629185			29763.3	13457.6			High	High	High	High	High	High	Not Found	Not Found	Peak Found	Peak Found	Not Found
High	KLMTVRIVK	[K].KLMTVRIVK.[H]	P46782	P46782 [86-94]	0.812	1.001	0.57076	0.943352	0.887443	0.993954	218.3	9.6	191.6	8.7	546110	404226	1.78137e+06	3.00169e+06	4467731	1.45813e+06			117643	42809.5			1.98064e+06	1.17197e+06	2.24258e+06	1.07833e+06	448033	1.7078e+06	64209.3		204615	28609.1			High	High	High	High	High	High	Not Found	Not Found	Peak Found	Peak Found	Not Found
High	KINNEIRSVK	[L].KINNEIRSVK.[R]	Q9Y3I1	Q9Y3I1 [266-275]	1.348	1.138	0.982316	0.926924	0.998644	0.993939	179.8	9.4	247.9	12.2	84181	43327.2	225169	437138	389700	165048			14228.7		6384.25	10036.4	411965	210694	304467	233440	160338	302718			14838.3	7266.59		13131.8	Peak Found	Peak Found	High	High	High	Peak Found	Not Found	Not Found	Peak Found	Not Found	Peak Found
High	KIQEKKKILK	[K].KIQEKKKILK.[E]	Q9Y5K8	Q9Y5K8 [204-213]	1.584	1.139	0.843657	0.986162	0.970862	0.999944	135.1	5.2	252	6		22017.6	207882	757250	393033	175290			8043.82				320629	175309	667054	639545	246006	469277			17778			4720.91	Not Found	Peak Found	Peak Found	High	Peak Found	Peak Found	Not Found	Not Found	Peak Found	Not Found	Not Found
High	EVITNRPKGF	[L].EVITNRPKGF.[T]	Q99996	Q99996 [3753-3762]	0.507	0.685	0.0807249	0.547473	0.244087	0.855034	299.6	10	152	6.3	1.0739e+06	402536	2.83626e+06	6.78613e+06	5.2644e+06	2.64625e+06		8523.44	317696	59450.4		140650	2.37745e+06	740179	1.92345e+06	1.38739e+06	739992	1.39172e+06	47085	19804.1	117292	69578.9	41459	94588.7	High	High	High	High	High	High	Not Found	Peak Found	Peak Found	Peak Found	Not Found
High	KLQQVMQAKKK	[L].KLQQVMQAKKK.[E]	Q86U86	Q86U86 [475-485]	0.686	0.01	0.320067	1e-17	0.669718	4.47423e-17	201.5	11.3	166.4			31862.6		318457	390577	126846						11290.7	13738.8		352631	165955									Not Found	Peak Found	Not Found	High	High	Peak Found	Not Found	Not Found	Not Found	Not Found	Not Found
High	KIRKPPKSK	[N].KIRKPPKSK.[K]	P78345	P78345 [270-278]	2.227	10.781	0.0255761	0.00138163	0.0901953	0.00524546	86.6	0.9	206.5	9.4	97243	355027	962242	3884896	4680345	2.26537e+06			47506.1	11355.3	2337.42	19487.1	2.39635e+06	2.34997e+06	4.15323e+06	3602868	3.44225e+06	4.59915e+06			207625	108060	123864	251673	Peak Found	High	High	High	High	High	Not Found	Not Found	Peak Found	Peak Found	Peak Found
High	KIRSEFKRK	[L].KIRSEFKRK.[Y]	P07355	P07355 [302-310]	1.69	1.12	0.0635967	0.976075	0.200518	0.999622	143.1	3.1	241.9	3.6	690048	2.39553e+06	9.28814e+06	3.68033e+07	3.60653e+07	1.27564e+07		52241.6	461984	135442	233488	401806	8.32956e+06	1.39289e+07	2.28676e+07	2.39846e+07	1.47971e+07	2.3019e+07	27863	193573	544167	294722	248477	323070	High	High	High	High	High	High	Not Found	Peak Found	High	Peak Found	Peak Found
High	KISSLNKRK	[S].KISSLNKRK.[S]	Q8IYM9	Q8IYM9 [374-382]	15.065	100	8.68298e-05	1e-17	0.000417279	4.47423e-17	19.2		289.8	17.5				22545.5									417704	235575	491759	338185	259517	341102			25826.4	16342.1			Not Found	Not Found	Not Found	Peak Found	Not Found	Not Found	Not Found	Not Found	Not Found	Not Found	Not Found
High	EVLSKKGHSF	[P].EVLSKKGHSF.[E]	P53350	P53350 [221-230]	0.745	3.047	0.468166	0.109033	0.818812	0.288014	225.4	3.1	167.9	9.2	481442	802658	1.91875e+06	3.47423e+06	3.944e+06	2.14589e+06	51527.2	58252.9	29171.4	17482.9	15823.9	26359.3	1.58748e+06	1.16658e+06	2.20967e+06	1.43859e+06	1.06259e+06	2.35122e+06	104317	67233.3	154196	56610	75863.1	90522	Peak Found	Peak Found	High	High	High	High	Peak Found	Peak Found	Peak Found	Peak Found	Peak Found
High	KLTFISGRTK	[L].KLTFISGRTK.[Q]	Q15005	Q15005 [173-182]	1.015	1.385	0.956231	0.678298	0.993641	0.93375	198.3	11.9	201.2	13.6	2.18768e+06	1.01069e+06	5.08656e+06	1.33669e+07	1.52071e+07	5.31751e+06	214909	80044.8	553499	315839	309117	480136	7.20796e+06	4.02013e+06	4.77584e+06	8.7172e+06	2.48001e+06	5.82901e+06	223271	147769	1.15464e+06	399607	318778	860160	High	High	High	High	High	High	Peak Found	Peak Found	High	High	High
High	KLVDVVKKK	[T].KLVDVVKKK.[N]	P11388	P11388 [336-344]	0.781	1.058	0.385529	0.999881	0.744758	0.999944	241.2	6.8	205.2	6.2	1.34816e+06	1.28487e+06	6.02903e+06	1.47999e+07	8.75492e+06	4.49003e+06	11737.4	21472.5	261240	139455	155388	284739	4.16401e+06	3.12273e+06	5.27523e+06	4.71184e+06	2.18794e+06	4.70591e+06	65930.7	60010.6	277639	125770	142730	299988	High	High	High	High	High	High	Peak Found	Peak Found	High	High	Peak Found
High	KLVTDLTKVH	[TS].KLVTDLTKVH.[KT]	P02769; P02768	P02769 [256-265]; P02768 [257-266]	0.933	2.516	0.764896	0.261298	0.96062	0.552378	197.2	12.4	207.2	36.9	652790	428554	1.54861e+06	2.48391e+06	1.55251e+06	860966	60668	86375.3	115466	58917.6	118051	40172.6	413044	534583	1.2585e+06	2.24308e+06	1.55308e+06	1169901	52242.5	65198.1	629472		298729	216066	Peak Found	High	High	High	High	High	Peak Found	Peak Found	Peak Found	Peak Found	Peak Found
High	KLVTDLTKVHK	[T].KLVTDLTKVHK.[E]	P02769	P02769 [256-266]	0.812	1.086	0.474189	0.980177	0.821932	0.999944	210.8	15.8	164.8	17.1	90729.8	95329.1	286437	471234	424129	341352						23388.3	107128	70036	244427	506883		298844					17840.5	36142.4	Peak Found	Peak Found	Peak Found	Peak Found	High	High	Not Found	Not Found	Not Found	Not Found	Not Found
High	KLVTDLTKVHKE	[T].KLVTDLTKVHKE.[C]	P02769	P02769 [256-267]	0.67	1.06	0.400438	0.927259	0.760468	0.993939	219	16.7	117.2	11.7	292032	176426	577460	904600	948105	523191	19698.4	37277.6	47003.1			48380	216134	181613	400709	662155	189082	513678		28220.9			29258.5	73818.3	High	High	High	Peak Found	High	High	Peak Found	Peak Found	Peak Found	Not Found	Not Found
High	KMEGDLNEMEIQLNHANR	[K].KMEGDLNEMEIQLNHANR.[LMQ]	P13535; P12882; Q9UKX2; Q9Y623	P13535 [1620-1637]; P12882 [1621-1638]; Q9UKX2 [1623-1640]; Q9Y623 [1621-1638]	100	100	1e-17	1e-17	5.69014e-17	4.47423e-17			188.1	64.7													644394	258511	247169	168102	89217.2	37333.7				70127.4			Not Found	Not Found	Not Found	Not Found	Not Found	Not Found	Not Found	Not Found	Not Found	Not Found	Not Found
High	KMKEALLSIGK	[K].KMKEALLSIGK.[-]	Q96C01	Q96C01 [128-138]	0.77	1.421	0.358613	0.714651	0.717453	0.94957	262.3	9.8	174.4	9.1	5.42968e+06	1.86215e+06	1.51554e+07	2.32792e+07	1.69811e+07	1.14026e+07	60105.2	49484	1.17968e+06	462399	517801	1.21114e+06	1.63602e+07	5.81699e+06	1.43283e+07	7.94712e+06	3.59851e+06	9.61936e+06	312133	191646	1.77914e+06	374700	554369	1.62117e+06	High	High	High	High	High	High	Peak Found	Peak Found	High	High	High
High	EVNPSLGKTPEEVTRTVNT	[M].EVNPSLGKTPEEVTRTVNT.[A]	P05089	P05089 [277-295]		0.01		1e-17		4.47423e-17		416.2											150790	404488	267415	93354.1													Not Found	Not Found	Not Found	Not Found	Not Found	Not Found	Not Found	Not Found	Peak Found	Peak Found	High
High	EVNPSLGKTPEEVTRTVNTA	[M].EVNPSLGKTPEEVTRTVNTA.[V]	P05089	P05089 [277-296]		0.01		1e-17		4.47423e-17		561.1											125986	315712	311528	111351													Not Found	Not Found	Not Found	Not Found	Not Found	Not Found	Not Found	Not Found	Peak Found	High	High
High	KLKESVKEK	[S].KLKESVKEK.[E]	Q9P0K7	Q9P0K7 [806-814]	1.379	1.564	0.914235	0.568239	0.990592	0.872008	123.4	5.7	170.1	8.9	32513.6		148515	400420					6873.71				196898		217862	204766					13214.3	8748.85			Peak Found	Not Found	Peak Found	High	Not Found	High	Not Found	Not Found	Peak Found	Not Found	Not Found
High	KLKEKQIQR	[A].KLKEKQIQR.[T]	Q9Y5A7	Q9Y5A7 [180-188]	2.056	1.56	0.0379935	0.542686	0.128483	0.852224	113.9	6.4	234	7	255353	290833	1.77437e+06	5.07783e+06	3.7679e+06	1.5753e+06		4409.35	120220	94096.1	33963.8	111027	1.93221e+06	1.81431e+06	4.9125e+06	4.1316e+06	2.8585e+06	4.1862e+06	24544.6	45795.1	258918	149342	70683.3	170219	High	High	High	High	High	High	Not Found	Peak Found	High	Peak Found	Peak Found
High	KGYSPTHREEE	[R].KGYSPTHREEE.[Y]	P20930	P20930 [162-172]	1.142	0.699	0.896126	0.556467	0.984795	0.862337	61.3	76.6	70.8	126.8		43775.8	41420.2	51167.9	73980.4	66708.5	38378	25929.4	67800.2	261567	214303	60204	66291.8	36556.3	52630.7	432977	311241	44893.8	10606.3	19700.3	114119	168096	132149	98022.6	Not Found	Peak Found	Peak Found	Peak Found	Peak Found	Peak Found	Peak Found	Peak Found	Peak Found	High	Peak Found
High	KGYSPTHREEEY	[R].KGYSPTHREEEY.[G]	P20930	P20930 [162-173]	1.899	1.221	0.62451	0.899984	0.916026	0.993546	63.8	44.8	163.7	98.3	86325.3	100298	240266	232199	214776	56726.5	84166.6	63806.7	99837.3	349939	380720	106087	377580	147685	375259	587726	445872	106543	37953.3	26377.3	238327	525982	377639	214430	Peak Found	Peak Found	Peak Found	Peak Found	Peak Found	Peak Found	Peak Found	Peak Found	Peak Found	High	High
High	KHADSVAELGEQIDNLQR	[K].KHADSVAELGEQIDNLQR.[V]	P11055; P12882; P12883; Q9UKX2	P11055 [1196-1213]; P12882 [1199-1216]; P12883 [1195-1212]; Q9UKX2 [1201-1218]	100	100	1e-17	1e-17	5.69014e-17	4.47423e-17			379.3	420.7													661697	351432		1.58928e+06						2.93213e+06	734064	194128	Not Found	Not Found	Not Found	Not Found	Not Found	Not Found	Not Found	Not Found	Not Found	Not Found	Not Found
High	KHADSVAELGEQIDNLQRVK	[K].KHADSVAELGEQIDNLQRVK.[Q]	P11055; P12882; P12883; Q9UKX2	P11055 [1196-1215]; P12882 [1199-1218]; P12883 [1195-1214]; Q9UKX2 [1201-1220]	0.68	5.742	0.409294	0.0128519	0.769042	0.0433048	128.7	50.4	87.5	289.4				171270					67058.3						116464							385076			Not Found	Not Found	Not Found	Peak Found	Not Found	Not Found	Not Found	Not Found	Peak Found	Not Found	Not Found
High	KHKPKATEEQLK	[L].KHKPKATEEQLK.[T]	P02769	P02769 [557-568]	0.845	1.301	0.633771	0.823118	0.919184	0.980621	200.5	5	195	7		285446	874992	2.55098e+06	1.37384e+06	617631		21980.5	32829.7			14352.4	104316	306866	1.50852e+06	1.95124e+06	886770	816126		30586	42614.2	18676.3			Not Found	High	High	High	High	High	Not Found	Peak Found	Peak Found	Not Found	Not Found
High	EVTERAEEEEEINAELTAKK	[K].EVTERAEEEEEINAELTAKK.[R]	P13535	P13535 [924-943]	1.678	100	0.800223	1e-17	0.964679	4.47423e-17	149.6		251	258.2					207900								425257	286016								422900	358788	77525.8	Not Found	Not Found	Not Found	Not Found	Peak Found	Not Found	Not Found	Not Found	Not Found	Not Found	Not Found
High	EVTERAEEEEEINAELTAK	[K].EVTERAEEEEEINAELTAK.[K]	P13535	P13535 [924-942]	100	100	1e-17	1e-17	5.69014e-17	4.47423e-17			589.4	210.6													3224055	1.4954e+06		1.39564e+06	286731		319168	46098	581144	2202351	1.25635e+06	458367	Not Found	Not Found	Not Found	Not Found	Not Found	Not Found	Not Found	Not Found	Not Found	Not Found	Not Found
High	EVTERAEDEEEINAELTAKK	[K].EVTERAEDEEEINAELTAKK.[R]	P11055; P12882; Q9UKX2; Q9Y623	P11055 [922-941]; P12882 [925-944]; Q9UKX2 [927-946]; Q9Y623 [925-944]	100	100	1e-17	1e-17	5.69014e-17	4.47423e-17			200.6	599.4														99436.9								285950	308729		Not Found	Not Found	Not Found	Not Found	Not Found	Not Found	Not Found	Not Found	Not Found	Not Found	Not Found
High	EVTERAEDEEEINAELTAK	[K].EVTERAEDEEEINAELTAK.[K]	P11055; P12882; Q9UKX2; Q9Y623	P11055 [922-940]; P12882 [925-943]; Q9UKX2 [927-945]; Q9Y623 [925-943]	100	100	1e-17	1e-17	5.69014e-17	4.47423e-17			473.2	149.8													2.00361e+06	986069		1.00602e+06	210225		151574		315403	1.36372e+06	798007	205730	Not Found	Not Found	Not Found	Not Found	Not Found	Not Found	Not Found	Not Found	Not Found	Not Found	Not Found
High	KLEDECSELKK	[R].KLEDECSELKK.[D]	P13535; P11055; P12882; Q9UKX2; Q9Y623	P13535 [945-955]; P11055 [943-953]; P12882 [946-956]; Q9UKX2 [948-958]; Q9Y623 [946-956]	10.382	9.126	0.00835598	0.00765922	0.0325851	0.0268184	23	19	329.2	152.1	164876	42735.7			59633.8	44095.7	86293.4	23663	10802.9	75561	75934.1	14127.1	1.4444e+06	321200	611646	1.73256e+06	880727	86902.1	12403.6	15317.6	691240	3.05999e+06	1.10884e+06	166459	Peak Found	Peak Found	Not Found	Not Found	Peak Found	Peak Found	Peak Found	Peak Found	Peak Found	Peak Found	Peak Found
High	KIEFEQFLPMMQAISNNK	[K].KIEFEQFLPMMQAISNNK.[D]	P05976	P05976 [107-124]	100	1.033	1e-17	0.994536	5.69014e-17	0.999944		100.4	457.5	103.8							114634						816988	333830					118470	26982.3		613301	447247	106301	Not Found	Not Found	Not Found	Not Found	Not Found	Not Found	Peak Found	Not Found	Not Found	Not Found	Not Found
High	KMKETFKEK	[K].KMKETFKEK.[A]	Q9BY49	Q9BY49 [292-300]	0.992	0.825	0.788736	0.660436	0.96263	0.923765	188.7	10.2	187.3	8.4	88809.8	154492	678187	1.72061e+06	1.34733e+06	557193			43069.2	22027.9	25510.1	43818.5	468877	567503	1.05636e+06	655872	524825	842131	4674.62	13474.3	59004.9	27471.8	27224.4	51470.8	Peak Found	Peak Found	High	High	Peak Found	Peak Found	Not Found	Not Found	Peak Found	Peak Found	Peak Found
High	KIETMREKVL	[P].KIETMREKVL.[A]	P02769	P02769 [204-213]	0.863	1.49	0.712068	0.626425	0.945279	0.900842	177.9	17.2	144.8	22.7	1.47679e+06	1.05169e+06	2.47621e+06	3561287	3034760	1.84312e+06	227177	188024	225991	95849.6			1.50264e+06	992421	2.67868e+06	3003602	1.50015e+06	2.01167e+06	337704	166868	629483	312936	145010	238398	High	High	High	Peak Found	Peak Found	High	Peak Found	Peak Found	Peak Found	Peak Found	Not Found
High	KLGQGAHHAAGQAGK	[E].KLGQGAHHAAGQAGK.[E]	Q6UWP8	Q6UWP8 [511-525]	2.493	2.497	0.312969	0.261976	0.659685	0.553029	52.2	47.3	130.2	102.4			21303.8	45789.1					4317.79	185467					26085.4	152878	126680	47843.2			61211	103142		48421.1	Not Found	Not Found	Peak Found	Peak Found	Not Found	Not Found	Not Found	Not Found	Peak Found	High	Not Found
High	KLGQGAHHAAGQAGKE	[E].KLGQGAHHAAGQAGKE.[L]	Q6UWP8	Q6UWP8 [511-526]	1.875	2.261	0.552481	0.260745	0.87377	0.551883	69.2	63.7	130.4	158.7			45050.5	53895.8	73203.5	33475.5			45313.4	210315		31604.9			51442.4	320244	164270	52465.6			85548.8	149118			Not Found	Not Found	Peak Found	Peak Found	Peak Found	Peak Found	Not Found	Not Found	Peak Found	High	Not Found
High	EVSRSLGKVGTR	[V].EVSRSLGKVGTR.[C]	P02769	P02769 [448-459]	1.156	1.004	0.951737	0.929767	0.993641	0.993939	175.7	23.7	195.1	12.5	1.05601e+06	535456	430507	975087	284744	86984.8	235160	64875.8	14653.6				1.25089e+06	537009	529185	557115	235566	485871	222404	15615.6	16211.6	72427.1			High	High	Peak Found	High	Peak Found	Peak Found	Peak Found	High	Peak Found	Not Found	Not Found
High	KIKADTKKK	[L].KIKADTKKK.[G]	Q9UBK8	Q9UBK8 [344-352]	3.125	3.97	0.147899	0.0757008	0.393791	0.213806	9.9	7.7	34.4	39.8		3907.71	4682.23		69866.8	42210.8			4081.66	20201.2	25246.2	5984.88		4717.09	353264		29321.1	81509.2		2561.61	56622.3	33575.8	64543.1	124509	Not Found	Peak Found	Peak Found	Not Found	Peak Found	Peak Found	Not Found	Not Found	Peak Found	Peak Found	Peak Found
High	KIKDLHKKY	[Q].KIKDLHKKY.[S]	Q96FW1	Q96FW1 [71-79]	0.384	0.606	0.0876183	0.317394	0.261431	0.628598	275.5	3.5	123.5	2.1		218698	927554	2.83014e+06	2648002	896891		3693.56	60134.2	37708.3		2738.65	305166	388384	698590	444844	350102	585824		5334.79	9582.65				Not Found	High	High	High	High	High	Not Found	Peak Found	Peak Found	Peak Found	Not Found
High	KLKDTKSRPK	[M].KLKDTKSRPK.[Q]	Q9GZR7	Q9GZR7 [2-11]	2.481	5.381	0.00414336	0.0179623	0.0172096	0.0592624	95	1.6	242.9	8.1	203587	639042	900670	7.88371e+06	6.9126e+06	2.78363e+06			139259	20451.4	12456.5	33177.3	2.86496e+06	3.02003e+06	4.59301e+06	5.08907e+06	3.57197e+06	5.38841e+06			145388	96699.7	125233	243484	High	Peak Found	Peak Found	High	High	High	Not Found	Not Found	High	Peak Found	Peak Found
High	KLKDYLRSK	[E].KLKDYLRSK.[E]	Q9UN37	Q9UN37 [69-77]	0.469	0.732	0.111319	0.53729	0.317007	0.849539	238.6	3.2	112	2	169180	285831	1.42376e+06	3.53521e+06	3.20461e+06	1.2156e+06			6458.84	45078.5	17595.7		410070	488995	997928	779610	462884	909031				10944.9	34839.7	4728.39	Peak Found	High	High	High	High	High	Not Found	Not Found	Peak Found	Peak Found	Peak Found
High	KIKEHVRSK	[K].KIKEHVRSK.[T]	O15205	O15205 [32-40]	100	40.756	1e-17	4.1239e-07	5.69014e-17	1.76726e-06	2.2	0.2	285.1	10.8				34001.8	52780.6	25200.3	2179.74		6438.99				3.04599e+06	5.53384e+06	4.12718e+06	4.68398e+06	3.90583e+06	9.43947e+06			235436	117408	3740.56	292520	Not Found	Not Found	Not Found	Peak Found	Peak Found	Peak Found	Peak Found	Not Found	Peak Found	Not Found	Not Found
High	EVQDGKVISSREQVHQTTR	[E].EVQDGKVISSREQVHQTTR.[-]	Q04695	Q04695 [414-432]		0.976		0.937724		0.993939		187		189.3									148773	105209	85500.3	112343									309552	50233.1	36049.4	241069	Not Found	Not Found	Not Found	Not Found	Not Found	Not Found	Not Found	Not Found	High	High	Peak Found
High	KLKEKFQHY	[Q].KLKEKFQHY.[P]	Q9NV06	Q9NV06 [376-384]	0.621	3.22	0.329546	0.118978	0.681121	0.307964	222	4	156	9.9		148504	498852	1.45664e+06	1.45537e+06				15436.3	17260.6		4323.85	238214	577203	620900	712453	336641	904834			52557.3	27373			Not Found	Peak Found	Peak Found	Peak Found	High	Not Found	Not Found	Not Found	Peak Found	Peak Found	Not Found
High	EVPKPFPTHY	[G].EVPKPFPTHY.[K]	Q86W56	Q86W56 [493-502]	0.977	1.056	0.970829	0.921818	0.995656	0.993939	190.5	11.5	156.9	12.7	623091	507237	3.9697e+06	7.33713e+06	3977061	1.96154e+06			228578	178812	95934.9	159910	3.72352e+06	1.77966e+06	4.56787e+06	2.6467e+06	886467	1.99657e+06	78751.9	38356.7	762914	245995		185443	High	High	High	High	High	High	Not Found	Not Found	Peak Found	Peak Found	Peak Found
High	EVTDEDTVKRY	[V].EVTDEDTVKRY.[F]	Q9UBH6	Q9UBH6 [40-50]	2.172	1.169	0.311052	0.912068	0.656786	0.993939	103.1	4.7	269.6	6.6	340570	75131.5	359193	817904	749704	398896	29400.8		17160.2	46907.2	13843.4	11787.8	1.56436e+06	649589	1.34632e+06	887346	721981	1.10417e+06	33080.4	10205.8	68431.9	38922.9	17868.5	14305.1	Peak Found	Peak Found	High	High	High	High	Peak Found	Not Found	Peak Found	Peak Found	Peak Found
High	KTLETVPLERKK	[E].KTLETVPLERKK.[R]	P22626	P22626 [3-14]	1.29	1.755	0.913388	0.425731	0.990437	0.756841	164	9.5	243.1	16.6	68021.7	37718.8	270727	506939	438001	188243			13037.6				329182	192180	442568	358857	139905	340003			24906.6			21019.7	Peak Found	Peak Found	High	High	High	Peak Found	Not Found	Not Found	Peak Found	Not Found	Not Found
High	KPKATEEQLKT	[H].KPKATEEQLKT.[V]	P02769	P02769 [559-569]	1.004	1.279	0.995943	0.798423	0.999935	0.97735	190.9	11	187.7	14.1	2.35333e+06	1.26254e+06	1.71296e+06	3.5183e+06	2.3259e+06	1.33767e+06	297975	202256	133166	18729.6	67878.3	99560.4	2817770	1.16153e+06	2.1949e+06	2.89218e+06	1.75456e+06	1.6854e+06	296283	181793	164695	41454.4	101946	131630	High	High	High	High	High	High	High	High	Peak Found	Peak Found	Peak Found
High	EVIKLKGYTNW	[Y].EVIKLKGYTNW.[A]	P07195	P07195 [241-251]	1.596	0.667	0.835428	0.483554	0.969514	0.808998	75.1	73.2	126.9	48.9	170022		255332	1.17e+06					344440	179885			1.56968e+06		336746	322860		553210					92235.5	299230	Peak Found	Not Found	High	High	Not Found	Not Found	Not Found	Not Found	Peak Found	Peak Found	Not Found
High	KSRDSFLKR	[S].KSRDSFLKR.[V]	P46778	P46778 [100-108]	1.409	1.867	0.698832	0.436879	0.942539	0.768805	134	3.8	207.4	6.9		70993.8	629170	1.5085e+06	959973	554196			27446.5	8005.06	13990.6	22586.6	832143	656328	1.91528e+06	1.13916e+06	600694	1.64461e+06	6820.38	13330.1	69251.2	35682.2	29283.7	66854.8	Not Found	Peak Found	Peak Found	High	High	Peak Found	Not Found	Not Found	Peak Found	Peak Found	Peak Found
High	KSSIISKKK	[A].KSSIISKKK.[R]	P46100	P46100 [799-807]	1.296	0.668	0.999438	0.452607	0.999935	0.784371	201	13.9	252.1	9.5	50853.7	105804	383011	1.08165e+06	865436	361887			45578	29167.2	13789	22772.8	551200	320792	1.01025e+06	686415	264619	395677		8618.46	46682.3	17610.4	9853.06	21208.5	Peak Found	Peak Found	Peak Found	High	High	High	Not Found	Not Found	Peak Found	Peak Found	Peak Found
High	KSYSFIARMK	[N].KSYSFIARMK.[A]	Q8IWX8	Q8IWX8 [901-910]	1.279	2.534	0.973311	0.210437	0.995656	0.478636	113.6	27.1	136.9	58.7	207617	58234.1	660890	443740	198397	128801	82500.7	12478.6	48344.3	51079.2	13335.2		412627	211632	707578	230487	173622	259597	119256	91566.4	177893	92329	79460.3	125886	Peak Found	Peak Found	High	Peak Found	Peak Found	Peak Found	Peak Found	Peak Found	Peak Found	Peak Found	Peak Found
High	EVFDKDLSKL	[G].EVFDKDLSKL.[K]	Q9Y4D1	Q9Y4D1 [1044-1053]	0.973	0.813	0.82421	0.638815	0.967379	0.909953	124.9	41.6	104.7	37.6	436323	1.9579e+06	695002	954212	4.17325e+06	2.95081e+06	652974	526944	987424	314912	317397	392900	693734	1.85866e+06	788587		1.14653e+06	3.20786e+06	170222	486297	590050	200253	348323	922107	Peak Found	Peak Found	Peak Found	Peak Found	Peak Found	Peak Found	Peak Found	Peak Found	Peak Found	Peak Found	Peak Found
High	KTASLSGRTK	[L].KTASLSGRTK.[L]	Q9NTX5	Q9NTX5 [13-22]	1.106	1.131	0.997988	0.976636	0.999935	0.999743	171.3	9.3	189.4	8.5	111901	231125	893802	2.1577e+06	1.77248e+06	838745	5742.52	6707.48	62417.8	52717.3	41967.8	58225	494142	895354	1.32159e+06	1.02402e+06	776811	1038264	13343	20764.2	70128.6	47952.6	38178.3	60040.1	Peak Found	Peak Found	High	High	High	High	Peak Found	Peak Found	Peak Found	Peak Found	Peak Found
High	KTKAPPLSK	[K].KTKAPPLSK.[K]	Q8IY37	Q8IY37 [58-66]	3.741	2.232	0.170662	0.237691	0.43345	0.519587	80.8	4.5	272.8	8.7	100987	36457.6	243757	520281	281219	138325			11706.8	10589.3	5323.86	9736.95	976048	442831	1.02802e+06	666360	386679	577125	17457.2	10878.1	41009.4	22665.8	14133.1	28839.4	Peak Found	Peak Found	High	High	High	High	Not Found	Not Found	Peak Found	Peak Found	Peak Found
High	KTKEAVLLLK	[K].KTKEAVLLLK.[K]	P36578	P36578 [163-172]	1.734	2.726	0.0515889	0.176721	0.16817	0.419302	134.6	5.9	250.7	14.1	1.73843e+06	926169	5.94834e+06	1.03219e+07	8.9825e+06	5.30633e+06		38753.8	521007	244298	227488	431863	1.421e+07	7.14289e+06	1.13765e+07	9.74397e+06	2.78723e+06	11244638	455756	276839	2.24517e+06	642519	542529	1.80112e+06	High	High	High	High	High	High	Not Found	Peak Found	High	High	High
High	KTKEAVLLLKK	[K].KTKEAVLLLKK.[L]	P36578	P36578 [163-173]	1.033	2.973	0.734894	0.123268	0.951971	0.316681	153.8	7.7	140.3	22.8			110052	295295	370339	156678			10719.4				167717	140753	369202	229688	82939.4	398336			31864.7		15490.3	33712.9	Not Found	Not Found	Peak Found	High	High	High	Not Found	Not Found	Peak Found	Not Found	Not Found
High	KTKEHKQLLK	[E].KTKEHKQLLK.[N]	Q99615	Q99615 [359-368]	1.424	2.028	0.880683	0.314163	0.98034	0.624054	180.5	6.6	239.3	13.4		11862.8	93947.3	229576	170241	49942.1			3433.97				76539.7		225374	157790		98406.1			9783.17	4959.72			Not Found	Peak Found	Peak Found	Peak Found	Peak Found	Peak Found	Not Found	Not Found	Peak Found	Not Found	Not Found
High	KTKELMTKVNK	[Q].KTKELMTKVNK.[Q]	Q13352	Q13352 [138-148]	2.448	100	0.430626	1e-17	0.784131	4.47423e-17	144.8		354.6	13.6	60494.6		213810	432685									523443		575710	311546					20017.4				Peak Found	Not Found	High	High	Not Found	Not Found	Not Found	Not Found	Not Found	Not Found	Not Found
High	KTKESSEYLK	[E].KTKESSEYLK.[C]	O75153	O75153 [1186-1195]	2.108	1.63	0.473083	0.512532	0.821388	0.831234	117.2	9.6	247	15.6		18731.8	11840.4	179261	155158	75026.6					6114.7		215848	106823	244873		116697	158128		13060.5				7604.15	Not Found	Peak Found	Peak Found	Peak Found	Peak Found	Peak Found	Not Found	Not Found	Not Found	Not Found	Peak Found
High	EVDGKADGAEAKPAE	[E].EVDGKADGAEAKPAE.[-]	P35579	P35579 [1946-1960]	0.306	0.424	0.0255486	0.131133	0.0901716	0.332748	183.9	15	76.8	7.1	123447	24290.6	282170	2.52992e+06	2.17787e+06	335125	18505.6		17769	33879.3	39962.8		90789	12247.7	343342	82048.8	181562	229876	14471.3		15514.8		7488.36	9719.58	Peak Found	Peak Found	High	High	High	Peak Found	Peak Found	Not Found	Peak Found	Peak Found	Peak Found
High	EVDEQMLNVQNK	[K].EVDEQMLNVQNK.[N]	Q13885; P07437; P68371	Q13885 [325-336]; P07437 [325-336]; P68371 [325-336]		0.01		1e-17		4.47423e-17		658.7									282510	99814.3																	Not Found	Not Found	Not Found	Not Found	Not Found	Not Found	High	High	Not Found	Not Found	Not Found
High	KTKLGKELQQK	[E].KTKLGKELQQK.[K]	O75116	O75116 [890-900]	0.807		0.55001		0.873269		214.6		222.4			22313.2	124220	286323	260258	91711.5							124912	67072.9	182543	132695	81712.8	141890							Not Found	Peak Found	High	High	High	Peak Found	Not Found	Not Found	Not Found	Not Found	Not Found
High	KTKSVNVREK	[L].KTKSVNVREK.[V]	Q9NUY8	Q9NUY8 [495-504]	1.143	0.887	0.882598	0.686543	0.98034	0.937569	194.8	9.6	222.7	9.6	26662.2	40207.8	189026	520387	391334	175146		2360.26	13807	8290.47	8926.39	12220.4	165899	132610	345286	260795	165959	261775	1707.5	2011.16	14480.1	10817.9	7360.59	16335.6	Peak Found	Peak Found	High	High	High	Peak Found	Not Found	Peak Found	Peak Found	Peak Found	Peak Found
High	EVAEVKISHF	[E].EVAEVKISHF.[P]	Q8IZT6	Q8IZT6 [73-82]	1.671	5.039	0.0694492	0.00908895	0.215165	0.0313844	158.3	4.7	261.3	17.8	4.87172e+06	2.83885e+06	1.84755e+07	3.17546e+07	2.27931e+07	1.40055e+07	137514	30915.5	1.81628e+06	238229	950889	1.35208e+06	3.74349e+07	1.88925e+07	3.83768e+07	23229751	9.51668e+06	30372607	1.91074e+06	711043	6.37381e+06	1.71256e+06	1.44285e+06	4669739	High	High	High	High	High	High	Peak Found	Peak Found	High	High	High
High	KTKTEQFQARK	[I].KTKTEQFQARK.[K]	Q9H501	Q9H501 [836-846]	3.624	2.407	0.0693079	0.24322	0.214837	0.527946	92.6	5	335.5	9.2	51524.4	92950.5	370627	918404	829645	287616		2254.88	18183.9	32123.5	9822.85	17653.9	1.5403e+06	780811	1.42458e+06	1.43518e+06	831034	982703	7268.67	23241.8	78653.5	50118.9	25257.8	41765.5	Peak Found	Peak Found	Peak Found	High	High	Peak Found	Not Found	Peak Found	Peak Found	Peak Found	Peak Found
High	KTIDKKTFYK	[L].KTIDKKTFYK.[T]	Q15545	Q15545 [78-87]	0.902	1.561	0.690289	0.563818	0.938769	0.86869	205.4	6	207.7	9.1	273584	341461	523334	1.26841e+06	1.28281e+06	551542	15604.7				9271.58	15814.4	643118	458674	661600	750312	317267	366076	25423.4		17743.8	24683.6	6809.64	23710.6	Peak Found	Peak Found	Peak Found	High	High	Peak Found	Peak Found	Not Found	Not Found	Not Found	Peak Found
High	KTIDMELVKRK	[C].KTIDMELVKRK.[R]	P01137	P01137 [34-44]	1.037	1.114	0.83561	0.988385	0.969514	0.999944	217.2	10.1	225.3	11.3	168837	99751.1	683355	1.21901e+06	1.18947e+06	529422			37640.5			20869.1	801756	485571	1.08077e+06	204690	268468	896495		10905.3	64084.8		15205.6	78297.6	Peak Found	Peak Found	High	High	High	Peak Found	Not Found	Not Found	Peak Found	Not Found	Not Found
High	ETYVPKAFDEKLFTF	[D].ETYVPKAFDEKLFTF.[H]	P02769	P02769 [518-532]	100	0.552	1e-17	0.249914	5.69014e-17	0.537221		225.4	33.6	124.4							635258	392907					74501.9						678031	372845		187105		203754	Not Found	Not Found	Not Found	Not Found	Not Found	Not Found	High	High	Not Found	Not Found	Not Found
High	ETYVPKAFDEKLF	[D].ETYVPKAFDEKLF.[T]	P02769	P02769 [518-530]	1.422	1.156	0.674719	0.898133	0.93448	0.993546	41.5	138	68.8	162.9	4.46021e+06	2.48582e+06	757796	567476	501660	584084	2.12258e+06	1.17935e+06	3721859	2.30032e+06	2054077	2.97471e+06	5.00717e+06	2.3246e+06	1.10149e+06	174936		818804	2.46563e+06	1.11216e+06	2.92254e+06	3.55998e+06	2572536	2.64518e+06	High	High	High	Peak Found	Peak Found	High	High	High	High	High	High
High	ETYVPKAFDEKL	[D].ETYVPKAFDEKL.[F]	P02769	P02769 [518-529]	0.942	1.43	0.769212	0.715955	0.961893	0.94957	161.5	28.5	161.1	36.3	1.46067e+06	1.01375e+06	1.17841e+06	1.80421e+06	564676	496263	465012	262943	193043		43829.9	85142.1	1.42853e+06	911495	1.40155e+06	1.26583e+06	162400	938460	455070	214748	443704	226640	64838.6	266670	High	High	High	High	High	High	High	High	Peak Found	Not Found	Peak Found
High	ETYVPKAFDEK	[D].ETYVPKAFDEK.[L]	P02769	P02769 [518-528]	1.004	1.143	0.877352	0.916485	0.98034	0.993939	171.8	16.5	173.7	21.6	3.10355e+06	842399	1.61271e+06	1.80804e+06	877984	752685	495371	173155	114367	67879.7		91316.6	3.11622e+06	893838	1.61819e+06	1.9756e+06	553880	824246	517046	184468	157474	91433.2	83294.3	141443	High	High	High	High	High	High	High	High	Peak Found	Peak Found	Not Found
High	EVFIHKDKGF	[G].EVFIHKDKGF.[G]	Q15233	Q15233 [102-111]	0.289	1.54	0.000949738	0.612187	0.00419797	0.896289	334	10.2	106.1	12.5	877400	533668	4.21108e+06	9.38245e+06	6383457	3.04277e+06	27712.3	48627.1	302164	140848	84466.1	327954	1.27942e+06	767341	1.5918e+06	1.11538e+06	598652	1.15835e+06	104005	28310.3	709411	1.50619e+06	53406.2	173034	High	High	High	High	High	High	Peak Found	Peak Found	Peak Found	Peak Found	Peak Found
High	KSIVFHRKK	[A].KSIVFHRKK.[N]	P62826	P62826 [134-142]	0.737	0.718	0.471741	0.524145	0.82073	0.840709	257	5.4	186.7	3.7			492310	1.34327e+06	1.4798e+06	471578			20064.2		3885.83	17126.4	329388	498411	1.11917e+06	697954	500095	963943		5528.29	40351.4	12302.9	4579.8	11852.7	Not Found	Not Found	High	High	High	High	Not Found	Not Found	Peak Found	Not Found	Peak Found
High	KSINNAEKRGK	[L].KSINNAEKRGK.[R]	P62244	P62244 [12-22]	1.516	0.872	0.490692	0.727185	0.835278	0.953703	117.4	6.8	257.6	5.6	10131.1	273467	457742	2.59475e+06	3.5014e+06	1.30675e+06			27127.8	31836	62895.3	88206.7	182199	1.58275e+06	1.29925e+06	1.81998e+06	2.15629e+06	2.8046e+06	10278	27942.1	27610.5	49078.9	63434.3	135266	Peak Found	High	High	High	High	High	Not Found	Not Found	Peak Found	Peak Found	Peak Found
High	KSLIVEGKREK	[E].KSLIVEGKREK.[K]	P35659	P35659 [50-60]	1.108	100	0.758993	1e-17	0.959742	4.47423e-17	198.6		220.1	16.1	40955	40832.9	364869	621690	549232	271452							294710	192330	554743	425911	229995	412834			34946.6	18627.2			Peak Found	Peak Found	High	High	High	High	Not Found	Not Found	Not Found	Not Found	Not Found
High	KQAEIVKRL	[H].KQAEIVKRL.[NS]	Q04727	Q04727 [83-91]	1.068	0.93	0.817939	0.882724	0.967155	0.99014	227.6	7	205.6	5.8	1.21342e+06	583950	3.90745e+06	6.99402e+06	5.06663e+06	2.95634e+06		14300.4	222619	96694	104678	182582	5.54457e+06	2.10237e+06	5.12953e+06	2.29053e+06	1.31303e+06	4.1169e+06	78864.8	65617.3	407702	93563.1	67430.1	313298	Peak Found	High	High	High	High	High	Not Found	Peak Found	High	High	Peak Found
High	KQKEVEQLIK	[L].KQKEVEQLIK.[K]	P25789	P25789 [229-238]	5.715	100	0.0197571	1e-17	0.0717362	4.47423e-17	58.1		312.5	7.6	82529.6		197620	310807									1.13036e+06	657261	1.77505e+06	1.00034e+06	480348	1.21975e+06	25918.7						Peak Found	Not Found	Peak Found	Peak Found	Not Found	Not Found	Not Found	Not Found	Not Found	Not Found	Not Found
High	KQKEVEQLIKK	[L].KQKEVEQLIKK.[H]	P25789	P25789 [229-239]	5.777	8.097	5.97229e-10	0.000874814	3.26643e-09	0.00337912	48.6	1.4	310.9	10.4	1.5164e+06	604692	6.02756e+06	1.3646e+07	8.35617e+06	4.08274e+06	18302.5	19880.1	345113	140930	145960	301862	3.78661e+07	20175132	3.88547e+07	3.15152e+07	1.40923e+07	3.20207e+07	410081	521104	2.78306e+06	1.14575e+06	977564	2.39795e+06	High	High	High	High	High	High	Peak Found	Peak Found	High	Peak Found	Peak Found
High	KQKEVEQLIKK	[L].KQKEVEQLIKK.[H]	P25789	P25789 [229-239]	6.232	100	0.00353948	1e-17	0.0148028	4.47423e-17	48.7		247.7	7.5	43296.4	43814	256700	343893	431292	281669							1.48856e+06	1.25575e+06	1.88649e+06	575882	494642	3.79026e+06	17125.5	20469.5	119626	39181.9	43419.2	93621	Peak Found	Peak Found	Peak Found	Peak Found	Peak Found	Peak Found	Not Found	Not Found	Not Found	Not Found	Not Found
High	EVIGHYPGSSF	[S].EVIGHYPGSSF.[Q]	Q969W9	Q969W9 [234-244]	0.784	1.383	0.393975	0.667259	0.753333	0.9284	271.2	22.5	205.5	13.3	8.6978e+06	5.58414e+06	31455218	47971484	38567924	22862930	331347	249119	3.87539e+06	2.64575e+06	1.86305e+06	2.7551e+06	2.5931e+07	1.49107e+07	2.94696e+07	1.84118e+07	9221571	2.24179e+07	1.1513e+06	666446	6.0926e+06	1.50879e+06	928163	3.73279e+06	High	High	High	High	High	High	High	High	High	High	High
High	KQKIIDEKSQK	[E].KQKIIDEKSQK.[K]	Q8IY21	Q8IY21 [1182-1192]	7.184	1.51	0.0113808	0.613692	0.0432671	0.897974	40.7	14.6	292.4	22.1						14773.2						5309.55	54565.6	60201.4	196640	159987	86959.5	129520			12112.7	6655.74		8019.16	Not Found	Not Found	Not Found	Not Found	Not Found	Peak Found	Not Found	Not Found	Not Found	Not Found	Not Found
High	EVIEKKPEKF	[R].EVIEKKPEKF.[K]	Q92539	Q92539 [777-786]	0.838	0.899	0.61787	0.750221	0.912574	0.963199	181.1	8.4	208.8	5.5		111770	611547	1.27642e+06	1.07399e+06	537211			39230.4		20435.1		683700	475992	734659	726741	314448	851771		18626.2	67429.1	18119.5	9685.7	48204.1	Not Found	Peak Found	High	High	High	High	Not Found	Not Found	Peak Found	Not Found	Peak Found
High	KQLEEEKRRQK	[L].KQLEEEKRRQK.[I]	Q9BQE4	Q9BQE4 [105-115]	1.639	0.979	0.617569	0.853398	0.912401	0.985315	140.4	10.5	251.4	8.9	99595	95970.8	315817	2.21577e+06	1.36846e+06	560131			15834.6	31892.8	30804.5	44004.2	852741	641144	354658	875842	665379	962807	2070.16	16306.8	45419.6	30684.2	23428.8	55077.4	Peak Found	Peak Found	Peak Found	High	High	Peak Found	Not Found	Not Found	Peak Found	Peak Found	Peak Found
High	KQIKKQTALVELLK	[E].KQIKKQTALVELLK.[H]	P02769	P02769 [544-557]	0.781	0.821	0.54452	0.60396	0.870348	0.893192	135.3	60	116.7	75.7	600424	380002	665920	924011	730035	491795	250994	151868	1.29909e+06	313046	221671	763459	603481	359698	545317	209390		596715	147828	122779	619009	418481	298568	634367	Peak Found	High	High	Peak Found	High	High	Peak Found	High	High	Peak Found	Peak Found
High	KQLIEKRIGK	[L].KQLIEKRIGK.[E]	O60763	O60763 [565-574]	1.148	1.393	0.788139	0.709325	0.96263	0.948353	181.4	7.9	209	11	43608.5	39099.8	386971	682368	432770	175765						11329.7	429232	133040	513825	361004	141223	250109			15783.4		7466.9	16243.6	Peak Found	Peak Found	Peak Found	High	High	High	Not Found	Not Found	Not Found	Not Found	Not Found
High	KQRDSEIMQQK	[R].KQRDSEIMQQK.[Q]	P84101	P84101 [37-47]	2.294	1.113	0.273338	0.981821	0.601912	0.999944	129.5	8.2	305.4	9.1	138622	79077.8	515626	1.32924e+06	837776	311791			33400.7	22183.9	21697.9	28802.3	1.15343e+06	733267	1.47106e+06	990973	559481	902630	28347.6	18550	75750.9	27899.3	19708.1	48002.3	Peak Found	Peak Found	High	High	High	Peak Found	Not Found	Not Found	Peak Found	Peak Found	Peak Found
High	EVIKLKGYTSW	[Y].EVIKLKGYTSW.[A]	P00338	P00338 [240-250]	1.25	0.172	0.792852	0.00204516	0.96263	0.00765307	102.7	146.8	126.4	25.2	809381		965799	3.82067e+06					2.0573e+06	926503			4.77519e+06		1188298	1.04455e+06					237147				Peak Found	Not Found	High	High	Not Found	Not Found	Not Found	Not Found	Peak Found	High	Not Found
High	KSEIAHRFK	[H].KSEIAHRFK.[D]	P02769	P02769 [28-36]	0.951	1.403	0.862902	0.666312	0.977493	0.927911	185.8	6.9	187.6	11.3	1.33817e+06	2.2828e+06	6.69058e+06	1.26134e+07	1.10376e+07	4.75471e+06	179707	399042	445633	111224	174006	244083	2.89624e+06	2.32246e+06	8.66041e+06	9.8147e+06	5.9071e+06	5.49171e+06	108537	369625	383906	365973	320598	306561	High	High	High	High	High	High	High	High	High	High	High
High	KSEIAHRFKDL	[H].KSEIAHRFKDL.[G]	P02769	P02769 [28-38]	0.483	1.391	0.0102684	0.663445	0.0393341	0.92585	262.2	16.8	126.4	13.6	2.00355e+06	2.13512e+06	5.67111e+06	8.56261e+06	7.61958e+06	4.67023e+06	48301.5	340003	328954	50314.9		391513	1.94938e+06	1.71893e+06	4.73824e+06	3.20592e+06	555819	3.15767e+06	10167	301596	539833	230573	235057	549654	High	High	High	High	High	High	Peak Found	High	High	Peak Found	Not Found
High	KSEIAHRFKDLG	[H].KSEIAHRFKDLG.[E]	P02769	P02769 [28-39]	0.631	1.537	0.104804	0.555426	0.303256	0.861169	226.6	6.1	164.5	15.8	5.19876e+06	4.40047e+06	8.53672e+06	1.38572e+07	9.67734e+06	5.83772e+06	189494	493203	730493	132484		22934	5.16696e+06	4.24749e+06	6.99087e+06	5.08249e+06	1.10085e+06	5.61016e+06	203617	490785	957419	201502		635694	High	High	High	High	High	High	Peak Found	High	High	Peak Found	Not Found
High	KSEIAHRFKDLGE	[H].KSEIAHRFKDLGE.[E]	P02769	P02769 [28-40]	0.668	0.502	0.336798	0.292667	0.690463	0.596295	231	21.1	154.4	10.6	777071	839871	1.1472e+06	1.69889e+06	1.46411e+06	1221504		138542	84368				831611	674025	1.00957e+06	752233	151530	1.02249e+06				54326.7			Peak Found	Peak Found	Peak Found	High	Peak Found	High	Not Found	Peak Found	Peak Found	Not Found	Not Found
High	KSEIAHRFKDLGEE	[H].KSEIAHRFKDLGEE.[H]	P02769	P02769 [28-41]	0.583	0.447	0.230487	0.253547	0.535155	0.543082	210.5	30.7	169.3	13.7	945297	959568	1.01818e+06	1.64549e+06	1.52084e+06	1.02906e+06		149202					899881	786016	943920	492927	58497.4	862126			94286.5	47130.5			Peak Found	High	High	High	High	High	Not Found	Peak Found	Not Found	Not Found	Not Found
High	KSFTPDHVVYARSKTAVYK	[R].KSFTPDHVVYARSKTAVYK.[V]	Q6NZI2	Q6NZI2 [299-317]																																			Not Found	Not Found	Not Found	Not Found	Not Found	Not Found	Not Found	Not Found	Not Found	Not Found	Not Found
High	EVFTGHMGKL	[A].EVFTGHMGKL.[V]	P06576	P06576 [472-481]	0.707	1.452	0.223527	0.653651	0.526457	0.91947	263	6.2	176.4	6	3.94913e+06	1.97366e+06	12544577	2.07105e+07	1.71851e+07	8337025	37363	27749.5	679951	253406	228965	477000	1.17571e+07	6.09765e+06	1.14644e+07	5.13515e+06	3.81741e+06	7.72081e+06	318978	128082	1.02899e+06	166637	172239	628973	High	High	High	High	High	High	Peak Found	Peak Found	High	Peak Found	Peak Found
High	KSHPPPPEK	[L].KSHPPPPEK.[-]	A0A0U1RRE5	A0A0U1RRE5 [60-68]	1.108	1.311	0.713623	0.73375	0.945279	0.955271	150.5	7.3	171.5	7.7	305424	5.76768e+06	2.41019e+07	5.37215e+07	5.495e+07	2.54802e+07	29389.1	143308	1.30497e+06	1.23803e+06	1.16209e+06	1.52834e+06	1.94699e+06	2.32591e+07	4.20905e+07	2.88891e+07	2.76079e+07	3.7271e+07	188256	531066	2.06325e+06	1.34427e+06	1.187e+06	1.70694e+06	High	High	High	High	High	High	Peak Found	High	High	High	High
High	KSKDISKTFRK	[L].KSKDISKTFRK.[I]	Q14651	Q14651 [84-94]	0.75	1.046	0.463259	0.881699	0.813882	0.989743	211.9	12.1	215.2	12.7		18121.6	111849	255710	283917	99091.6						6398.04	56248.9	65331	202163	145324	92247.7	139926						6693.47	Not Found	Peak Found	High	High	High	Peak Found	Not Found	Not Found	Not Found	Not Found	Not Found
High	KSKIETEIKNK	[E].KSKIETEIKNK.[M]	Q9HB71	Q9HB71 [33-43]	2.389	2.984	0.306238	0.0862846	0.650157	0.236257	127.3	5.2	319.6	15.6	19285.8	21567.4	119165	297444	261421	102425						4534.64	286861	174683	366426	272586	179599	282466			13531.7		6595.32	15420	Peak Found	Peak Found	High	High	High	Peak Found	Not Found	Not Found	Not Found	Not Found	Not Found
High	KSKNILFVITK	[RW].KSKNILFVITK.[PL]	Q13765	Q13765 [98-108]	28.778	5.043	1e-17	0.0214781	5.69014e-17	0.0698562	9.2	11.3	339.7	57.1		52022.4	170488		258999	75272.2			139064				6.61471e+06	4.35658e+06	5.52549e+06	3.13645e+06	377210	3.99861e+06	433299	336008	3.35593e+06	938979	523746	2.24351e+06	Not Found	Peak Found	Peak Found	Not Found	Peak Found	Peak Found	Not Found	Not Found	Peak Found	Not Found	Not Found
High	EVFPEHLARF	[M].EVFPEHLARF.[Y]	Q9NRM7	Q9NRM7 [761-770]	1.871	0.384	0.655671	0.154206	0.929825	0.378626	122.1	69.7	180	24.8	159493	75773.4	376864	602805	377009	219383			254523	162470	98494.8	165915	785480	396908	705235	291824		423864	58339.5	32279.9	336450		40399.4	202634	Peak Found	Peak Found	High	High	Peak Found	Peak Found	Not Found	Not Found	Peak Found	Peak Found	Peak Found
High	KSEIAHRFKD	[H].KSEIAHRFKD.[L]	P02769	P02769 [28-37]	1.062	1.317	0.829366	0.727336	0.967741	0.953703	179.1	8.7	189.6	11.4	6.56393e+06	8.51344e+06	1.78204e+07	3.20441e+07	2.43237e+07	1.26774e+07	771706	1.56306e+06	1.16594e+06	382686	343771	685205	1.15043e+07	8.36421e+06	2.20834e+07	2.79109e+07	1.53654e+07	1.64882e+07	1.07238e+06	1.36779e+06	943295	973015	834730	749053	High	High	High	High	High	High	High	High	High	High	High
High	RQFPGSHRVK	[R].RQFPGSHRVK.[R]	Q15006	Q15006 [81-90]	2.932	100	0.261192	1e-17	0.584688	4.47423e-17	71.9		321.1	16.5	25422.2	5042.37	144352	317812	100078	9927.6							225300	75142.7	290969	252633	130633		5589.98		20431.9	12756.6	10541.7		Peak Found	Peak Found	Peak Found	High	High	Peak Found	Not Found	Not Found	Not Found	Not Found	Not Found
High	DTQLHLDDALRGQEDLK	[K].DTQLHLDDALRGQEDLK.[E]	P11055	P11055 [1653-1669]	1.266	9.474	0.925071	0.00122751	0.990592	0.0046811	157.4	28.9	199.2	273.4	490055						129636					62237.8	585289	657251								1.24642e+06	581029		Peak Found	Not Found	Not Found	Not Found	Not Found	Not Found	Peak Found	Not Found	Not Found	Not Found	Not Found
High	ALTNGIYPHKLVF	[F].ALTNGIYPHKLVF.[-]	Q02878	Q02878 [276-288]	0.01	0.308	1e-17	0.0508471	5.69014e-17	0.150954	81.2	299.9		92.4			76297.5	196517	225267				680055	620118	1.012e+06	774611									208611	291575	206996	239516	Not Found	Not Found	Peak Found	Peak Found	Peak Found	Not Found	Not Found	Not Found	High	High	High
High	AIGGGLSSVGGGSSTIK	[R].AIGGGLSSVGGGSSTIK.[Y]	P02538	P02538 [534-550]	0.01	0.803	1e-17	0.6736	5.69014e-17	0.93213	119.2	119.4		121.3	155010			158879				86493.1		365456	285815	66936							159743	76125.9		209447	170811	142441	Peak Found	Not Found	Not Found	Peak Found	Not Found	Not Found	Not Found	Peak Found	Not Found	High	High
High	TIGGGDDSFNTFFSETGAGK	[K].TIGGGDDSFNTFFSETGAGK.[H]	Q71U36; P68363	Q71U36 [41-60]; P68363 [41-60]	1.489	0.01	0.818744	1e-17	0.967155	4.47423e-17	82.8	179.5	123.2			91295.6					225423	173863					187847	98309.1											Not Found	Peak Found	Not Found	Not Found	Not Found	Not Found	High	High	Not Found	Not Found	Not Found
High	TILLPKRPPK	[I].TILLPKRPPK.[T]	Q9BT43	Q9BT43 [130-139]	0.377	100	0.0254103	1e-17	0.0897358	4.47423e-17	245		129.4	4.8		277018	1680966	3.43186e+06	3162561	1.31749e+06								518227	1193163	887431	225638	951238		11718.5	91244.6				Not Found	High	High	High	High	High	Not Found	Not Found	Not Found	Not Found	Not Found
High	TIIPLISQCTPK	[K].TIIPLISQCTPK.[V]	P40926	P40926 [204-215]	100	100	1e-17	1e-17	5.69014e-17	4.47423e-17			283.6	516.4														56943		450274	233668					540268	335175		Not Found	Not Found	Not Found	Not Found	Not Found	Not Found	Not Found	Not Found	Not Found	Not Found	Not Found
High	ALEEQLQQIRAE	[S].ALEEQLQQIRAE.[T]	P13645	P13645 [413-424]	100	0.681	1e-17	0.559196	5.69014e-17	0.864999		51.3	569.6	34.9							352447	208151	125287	111721	126557	89277.3			1.54887e+06			1.26061e+06						85718.1	Not Found	Not Found	Not Found	Not Found	Not Found	Not Found	High	High	Peak Found	Peak Found	Peak Found
High	TINEVENQVLTR	[R].TINEVENQVLTR.[D]	Q08043	Q08043 [741-752]	100	100	1e-17	1e-17	5.69014e-17	4.47423e-17			322.1	148.1																607852	408968				196780	503216	267198	193423	Not Found	Not Found	Not Found	Not Found	Not Found	Not Found	Not Found	Not Found	Not Found	Not Found	Not Found
High	ALDPEISSGEGLRYQ	[K].ALDPEISSGEGLRYQ.[K]	Q08554	Q08554 [495-509]		0.679		0.566947		0.870941		255.7		173.5											209415	69279.4											81746.1		Not Found	Not Found	Not Found	Not Found	Not Found	Not Found	Not Found	Not Found	Not Found	Not Found	High
High	ALDPEISSGEGLR	[K].ALDPEISSGEGLR.[Y]	Q08554	Q08554 [495-507]		0.555		0.257293		0.547211		292.2		143.5										580951	479665	152188									131814	293283	292977	189456	Not Found	Not Found	Not Found	Not Found	Not Found	Not Found	Not Found	Not Found	Not Found	High	High
High	TLPDTEKQIKKQTALVELLK	[C].TLPDTEKQIKKQTALVELLK.[H]	P02769	P02769 [538-557]	0.932	0.69	0.689863	0.459258	0.938769	0.788823	48.1	225.2	50	202.4	846408	350501	369792	543582		161874	1.03301e+06	678035	4.76284e+06			2.90098e+06	1.90891e+06	536025	391333	377708	142631	99322	863529	462440	1.77822e+06	2.45999e+06	2.02723e+06	1.36043e+06	Peak Found	High	Peak Found	Peak Found	Not Found	Peak Found	High	High	High	Not Found	Not Found
High	TITLEVEPSDTIENVK	[K].TITLEVEPSDTIENVK.[A]	P62987; P62979	P62987 [12-27]; P62979 [12-27]	5.446	0.282	0.089654	0.042237	0.266325	0.128578	36.5	285.3	198.7	80.5					106790		1.13127e+06	616193					581567	397759		1.10714e+06	714589	135578		60848.7		534620	385469	143953	Not Found	Not Found	Not Found	Not Found	Peak Found	Not Found	High	High	Not Found	Not Found	Not Found
High	ALGNTGHEIGR	[H].ALGNTGHEIGR.[Q]	Q6E0U4	Q6E0U4 [105-115]	100	0.461	1e-17	0.228795	5.69014e-17	0.507859		50.8	28.5	68.7							9831.68	13610.6		226928	209183	55431.4	46974.2					20568.3	25755.8	4210.82	81895.3	95584.6	70747.2	79450	Not Found	Not Found	Not Found	Not Found	Not Found	Not Found	Peak Found	Peak Found	Not Found	High	Peak Found
High	TLTSNVADSPRNKKEKSS	[G].TLTSNVADSPRNKKEKSS.[-]	Q15629	Q15629 [357-374]	0.136	0.01	0.00111861	1e-17	0.00490861	4.47423e-17	581.4	9.8	79					308636							5226.09		30190.2			41935	42253.4								Not Found	Not Found	Not Found	High	Not Found	Not Found	Not Found	Not Found	Not Found	Not Found	Peak Found
High	TLVEVSRSLGK	[P].TLVEVSRSLGK.[V]	P02769	P02769 [445-455]	0.817	1.353	0.478056	0.737716	0.824362	0.955808	187.5	18.6	159	23.8	5.00968e+06	3.99837e+06	5.71451e+06	7.94765e+06	8.40162e+06	6.22393e+06	987038	779341	553358	345835	357011	630385	4.01065e+06	3.72704e+06	5.78646e+06	6.68123e+06	4.42217e+06	6.62453e+06	797950	715584	1.10286e+06	585588	520849	972061	High	High	High	High	High	High	High	High	High	High	High
High	TLVEVSRSLGKV	[P].TLVEVSRSLGKV.[G]	P02769	P02769 [445-456]	0.784	1.382	0.50087	0.822564	0.843284	0.980621	212.6	24.2	138.5	32.7	485135	765862	1.41724e+06	1.86178e+06	1.65577e+06	1.59848e+06	171451	224565	134130		147825	172866	585788	749665	1.39815e+06	1.31522e+06	386310	1.28218e+06	188303	234340	228881			313977	Peak Found	High	High	High	High	High	Peak Found	High	Peak Found	Not Found	Peak Found
High	TLVEVSRSLGKVG	[P].TLVEVSRSLGKVG.[T]	P02769	P02769 [445-457]	0.862	1.427	0.604097	0.628974	0.903685	0.902126	170.3	20.9	169.5	25.1	1.77297e+07	9849895	2.44364e+07	3.46345e+07	2.61338e+07	1.75835e+07	5390441	2.59355e+06	2.84418e+06	1.60318e+06	1.37871e+06	2509919	2.02996e+07	9575139	2.45738e+07	2.66289e+07	8.46951e+06	2.1132e+07	5.61669e+06	2.32343e+06	4.57747e+06	2.36215e+06	1.93716e+06	3982604	High	High	High	High	High	High	High	High	High	High	High
High	TLVEVSRSLGKVGT	[P].TLVEVSRSLGKVGT.[R]	P02769	P02769 [445-458]	0.911	1.231	0.679621	0.85326	0.93602	0.985315	170.5	54.5	139.1	67.1	1.21372e+06	873738	546021	724820	633565	440428	297532	216741				40863	1.1968e+06	907351	553155	371106		519287	323621	266819				71229.2	High	Peak Found	Peak Found	Peak Found	High	High	Peak Found	Peak Found	Not Found	Not Found	Not Found
High	TMKGFEYILAK	[K].TMKGFEYILAK.[L]	Q9Y255	Q9Y255 [158-168]	0.946	0.437	0.782422	0.22497	0.96263	0.501786	170.6	53.1	194	21.9	606136	284296	971623	1.97642e+06	1.37465e+06	737169			1.00331e+06		177453	263399	1.13139e+06	962535	1.23259e+06		170897	877770	95954.4	108665	836407		53799.1	438192	Peak Found	Peak Found	Peak Found	High	High	Peak Found	Not Found	Not Found	High	Not Found	Peak Found
High	AHYKLVPQQLAH	[G].AHYKLVPQQLAH.[-]	P10606	P10606 [118-129]	0.318	1.285	0.0323222	0.888469	0.111165	0.992557	202.1	121.4	64.3	166.5			57141.4		328726	293349	164977	128098	188080	99548.9	238476	232183						93379.3	433540	300892	242269	77836.7	97586.3	241042	Not Found	Not Found	Peak Found	Not Found	High	High	Peak Found	High	Peak Found	Peak Found	Peak Found
High	AHSSMVGVNLPQK	[R].AHSSMVGVNLPQK.[A]	P00558	P00558 [172-184]	0.499	1.145	0.149106	0.926486	0.395267	0.993939	257.4	37.9	141.4	47		201122			531593	319937	34626.5	64134.9					224177	175690	44208.2	182056		159649		58936.1	58407.3	119718	24196.4	49419.5	Not Found	Peak Found	Not Found	Not Found	Peak Found	Peak Found	Peak Found	Peak Found	Not Found	Not Found	Not Found
High	AHLTQYKKEPVTTR	[D].AHLTQYKKEPVTTR.[Q]	Q04695	Q04695 [393-406]	1.04	100	0.841262	1e-17	0.970317	4.47423e-17	97		100.8	225.4			40753												38003.5	47224.1					37734.1	237870			Not Found	Not Found	Peak Found	Not Found	Not Found	Not Found	Not Found	Not Found	Not Found	Not Found	Not Found
High	AHGGYSVFAGVGER	[K].AHGGYSVFAGVGER.[T]	P06576	P06576 [226-239]	100	2.113	1e-17	0.33528	5.69014e-17	0.654075		60.8	119.2	128.4							225775	99021.6					293148	112510		1530519					168486	1.16669e+06	592319	133589	Not Found	Not Found	Not Found	Not Found	Not Found	Not Found	Peak Found	High	Not Found	Not Found	Not Found
High	TPDETYVPKAF	[L].TPDETYVPKAF.[D]	P02769	P02769 [515-525]	1.076	1.32	0.816275	0.805771	0.967056	0.977408	165	25.1	167.9	33.1	3.42822e+06	2.11417e+06	2.611e+06	3.07865e+06	2.43083e+06	1.7968e+06	1.14543e+06	516687	407612	359252	185273	280171	3.73113e+06	2.03056e+06	2.90413e+06	3.33326e+06	2.05389e+06	2.26182e+06	1065674	431586	776782	291802	314808	591390	Peak Found	High	High	High	High	High	High	High	High	Peak Found	Peak Found
High	AIAELGIYPAVDPLDSTSR	[R].AIAELGIYPAVDPLDSTSR.[I]	P06576	P06576 [388-406]																																			Not Found	Not Found	Not Found	Not Found	Not Found	Not Found	Not Found	Not Found	Not Found	Not Found	Not Found
High	TIEGIVMAADSAR	[K].TIEGIVMAADSAR.[S]	Q86TD4	Q86TD4 [604-616]	1.318	5.017	0.985569	0.0352563	0.999073	0.109441	126.6	25.3	184.6	127.1		283862	152864	170545	365778	210618	64913.2	27340.8				42147.1	448046	231389	127822	407391	1.22133e+06	195633	206236	81281.8	118704	469645	791378	216814	Not Found	Peak Found	Peak Found	Peak Found	Peak Found	Peak Found	Peak Found	Peak Found	Not Found	Not Found	Not Found
High	ALGNTGHEIGRQAED	[H].ALGNTGHEIGRQAED.[V]	Q6E0U4	Q6E0U4 [105-119]	1.732	0.01	0.628537	1e-17	0.917081	4.47423e-17	125.3	11.4	217.1		197206	706934	38862.5		673327	393404	35786.7	117722		99746.3	33891.5	30037.5		681380											Peak Found	Peak Found	Peak Found	Not Found	Peak Found	Peak Found	Peak Found	Peak Found	Not Found	High	Peak Found
High	AIKAKIMAK	[A].AIKAKIMAK.[K]	Q6P1J9	Q6P1J9 [184-192]	1.137	1.132	0.899288	0.999401	0.985322	0.999944	190.3	5	216.5	5.6	501210	301988	1.33492e+06	2.80049e+06	2.75989e+06	1.24535e+06	5072.4		95544.6	33786.3	27871.1	72542.1	2.26992e+06	1.19822e+06	2.22369e+06	1.3119e+06	1.05571e+06	1.63912e+06	35891.1	28190.5	156599	5571.1	39447.1	99516.1	High	High	High	High	High	High	Peak Found	Not Found	Peak Found	Peak Found	Peak Found
High	TGPNLHGLFGRK	[K].TGPNLHGLFGRK.[T]	P99999	P99999 [29-40]	100	100	1e-17	1e-17	5.69014e-17	4.47423e-17			419.9	380.1																241711					138439	345663			Not Found	Not Found	Not Found	Not Found	Not Found	Not Found	Not Found	Not Found	Not Found	Not Found	Not Found
High	TGTAEMSSILEER	[K].TGTAEMSSILEER.[I]	P25705	P25705 [46-58]	0.919	1.414	0.833802	0.79831	0.969238	0.97735	197.8	14.4	181.8	19.5		765668			2.83371e+06	2292224		128500			166681	175151		713003			2.32612e+06	2.10667e+06		111742		277583	211039	241576	Not Found	Peak Found	Not Found	Not Found	Peak Found	Peak Found	Not Found	Peak Found	Not Found	Not Found	Peak Found
High	TGVSSSTNPFRPQK	[L].TGVSSSTNPFRPQK.[V]	P63218	P63218 [50-63]	0.908	0.617	0.808724	0.498228	0.966447	0.820117	212.9	12.2	175.3	7.5	1.13721e+06	364976	2299543	4.40115e+06	3.31885e+06	1.65805e+06			171368	114498	67562.7	109329	3.74558e+06	1.10323e+06	2.33518e+06	1.6113e+06	722230	1.60484e+06	72876.1	23507.5	221055	65432.1	35110.6	137928	High	High	High	High	High	High	Not Found	Not Found	Peak Found	Peak Found	Peak Found
High	THKSEIAHR	[D].THKSEIAHR.[F]	P02769	P02769 [26-34]	1.162	1.29	0.703282	0.773094	0.943731	0.969375	154.6	9.6	201.5	13	266881	958588	1.5526e+06	3.55446e+06	3.06973e+06	1.65586e+06	33463.2	194628	87511.9	91415.1	109127	137485	492562	843923	2.10914e+06	3.31382e+06	2.4692e+06	2.0712e+06	43466.6	146702	117179	125619	149472	145697	High	High	High	High	High	High	Peak Found	Peak Found	High	High	Peak Found
High	THKSEIAHRF	[D].THKSEIAHRF.[K]	P02769	P02769 [26-35]	0.945	1.274	0.881745	0.803303	0.98034	0.977408	187.7	7.9	185.6	10.1	1.08987e+06	1.70706e+06	3.29088e+06	5.04664e+06	4.44421e+06	2.30994e+06	64769.6	267350	114390	139728	51084.7	118899	1.67423e+06	1.48197e+06	3.57051e+06	4.46703e+06	2.48252e+06	2.99382e+06	42664.9	213476	190540	136177	162319	131458	High	High	High	High	High	High	Peak Found	Peak Found	High	Peak Found	Peak Found
High	THKSEIAHRFK	[D].THKSEIAHRFK.[D]	P02769	P02769 [26-36]	1.026	2.883	0.925897	0.113838	0.990592	0.29808	181.3	1.4	186.1	2.7	19397.7	846877	1.4961e+06	3.48631e+06	2.93202e+06	1.19559e+06	5937.84	18156	17647.5		4837.29		93188.6	916731	2.32452e+06	3.1291e+06	1.24687e+06	1.51074e+06	14436.9	19737.6	58186	51604	8339.44		Peak Found	High	High	High	High	High	Peak Found	Peak Found	Peak Found	Not Found	Peak Found
High	THKSEIAHRFKD	[D].THKSEIAHRFKD.[L]	P02769	P02769 [26-37]	1.069	1.871	0.810326	0.536353	0.966447	0.848729	168.4	6.4	190.6	10.9	1.70189e+06	3.56569e+06	4.38572e+06	8.9774e+06	7.70893e+06	3.57442e+06	22487.1	434726	130013	171353	105979	172980	3.95016e+06	3.81699e+06	5.94427e+06	7.99588e+06	3.63159e+06	5.07874e+06		380495	265519	195237	246987	256835	High	High	High	High	High	High	Peak Found	High	Peak Found	Peak Found	Peak Found
High	AILVDLEPGTMDSVR	[R].AILVDLEPGTMDSVR.[S]	Q13885; P07437	Q13885 [63-77]; P07437 [63-77]	100	0.304	1e-17	0.0770354	5.69014e-17	0.216895		236	96.1	84.4							398857	203570					145299	92703.6						44734.4		144776	101872		Not Found	Not Found	Not Found	Not Found	Not Found	Not Found	Peak Found	High	Not Found	Not Found	Not Found
High	THKSEIAHRFKDL	[D].THKSEIAHRFKDL.[G]	P02769	P02769 [26-38]	0.397	4.691	0.0959085	0.0546049	0.281865	0.161152	230.4	10.7	85.3	58.1	575884	913207	773291	1.79556e+06	1.96174e+06	1.06839e+06	23131.6	124504	47229.8	51144.3	44741.6	23365.3	380793	803885	851092	246965	92487.8	350974		104512	351149	484987	75240.7	249137	Peak Found	High	High	High	High	High	Peak Found	Peak Found	Peak Found	Peak Found	Peak Found
High	THKSEIAHRFKDLG	[D].THKSEIAHRFKDLG.[E]	P02769	P02769 [26-39]	0.641	0.864	0.351424	0.734443	0.709403	0.955271	240	9.4	98.5	7.8	50894.8	1.32706e+06	648113	1.10653e+06	2.92978e+06	1.5002e+06		205263	92909		19928	24435.4		1.28524e+06	1.40394e+06	170808	192485		34143.8	8363.21	153365	92909.9	25958.4	45566.8	Peak Found	High	High	High	High	Peak Found	Not Found	Peak Found	Peak Found	Not Found	Peak Found
High	ALLEEHDIFVPEDDDDDD	[A].ALLEEHDIFVPEDDDDDD.[-]	Q9H4I9	Q9H4I9 [90-107]	0.01	0.01	1e-17	1e-17	5.69014e-17	4.47423e-17	316.2	175					210728	278182	441351	310705			111616		162772	234848													Not Found	Not Found	Peak Found	Peak Found	High	High	Not Found	Not Found	Peak Found	Not Found	Peak Found
High	THINIVVIGHVDSGK	[K].THINIVVIGHVDSGK.[S]	P68104	P68104 [6-20]	0.763	0.124	0.469879	0.000279239	0.819786	0.00110936	58.9	483.1	27.1	59.9	5.86048e+06		184634	293257		39069.2	1.9071e+06						5.89035e+06	67824.8	106922	800919		65164	1.50982e+06		138920	275129	236305	98816.5	Peak Found	Not Found	Peak Found	Peak Found	Not Found	Peak Found	High	Not Found	Not Found	Not Found	Not Found
High	ALLDIIRSLK	[R].ALLDIIRSLK.[K]	O95864	O95864 [422-431]	100	14.685	1e-17	1.03071e-05	5.69014e-17	4.32725e-05		23.7	32	385.7							145247	55358.2					333501	220411	45180.7			66528.2	2.26526e+06	1.20539e+06	1.77382e+06	1.76205e+06	765466	965463	Not Found	Not Found	Not Found	Not Found	Not Found	Not Found	Peak Found	Peak Found	Not Found	Not Found	Not Found
High	TKLEQQVDDLEGSLEQEK	[K].TKLEQQVDDLEGSLEQEK.[K]	P13535; Q9Y623	P13535 [1028-1045]; Q9Y623 [1029-1046]	100	100	1e-17	1e-17	5.69014e-17	4.47423e-17			343.2	360.8													1.84929e+06	697052	128038	1676587	1.05579e+06				607434	2.99077e+06	2.02824e+06	599024	Not Found	Not Found	Not Found	Not Found	Not Found	Not Found	Not Found	Not Found	Not Found	Not Found	Not Found
High	ALKSFNKRK	[A].ALKSFNKRK.[P]	Q9NX02	Q9NX02 [96-104]	1.106	0.744	0.984367	0.545284	0.999039	0.854287	186.7	6.8	224.6	5.1	90834.8	139497	943606	2.28592e+06	1.51692e+06	628671					16418.7	47977.7	1.06959e+06	638575	1.45858e+06	952395	678313	901620		15835.4			20893.4	27561.7	Peak Found	Peak Found	High	High	High	High	Not Found	Not Found	Not Found	Not Found	Peak Found
High	TKLEQQVDDLEGSLEQEKK	[K].TKLEQQVDDLEGSLEQEKK.[L]	P13535; Q9Y623	P13535 [1028-1046]; Q9Y623 [1029-1047]	100	100	1e-17	1e-17	5.69014e-17	4.47423e-17			304.1	495.9																342270						558074			Not Found	Not Found	Not Found	Not Found	Not Found	Not Found	Not Found	Not Found	Not Found	Not Found	Not Found
High	TKLVTDLTKVHKE	[V].TKLVTDLTKVHKE.[C]	P02769	P02769 [255-267]	0.726	0.01	0.497707	1e-17	0.841547	4.47423e-17	250.1	8.7	206.4		449431	303761	658889	830712	535079	380775		17053					404742	237368	476538	478736		276602							Peak Found	Peak Found	Peak Found	Peak Found	High	High	Not Found	Peak Found	Not Found	Not Found	Not Found
High	TKYETDAIQRTEELEEAK	[R].TKYETDAIQRTEELEEAK.[K]	P13535; Q9UKX3; P11055; P12882; P12883; Q9UKX2; Q9Y623	P13535 [1376-1393]; Q9UKX3 [1377-1394]; P11055 [1374-1391]; P12882 [1377-1394]; P12883 [1373-1390]; Q9UKX2 [1379-1396]; Q9Y623 [1377-1394]	34.453	100	2.01617e-13	1e-17	1.12712e-12	4.47423e-17	11.7		404.3	333.6						77613.8							5.0163e+06	2.67401e+06		6.24926e+06	1.79417e+06	151782			1.33818e+06	5.3141e+06	3638170	1.20522e+06	Not Found	Not Found	Not Found	Not Found	Not Found	Peak Found	Not Found	Not Found	Not Found	Not Found	Not Found
High	TKYETDAIQRTEELEEAKK	[R].TKYETDAIQRTEELEEAKK.[K]	P13535; Q9UKX3; P11055; P12882; P12883; Q9UKX2; Q9Y623	P13535 [1376-1394]; Q9UKX3 [1377-1395]; P11055 [1374-1392]; P12882 [1377-1395]; P12883 [1373-1391]; Q9UKX2 [1379-1397]; Q9Y623 [1377-1395]	9.666	100	0.000241687	1e-17	0.00112146	4.47423e-17	36.6		354.3	349.2			165381										1.99491e+06	1281104		2.54141e+06	864913				1.05108e+06	3.9773e+06	2.36204e+06	797723	Not Found	Not Found	Peak Found	Not Found	Not Found	Not Found	Not Found	Not Found	Not Found	Not Found	Not Found
High	TIAMDGTEGLVR	[R].TIAMDGTEGLVR.[G]	P06576	P06576 [110-121]	1.309	5.912	0.975902	0.0401732	0.996468	0.122857	121.4	41.7	162	246.8		142346			206542	108999		48929						221169			163098			38474.3		425738	495080	196568	Not Found	Peak Found	Not Found	Not Found	Peak Found	Peak Found	Not Found	Peak Found	Not Found	Not Found	Not Found
High	TLAYRGFIFK	[K].TLAYRGFIFK.[Q]	O43414	O43414 [322-331]	1.384	0.911	0.994404	0.7672	0.999871	0.967902	46.4	129.4	106.6	117.9		167135	172506	378418	313364	170590			675029		324544	481767	433665	345566	431460		105269	396906		69327.3	751879	438667	261051	720428	Not Found	Peak Found	Peak Found	Peak Found	High	Peak Found	Not Found	Not Found	High	Not Found	High
High	ALKELYRTK	[S].ALKELYRTK.[L]	Q9NZN4	Q9NZN4 [24-32]	1.024	1.564	0.930143	0.538826	0.990904	0.850126	181.6	7.3	185.9	7.9	1.98497e+06	1.37092e+06	7.10197e+06	1.35937e+07	1.38707e+07	6.01747e+06	56843.4	30371.6	469240	251868	278062	410455	7.29403e+06	4.64104e+06	8.56436e+06	6.14341e+06	4.43862e+06	7.68243e+06	206713	123502	778765	325446	251556	604890	High	High	High	High	High	High	Peak Found	Peak Found	High	High	Peak Found
High	TIDDLEDEVYAQK	[K].TIDDLEDEVYAQK.[M]	P07951	P07951 [252-264]	4.995	9.071	0.00514332	0.00249514	0.0211169	0.00926745	55.1	23.1	337.3	209.8	494573	241385	197077	311566	262064	247727	144608	79040.4					3.50612e+06	968324	227216	5.27659e+06	2.51136e+06	233050	161922	65569.5	1.2892e+06	5.36985e+06	2.58312e+06	729472	Peak Found	Peak Found	Peak Found	Peak Found	Peak Found	Peak Found	Peak Found	Peak Found	Not Found	Not Found	Not Found
High	TPDETYVPKAFD	[L].TPDETYVPKAFD.[E]	P02769	P02769 [515-526]	0.968	1.487	0.913149	0.626055	0.990437	0.900842	179.2	19.3	180.7	32.3	7.45666e+06	4.53069e+06	4659886	5.25084e+06	4.52001e+06	2.85157e+06	2.20365e+06	1.16994e+06	576557	302131	248535	426474	8232377	4382522	5.02999e+06	4897121	3.28373e+06	3.64451e+06	2.07322e+06	1.10504e+06	1.1223e+06	427883	459720	619485	High	High	High	High	High	High	High	High	High	High	High
High	TGPNLHGLFGR	[K].TGPNLHGLFGR.[K]	P99999	P99999 [29-39]	100	1.586	1e-17	0.541111	5.69014e-17	0.851759		133.7	234.7	159.4							565246	137241	756654			659584				1446994	793642		151720	123147	1.94344e+06	1.12026e+06	472542	2.56768e+06	Not Found	Not Found	Not Found	Not Found	Not Found	Not Found	Peak Found	Peak Found	Peak Found	Not Found	Not Found
High	TPDETYVPKAFDE	[L].TPDETYVPKAFDE.[K]	P02769	P02769 [515-527]	1.066	1.756	0.961345	0.600007	0.995572	0.890308	161.1	20.2	164.7	35.5	1.96703e+06	1.30174e+06	922252	1.16632e+06	1.00428e+06	582742	511182	270344	135893	68583.6		57344.3	2.38732e+06	1.11629e+06	1.00781e+06	1.09604e+06	606198	1.31622e+06	471043	238638	211700				High	Peak Found	High	High	High	High	High	High	Peak Found	Peak Found	Not Found
High	TPDETYVPKAFDEKL	[L].TPDETYVPKAFDEKL.[F]	P02769	P02769 [515-529]	1.1	1.052	0.828209	0.997965	0.967741	0.999944	154.4	51.2	157.9	50.2	810543	458906	373430	442284	367523	284180	309820	169797	95022.5			107163	889967	420036	411287			324989	263734	143067	121972			106198	High	Peak Found	Peak Found	Peak Found	Peak Found	Peak Found	High	High	Peak Found	Not Found	Not Found
High	TTGIIETQFSFK	[K].TTGIIETQFSFK.[D]	P11488	P11488 [177-188]	0.01	0.01	1e-17	1e-17	5.69014e-17	4.47423e-17	64.6	137.1							55844.8		202924					69313.7													Not Found	Not Found	Not Found	Not Found	Peak Found	Not Found	Peak Found	Not Found	Not Found	Not Found	Not Found
High	TTKDSKFKMPK	[L].TTKDSKFKMPK.[F]	Q8IVF2	Q8IVF2 [1487-1497]; [2147-2157]	0.79	2.653	0.464002	0.224705	0.814489	0.501404	245.1	17.3	117.5	45.8	58974.5		263740	416624					18583.2				337608		343245	126464	19066.5	46575.9			49299.5				Peak Found	Not Found	Peak Found	High	Not Found	Not Found	Not Found	Not Found	Peak Found	Not Found	Not Found
High	TTKKPPLAQK	[V].TTKKPPLAQK.[P]	O75146	O75146 [1034-1043]	1.701	1.479	0.213781	0.593317	0.508644	0.884194	141.5	6.2	246.3	7.5	504109	289361	1.49071e+06	3.43477e+06	2.33294e+06	1.04999e+06	8369.29		89799.4	54773.7	35696.8	65586.5	3.19637e+06	1.38248e+06	2.51726e+06	2.55042e+06	1.77652e+06	1.88501e+06	44858.5	28341.2	144399	84332.7	52390.5	97700.4	High	High	High	High	High	High	Peak Found	Not Found	Peak Found	Peak Found	Peak Found
High	TTIEISELPVRTW	[S].TTIEISELPVRTW.[T]	P11388	P11388 [919-931]	100	0.01	1e-17	1e-17	5.69014e-17	4.47423e-17		140.6	394.2										467210	311621			1.06972e+06												Not Found	Not Found	Not Found	Not Found	Not Found	Not Found	Not Found	Not Found	High	Peak Found	Not Found
High	TTPPVLDSDGSFFLYSK	[K].TTPPVLDSDGSFFLYSK.[L]	P01857	P01857 [276-292]	0.839	1.405	0.514638	0.769766	0.852333	0.968775	123.5	79.2	103.6	115.2		211674					132321	135735				179733		177633						188251	207175				Not Found	Peak Found	Not Found	Not Found	Not Found	Not Found	Peak Found	High	Not Found	Not Found	Not Found
High	TTPSYVAFTDTER	[R].TTPSYVAFTDTER.[L]	P11142; P0DMV9	P11142 [37-49]; P0DMV9 [37-49]	100	0.81	1e-17	0.608455	5.69014e-17	0.895248		150.1	222	121.2							1.09602e+06	677014	84079			146721	466120	258873	154757	2.03018e+06	1.06586e+06				156134	659437	414293	98898.2	Not Found	Not Found	Not Found	Not Found	Not Found	Not Found	High	High	Peak Found	Not Found	Not Found
High	TTSAIQNRFK	[C].TTSAIQNRFK.[Y]	P53396	P53396 [21-30]	2.189	1.406	0.13131	0.663596	0.359413	0.92585	132.9	12.6	290.9	20.1	272231	722685	398903	747802	2.82165e+06	1.59368e+06	17809.6	91706.3			59069	81662.3	2.51225e+06	1.13832e+06	1.0163e+06	1.65164e+06	1.56858e+06	1.91768e+06	24180.3	108356	85421	116281	115740	113904	Peak Found	Peak Found	Peak Found	High	High	High	Peak Found	Peak Found	Not Found	Not Found	Peak Found
High	AEVKKPAAAAAPGTAEK	[A].AEVKKPAAAAAPGTAEK.[L]	P50454	P50454 [19-35]	0.25		0.0147164		0.0549485		385.1		96.4				75867.2	332173	282457													70701.2							Not Found	Not Found	Peak Found	High	High	Not Found	Not Found	Not Found	Not Found	Not Found	Not Found
High	AEVHIDIRKL	[M].AEVHIDIRKL.[L]	O60921	O60921 [228-237]	2.869	2.208	0.268533	0.422304	0.595202	0.753627	43.2	71.9	123.9	155.3			67419.6				155034	81322.3	734674	67715.9	32689.4	191824		105122	384673	152953		244566	169381	147442	1.21106e+06	872830	136724	347029	Not Found	Not Found	Peak Found	Not Found	Not Found	Not Found	Peak Found	Peak Found	Peak Found	Peak Found	Peak Found
High	TVAGLALIKKY	[D].TVAGLALIKKY.[Y]	P43490	P43490 [220-230]	1.482	0.676	0.864507	0.56476	0.977592	0.868991	135.2	44.1	200.4	29.8			297847	720337	358011	164967						106437	564109	415176	733690			381546	40105.2					129252	Not Found	Not Found	Peak Found	Peak Found	High	Peak Found	Not Found	Not Found	Not Found	Not Found	Not Found
High	TSYAQHQQVR	[K].TSYAQHQQVR.[Q]	P61247	P61247 [153-162]	3.594	0.126	0.1145	0.00143232	0.324238	0.00542416	58.2	252.9	209	31.9	21028.3						115941	72105.6					97413.1	58629.7	16340	231546	202442	14466.7			9091.4	25989.9	14645.1	5955.54	Peak Found	Not Found	Not Found	Not Found	Not Found	Not Found	Peak Found	Peak Found	Not Found	Not Found	Not Found
High	TVFDKLKHLVD	[S].TVFDKLKHLVD.[E]	P02769	P02769 [395-405]	0.957	1.09	0.763804	0.989608	0.960176	0.999944	135	68.3	147.1	71.4	1.05698e+06	607190	730673	998794	635907	365043	411892	288568	749851	129025	93079.5	664875	1.15501e+06	487233	899454	132367		742874	386357	262906	603844	336292	294218	494234	High	Peak Found	High	Peak Found	High	Peak Found	Peak Found	Peak Found	High	Peak Found	Peak Found
High	TVKKGKPELRK	[A].TVKKGKPELRK.[K]	P62829	P62829 [64-74]	0.477	0.667	0.148253	0.337571	0.393807	0.657047	247.8	11.1	85.1	7.4	47243.9	55031.5	187020	378147		154607			10463.6	4593.79			53114.8		89126	49817.1					4621.36				Peak Found	Peak Found	High	High	Not Found	Peak Found	Not Found	Not Found	Peak Found	Peak Found	Not Found
High	TVKPGKVINK	[K].TVKPGKVINK.[D]	Q5TCQ9	Q5TCQ9 [102-111]	0.585	0.737	0.205237	0.541369	0.493751	0.851942	267.7	9.8	156.7	4.8	309768	272233	1.43361e+06	3.37033e+06	2.7956e+06	1.40805e+06		5401.79	79189.6	39616.7		68980.6	848987	596316	1.26172e+06	814540	608470	1.18183e+06		18056.8	70737.4	22217.5	25487.2	54444.9	High	Peak Found	High	High	High	High	Not Found	Peak Found	High	Peak Found	Not Found
High	AEVDKVTGRF	[V].AEVDKVTGRF.[N]	P63220	P63220 [37-46]	11.366	17.82	1e-17	3.05272e-06	5.69014e-17	1.29341e-05	29.4	2	306.3	14.9	1.11829e+06	104115	1.68956e+06	2.97667e+06	1.42959e+06	689256	84999.7		88842.7			19367.2	1.98618e+07	9.31128e+06	2.00552e+07	1.1082e+07	6.80734e+06	1.5709e+07	733031	317024	2.24159e+06	562374	522343	1.72353e+06	Peak Found	Peak Found	Peak Found	Peak Found	Peak Found	Peak Found	Peak Found	Not Found	Peak Found	Not Found	Not Found
High	TVIEEHLGKF	[N].TVIEEHLGKF.[G]	Q6DKI1	Q6DKI1 [180-189]	0.739	1.103	0.287436	0.960345	0.623749	0.997533	235.7	25	154.9	14	9.18647e+06	5.54331e+06	2.93988e+07	5.5006e+07	3.3367e+07	1.93266e+07	476835	261568	4.10575e+06	2.80756e+06	2.27293e+06	3.50755e+06	2.5262e+07	1.26717e+07	2.40571e+07	1.63538e+07	5.45615e+06	1.50097e+07	1.44016e+06	763281	5.1173e+06	1.39427e+06	1.08137e+06	3.46216e+06	High	High	High	High	High	High	Peak Found	Peak Found	High	High	High
High	TVMENFVAFVDK	[K].TVMENFVAFVDK.[C]	P02769	P02769 [569-580]	0.782	1.037	0.533094	0.930959	0.863248	0.993939	153.4	73	120	70.6	574709	665852	942921		357386	761813	439830	399316	300695	195187	333540	261716	1.18117e+06	930331	90949.6	163603		520732	721415	614960	272412	215195	189377	344699	High	High	High	Not Found	Peak Found	High	High	High	Peak Found	Peak Found	Peak Found
High	TVTAMDVVYALK	[K].TVTAMDVVYALK.[R]	P62805	P62805 [81-92]	3.738	1.564	0.182171	0.616099	0.455239	0.898941	32.1	73.3	137.1	149.6			170230	389965	66391.5	154706	2.48023e+06	1.38794e+06	371080	195850		56479.6	1.12828e+06	598148	456749	1.40937e+06	805102	211623		109849	900804	1.21927e+06	757085	580479	Not Found	Not Found	Peak Found	Peak Found	Peak Found	Peak Found	High	High	High	Peak Found	Not Found
High	AETRAEFAER	[E].AETRAEFAER.[TS]	P67936; P09493; P07951	P67936 [199-208]; P09493 [235-244]; P07951 [235-244]	100	0.759	1e-17	0.580542	5.69014e-17	0.879178		97.6	425.7	72.2							21307.4	24536.3			23458.8			13205.1		607177	502695	20822.2	9669.72	5002.11	78818.1	318622	13831.3	21747.2	Not Found	Not Found	Not Found	Not Found	Not Found	Not Found	Peak Found	Peak Found	Not Found	Not Found	Peak Found
High	TVYFKEGKYK	[G].TVYFKEGKYK.[Q]	Q02790	Q02790 [278-287]	0.4	100	0.0808226	1e-17	0.244087	4.47423e-17	289.1		93.6	25.2		84872.3	369624	501179	579210	271528							73798.7	193948	54891.8	73741.1	207470	420886						32225.4	Not Found	Peak Found	High	Peak Found	High	Peak Found	Not Found	Not Found	Not Found	Not Found	Not Found
High	TYFPHFDLSHGSAQVK	[K].TYFPHFDLSHGSAQVK.[G]	P69905	P69905 [42-57]	100	0.923	1e-17	0.819092	5.69014e-17	0.978834		151.1	121.2	139.5								164134								133871	129558			191973		151539	59370.8		Not Found	Not Found	Not Found	Not Found	Not Found	Not Found	Not Found	High	Not Found	Not Found	Not Found
High	TYFQAKIRALK	[Y].TYFQAKIRALK.[G]	O00391	O00391 [729-739]	0.541	1.288	0.0306817	0.827913	0.106125	0.981961	235.1	8.4	135.6	11.1	3.47291e+06	2.57184e+06	1.29324e+07	2.30409e+07	1.63932e+07	9.14689e+06	127200	116287	1.62238e+06	404027	375907	1.16495e+06	8.50285e+06	5386827	9792850	3.81308e+06	562610	7.30549e+06	536404	147725	1.70451e+06	489358	292834	1.48411e+06	High	Peak Found	High	High	High	High	Peak Found	Peak Found	High	Peak Found	Peak Found
High	AEVEQKKKRTF	[M].AEVEQKKKRTF.[R]	P62841	P62841 [2-12]	7.079	100	0.00660293	1e-17	0.0263769	4.47423e-17	41.5		293.8	42.9			47775.1										381733	213076	529630	313793	215155	364485			49858			48968.9	Not Found	Not Found	Peak Found	Not Found	Not Found	Not Found	Not Found	Not Found	Not Found	Not Found	Not Found
High	TSVSRSGGGGGGGFGRVS	[F].TSVSRSGGGGGGGFGRVS.[L]	P13647	P13647 [33-50]	2.322	1.717	0.386793	0.451538	0.746011	0.783287	54.5	55.2	126.6	96.5				70600.8	95236.4	50050.2		7639.94	71454.5	297835	357760	67982.2				261868	163963	74544.9			116145	126654	129683	123252	Not Found	Not Found	Not Found	Peak Found	Peak Found	Peak Found	Not Found	Peak Found	Peak Found	High	Peak Found
High	TSIAIDTIINQK	[K].TSIAIDTIINQK.[R]	P25705	P25705 [219-230]	100	1.624	1e-17	0.639323	5.69014e-17	0.909953		61.5	67.7	99.9							144517	114371					141492	130870		517605					133297	533314	326896	115437	Not Found	Not Found	Not Found	Not Found	Not Found	Not Found	Peak Found	High	Not Found	Not Found	Not Found
High	AFDEKLFTFHA	[K].AFDEKLFTFHA.[D]	P02769	P02769 [524-534]	0.984	1.455	0.78558	0.605692	0.96263	0.893988	63	106.3	59.5	186.3	2.68185e+06	604438	618217	739306	391233	168062	2.89733e+06	454468	3.22213e+06	1.73525e+06	270974	612448	2.57519e+06	444113	534094	651424	623873	199982	2.63507e+06	377907	2.99307e+06	3.15747e+06	1.23463e+06	1.23922e+06	Peak Found	High	Peak Found	Peak Found	Peak Found	Peak Found	Peak Found	Peak Found	High	Peak Found	Peak Found
High	TPDETYVPKAFDEKLF	[L].TPDETYVPKAFDEKLF.[T]	P02769	P02769 [515-530]	0.9	1.127	0.709149	0.931505	0.944873	0.993939	121	95.2	58.8	118.8	3.47663e+06	1.78956e+06	178824				1.57136e+06	928404	1.85641e+06	1.26159e+06	1.13987e+06	1.92406e+06	3.07859e+06	1.63806e+06	461291			303952	1.84999e+06	981270	1230272	2.31605e+06	1.85063e+06	1.66776e+06	High	High	Peak Found	Not Found	Not Found	Not Found	High	High	Peak Found	Peak Found	High
High	TPDETYVPKAFDEKLFTF	[L].TPDETYVPKAFDEKLFTF.[H]	P02769	P02769 [515-532]		1.078		0.95984		0.997533		192.3		207.2							657892	298659											765417	298236					Not Found	Not Found	Not Found	Not Found	Not Found	Not Found	High	High	Not Found	Not Found	Not Found
High	TPGAMEHELVLHQLR	[K].TPGAMEHELVLHQLR.[C]	P13535; P12882; Q9UKX2; Q9Y623	P13535 [683-697]; P12882 [684-698]; Q9UKX2 [686-700]; Q9Y623 [684-698]	4.52	13.044	0.139596	1.70881e-05	0.377151	7.12422e-05	44.6	14.1	201.8	184		125168									39561.1		776026	1.16571e+06		565745	142755	106949			244237	1.09035e+06	1.25086e+06	159863	Not Found	Peak Found	Not Found	Not Found	Not Found	Not Found	Not Found	Not Found	Not Found	Not Found	Peak Found
High	AGEQEEEEEEVEEK	[K].AGEQEEEEEEVEEK.[K]	P21817	P21817 [3680-3693]	0.01	0.423	1e-17	0.163187	5.69014e-17	0.394693	167.1	61.9		26.1	74641.2	141463	70698.9	108559	321267	166138				45893.6									15289.3	14150.6		19954.4	31011.3	19395.9	Peak Found	Peak Found	Peak Found	Peak Found	Peak Found	Peak Found	Not Found	Not Found	Not Found	Peak Found	Not Found
High	TPTLVEVSRSL	[S].TPTLVEVSRSL.[G]	P02769	P02769 [443-453]	1.003	0.638	0.987583	0.382654	0.999073	0.712415	137.2	102.1	127.9	52.9	3.39306e+07	1.77888e+07	4.63535e+07	5.29583e+07	4.31539e+07	4.18996e+07	1.35703e+07	6.19069e+06	4.28167e+07	4.07435e+07	33215328	30123344	3.25173e+07	1.64203e+07	5.11709e+07	5.68729e+07	2.04369e+07	4.82864e+07	1.41742e+07	5.09527e+06	3.30102e+07	1.89955e+07	1.27553e+07	2.62983e+07	High	High	High	High	High	High	High	High	High	High	High
High	TPTLVEVSRSLG	[S].TPTLVEVSRSLG.[K]	P02769	P02769 [443-454]	0.914	0.772	0.754521	0.581761	0.959328	0.880166	185.5	42.4	146.5	29.2	4.41709e+07	2.09739e+07	7.86603e+07	9.41731e+07	8.07559e+07	6.07375e+07	1.36647e+07	6.37999e+06	2.01759e+07	1.86609e+07	16599779	1.50346e+07	4.02335e+07	1.94643e+07	7.8393e+07	7.80578e+07	3.49193e+07	7.40853e+07	1.25374e+07	6.02456e+06	2.19302e+07	9.42128e+06	6.56641e+06	1.59392e+07	High	High	High	High	High	High	High	High	High	High	High
High	TPTLVEVSRSLGK	[S].TPTLVEVSRSLGK.[V]	P02769	P02769 [443-455]	0.814	1.184	0.469911	0.866495	0.819786	0.986917	172	28.3	149	38.9	4.92475e+06	3.54063e+06	1.15386e+07	1.56354e+07	8.25979e+06	6.4672e+06	2.09375e+06	1.05132e+06	2.08138e+06	1.27458e+06	731005	1134807	5.75009e+06	3.48435e+06	1.22613e+07	1.13699e+07	2.38165e+06	6.97615e+06	2.02427e+06	991355	3.07523e+06	1.38929e+06	836474	1.96466e+06	High	High	High	High	High	High	High	High	High	High	High
High	TPTLVEVSRSLGKV	[S].TPTLVEVSRSLGKV.[G]	P02769	P02769 [443-456]	0.942	0.723	0.775178	0.507159	0.962408	0.826649	86.2	134.7	79.8	90.9	1.39876e+06	703844	1.07936e+06	1.1165e+06	843248	725859	473701	280544	2.22154e+06	1.80681e+06	1.42023e+06	1.56495e+06	1.66874e+06	612254	1.41231e+06	753324	98885.4	1.03424e+06	573272	224935	1.6228e+06	1493090	996552	1.01509e+06	High	High	High	High	High	High	High	High	High	High	High
High	TPTLVEVSRSLGKVG	[S].TPTLVEVSRSLGKVG.[T]	P02769	P02769 [443-457]	0.807	0.77	0.452075	0.578135	0.805757	0.878492	156.1	72	127.5	50.4	3.52696e+07	1.63767e+07	4.11522e+07	5.29456e+07	3.81447e+07	2.81756e+07	1.2441e+07	5.97462e+06	2.74182e+07	2.00025e+07	1.47596e+07	1.9423e+07	3.28054e+07	1.4819e+07	4.59002e+07	2.73669e+07	1.09717e+07	3.36272e+07	1.18725e+07	5.61036e+06	21077925	11803912	7711694	1.54277e+07	High	High	High	High	High	High	High	High	High	High	High
High	AGAAGGPEEEAEKPVK	[R].AGAAGGPEEEAEKPVK.[T]	Q8WW12	Q8WW12 [17-32]	0.878	0.01	0.65507	1e-17	0.929825	4.47423e-17	177.8	398.1	156.1						44836.7		100353										39361.1								Not Found	Not Found	Not Found	Not Found	Peak Found	Not Found	High	Not Found	Not Found	Not Found	Not Found
High	TPTLVEVSRSLGKVGT	[S].TPTLVEVSRSLGKVGT.[R]	P02769	P02769 [443-458]	1.016	0.777	0.81046	0.591553	0.966447	0.883698	137.9	73.3	161.8	53.5	1550119	594908	484538	483293	492335	351513	590319	284171	335078	232439	174471	237038	1.5178e+06	605181	573237	356623		416900	561603	251267		142880		140580	High	High	Peak Found	High	High	High	High	High	Peak Found	Peak Found	Peak Found
High	TPTLVEVSRSLGKVGTR	[S].TPTLVEVSRSLGKVGTR.[C]	P02769	P02769 [443-459]	0.763	1.112	0.417093	0.949433	0.776664	0.996358	163.8	47.8	118.7	51.2	6426706	3.23571e+06	3.26218e+06	4.50797e+06	2.4065e+06	1.52992e+06	2.70378e+06	1.14567e+06	1.6536e+06	684630	516725	784920	6.70613e+06	2.92323e+06	3.43765e+06	1.89723e+06	419469	1.83613e+06	2.93089e+06	1.12344e+06	1.52902e+06	918364	284406	895823	High	High	High	High	High	High	High	High	High	High	High
High	AFLGSFLYEYSRRHPE	[D].AFLGSFLYEYSRRHPE.[Y]	P02769	P02769 [348-363]		1.083		0.926871		0.993939		200.6		206.6							202964	99891.5			196451								307919	202355				108163	Not Found	Not Found	Not Found	Not Found	Not Found	Not Found	Peak Found	Peak Found	Not Found	Not Found	Peak Found
High	AFLGSFLYEYSRR	[D].AFLGSFLYEYSRR.[H]	P02769	P02769 [348-360]		1.2		0.901115		0.993848		257.9		158.2							638084	458148	138250										765825	586030	219238	281015		176178	Not Found	Not Found	Not Found	Not Found	Not Found	Not Found	High	High	Peak Found	Not Found	Not Found
High	AFLGSFLYEYSR	[D].AFLGSFLYEYSR.[R]	P02769	P02769 [348-359]		1.048		0.939794		0.993939		213.8		135.9							670057	330383	136524										702390	392633	165048	209970	198105		Not Found	Not Found	Not Found	Not Found	Not Found	Not Found	High	High	Peak Found	Not Found	Not Found
High	TRKVPQVSTPTLVEVSR	[Y].TRKVPQVSTPTLVEVSR.[S]	P02769	P02769 [435-451]	0.663	1.555	0.147549	0.530358	0.393378	0.845046	216.1	21.7	133.9	25.3	1.66839e+07	9.31672e+06	1.69274e+07	26703144	1.70593e+07	1.22343e+07	5.02029e+06	2.37732e+06	2.38133e+06	728271	377272	1.20046e+06	1.89058e+07	9.16834e+06	17592268	1.1116e+07	2.57596e+06	9.75733e+06	5.04739e+06	2.15632e+06	3.84165e+06	1.79839e+06	875612	1.76634e+06	High	High	High	High	High	High	High	High	High	High	High
High	TRKVPQVSTPTLVEVSRS	[Y].TRKVPQVSTPTLVEVSRS.[L]	P02769	P02769 [435-452]	0.723	1.12	0.327682	0.992948	0.678195	0.999944	212	23.8	142.8	27.9	3.88905e+06	2.0685e+06	3.35907e+06	5.35545e+06	3.31934e+06	2.31727e+06	1143444	436980	374715		84616.4	327750	4.27882e+06	1.89712e+06	3.59131e+06	2.09397e+06	355010	2.41453e+06	1.11093e+06	472061	502177	220864	144423	408685	High	High	High	High	High	High	Peak Found	High	High	Not Found	Peak Found
High	TRKVPQVSTPTLVEVSRSL	[Y].TRKVPQVSTPTLVEVSRSL.[G]	P02769	P02769 [435-453]	1.03	0.974	0.945643	0.873014	0.993531	0.987537	65.3	138.3	90.6	128	7.02774e+06	3.42759e+06	1.49308e+06	1.82592e+06	1.25412e+06	792589	3.4229e+06	1.59196e+06	7.30461e+06	3.90139e+06	2.14402e+06	3.57509e+06	6.93533e+06	2.80526e+06	2.29284e+06	521706		1.34789e+06	3.63843e+06	1.46173e+06	4.7447e+06	5.79822e+06	2.55573e+06	2.88135e+06	High	High	High	High	High	High	High	High	High	High	High
High	AFKPIKKGK	[L].AFKPIKKGK.[K]	P11388	P11388 [1281-1289]	0.498	0.404	0.140306	0.147368	0.378564	0.365884	344.9	9.3	111.1	3.5	228990	211357	1.85825e+06	2.48108e+06	1.77037e+06	1.20396e+06		3888.96	91263.4	39284.7	22449.5	65770.5	633928	348965	1.32181e+06	341514	197766	834105		6107.21	74114.3	14778.8	9066.19	24283.2	High	High	High	High	High	High	Not Found	Peak Found	Peak Found	Peak Found	Peak Found
High	TRKVPQVSTPTLVEVSRSLG	[Y].TRKVPQVSTPTLVEVSRSLG.[K]	P02769	P02769 [435-454]	0.851	0.974	0.572477	0.873305	0.887588	0.987537	127.2	80.2	108.3	80.8	7.8408e+06	3.97463e+06	4.33319e+06	5.29474e+06	3.5825e+06	2.07181e+06	3.15631e+06	1.45809e+06	6.88288e+06	2.10743e+06	2.17178e+06	3.14991e+06	8.04646e+06	3.71516e+06	5.09395e+06	1.85684e+06	572601	3.35859e+06	2752978	1.34031e+06	4.56026e+06	3.51956e+06	2.08468e+06	2.52308e+06	High	High	High	High	High	High	High	High	High	High	High
High	AFKELQSTFK	[A].AFKELQSTFK.[-]	Q96C19	Q96C19 [231-240]	1.846	0.576	0.663728	0.267776	0.932048	0.561513	65.7	134.3	166.1	38.6	154558	34390.3	435139	836118		206364		29542.3	469519	659597	406861	422237	590845		522181	285330			56367.4	19194.8	379758	703665	121436		Peak Found	Peak Found	Peak Found	High	Not Found	Peak Found	Not Found	Peak Found	Peak Found	Peak Found	Peak Found
High	TRILKHGAKDKDD	[F].TRILKHGAKDKDD.[-]	O14950	O14950 [160-172]	0.112	0.865	7.47194e-05	0.623825	0.000360797	0.899696	380.7	4.9	37.2	4.2			111597	1.69607e+06	1.21444e+06	91629.9				6233.77		3604.97			39735.9	64361.8	32493.1	26430.3				5010.82	3354.1		Not Found	Not Found	Peak Found	High	High	Peak Found	Not Found	Not Found	Not Found	Peak Found	Not Found
High	AFDEKLFTFHAD	[K].AFDEKLFTFHAD.[I]	P02769	P02769 [524-535]	1.646	0.923	0.787631	0.767207	0.96263	0.967902	66.5	106.7	110.4	131.1	824483	547068	260998	161890	222323	214397	386918	204908	763668	381471	385422	581087	903648	437972	364452			329338	497597	171795	567787	507012	260608	452381	High	High	Peak Found	Peak Found	Peak Found	Peak Found	Peak Found	High	High	Peak Found	Peak Found
High	TPDETYVPKAFDEK	[L].TPDETYVPKAFDEK.[L]	P02769	P02769 [515-528]	0.91	0.859	0.680566	0.680882	0.93602	0.935055	142	81.7	145.1	70.2	1.48672e+06	617732	427210	488355	547130	382149	412695	214068					1.72529e+06	550511	549120	507918	267221	336274	492305	132527					High	High	Peak Found	High	High	High	High	High	Not Found	Not Found	Not Found
High	AIPENLPPLTADFAED	[D].AIPENLPPLTADFAED.[K]	P02769	P02769 [320-335]	0.84	0.86	0.606526	0.676717	0.904862	0.933505	182.5	63.9	153.3	55	1.50324e+06	518604					434256	220292					1.06806e+06	514838					383431	184532					High	High	Not Found	Not Found	Not Found	Not Found	High	Peak Found	Not Found	Not Found	Not Found
High	AIPENLPPLTADFAEDK	[D].AIPENLPPLTADFAEDK.[D]	P02769	P02769 [320-336]	0.907	2.031	0.596781	0.339715	0.899401	0.659078	177.3	31.7	160.9	64.3	381542	138453						41047.1					285769	152154					83384.6						Peak Found	Peak Found	Not Found	Not Found	Not Found	Not Found	Not Found	Peak Found	Not Found	Not Found	Not Found
High	AIPENLPPLTADFAEDK	[D].AIPENLPPLTADFAEDK.[D]	P02769	P02769 [320-336]	1.856	0.948	0.700473	0.79805	0.942742	0.97735	31.8	125.8	109.4	117.9	1.67773e+06	833591	124422	124643	130953	91881.4	525455	269489	448168	566412	485630	666792	1.37082e+06	703718	274279			112697	666302	367258	467762	493122	478627	429309	High	High	Peak Found	Peak Found	Peak Found	Peak Found	High	High	High	Peak Found	Peak Found
High	SVILKPENIKK	[P].SVILKPENIKK.[R]	Q13415	Q13415 [350-360]	0.881	1.362	0.552587	0.768589	0.87377	0.968667	224.1	17.2	187.5	23.5	89814.1	65530	336182	883563	585038	308347			24740				406493	206172	560546	283524	103636	255922			37603.5			30180.5	Peak Found	Peak Found	High	High	Peak Found	Peak Found	Not Found	Not Found	Peak Found	Not Found	Not Found
High	SVMLQIAATELEK	[K].SVMLQIAATELEK.[E]	P48788	P48788 [20-32]	100	100	1e-17	1e-17	5.69014e-17	4.47423e-17			351.4	149.4													1.62866e+06	632015		2.02766e+06	1.13973e+06	94521.9	80326.2	23961.3	558871	2.82039e+06	1.95959e+06	420299	Not Found	Not Found	Not Found	Not Found	Not Found	Not Found	Not Found	Not Found	Not Found	Not Found	Not Found
High	AQLGVQAFADALLIIPK	[R].AQLGVQAFADALLIIPK.[V]	P40227	P40227 [433-449]																																			Not Found	Not Found	Not Found	Not Found	Not Found	Not Found	Not Found	Not Found	Not Found	Not Found	Not Found
High	AQICSSIRTHK	[L].AQICSSIRTHK.[-]	Q53HL2	Q53HL2 [270-280]	2.513	1.066	0.406303	0.951075	0.767517	0.996358	109.8	5.2	322.8	5.5	102026		29150.4	869008	360095					11873		6824.36	1.12642e+06	174127	233722	993043	563275		25911.6		11284.2		8155.86	6235.62	Peak Found	Not Found	Peak Found	Peak Found	High	Not Found	Not Found	Not Found	Not Found	Peak Found	Not Found
High	SVRKASHTPK	[K].SVRKASHTPK.[K]	O76021	O76021 [469-478]	6.276	3.115	1.23021e-06	0.107142	6.37729e-06	0.284148	28.1	1.3	184.3	5.5	56764.1	218534	459939	7.92655e+06	6.07401e+06	830900	4528.71		17514	28848.8	105791	36217.3	1.32929e+06	2.97861e+06	3.75792e+06	1.43748e+07	6.53924e+06	4.37304e+06	10438.6	2590.59	142850	100697	275056	200430	Peak Found	Peak Found	High	High	High	High	Peak Found	Not Found	Peak Found	Peak Found	Peak Found
High	SVRPGASYK	[K].SVRPGASYK.[R]	Q8NEY8	Q8NEY8 [172-180]	1.759	1.458	0.372844	0.730071	0.730589	0.954832	165.1	5.4	209.3	9.4	230659	182428	1.31589e+06	2.86046e+06	1.2505e+06	568188	25432.3	10103.7	81032.9	72801.8	20431.4	29982.3	2.70676e+06	692810	2.25611e+06	1.6482e+06	446932	638498	48828.6	15132.9	103387	64984.9	21050.8	47273.3	Peak Found	Peak Found	High	High	Peak Found	High	Peak Found	Peak Found	Peak Found	Peak Found	Peak Found
High	SVRTPGGRVK	[G].SVRTPGGRVK.[E]	P39060	P39060 [740-749]	0.692	0.752	0.431013	0.545651	0.784131	0.854304	238.4	6.6	179	4.9	104199		419475	748939	569860	283569					9340.38	14342.1	365658	156670	528991	271325	192118	372156	4431.44					17112.1	High	Not Found	High	High	High	High	Not Found	Not Found	Not Found	Not Found	Peak Found
High	AQAALAVNISAAR	[R].AQAALAVNISAAR.[G]	P40227	P40227 [16-28]	0.96	1.671	0.809002	0.546746	0.966447	0.855012	171.6	18.9	182.8	33.6	768262		913665	1.3602e+06			479751	90716.2	100846				844661	488772	911271	1.03918e+06	1.20357e+06	1.08189e+06	200792		159817				Peak Found	Not Found	Peak Found	Peak Found	Not Found	Not Found	High	High	Peak Found	Not Found	Not Found
High	SVSGTDVQEECR	[K].SVSGTDVQEECR.[E]	P49321	P49321 [244-255]		0.01		1e-17		4.47423e-17		800									213314																		Not Found	Not Found	Not Found	Not Found	Not Found	Not Found	High	Not Found	Not Found	Not Found	Not Found
High	SVTEQGAELSNEER	[K].SVTEQGAELSNEER.[N]	P63104	P63104 [28-41]	0.705	0.091	0.36806	0.000995942	0.725211	0.00383217	193.7	200	127.6	17.7		258123			651994	343415	549791	228595						192931		172765	265408	484584		24060.5		37950.5	42839.1	26018.2	Not Found	Peak Found	Not Found	Not Found	Peak Found	Peak Found	High	High	Not Found	Not Found	Not Found
High	SVKSVPENLLK	[S].SVKSVPENLLK.[C]	Q13155	Q13155 [157-167]	1.587	1.846	0.102532	0.462706	0.297723	0.79202	140.1	7.6	220.5	14	4.65317e+06	2.33258e+06	2.87142e+06	3.02548e+06	2.7757e+06	2.06412e+06	1.2322e+06	329397	164301	143142	74962	117594	7.14229e+06	3.7221e+06	5636956	4.77362e+06	1.12275e+06	4.13607e+06	960052	265118	792423	176027	156755	302229	Peak Found	Peak Found	Peak Found	Peak Found	Peak Found	Peak Found	Peak Found	Peak Found	Peak Found	Peak Found	Peak Found
High	APSVPAAEPEYPK	[M].APSVPAAEPEYPK.[G]	P54819	P54819 [2-14]		0.01		1e-17		4.47423e-17		414.2									195771																		Not Found	Not Found	Not Found	Not Found	Not Found	Not Found	High	Not Found	Not Found	Not Found	Not Found
High	SVYHISGKKK	[T].SVYHISGKKK.[T]	Q9NTJ3	Q9NTJ3 [195-204]	0.941	1.119	0.834275	0.941791	0.969238	0.993939	194.3	6.7	182.9	7.3	5.2768e+06	6.82828e+06	2.56361e+07	5.79013e+07	5.47803e+07	2.42597e+07	207779	486786	1.41936e+06	1.01122e+06	722608	1.35973e+06	1.85536e+07	1.48977e+07	3.14422e+07	2.44341e+07	2.25541e+07	3.05014e+07	460777	854090	1.85105e+06	1.01458e+06	751886	1.07058e+06	High	High	High	High	High	High	Peak Found	Peak Found	High	High	High
High	SVYTKDRAAK	[T].SVYTKDRAAK.[C]	P78527	P78527 [113-122]	1.143	0.497	0.884469	0.259343	0.98034	0.54999	171.7	8.6	212.5	3.7	412860	268549	1.53547e+06	3.60238e+06	2.38299e+06	1.10942e+06	20446.2		90988.8	56514.1		75264.6	1.74505e+06	1.06624e+06	2.16206e+06	1.76431e+06	1.13343e+06	1.4959e+06	4477.89	27252.4	28928.5	13361.2	54999.5	98080.8	Peak Found	Peak Found	High	High	High	High	Peak Found	Not Found	High	Peak Found	Not Found
High	SYELPDGQVITIGNER	[KR].SYELPDGQVITIGNER.[F]	P62736; P63261	P62736 [241-256]; P63261 [239-254]	41.074	7.54	1e-17	0.00101026	5.69014e-17	0.00388478	10.4	32.2	425.2	242.5		183841	173679		95972.9	69486	843808	504980	318625	89883.7			9135520	4.06302e+06	754184	1.13633e+07	6.92128e+06	685160	330922	210771	3.13764e+06	1.70256e+07	1.15163e+07	2.91557e+06	Not Found	Peak Found	Peak Found	Not Found	Peak Found	Peak Found	High	High	Peak Found	Peak Found	Not Found
High	SYELPDGQVITIGNERFR	[KR].SYELPDGQVITIGNERFR.[C]	P62736; P63261	P62736 [241-258]; P63261 [239-256]	100	100	1e-17	1e-17	5.69014e-17	4.47423e-17			251.7	548.3													1322875	468609		552404	163674	71455.7			381855	2.69561e+06	1.49059e+06	698756	Not Found	Not Found	Not Found	Not Found	Not Found	Not Found	Not Found	Not Found	Not Found	Not Found	Not Found
High	SYLSEEMIAEFK	[R].SYLSEEMIAEFK.[A]	P02585	P02585 [10-21]	100	100	1e-17	1e-17	5.69014e-17	4.47423e-17			180.7	314.5													445590	423051			317475				140932	887156	736222		Not Found	Not Found	Not Found	Not Found	Not Found	Not Found	Not Found	Not Found	Not Found	Not Found	Not Found
High	SYQPTNKGRYK	[N].SYQPTNKGRYK.[V]	Q7L014	Q7L014 [1019-1029]	1.681	0.703	0.724112	0.502138	0.948117	0.82127	133.8	8	237	5.4	74052.7	60669.7	316522	871550	784294	263904			17174.9	11034.4	19923.9	17497.8	534435	292142	652865	529434	390125	494804	8029.9	3020.98	30529.5		11662.3	24258.7	Peak Found	Peak Found	High	High	High	Peak Found	Not Found	Not Found	Peak Found	Peak Found	Peak Found
High	SYVGDEAQSKR	[D].SYVGDEAQSKR.[G]	P62736; P63261	P62736 [54-64]; P63261 [52-62]	2.785	1.851	0.24886	0.410275	0.564927	0.742834	95.2	24.9	262.8	57.2	79328.4	20710.8	34084.1	93766.2	26350.4	31864	49793.2		6619.71		8601.53		90954.5		57585.6	261557	295551	42085.7	10535.4	6636.58	21129.3	145806	18523	21971.6	Peak Found	Peak Found	Peak Found	Peak Found	Peak Found	Peak Found	Peak Found	Not Found	Peak Found	Not Found	Peak Found
High	APRPASGPIRPIVR	[I].APRPASGPIRPIVR.[C]	P26373	P26373 [47-60]		0.01		1e-17		4.47423e-17		800									368390	156267																	Not Found	Not Found	Not Found	Not Found	Not Found	Not Found	High	High	Not Found	Not Found	Not Found
High	APRPASGPIRPIV	[I].APRPASGPIRPIV.[R]	P26373	P26373 [47-59]		0.01		1e-17		4.47423e-17		546.7									949424	319235																	Not Found	Not Found	Not Found	Not Found	Not Found	Not Found	High	High	Not Found	Not Found	Not Found
High	APRPASGPIRP	[I].APRPASGPIRP.[I]	P26373	P26373 [47-57]	0.01	1.264	1e-17	0.797103	5.69014e-17	0.977301	274	52		65.7	30239.2		28372.6	70197.5	89993.9	52338.8	2.70599e+06	924829	9923.59		6452.59	9807.35							12546.7						Peak Found	Not Found	Peak Found	Peak Found	Peak Found	Peak Found	High	High	Peak Found	Not Found	Peak Found
High	SVVESQKRPLK	[P].SVVESQKRPLK.[G]	A8MZ97	A8MZ97 [153-163]	1.527	1.888	0.795469	0.365915	0.96263	0.693075	147.5	7.4	225.3	13.9	45619.8	16017.8	128475	253674	284759	136246			6591.31		9348	5030.96	270595	130385	257026	183903	184624	221123			12446.7				Peak Found	Peak Found	High	High	Peak Found	Peak Found	Not Found	Not Found	Peak Found	Not Found	Peak Found
High	SVKPSASASSPK	[F].SVKPSASASSPK.[L]	O95503	O95503 [98-109]	2.173	8.13	0.433109	0.00264389	0.786527	0.0098017	79.8	4.6	184.9	37.1	31591.5	39447.3	91386.4	354668	149140	80453		4904.63					222777	80881.2	213084	130087	190607	206967					39876.8		Peak Found	Peak Found	Peak Found	Peak Found	Peak Found	Peak Found	Not Found	Peak Found	Not Found	Not Found	Not Found
High	SVKNITPRKK	[S].SVKNITPRKK.[G]	Q9UQR0	Q9UQR0 [300-309]	4.49	1.692	9.65137e-05	0.491271	0.000462716	0.814696	47.9	6.7	259.7	7.8	239345	74279.9	1.75201e+06	5.00833e+06	964270	417039		4409.35	120220	94096.1		82767.5	1.93221e+06	1.81431e+06	4.9125e+06	4.1316e+06	2.8585e+06	4.1862e+06	24544.6	45795.1	258918	149342	70683.3	170219	Peak Found	Peak Found	High	High	High	High	Not Found	Peak Found	Peak Found	Peak Found	Not Found
High	AQVQLDSDHLEEDIHR	[K].AQVQLDSDHLEEDIHR.[L]	P07197	P07197 [169-184]		0.01		1e-17		4.47423e-17		800									474594	136161																	Not Found	Not Found	Not Found	Not Found	Not Found	Not Found	High	High	Not Found	Not Found	Not Found
High	STRIPKIQK	[G].STRIPKIQK.[L]	P11142	P11142 [340-348]	1.017	1.23	0.949145	0.84507	0.993641	0.985254	201	8.5	212	7.6	6.56133e+06	3.09188e+06	2.05716e+07	4.52491e+07	3.35051e+07	1.57132e+07	101873	62287.2	1.32305e+06	906376	631159	943736	2.22736e+07	9.00482e+06	2.42857e+07	1.96539e+07	1.1734e+07	1.82874e+07	557761	244528	1.65527e+06	834468	508516	1.09546e+06	High	High	High	High	High	High	Peak Found	High	High	High	High
High	STRIPKVQK	[G].STRIPKVQK.[L]	P0DMV9	P0DMV9 [340-348]	1.097	1.047	0.740194	0.90515	0.95437	0.993939	183.9	9.1	201.8	7.1	1.79875e+06	912879	4.81711e+06	1.23952e+07	9.49099e+06	3.83478e+06	32510.8	23904.5	346736	283237	175797	257728	6.04168e+06	2.44033e+06	5.77849e+06	4.96815e+06	3.30853e+06	4.4769e+06	132044	63659.2	426125	210834	130895	235794	High	High	High	High	High	High	Peak Found	Peak Found	High	High	Peak Found
High	STRPPSVTR	[S].STRPPSVTR.[G]	Q9Y2H0	Q9Y2H0 [615-623]	0.544	1.007	0.194881	0.908112	0.475626	0.993939	311.1	10	162.6	11.4	775526	238032	1.56728e+06	2.39315e+06	1.53081e+06	1.03305e+06	9601.89	29608.5	103280	47600.7	34248.8	64797.4	1.08761e+06	370533	1.12954e+06	640979	356067	674091	46950.5	6283.23	4.34878e+06	46129.5	35231.4		High	High	High	High	High	High	Peak Found	Peak Found	Peak Found	Peak Found	Peak Found
High	ASGPPVSELITK	[K].ASGPPVSELITK.[A]	P16402; P10412; P16403	P16402 [36-47]; P10412 [35-46]; P16403 [35-46]	100	0.437	1e-17	0.130532	5.69014e-17	0.331504		300.7	139.1	131.3							2777377	1.27595e+06	144877				1642701	683282	166954		509598				574321	557080	280694		Not Found	Not Found	Not Found	Not Found	Not Found	Not Found	High	High	Peak Found	Not Found	Not Found
High	STSFLEKKVK	[E].STSFLEKKVK.[K]	P60900	P60900 [175-184]	1.006		0.744722		0.955945		244.6		168.3		94337.7	85881.7	417826	816613	646476	558219							235260	469510	503203	169399	175098	1.24969e+06							Peak Found	Peak Found	High	High	High	High	Not Found	Not Found	Not Found	Not Found	Not Found
High	ASGGGVPTDEEQATGLER	[M].ASGGGVPTDEEQATGLER.[E]	P10606	P10606 [32-49]		0.43		0.229656		0.50843		559.6		240.4							197887																85010.3		Not Found	Not Found	Not Found	Not Found	Not Found	Not Found	High	Not Found	Not Found	Not Found	Not Found
High	STVFDKLKHL	[Y].STVFDKLKHL.[V]	P02769	P02769 [394-403]	0.776	0.892	0.568025	0.75378	0.885575	0.964653	157.3	59	127.3	52.9	578081	381069	699875	1.15685e+06	468070	372287	228351	144855	392338	103369		195078	515865	293112	847813	298061		420846	216558	159683			101470	191695	High	High	High	High	High	High	High	Peak Found	Peak Found	Peak Found	Not Found
High	STVFDKLKHLV	[Y].STVFDKLKHLV.[D]	P02769	P02769 [394-404]	0.958	2.079	0.670564	0.383024	0.933294	0.71264	105.5	58.9	101	248.7	158050	62822.5					46334.4	55663.3	318634				178699	50968					103915	89291.4	301151	490342	264403	208901	Peak Found	Peak Found	Not Found	Not Found	Not Found	Not Found	Peak Found	Peak Found	High	Not Found	Not Found
High	ASFDKAKLKK	[I].ASFDKAKLKK.[T]	P63313	P63313 [11-20]	1.039	1.297	0.777813	0.751367	0.96263	0.963699	195.8	6.4	250.2	11.5	74177.5		357010	852493	616407	342127			24961	11642.4	7196.15		544515	344681	704444	382394	262010	597818	31158.8	6139.74	39208.8	14133.6	7473.88	33656.8	Peak Found	Not Found	High	High	High	Peak Found	Not Found	Not Found	Peak Found	Peak Found	Peak Found
High	STVFDKLKHLVD	[Y].STVFDKLKHLVD.[E]	P02769	P02769 [394-405]	1.074	1.226	0.955833	0.820003	0.993641	0.979394	89.2	101.6	100.9	152.8	1.61453e+06	1.28729e+06	1.29804e+06	1.42745e+06	1.87732e+06	1.47246e+06	957491	732895	2812222	1.59714e+06	1.70787e+06	2.73338e+06	1.89237e+06	1.08271e+06	1.36401e+06	1.93799e+06	1.60345e+06	1.67732e+06	1.26974e+06	756852	2.62241e+06	3.09857e+06	2.6774e+06	2.35082e+06	High	High	Peak Found	Peak Found	Peak Found	Peak Found	Peak Found	Peak Found	High	High	High
High	STVFDKLKHLVDE	[Y].STVFDKLKHLVDE.[P]	P02769	P02769 [394-406]	0.644	1.284	0.333307	0.800435	0.685622	0.97735	90	135.2	57.9	179.4	347594	123486					246195	156475	492865			393821	312036	56964.2					334227	156100	465290	777343	478328	366762	Peak Found	Peak Found	Not Found	Not Found	Not Found	Not Found	High	High	High	Not Found	Not Found
High	SVARLSQKFPKAE	[W].SVARLSQKFPKAE.[F]	P02769	P02769 [238-250]	0.639	1.211	0.11516	0.836736	0.325804	0.983884	211	20.8	149.4	21.9	7.29382e+06	5.66897e+06	1.08544e+07	1.57874e+07	1.72921e+07	11619724	1.59402e+06	1.10926e+06	1.10072e+06	380619	506313	1150639	6.36228e+06	5.19809e+06	9.94743e+06	9.94011e+06	2.48857e+06	11208449	1.59336e+06	1.03193e+06	1315036	763478	817034	1.4114e+06	High	High	High	High	High	High	High	High	High	Peak Found	Peak Found
High	SVARLSQKFPKAEFVEVTK	[W].SVARLSQKFPKAEFVEVTK.[L]	P02769	P02769 [238-256]	0.79	0.947	0.514484	0.777454	0.852316	0.970562	168.7	52.8	143.1	58.6	1.21977e+06	1.02777e+06	911852	1.36766e+06	1.39185e+06	765643	489918	412595	297752			210292	1.45577e+06	1.03667e+06	949642	263848		730369	487376	392960	388715	159106		250965	Peak Found	High	Peak Found	Peak Found	High	High	Peak Found	Peak Found	Peak Found	Not Found	Not Found
High	ASEAIKGAVVGIDLGTTN	[Y].ASEAIKGAVVGIDLGTTN.[S]	P38646	P38646 [47-64]	0.01		1e-17		5.69014e-17		628.2						381543			278660																			Not Found	Not Found	High	Not Found	Not Found	Peak Found	Not Found	Not Found	Not Found	Not Found	Not Found
High	SVFAEERNLK	[D].SVFAEERNLK.[G]	Q14966	Q14966 [1228-1237]	1.583	1.125	0.410358	0.995012	0.769659	0.999944	161	21.3	209.4	24	1.75139e+06	205289	1.28346e+06	1.95177e+06	1.1265e+06	619747	296820	84193.7	287149	228387	110670	54176.6	2.86286e+06	756735	2.0312e+06	3.08986e+06	973149	1.20434e+06	254914	45436.5			125595	461967	Peak Found	Peak Found	High	High	High	High	Peak Found	Peak Found	Peak Found	Peak Found	Peak Found
High	SVGDGETVEFDVVEGEK	[R].SVGDGETVEFDVVEGEK.[G]	P67809	P67809 [102-118]	1.935	0.01	0.54832	1e-17	0.872232	4.47423e-17	173.2	291.7	335.1						73033.5	79304.3		128203						145408				149181							Not Found	Not Found	Not Found	Not Found	Peak Found	Peak Found	Not Found	High	Not Found	Not Found	Not Found
High	SVGKGAVHDVK	[E].SVGKGAVHDVK.[D]	P81605	P81605 [93-103]	0.778	0.68	0.383178	0.444624	0.742108	0.776375	143.5	66.7	161.8	40.9	1.23062e+06	5.78286e+06	1.62916e+06	1.43831e+06	41847540	2.51447e+07	293496	1.2138e+06	824188	1.67798e+06	2.59523e+06	2.82848e+06	766060	4.88787e+06	925222	2.45091e+06	3.36685e+07	2.81096e+07	135675	1.11973e+06	340812	684178	1.96264e+06	2.45907e+06	Peak Found	Peak Found	High	Peak Found	Peak Found	Peak Found	Peak Found	Peak Found	High	High	High
High	SVGKGAVHDVKD	[E].SVGKGAVHDVKD.[V]	P81605	P81605 [93-104]	1.511	0.16	0.806474	0.00926879	0.96643	0.031987	141.1	191.9	141.8	12.5	26233.2	43172.4	310391		168130	297704	77420	67518.6	222795	506552	503057	234753	97093.2	39647.2	168978	289096	581624		14894.3		80816.8	177954	12978.9	4655.39	Peak Found	Peak Found	High	Not Found	Peak Found	High	Peak Found	Peak Found	Peak Found	High	High
High	ARLHTESGEFSR	[K].ARLHTESGEFSR.[Q]	Q9Y623	Q9Y623 [1282-1293]	100	91.418	1e-17	1.57652e-14	5.69014e-17	7.04319e-14		10.7	494	280.2										31221.5	24482.2	5951.46	2.71554e+06	1.1455e+06	175151	1.68439e+06	1.12472e+06	91598.3		20607.8	643770	3.1649e+06	3.00178e+06	544072	Not Found	Not Found	Not Found	Not Found	Not Found	Not Found	Not Found	Not Found	Not Found	Peak Found	Peak Found
High	SVKKVHLQK	[D].SVKKVHLQK.[G]	Q14674	Q14674 [1073-1081]	1.144	0.889	0.795213	0.743437	0.96263	0.959581	39.5	17.4	311.1	15.6	61543.4		650275	1.54123e+06	21395.2	21169.3			31651.6	23137.3	62821.2	18438.4	484591	17171.7	936978	612388		70422.7			46142.2	24462.1	24005.4	18354.2	Peak Found	Not Found	High	High	Peak Found	Peak Found	Not Found	Not Found	Peak Found	Peak Found	Peak Found
High	AQYEDIAQKSKAEAE	[K].AQYEDIAQKSKAEAE.[S]	P04264	P04264 [356-370]	100	0.627	1e-17	0.427741	5.69014e-17	0.759063		100	498.4	62.7									24358.2	123452	146729	32863			323569			311364				42259.2	37691.1		Not Found	Not Found	Not Found	Not Found	Not Found	Not Found	Not Found	Not Found	Peak Found	High	Peak Found
High	SVKNDHSAYK	[C].SVKNDHSAYK.[R]	Q96F07	Q96F07 [180-189]	0.894	0.01	0.58565	1e-17	0.89374	4.47423e-17	175.7	8.3	161.7		6462.09	46908.8	197828	502567	468991	210845			8133.85	9926.13	9267.56	16824	33754.6	172768	275220	192882	183132	274899							Peak Found	Peak Found	Peak Found	High	High	Peak Found	Not Found	Not Found	Peak Found	Peak Found	Peak Found
High	SVKNFQIVHK	[A].SVKNFQIVHK.[N]	O75386	O75386 [387-396]	2.251	100	0.45998	1e-17	0.81102	4.47423e-17	101.3		237.1	17.9	64107.9	34350.7	252094	587471	500976	141622							393453	408046	631587	510010	269583	479151			33422.6				Peak Found	Peak Found	Peak Found	High	Peak Found	Peak Found	Not Found	Not Found	Not Found	Not Found	Not Found
High	TAFQEALDAAGDK	[K].TAFQEALDAAGDK.[L]	P10599	P10599 [9-21]	100	0.605	1e-17	0.306736	5.69014e-17	0.615011		198.9	310.3	120.3							497241	241081					203135			922800	540229					216369	202721		Not Found	Not Found	Not Found	Not Found	Not Found	Not Found	High	High	Not Found	Not Found	Not Found
High	APPEYHRKAV	[V].APPEYHRKAV.[-]	Q9UBU8	Q9UBU8 [353-362]	0.066	0.289	6.67966e-05	0.0618636	0.000323571	0.179566	536.7	71	35.6	19.8		251950			2231258	934157	392889	261281			34048	58510.2			52560.3	73212.6				19882.1			34537.5	64184	Not Found	Peak Found	Not Found	Not Found	Peak Found	Peak Found	High	High	Not Found	Not Found	Peak Found
High	TAKDSKFKMPK	[VM].TAKDSKFKMPK.[F]	Q8IVF2	Q8IVF2 [827-837]; [992-1002]; [1322-1332]; [1652-1662]; [1817-1827]; [1982-1992]; [2312-2322]; [2642-2652]; [2807-2817]; [2972-2982]; [3137-3147]; [3302-3312]; [3467-3477]; [3632-3642]; [3797-3807]; [3962-3972]; [4127-4137]; [4292-4302]; [4457-4467]	1.793	1.65	0.726648	0.483178	0.948117	0.808998	160.1	6.9	224.8	10.4	65883.4	53388.2	407602	531420	416192	198239			21688.9	10163.3	5504.82	14970	472400	337306	1.00435e+06	244800	286683	573489			11496.6			29726.4	Peak Found	Peak Found	Peak Found	High	Peak Found	Peak Found	Not Found	Not Found	Peak Found	Peak Found	Peak Found
High	TALVELLKHK	[Q].TALVELLKHK.[P]	P02769	P02769 [550-559]	0.756	1.601	0.356462	0.498342	0.714575	0.820117	176.1	25.2	101.6	42.5	1.32102e+06	1.37178e+06	4.99946e+06	7.88625e+06	5.49679e+06	3.14218e+06		567381	1.8533e+06	148590	468727	1.65258e+06	1.22289e+06	1.31977e+06	5.2469e+06	5.46045e+06	640833	3.96491e+06	898933	527556	2.14158e+06	918012	996479	2.14985e+06	High	High	High	High	High	High	Not Found	High	High	Peak Found	High
High	ALVELLKHKPKATE	[T].ALVELLKHKPKATE.[E]	P02769	P02769 [551-564]	0.676	0.948	0.418276	0.870608	0.777769	0.987469	209.6	21.7	122.8	20.6	502269	220648	470650	587604	569873	492311		39067.4				68119.2	234108	182394	433480		291294	460375		41161.4				58109.2	Peak Found	High	High	High	High	High	Not Found	Peak Found	Not Found	Not Found	Not Found
High	ALVELLKHKPKAT	[T].ALVELLKHKPKAT.[E]	P02769	P02769 [551-563]	0.766	1.452	0.42785	0.722444	0.783194	0.95355	172.2	16.1	134.2	23.3		151715	336140	457482	533883	299334		26707				36776.4		116236	381967			262013		29155				71009.3	Not Found	Peak Found	Peak Found	High	High	Peak Found	Not Found	Peak Found	Not Found	Not Found	Not Found
High	ALVELLKHKPKA	[T].ALVELLKHKPKA.[T]	P02769	P02769 [551-562]	0.668	1.664	0.283046	0.4927	0.617221	0.815856	203.1	13.6	137	23.6	1.64492e+06	1.14131e+06	3.38178e+06	5.06598e+06	3434437	2.39545e+06	136864	190350	523658	33388.2		343268	1738881	972077	3.60655e+06	2.11981e+06	223483	2.535e+06	151128	188898	787942	366969	298063	606813	High	High	High	High	High	High	Peak Found	High	High	Peak Found	Not Found
High	ALVELLKHKPK	[T].ALVELLKHKPK.[A]	P02769	P02769 [551-561]	0.664	1.329	0.370475	0.730711	0.727474	0.954832	213.4	20.7	130.2	21.4	653380	439879	1.28671e+06	1.56562e+06	1.54677e+06	900368	84447.1	104535	148708		19853.8	173657	443687	318961	1.05055e+06	972193	198588	1.03261e+06	53832.7	107898	238146		79819.5	230839	High	High	High	High	Peak Found	Peak Found	Peak Found	High	High	Not Found	Peak Found
High	AIVAGDQNVEYK	[K].AIVAGDQNVEYK.[G]	Q13642	Q13642 [107-118]	100	100	1e-17	1e-17	5.69014e-17	4.47423e-17			157.7	451.1														133312			202039				144601	549679	469556		Not Found	Not Found	Not Found	Not Found	Not Found	Not Found	Not Found	Not Found	Not Found	Not Found	Not Found
High	ALTPDETYVPKAFDEKLF	[S].ALTPDETYVPKAFDEKLF.[T]	P02769	P02769 [513-530]	0.38	0.01	0.0555559	1e-17	0.178794	4.47423e-17	13.1	14.6	6.5		263901	96532.7	1.24886e+06	1.37816e+06		41963.7	293760						355818					48906.5							Peak Found	Peak Found	Peak Found	Peak Found	Not Found	Peak Found	High	Not Found	Not Found	Not Found	Not Found
High	ALTPDETYVPKAFDE	[S].ALTPDETYVPKAFDE.[K]	P02769	P02769 [513-527]	0.756	0.631	0.390634	0.481689	0.749839	0.807895	190.4	95.4	107.9	60.2	513441	165173					145918						480086	165019			100961		169991	49855.8					High	Peak Found	Not Found	Not Found	Not Found	Not Found	Peak Found	Not Found	Not Found	Not Found	Not Found
High	ALTPDETYVPKAFD	[S].ALTPDETYVPKAFD.[E]	P02769	P02769 [513-526]	0.936	1.494	0.713536	0.750907	0.945279	0.963699	160.1	46.7	154.5	69.7	1.35242e+06	636715	513629	594619	496395	402798	155107	167281					1.64887e+06	599005	526710	539978	246109	461803	380975	152038					High	High	Peak Found	Peak Found	Peak Found	High	Peak Found	High	Not Found	Not Found	Not Found
High	ALTPDETYVPKAF	[S].ALTPDETYVPKAF.[D]	P02769	P02769 [513-525]	0.845	0.74	0.525699	0.619512	0.857995	0.899539	157.6	58.4	118.6	43.2	637610	344908	237095	349645			171082	96868.4					600791	261377	245596				225176	61829.3		116241	78037.4		High	High	High	High	Not Found	Not Found	Peak Found	Peak Found	Not Found	Not Found	Not Found
High	ALTPDETYVPKA	[S].ALTPDETYVPKA.[F]	P02769	P02769 [513-524]	1.006	1.016	0.806091	0.871859	0.966429	0.987537	149	55.5	148.6	56.4	1.34049e+06	688657	465469	662974	428051	309924	296145	144848					1.45385e+06	596617	616964	514335	449118	347096	286715	154468					High	High	High	High	Peak Found	High	High	High	Not Found	Not Found	Not Found
High	TFVNITPAEVGVLVGK	[K].TFVNITPAEVGVLVGK.[D]	P07737	P07737 [39-54]	0.318	0.01	0.0611345	1e-17	0.193865	4.47423e-17	456.2	198.8	144.9				183770					80084.7						58374.1											Not Found	Not Found	High	Not Found	Not Found	Not Found	Not Found	Peak Found	Not Found	Not Found	Not Found
High	RQKPESLGK	[Q].RQKPESLGK.[K]	Q9H583	Q9H583 [310-318]	0.823	0.791	0.495299	0.629405	0.839819	0.902419	225.4	10.5	202.4	6.9	1.76911e+06	1.13353e+06	6.52389e+06	1.57578e+07	8.77872e+06	3.80892e+06	73007.1	28665.4	403252	316832	196983	272695	5.27355e+06	2.8319e+06	6.66612e+06	5.47028e+06	2.91489e+06	3.80014e+06	75403.9	81885.1	292831	219482	110489	211986	High	High	High	High	High	High	Peak Found	Peak Found	Peak Found	Peak Found	Peak Found
High	AITDAAMMAEELKK	[K].AITDAAMMAEELKK.[E]	P13535; Q9UKX3; P11055; P12882; P12883; Q9UKX2; Q9Y623	P13535 [1761-1774]; Q9UKX3 [1762-1775]; P11055 [1759-1772]; P12882 [1762-1775]; P12883 [1758-1771]; Q9UKX2 [1764-1777]; Q9Y623 [1762-1775]	100	100	1e-17	1e-17	5.69014e-17	4.47423e-17			294.3	297.3													3930822	2.03418e+06	183603	730604	1.29604e+06	137719	31841	30877.9	1.1438e+06	3.82486e+06	3.71135e+06	844854	Not Found	Not Found	Not Found	Not Found	Not Found	Not Found	Not Found	Not Found	Not Found	Not Found	Not Found
High	AITDAAMMAEELK	[K].AITDAAMMAEELK.[K]	P13535; Q9UKX3; P11055; P12882; P12883; Q9UKX2; Q9Y623	P13535 [1761-1773]; Q9UKX3 [1762-1774]; P11055 [1759-1771]; P12882 [1762-1774]; P12883 [1758-1770]; Q9UKX2 [1764-1776]; Q9Y623 [1762-1774]	1.061	1.439	0.982668	0.655022	0.998644	0.920103	162.9	30.9	172.9	44.2	403590	1.29886e+06	654693	992066	1.9209e+06	1.49003e+06		241709	112019	54245.2	352051	215281	1.00383e+06	1.47222e+06	824642	308870	2.25441e+06	1.44564e+06		235499	159967	347049	506452	308124	Peak Found	Peak Found	Peak Found	Peak Found	Peak Found	Peak Found	Not Found	Peak Found	Peak Found	Peak Found	Peak Found
High	ALSSMGANYSSYLAK	[K].ALSSMGANYSSYLAK.[A]	P45378	P45378 [157-171]	100	100	1e-17	1e-17	5.69014e-17	4.47423e-17			271.4	436.1													1.87956e+06	748756		807252	344017				920708	2.3252e+06	1.69541e+06	649464	Not Found	Not Found	Not Found	Not Found	Not Found	Not Found	Not Found	Not Found	Not Found	Not Found	Not Found
High	TGGIIDPKESHR	[A].TGGIIDPKESHR.[L]	P15924	P15924 [2374-2385]	0.751	0.01	0.476947	1e-17	0.823328	4.47423e-17	372.1	64.5	264.7				562221	1.15693e+06	53754.6	28838.6			17166	52835				26227.6	632368	441008	123694	38605.6							Not Found	Not Found	Peak Found	Peak Found	Peak Found	Peak Found	Not Found	Not Found	Peak Found	High	Not Found
High	AISEELDNALNDITSL	[K].AISEELDNALNDITSL.[-]	P07951	P07951 [269-284]	100	100	1e-17	1e-17	5.69014e-17	4.47423e-17			604.2	122.9													1.57371e+06	181858		1.53211e+06	1.81143e+06	69317	208695		284166	1.26262e+06	1.21736e+06	311652	Not Found	Not Found	Not Found	Not Found	Not Found	Not Found	Not Found	Not Found	Not Found	Not Found	Not Found
High	AISEELDHALNDMTSI	[K].AISEELDHALNDMTSI.[-]	P09493	P09493 [269-284]	100	100	1e-17	1e-17	5.69014e-17	4.47423e-17			433	216.9													1.67083e+06	753077		738131	335262		178114	62052.2	395183	2.15218e+06	2.17871e+06	352980	Not Found	Not Found	Not Found	Not Found	Not Found	Not Found	Not Found	Not Found	Not Found	Not Found	Not Found
High	TGGIIDPKESHRLP	[A].TGGIIDPKESHRLP.[V]	P15924	P15924 [2374-2387]	0.812	0.752	0.47715	0.610821	0.823328	0.895954	142.6	83.2	122	66.3	301494	113371	243027		624152	519510		16264.3		291336	375359	106305	344121			517680	179457	193188				141950	123422	140094	Peak Found	Peak Found	Peak Found	Not Found	Peak Found	Peak Found	Not Found	Peak Found	Not Found	High	High
High	TGGIIDPKESHRLPVD	[A].TGGIIDPKESHRLPVD.[I]	P15924	P15924 [2374-2389]		0.439		0.11642		0.303066		290.7		101.2										407428	425036	88110.6										186706	120393	141852	Not Found	Not Found	Not Found	Not Found	Not Found	Not Found	Not Found	Not Found	Not Found	High	High
High	ALQEAHQQTLDDLQAEEDK	[K].ALQEAHQQTLDDLQAEEDK.[V]	P12882; Q9UKX2	P12882 [1002-1020]; Q9UKX2 [1004-1022]	100	100	1e-17	1e-17	5.69014e-17	4.47423e-17			336.3	169													3.58902e+06	1.52533e+06		2.55437e+06	582609				531566	3886026	1.8521e+06	508157	Not Found	Not Found	Not Found	Not Found	Not Found	Not Found	Not Found	Not Found	Not Found	Not Found	Not Found
High	TGGLVDPEVHGRISTEE	[L].TGGLVDPEVHGRISTEE.[A]	P15924	P15924 [2733-2749]	1.678	0.755	0.692804	0.640462	0.938817	0.910342	82.9	166.8	139	125.9						82622.2					166367						138633						232562	67793.7	Not Found	Not Found	Not Found	Not Found	Not Found	Peak Found	Not Found	Not Found	Not Found	Not Found	Peak Found
High	AIPENLPPLTADFAEDKD	[D].AIPENLPPLTADFAEDKD.[V]	P02769	P02769 [320-337]	1.456	0.883	0.923944	0.804935	0.990592	0.977408	130.4	65.7	189.9	58	585813	235221				70458.7	157016	89386.9					517497	226621					141775	77104.7					High	High	Not Found	Not Found	Not Found	Peak Found	Peak Found	Peak Found	Not Found	Not Found	Not Found
High	ALYGDKKPRK	[Q].ALYGDKKPRK.[R]	Q96P16	Q96P16 [128-137]	0.575	0.685	0.311847	0.447385	0.658001	0.778473	238	8.6	136.8	8.2	55617.6	74119.1	544729	1.33006e+06	816708	371790	15084.8		25280.6	16269.2	13043.3	26701.1	218333	151716	452698	339410	200052	306386		4338.45	22816.1	15500.6	9844.34	17324	High	High	High	High	High	High	Peak Found	Not Found	Peak Found	Peak Found	Peak Found
High	TYVPKAFDEK	[E].TYVPKAFDEK.[L]	P02769	P02769 [519-528]	0.949	1.156	0.858121	0.910407	0.976536	0.993939	204	17.7	188.3	20.9	3.20689e+06	1603302	3.99383e+06	5.75888e+06	3468381	2.54764e+06	781014	297170	374034	192534	165549	281183	3.07579e+06	1.65913e+06	3.79724e+06	4.41377e+06	3.08195e+06	2.411e+06	745306	303601	497463	191452	222420	385813	High	High	High	High	High	High	High	Peak Found	High	Peak Found	Peak Found
High	AMAKIQAKIPGLKRKAE	[D].AMAKIQAKIPGLKRKAE.[-]	Q9NQC3	Q9NQC3 [1176-1192]	0.695		0.430004		0.783707		285.6		198.5						354715	73207.2												111989							Not Found	Not Found	Not Found	Not Found	High	Peak Found	Not Found	Not Found	Not Found	Not Found	Not Found
High	AMGIMNSFVNDIFER	[K].AMGIMNSFVNDIFER.[I]	Q16778; Q5QNW6; Q99880	Q16778 [59-73]; Q5QNW6 [59-73]; Q99880 [59-73]	1.71	0.619	0.644458	0.306973	0.925507	0.615281	50.8	230.4	81.4	137.3	249217	254843	158560	133444	177872	125334	1.26093e+06	761703				118659	785410	439068	191847	269101		225905	296189	275434	421717	664309	754362	488100	Peak Found	High	Peak Found	Peak Found	Peak Found	Peak Found	High	High	Not Found	Not Found	Not Found
High	TALVELLKHKP	[Q].TALVELLKHKP.[K]	P02769	P02769 [550-560]	0.913	0.983	0.574617	0.942988	0.888992	0.993939	142.8	53.5	126.1	61.9	136884	159210	537694	537184	337914	238296	55571.6	47228.9	364003	136010	82941.2	205744	169633	123436	497072	250604		363772	56979.6	44537.6	375396		122989	172927	Peak Found	Peak Found	High	High	Peak Found	Peak Found	Peak Found	Peak Found	High	Peak Found	Peak Found
High	TALVELLKHKPK	[Q].TALVELLKHKPK.[A]	P02769	P02769 [550-561]	0.616	1.088	0.211937	0.990842	0.505845	0.999944	209.8	28.8	130.1	30	1.08998e+06	1.39182e+06	2.96966e+06	4.33949e+06	4219028	2.17806e+06	349192	319311	807469	146474		543436	1.46168e+06	1.31636e+06	2.77824e+06	1.69994e+06	318663	1.86289e+06	341203	303754	947760	387110	246666	835259	High	High	High	High	High	High	High	High	High	Peak Found	Not Found
High	TALVELLKHKPKA	[Q].TALVELLKHKPKA.[T]	P02769	P02769 [550-562]	0.555	1.578	0.0383026	0.513966	0.129455	0.832598	194.8	24.9	110.4	38.7	2745328	2.69162e+06	6841078	1.41882e+07	8441834	4735055	660336	804132	2.23859e+06	359554	286868	1.93286e+06	3139914	2.40953e+06	6.89934e+06	3.31314e+06	422120	5113945	837153	736767	2.81111e+06	1.37684e+06	926387	2.29129e+06	High	High	High	High	High	High	High	High	High	High	High
High	TALVELLKHKPKAT	[Q].TALVELLKHKPKAT.[E]	P02769	P02769 [550-563]	0.67	0.844	0.391269	0.758485	0.750345	0.966133	204.4	34.7	111.6	28.2	490978	525439	1.17903e+06	1.7123e+06	1.25221e+06	747235	135544	154163	277864			164257	512352	400824	974240	489182		771985	124672	134361	320035	107255	121523	250818	High	High	High	High	High	High	Peak Found	High	High	Not Found	Not Found
High	TALVELLKHKPKATE	[Q].TALVELLKHKPKATE.[E]	P02769	P02769 [550-564]	0.894	1.146	0.680017	0.992831	0.93602	0.999944	174.3	34.6	175.9	31.5	938701	822470	1.09828e+06	2.09774e+06	1.33136e+06	640418	169411	239756	309307	91297.9	94710.7	344665	1.16425e+06	858014	1064481	424906		1.02449e+06	194109	173297	354311	148812	138874	367791	Peak Found	High	High	High	High	High	Peak Found	High	High	Peak Found	Peak Found
High	TALVELLKHKPKATEE	[Q].TALVELLKHKPKATEE.[Q]	P02769	P02769 [550-565]	0.695	1.03	0.423609	0.962247	0.780502	0.997533	177.1	34.5	125.4	37.2	550333	473382	751099	1.36583e+06	1.17899e+06	675769	121742	122110	157983			212050	504301	390732	866075	351011		802483	149480	105124	244121		92927.3	237764	Peak Found	Peak Found	High	High	High	High	Peak Found	Peak Found	Peak Found	Not Found	Not Found
High	TALVELLKHKPKATEEQ	[Q].TALVELLKHKPKATEEQ.[L]	P02769	P02769 [550-566]	0.846	0.894	0.602399	0.806523	0.902704	0.977408	152.2	40	151.4	29.4	359891	286410	378955	939270	749004	370567	72271.9	88355.6	109764			166640	384387	214910	361374			474071		70439.5			72413.2	192493	Peak Found	High	High	High	Peak Found	High	Peak Found	Peak Found	Peak Found	Not Found	Not Found
High	TALVELLKHKPKATEEQLK	[Q].TALVELLKHKPKATEEQLK.[T]	P02769	P02769 [550-568]	1.125	1.042	0.882573	0.892716	0.98034	0.993131	138.2	59.7	130	62.1	264811	664976	387190	1.06535e+06	523278	178422	120891	202796	337238			186536	857842	514193	340811			348545	195213	193062	357216	209406	125322	259009	Peak Found	High	Peak Found	Peak Found	High	Peak Found	Peak Found	High	High	Not Found	Not Found
High	TATPQQAQEVHEK	[K].TATPQQAQEVHEK.[L]	P60174	P60174 [213-225]	100	1.973	1e-17	0.382458	5.69014e-17	0.712415		116.2	394.6	160.1							502170	197829		10217.1			671700	258793		2214749	1.38808e+06	21757.4			150072	782034	494625	91822.6	Not Found	Not Found	Not Found	Not Found	Not Found	Not Found	High	High	Not Found	Peak Found	Not Found
High	TDTLSKKELKE	[N].TDTLSKKELKE.[L]	P20930	P20930 [25-35]	1.021	1.076	0.692739	0.948348	0.938817	0.996358	105	22.1	118.2	17.3		51187.1			935647		45972.7		62996	195572	14508.9	15451.4	144372	345938			246362			19910.9	98403.6	64984.8	16109.1		Not Found	Peak Found	Not Found	Not Found	Peak Found	Not Found	Peak Found	Not Found	Peak Found	High	Peak Found
High	TDTLSKKELKEL	[N].TDTLSKKELKEL.[L]	P20930	P20930 [25-36]	0.01	0.432	1e-17	0.147674	5.69014e-17	0.366038	79	154.1		83.8					151737				167833	486540	516304	180185									161032	174485		93580.2	Not Found	Not Found	Not Found	Not Found	Peak Found	Not Found	Not Found	Not Found	High	High	High
High	TDYNASVSVPDSSGPER	[R].TDYNASVSVPDSSGPER.[I]	P61978	P61978 [70-86]	100	0.38	1e-17	0.164766	5.69014e-17	0.397868		230.1	368.3	87.4							430410	169540								473069	395232						102631		Not Found	Not Found	Not Found	Not Found	Not Found	Not Found	High	High	Not Found	Not Found	Not Found
High	ANLLQAEIEELRATLEQTER	[R].ANLLQAEIEELRATLEQTER.[S]	P12882; Q9UKX2	P12882 [1682-1701]; Q9UKX2 [1684-1703]	100		1e-17		5.69014e-17				800														255855			153248	179269								Not Found	Not Found	Not Found	Not Found	Not Found	Not Found	Not Found	Not Found	Not Found	Not Found	Not Found
High	TEASASKGLEKKEK	[G].TEASASKGLEKKEK.[-]	Q8TCT9	Q8TCT9 [364-377]	0.293		0.0266238		0.0934222		320		136				56667.6	213666									13013.8		58302.8	37481.2		67374.7							Not Found	Not Found	High	High	Not Found	Not Found	Not Found	Not Found	Not Found	Not Found	Not Found
[truncated: 5,491 more rows]
[truncated: 13 more columns]
