# Supplementary material for: A Lysine Residue at the C-Terminus of MHC Class I Ligands Correlates with Low C-Terminal Proteasomal Cleavage Probability
Source: Biomolecules. 2023 Aug 24;13(9):1300. doi: 10.3390/biom13091300 (PMC10527444; doi:10.3390/biom13091300)
Supplement: Supplementary file 1 [file biomolecules-13-01300-s001.zip › Supplementary_Table_S2.xlsx]

## Sheet: Proteins
Protein FDR Confidence: Combined	Accession	# Peptides	# PSMs	# Unique Peptides	Gene Symbol	# Protein Pathway Groups	Abundance Ratio: (IFNy) / (ctrl)	Abundance Ratio P-Value: (IFNy) / (ctrl)	Abundance Ratio Adj. P-Value: (IFNy) / (ctrl)	Abundances (Grouped): ctrl	Abundances (Grouped): IFNy	Abundance: F2: Sample, ctrl	Abundance: F6: Sample, ctrl	Abundance: F7: Sample, ctrl	Abundance: F3: Sample, IFNy	Abundance: F8: Sample, IFNy	Abundance: F9: Sample, IFNy	Abundances (Normalized): F2: Sample, ctrl	Abundances (Normalized): F6: Sample, ctrl	Abundances (Normalized): F7: Sample, ctrl	Abundances (Normalized): F3: Sample, IFNy	Abundances (Normalized): F8: Sample, IFNy	Abundances (Normalized): F9: Sample, IFNy	Found in Sample: [S2] F2: Sample, ctrl	Found in Sample: [S6] F6: Sample, ctrl	Found in Sample: [S7] F7: Sample, ctrl	Found in Sample: [S3] F3: Sample, IFNy	Found in Sample: [S8] F8: Sample, IFNy	Found in Sample: [S9] F9: Sample, IFNy
High	Q15149	273	6268	265	PLEC	4	0.635	0.143796	0.888898	3.50099e+09	2.08123e+09	1.10676e+09	9.17874e+09	2.5829e+09	1.17015e+09	2.13491e+09	1.33628e+08	2.54905e+09	9.17874e+09	3.50099e+09	2.08123e+09	6.69314e+09	1.14171e+09	High	High	High	High	High	High
High	Q09666	221	4934	221	AHNAK	0	0.969	0.942219	0.997433	3.21079e+09	3.61097e+09	1.99814e+09	2.62128e+09	2.3688e+09	2.45675e+09	8.864e+08	4.22633e+08	4.60202e+09	2.62128e+09	3.21079e+09	4.3696e+09	2.77895e+09	3.61097e+09	High	High	High	High	High	High
High	P21333	124	4284	111	FLNA	13	0.956	0.978596	0.998292	3.15732e+09	3.12633e+09	1.56082e+09	2.62907e+09	2.32935e+09	1.75774e+09	7.77142e+08	3.94286e+08	3.5948e+09	2.62907e+09	3.15732e+09	3.12633e+09	2.43641e+09	3.36877e+09	High	High	High	High	High	High
High	O75369	134	4036	121	FLNB	5	1.112	0.564345	0.9479	2.57421e+09	3.10124e+09	1.29541e+09	1.99176e+09	1.89916e+09	1.81339e+09	6.98736e+08	3.62974e+08	2.98353e+09	1.99176e+09	2.57421e+09	3.22531e+09	2.1906e+09	3.10124e+09	High	High	High	High	High	High
High	P35579	107	2722	90	MYH9	16	0.763	0.424871	0.941338	1.63595e+09	1.23212e+09	5.53307e+08	1.65786e+09	1.20694e+09	4.66753e+08	3.93008e+08	1.86932e+08	1.27435e+09	1.65786e+09	1.63595e+09	8.3017e+08	1.23212e+09	1.59715e+09	High	High	High	High	High	High
High	Q8IVF2	170	1962	170	AHNAK2	0	0.929	0.936895	0.997433	1.17108e+09	1.18167e+09	6.63096e+08	8.57749e+08	8.63977e+08	7.72989e+08	2.93065e+08	1.38304e+08	1.52721e+09	8.57749e+08	1.17108e+09	1.37484e+09	9.18787e+08	1.18167e+09	High	High	High	High	High	High
High	Q13813	131	1540	131	SPTAN1	12	0.618	0.118235	0.838208	6.75267e+08	2.81863e+08	1.05594e+08	1.75167e+09	4.98187e+08	1.38547e+08	3.18276e+08	3.29897e+07	2.43199e+08	1.75167e+09	6.75267e+08	2.46421e+08	9.97825e+08	2.81863e+08	High	High	High	High	High	High
High	Q01082	116	1376	105	SPTBN1	12	0.707	0.28341	0.941338	4.9701e+08	2.65244e+08	1.07608e+08	1.25492e+09	3.66675e+08	1.27664e+08	2.60445e+08	3.10446e+07	2.47838e+08	1.25492e+09	4.9701e+08	2.27063e+08	8.1652e+08	2.65244e+08	High	High	High	High	High	High
High	P78527	150	1859	150	PRKDC	14	0.996	0.860704	0.988655	5.31568e+08	5.5254e+08	2.308e+08	4.34195e+08	7.56104e+08	2.41202e+08	1.76244e+08	1.12559e+08	5.31568e+08	4.34195e+08	1.02486e+09	4.29004e+08	5.5254e+08	9.61703e+08	High	High	High	High	High	High
High	Q14204	165	1584	165	DYNC1H1	22	0.896	0.83211	0.984329	5.93858e+08	4.8639e+08	2.57846e+08	4.77869e+08	5.21047e+08	2.73467e+08	1.16617e+08	6.76938e+07	5.93858e+08	4.77869e+08	7.06253e+08	4.8639e+08	3.65605e+08	5.78374e+08	High	High	High	High	High	High
High	Q9NZM1	109	2227	109	MYOF	3	1.168	0.450901	0.941338	8.99006e+08	9.2962e+08	4.25019e+08	5.44674e+08	6.63253e+08	6.91167e+08	2.55055e+08	1.08804e+08	9.78883e+08	5.44674e+08	8.99006e+08	1.22931e+09	7.9962e+08	9.2962e+08	High	High	High	High	High	High
High	O43707	58	2373	40	ACTN4	8	0.707	0.283869	0.941338	1.12002e+09	1.14479e+09	2.40807e+08	3.13286e+09	8.26308e+08	2.99629e+08	5.23189e+08	1.33987e+08	5.54614e+08	3.13286e+09	1.12002e+09	5.32922e+08	1.64025e+09	1.14479e+09	High	High	High	High	High	High
High	P05787	49	7860	40	KRT8	4	0.732	0.342716	0.941338	9.50077e+09	5.3522e+09	2.58466e+09	1.75763e+10	7.00931e+09	3.00921e+09	4.91871e+09	6.26373e+08	5.95286e+09	1.75763e+10	9.50077e+09	5.3522e+09	1.54206e+10	5.35172e+09	High	High	High	High	High	High
High	P42704	77	1915	77	LRPPRC	4	1.247	0.320707	0.941338	8.78307e+08	1.18698e+09	3.8135e+08	7.29905e+08	8.09663e+08	6.67366e+08	3.47675e+08	1.39688e+08	8.78307e+08	7.29905e+08	1.09746e+09	1.18698e+09	1.08999e+09	1.19349e+09	High	High	High	High	High	High
High	Q63HN8	153	885	153	RNF213	3	4.157	7.68815e-08	2.52414e-06	6.59881e+07	4.52971e+08	2.86512e+07	5.84693e+07	9.54809e+07	1.24178e+08	1.44484e+08	6.31087e+07	6.59881e+07	5.84693e+07	1.2942e+08	2.20865e+08	4.52971e+08	5.39199e+08	High	High	High	High	High	High
High	Q00610	73	1638	73	CLTC	25	0.93	0.940582	0.997433	8.48293e+08	7.52208e+08	3.68319e+08	4.32637e+08	6.92741e+08	4.2292e+08	1.79463e+08	1.10025e+08	8.48293e+08	4.32637e+08	9.38976e+08	7.52208e+08	5.62635e+08	9.40055e+08	High	High	High	High	High	High
High	P10809	40	5193	40	HSPD1	4	1.283	0.273156	0.941338	5.26215e+09	7.00764e+09	2.85704e+09	3.84696e+09	3.88222e+09	4.84316e+09	1.59259e+09	8.20186e+08	6.5802e+09	3.84696e+09	5.26215e+09	8.61408e+09	4.99293e+09	7.00764e+09	High	High	High	High	High	High
High	P05783	41	5695	39	KRT18	3	0.718	0.309249	0.941338	8.96863e+09	5.48299e+09	2.71069e+09	1.45424e+10	6.61671e+09	3.03752e+09	4.4762e+09	6.41738e+08	6.24313e+09	1.45424e+10	8.96863e+09	5.40255e+09	1.40333e+10	5.48299e+09	High	High	High	High	High	High
High	P49327	97	1417	96	FASN	18	0.758	0.413658	0.941338	6.44654e+08	5.23696e+08	3.06092e+08	3.43835e+08	4.75602e+08	2.94442e+08	8.19024e+07	6.15875e+07	7.04976e+08	3.43835e+08	6.44654e+08	5.23696e+08	2.56772e+08	5.26202e+08	High	High	High	High	High	High
High	Q9Y490	93	994	93	TLN1	17	0.784	0.486918	0.941338	3.0086e+08	2.24685e+08	1.34023e+08	1.81032e+08	2.21964e+08	1.26326e+08	4.5933e+07	3.12676e+07	3.08674e+08	1.81032e+08	3.0086e+08	2.24685e+08	1.44004e+08	2.6715e+08	High	High	High	High	High	High
High	P55072	54	1622	54	VCP	16	0.86	0.719629	0.96541	1.03305e+09	1.0098e+09	5.90837e+08	5.65858e+08	7.62145e+08	6.31567e+08	1.49691e+08	1.18188e+08	1.36079e+09	5.65858e+08	1.03305e+09	1.12331e+09	4.69294e+08	1.0098e+09	High	High	High	High	High	High
High	Q14980	83	967	83	NUMA1	4	0.989	0.883019	0.990736	2.9331e+08	3.28745e+08	1.43912e+08	2.9331e+08	2.03222e+08	1.84833e+08	1.08088e+08	2.1583e+07	3.31451e+08	2.9331e+08	2.75457e+08	3.28745e+08	3.38865e+08	1.84405e+08	High	High	High	High	High	High
High	Q14789	114	668	114	GOLGB1	3	1.164	0.458273	0.941338	2.22885e+08	2.37032e+08	1.21765e+08	1.5615e+08	1.64436e+08	2.16636e+08	6.71745e+07	2.77426e+07	2.80444e+08	1.5615e+08	2.22885e+08	3.85311e+08	2.10598e+08	2.37032e+08	High	High	High	High	High	High
High	P12270	89	1100	88	TPR	28	0.812	0.570035	0.9479	4.59034e+08	3.8065e+08	1.99307e+08	5.59405e+08	2.91973e+08	2.14015e+08	1.54757e+08	3.13401e+07	4.59034e+08	5.59405e+08	3.95754e+08	3.8065e+08	4.85179e+08	2.67769e+08	High	High	High	High	High	High
High	P63261	25	6649	1	ACTG1	40	0.705	0.278904	0.941338	3.1257e+08	1.83195e+08	8.34567e+07	4.77466e+08	2.30602e+08	1.02999e+08	9.52186e+07	1.97951e+07	1.92213e+08	4.77466e+08	3.1257e+08	1.83195e+08	2.98519e+08	1.69129e+08	High	High	High	High	High	High
High	O75643	83	865	83	SNRNP200	2	0.712	0.295618	0.941338	3.05699e+08	1.60944e+08	6.97744e+07	4.35557e+08	2.25533e+08	7.90478e+07	1.12287e+08	1.88371e+07	1.60701e+08	4.35557e+08	3.05699e+08	1.40595e+08	3.52031e+08	1.60944e+08	High	High	High	High	High	High
High	P60709	25	6698	1	ACTB	47	0.747	0.38288	0.941338	1.84588e+08	1.07073e+08	5.16917e+07	2.91809e+08	1.36182e+08	6.02004e+07	5.52776e+07	1.25056e+07	1.19054e+08	2.91809e+08	1.84588e+08	1.07073e+08	1.733e+08	1.06848e+08	High	High	High	High	High	High
High	P38646	36	2380	35	HSPA9	5	1.237	0.335898	0.941338	2.09449e+09	2.43227e+09	1.10367e+09	1.67398e+09	1.54523e+09	1.86499e+09	6.20483e+08	2.84677e+08	2.54191e+09	1.67398e+09	2.09449e+09	3.31709e+09	1.94527e+09	2.43227e+09	High	High	High	High	High	High
High	P06576	24	2607	24	ATP5F1B	7	1.117	0.553654	0.947344	1.84944e+09	1.93846e+09	9.89909e+08	1.34793e+09	1.36445e+09	1.66119e+09	4.52512e+08	2.2688e+08	2.27991e+09	1.34793e+09	1.84944e+09	2.9546e+09	1.41867e+09	1.93846e+09	High	High	High	High	High	High
High	P00352	31	4020	28	ALDH1A1	10	0.74	0.364433	0.941338	4.80287e+09	3.5715e+09	2.30727e+09	3.46942e+09	3.54338e+09	2.00803e+09	7.60645e+08	5.77728e+08	5.31399e+09	3.46942e+09	4.80287e+09	3.5715e+09	2.38469e+09	4.93609e+09	High	High	High	High	High	High
High	Q08211	49	1033	49	DHX9	5	0.774	0.457027	0.941338	6.57224e+08	3.93753e+08	1.44309e+08	1.22905e+09	4.84875e+08	1.6843e+08	3.14331e+08	4.60855e+07	3.32365e+08	1.22905e+09	6.57224e+08	2.9957e+08	9.85458e+08	3.93753e+08	High	High	High	High	High	High
High	P35580	73	704	60	MYH10	7	0.661	0.186667	0.941338	1.69194e+08	1.3877e+08	6.37323e+07	2.19677e+08	1.24825e+08	7.80218e+07	5.47249e+07	1.48333e+07	1.46785e+08	2.19677e+08	1.69194e+08	1.3877e+08	1.71568e+08	1.26735e+08	High	High	High	High	High	High
High	P12814	52	1355	32	ACTN1	12	0.787	0.493442	0.941338	2.78818e+08	2.68661e+08	1.2106e+08	4.47981e+08	1.99064e+08	1.19212e+08	8.56947e+07	3.20555e+07	2.78818e+08	4.47981e+08	2.69822e+08	2.12031e+08	2.68661e+08	2.73881e+08	High	High	High	High	High	High
High	P07900	39	3040	24	HSP90AA1	65	0.962	0.960361	0.998292	9.96157e+08	1.03417e+09	5.36746e+08	6.06963e+08	7.34927e+08	5.81448e+08	1.63342e+08	1.27354e+08	1.23621e+09	6.06963e+08	9.96157e+08	1.03417e+09	5.12093e+08	1.08811e+09	High	High	High	High	High	High
High	P29401	29	1570	29	TKT	6	0.746	0.378915	0.941338	1.78909e+09	1.56903e+09	9.6002e+08	9.73625e+08	1.31992e+09	8.82167e+08	2.24061e+08	1.84079e+08	2.21107e+09	9.73625e+08	1.78909e+09	1.56903e+09	7.02452e+08	1.57277e+09	High	High	High	High	High	High
High	P08670	39	3181	35	VIM	18	0.645	0.159058	0.920169	3.11865e+09	2.00974e+09	9.83575e+08	7.05288e+09	2.30082e+09	1.12995e+09	1.71397e+09	1.59833e+08	2.26532e+09	7.05288e+09	3.11865e+09	2.00974e+09	5.37346e+09	1.36561e+09	High	High	High	High	High	High
High	P46013	102	751	102	MKI67	1	1.369	0.183111	0.941338	7.47114e+08	1.95149e+09	9.21312e+08	5.66981e+08	5.51192e+08	1.0972e+09	5.80456e+08	3.47554e+08	2.12192e+09	5.66981e+08	7.47114e+08	1.95149e+09	1.81978e+09	2.96949e+09	High	High	High	High	High	High
High	P46940	69	824	65	IQGAP1	25	0.904	0.857106	0.988655	3.55608e+08	2.86307e+08	1.64272e+08	2.12828e+08	2.62354e+08	1.60973e+08	7.7391e+07	4.21579e+07	3.78343e+08	2.12828e+08	3.55608e+08	2.86307e+08	2.42628e+08	3.60196e+08	High	High	High	High	High	High
High	P14618	35	3134	34	PKM	8	0.835	0.640757	0.959726	3.50295e+09	3.0754e+09	1.70509e+09	2.10623e+09	2.58435e+09	1.72911e+09	5.23514e+08	4.29567e+08	3.92709e+09	2.10623e+09	3.50295e+09	3.0754e+09	1.64126e+09	3.67021e+09	High	High	High	High	High	High
High	P02769	45	3015	40	ALB	0	1.249	0.318156	0.941338	2.6059e+09	2.67093e+09	1.13145e+09	1.62299e+09	2.32746e+09	1.5017e+09	7.78759e+08	5.07467e+08	2.6059e+09	1.62299e+09	3.15475e+09	2.67093e+09	2.44148e+09	4.33579e+09	High	High	High	High	High	High
High	P14625	39	2102	38	HSP90B1	11	1.28	0.276716	0.941338	2.25803e+09	2.6758e+09	1.2446e+09	1.38334e+09	1.66589e+09	2.09581e+09	5.69057e+08	3.13179e+08	2.86649e+09	1.38334e+09	2.25803e+09	3.72763e+09	1.78405e+09	2.6758e+09	High	High	High	High	High	High
High	P16615	43	1291	43	ATP2A2	10	1.264	0.297066	0.941338	6.89574e+08	8.85792e+08	2.99405e+08	5.54906e+08	6.41507e+08	5.4097e+08	2.5656e+08	1.03674e+08	6.89574e+08	5.54906e+08	8.69531e+08	9.62174e+08	8.04339e+08	8.85792e+08	High	High	High	High	High	High
High	P11142	37	2940	24	HSPA8	20	0.891	0.817909	0.983321	1.68419e+09	1.71271e+09	8.89895e+08	1.37212e+09	1.24253e+09	1.05108e+09	3.61084e+08	2.00459e+08	2.04956e+09	1.37212e+09	1.68419e+09	1.86947e+09	1.13203e+09	1.71271e+09	High	High	High	High	High	High
High	P46821	75	625	75	MAP1B	2	0.812	0.568129	0.9479	1.72409e+08	1.39757e+08	7.55075e+07	1.7094e+08	127196653	7.85767e+07	4.1097e+07	1.67489e+07	1.73905e+08	1.7094e+08	1.72409e+08	1.39757e+08	1.28843e+08	1.43102e+08	High	High	High	High	High	High
High	P08238	38	2615	24	HSP90AB1	22	0.871	0.754925	0.972982	9.757e+08	9.08214e+08	4.56308e+08	5.18174e+08	7.19835e+08	5.19242e+08	1.38869e+08	1.06299e+08	1.05095e+09	5.18174e+08	9.757e+08	9.23527e+08	4.35368e+08	9.08214e+08	High	High	High	High	High	High
High	P11021	38	2881	35	HSPA5	13	1.321	0.229151	0.941338	1.85232e+09	2.65437e+09	1.06327e+09	1.34827e+09	1.36657e+09	1.75705e+09	5.73868e+08	3.10672e+08	2.44886e+09	1.34827e+09	1.85232e+09	3.1251e+09	1.79913e+09	2.65437e+09	High	High	High	High	High	High
High	P02545	42	1701	41	LMNA	12	0.655	0.176145	0.941338	1.74172e+09	1.30741e+09	6.31676e+08	3.38943e+09	1.28497e+09	7.35076e+08	6.47085e+08	9.38974e+07	1.45485e+09	3.38943e+09	1.74172e+09	1.30741e+09	2.02867e+09	8.02257e+08	High	High	High	High	High	High
High	P04406	20	2335	20	GAPDH	14	0.871	0.754521	0.972982	3.79276e+09	3.7206e+09	1.77441e+09	2.15081e+09	2.79816e+09	2.09186e+09	5.65085e+08	4.41722e+08	4.08673e+09	2.15081e+09	3.79276e+09	3.7206e+09	1.77159e+09	3.77406e+09	High	High	High	High	High	High
High	P06733	25	2152	22	ENO1	8	0.847	0.677861	0.96541	2.19804e+09	2.10864e+09	1.2225e+09	1.40155e+09	1.62163e+09	1.18555e+09	3.47342e+08	2.94058e+08	2.8156e+09	1.40155e+09	2.19804e+09	2.10864e+09	1.08895e+09	2.51242e+09	High	High	High	High	High	High
High	P13667	42	1564	41	PDIA4	0	1.25	0.316851	0.941338	1.14676e+09	1.19658e+09	5.68737e+08	7.77905e+08	8.4604e+08	1.04096e+09	3.08581e+08	1.4005e+08	1.30989e+09	7.77905e+08	1.14676e+09	1.85146e+09	9.6743e+08	1.19658e+09	High	High	High	High	High	High
High	P40939	35	1161	35	HADHA	12	1.205	0.38485	0.941338	5.44231e+08	7.08646e+08	2.36298e+08	5.01382e+08	4.96961e+08	4.40774e+08	1.85324e+08	8.29411e+07	5.44231e+08	5.01382e+08	6.73606e+08	7.83965e+08	5.81008e+08	7.08646e+08	High	High	High	High	High	High
High	P13639	43	1203	42	EEF2	9	0.822	0.598437	0.951754	6.26986e+08	6.75717e+08	3.77295e+08	4.3871e+08	4.62566e+08	3.79913e+08	1.02548e+08	8.31473e+07	8.68966e+08	4.3871e+08	6.26986e+08	6.75717e+08	3.21498e+08	7.10409e+08	High	High	High	High	High	High
High	P07437	25	2076	4	TUBB	13	0.538	0.038738	0.495741	2.39066e+08	1.37833e+08	5.87501e+07	2.70931e+08	1.76374e+08	4.15411e+07	4.39646e+07	1.72213e+07	1.3531e+08	2.70931e+08	2.39066e+08	7.38853e+07	1.37833e+08	1.47138e+08	High	High	High	High	High	High
High	Q6P2Q9	82	684	82	PRPF8	3	0.776	0.461913	0.941338	3.40152e+08	4.16998e+08	1.09362e+08	3.59253e+08	2.50951e+08	1.34949e+08	1.40892e+08	4.88061e+07	2.51876e+08	3.59253e+08	3.40152e+08	2.40021e+08	4.41711e+08	4.16998e+08	High	High	High	High	High	High
High	P68371	25	1920	1	TUBB4B	41	0.703	0.323668	0.941338	3.48545e+07	2.41055e+07	9.97632e+06	3.77009e+07	2.57143e+07	9.08539e+06	7.68891e+06	3.32269e+06	2.2977e+07	3.77009e+07	3.48545e+07	1.61593e+07	2.41055e+07	2.83889e+07	High	High	High	High	High	High
High	P15924	83	416	83	DSP	9	0.664	0.188498	0.941338	1.38881e+08	8.90553e+07	4.5565e+07	2.67319e+08	1.02461e+08	5.00702e+07	5.19667e+07	9.32985e+06	1.04943e+08	2.67319e+08	1.38881e+08	8.90553e+07	1.62921e+08	7.9714e+07	High	High	High	High	High	High
High	P49792	83	511	60	RANBP2	34	1.118	0.50506	0.941338	8.65793e+07	8.93095e+07	4.7183e+07	7.96586e+07	6.38749e+07	5.02132e+07	5.64137e+07	9.66423e+06	1.08669e+08	7.96586e+07	8.65793e+07	8.93095e+07	1.76862e+08	8.2571e+07	High	High	High	High	High	High
High	P43243	35	782	35	MATR3	0	0.588	0.0817079	0.731699	5.41532e+08	1.81602e+08	8.27782e+07	1.51818e+09	3.99522e+08	1.02103e+08	2.774e+08	1.53136e+07	1.90651e+08	1.51818e+09	5.41532e+08	1.81602e+08	8.69674e+08	1.30839e+08	High	High	High	High	High	High
High	P11413	33	1658	33	G6PD	14	0.861	0.722965	0.96541	1.59482e+09	1.45645e+09	7.58319e+08	9.1273e+08	1.1766e+09	8.41219e+08	2.48385e+08	1.70465e+08	1.74652e+09	9.1273e+08	1.59482e+09	1.4962e+09	7.7871e+08	1.45645e+09	High	High	High	High	High	High
High	Q14697	37	1056	37	GANAB	4	1.089	0.617455	0.956158	1.37889e+09	1.55531e+09	6.11408e+08	1.02007e+09	1.01729e+09	9.68332e+08	3.60721e+08	1.82036e+08	1.40816e+09	1.02007e+09	1.37889e+09	1.72228e+09	1.13089e+09	1.55531e+09	High	High	High	High	High	High
High	P53396	50	1133	50	ACLY	10	0.781	0.477356	0.941338	4.89278e+08	4.36354e+08	2.3536e+08	2.83687e+08	3.60971e+08	2.80744e+08	7.40478e+07	5.10716e+07	5.4207e+08	2.83687e+08	4.89278e+08	4.99333e+08	2.32147e+08	4.36354e+08	High	High	High	High	High	High
High	P22314	43	584	43	UBA1	5	0.744	0.374972	0.941338	2.46407e+08	1.99229e+08	1.21068e+08	1.64699e+08	1.81789e+08	112014257	3.46401e+07	2.33767e+07	2.78837e+08	1.64699e+08	2.46407e+08	1.99229e+08	1.086e+08	1.9973e+08	High	High	High	High	High	High
High	P08729	39	2990	32	KRT7	2	0.671	0.205509	0.941338	2.97339e+09	1.97204e+09	9.08172e+08	5.81793e+09	2.19365e+09	1.10875e+09	1.26951e+09	1.84464e+08	2.09166e+09	5.81793e+09	2.97339e+09	1.97204e+09	3.98002e+09	1.57605e+09	High	High	High	High	High	High
High	P0DMV9	31	1502	15	HSPA1B	10	0.826	0.613055	0.955343	4.3478e+08	4.18057e+08	2.38419e+08	3.31377e+08	3.20765e+08	2.46457e+08	7.76877e+07	4.893e+07	5.49115e+08	3.31377e+08	4.3478e+08	4.3835e+08	2.43558e+08	4.18057e+08	High	High	High	High	High	High
High	Q71U36	25	1834	2	TUBA1A	40	0.551	0.0519593	0.57747	3.61596e+06	2.04419e+06	1.4276e+06	3.61596e+06	3.07139e+06	800235	652034	397278	3.28798e+06	3.61596e+06	4.16311e+06	1.4233e+06	2.04419e+06	3.39433e+06	High	High	High	High	High	Peak Found
High	P04350	23	1690	3	TUBB4A	40	0.375	0.000978104	0.0223495	3.32461e+07	1.19111e+07	9.67845e+06	3.62577e+07	2.45277e+07	7.14608e+06	3.34745e+06	1.39409e+06	2.22909e+07	3.62577e+07	3.32461e+07	1.27101e+07	1.04946e+07	1.19111e+07	Peak Found	High	High	High	High	Peak Found
High	P07355	32	4665	32	ANXA2	7	1.325	0.224879	0.941338	8.11201e+09	1.02599e+10	3.52214e+09	6.27737e+09	6.757e+09	5.7685e+09	2.73806e+09	1.32656e+09	8.11201e+09	6.27737e+09	9.15878e+09	1.02599e+10	8.58409e+09	1.13341e+10	High	High	High	High	High	High
High	Q15029	48	506	47	EFTUD2	4	0.579	0.0719567	0.694839	1.99048e+08	9.98428e+07	5.28065e+07	3.33364e+08	1.4685e+08	5.18097e+07	7.23111e+07	1.16858e+07	1.21621e+08	3.33364e+08	1.99048e+08	9.21491e+07	2.26702e+08	9.98428e+07	High	High	High	High	High	High
High	Q9NYU2	52	591	52	UGGT1	2	1.174	0.43911	0.941338	2.05832e+08	1.81853e+08	8.93697e+07	1.69486e+08	1.53291e+08	1.18777e+08	4.84734e+07	2.12844e+07	2.05832e+08	1.69486e+08	2.07778e+08	2.11258e+08	1.51969e+08	1.81853e+08	High	High	High	High	High	High
High	P35527	33	663	32	KRT9	2	3.46	2.5211e-06	7.63428e-05	1.1548e+08	7.37919e+08	9.02441e+07	6.32202e+07	8.51971e+07	6.60727e+08	6.36484e+07	8.63672e+07	2.07846e+08	6.32202e+07	1.1548e+08	1.17517e+09	1.99544e+08	7.37919e+08	High	High	High	High	High	High
High	Q00839	27	1401	27	HNRNPU	4	0.876	0.769341	0.975397	1.30698e+09	9.50763e+08	4.20424e+08	2.12291e+09	9.64241e+08	5.34555e+08	7.30811e+08	1.04433e+08	9.68299e+08	2.12291e+09	1.30698e+09	9.50763e+08	2.29116e+09	8.92272e+08	High	High	High	High	High	High
High	Q9BQE3	24	1710	2	TUBA1C	35	0.392	0.00190697	0.0414484	3.69024e+07	9.35196e+06	3.98572e+06	4.77185e+07	2.72252e+07	1.93684e+06	2.98299e+06	1.16962e+06	9.17972e+06	4.77185e+07	3.69024e+07	3.44488e+06	9.35196e+06	9.99323e+06	High	High	High	High	High	High
High	Q9BQG0	46	554	46	MYBBP1A	2	1.212	0.374627	0.941338	1.62285e+08	1.3561e+08	3.11688e+07	1.64183e+08	1.19728e+08	4.72012e+07	1.09051e+08	1.5872e+07	7.17863e+07	1.64183e+08	1.62285e+08	8.39524e+07	3.41886e+08	1.3561e+08	High	High	High	High	High	High
High	P52272	36	935	36	HNRNPM	4	0.683	0.229821	0.941338	7.38519e+08	4.1035e+08	1.63786e+08	1.17701e+09	5.44851e+08	2.30714e+08	1.91616e+08	4.33658e+07	3.77224e+08	1.17701e+09	7.38519e+08	4.1035e+08	6.00733e+08	3.70516e+08	High	High	High	High	High	High
High	P34932	41	572	38	HSPA4	2	0.835	0.641701	0.959862	2.23857e+08	2.07664e+08	1.29201e+08	1.31361e+08	1.65153e+08	1.19902e+08	3.12378e+07	2.43053e+07	2.9757e+08	1.31361e+08	2.23857e+08	2.13258e+08	9.79335e+07	2.07664e+08	High	High	High	High	High	High
High	Q9P2E9	52	716	52	RRBP1	2	1.105	0.580582	0.949454	3.06984e+08	2.98399e+08	1.43376e+08	1.55362e+08	2.26481e+08	1.88241e+08	7.35414e+07	3.4925e+07	3.30216e+08	1.55362e+08	3.06984e+08	3.34807e+08	2.30559e+08	2.98399e+08	High	High	High	High	High	High
High	P18206	54	658	54	VCL	18	0.821	0.597877	0.951754	3.38083e+08	3.28066e+08	1.62351e+08	2.16336e+08	2.49425e+08	1.84451e+08	5.2801e+07	3.89485e+07	3.73918e+08	2.16336e+08	3.38083e+08	3.28066e+08	1.65536e+08	3.32775e+08	High	High	High	High	High	High
High	Q92616	74	485	74	GCN1	1	0.884	0.821019	0.983321	8.56514e+07	6.91089e+07	3.71888e+07	7.88892e+07	9.57243e+07	3.8393e+07	2.20436e+07	1.4771e+07	8.56514e+07	7.88892e+07	1.29749e+08	6.82861e+07	6.91089e+07	1.26203e+08	High	High	High	High	High	High
High	P25705	28	1219	28	ATP5F1A	6	1.248	0.319628	0.941338	1.17946e+09	1.62479e+09	5.12106e+08	1.07346e+09	1.13844e+09	9.7402e+08	4.09894e+08	1.90168e+08	1.17946e+09	1.07346e+09	1.5431e+09	1.7324e+09	1.28506e+09	1.62479e+09	High	High	High	High	High	High
High	Q9UQ35	51	474	51	SRRM2	1	0.695	0.256572	0.941338	1.77786e+08	1.14572e+08	5.02565e+07	3.98496e+08	1.31164e+08	6.44165e+07	8.47646e+07	1.05741e+07	1.15748e+08	3.98496e+08	1.77786e+08	1.14572e+08	2.65745e+08	9.03444e+07	High	High	High	High	High	High
High	Q86UP2	56	518	56	KTN1	11	1.091	0.612853	0.955266	1.59286e+08	1.60231e+08	1.0822e+08	7.60131e+07	1.17515e+08	1.36112e+08	2.84637e+07	1.87537e+07	2.49248e+08	7.60131e+07	1.59286e+08	2.4209e+08	8.92363e+07	1.60231e+08	High	High	High	High	High	High
High	P04083	27	1721	27	ANXA1	9	1.345	0.205244	0.941338	2.76195e+09	3.64748e+09	1.19921e+09	2.43348e+09	2.56046e+09	1.99863e+09	1.16343e+09	6.2565e+08	2.76195e+09	2.43348e+09	3.47058e+09	3.55477e+09	3.64748e+09	5.34554e+09	High	High	High	High	High	High
High	P07237	29	2211	29	P4HB	12	1.276	0.282208	0.941338	2.03255e+09	2.59481e+09	1.25881e+09	1.41742e+09	1.49954e+09	2.01975e+09	5.47631e+08	3.037e+08	2.89922e+09	1.41742e+09	2.03255e+09	3.59234e+09	1.71687e+09	2.59481e+09	High	High	High	High	High	High
High	P13645	29	894	25	KRT10	2	3.163	1.18799e-05	0.000343894	1.85916e+08	8.42449e+08	1.54999e+08	1.85866e+08	1.37162e+08	5.48665e+08	1.07306e+08	9.86016e+07	3.56985e+08	1.85866e+08	1.85916e+08	9.75859e+08	3.36414e+08	8.42449e+08	High	High	High	High	High	High
High	Q13885	24	1572	5	TUBB2A	34	0.782	0.41155	0.941338	1.48626e+07	1.5372e+07	5.67579e+06	1.48626e+07	1.45619e+07	8.64269e+06	3.77451e+06	2.25777e+06	1.30722e+07	1.48626e+07	1.9738e+07	1.5372e+07	1.18334e+07	1.92904e+07	High	High	High	Peak Found	High	Peak Found
High	P14866	23	558	22	HNRNPL	3	0.626	0.129441	0.862906	4.60372e+08	3.70774e+08	1.16258e+08	7.00923e+08	3.39645e+08	2.08463e+08	1.36878e+08	2.41825e+07	2.67759e+08	7.00923e+08	4.60372e+08	3.70774e+08	4.29126e+08	2.06615e+08	High	High	High	High	High	High
High	P27797	24	1225	24	CALR	12	1.189	0.412229	0.941338	1.15354e+09	1.63023e+09	7.16727e+08	7.68474e+08	8.51041e+08	9.93816e+08	2.6457e+08	1.90805e+08	1.65073e+09	7.68474e+08	1.15354e+09	1.76761e+09	8.29452e+08	1.63023e+09	High	High	High	High	High	High
High	P22626	23	2065	21	HNRNPA2B1	4	0.662	0.189826	0.941338	1.91419e+09	8.84183e+08	3.66391e+08	3.95038e+09	1.41222e+09	4.67528e+08	9.92221e+08	1.03486e+08	8.43854e+08	3.95038e+09	1.91419e+09	8.31549e+08	3.11071e+09	8.84183e+08	High	High	High	High	High	High
High	Q12906	32	663	27	ILF3	0	0.798	0.527779	0.944429	3.19388e+08	1.80092e+08	7.54788e+07	4.05582e+08	2.35632e+08	1.01255e+08	1.34733e+08	2.01835e+07	1.73839e+08	4.05582e+08	3.19388e+08	1.80092e+08	4.22399e+08	1.72448e+08	High	High	High	High	High	High
High	Q16891	36	702	36	IMMT	1	0.873	0.761078	0.973536	3.61552e+08	2.87955e+08	8.336e+07	5.18617e+08	2.66739e+08	1.61899e+08	1.351e+08	3.04676e+07	1.91991e+08	5.18617e+08	3.61552e+08	2.87955e+08	4.23552e+08	2.60314e+08	High	High	High	High	High	High
High	P16435	35	656	35	POR	2	1.263	0.298609	0.941338	3.22716e+08	3.93142e+08	1.49165e+08	1.79401e+08	2.38088e+08	2.92916e+08	8.09693e+07	4.60139e+07	3.4355e+08	1.79401e+08	3.22716e+08	5.20982e+08	2.53846e+08	3.93142e+08	High	High	High	High	High	High
High	O75533	43	603	43	SF3B1	4	0.899	0.841414	0.98666	1.68859e+08	1.51362e+08	7.33165e+07	1.88762e+08	1.19596e+08	8.51015e+07	6.49798e+07	1.23515e+07	1.68859e+08	1.88762e+08	1.62107e+08	1.51362e+08	2.03718e+08	1.05531e+08	High	High	High	High	High	High
High	P04075	24	1243	20	ALDOA	10	0.946	0.988241	0.999548	1.0343e+09	9.80933e+08	5.39998e+08	6.01366e+08	7.63067e+08	5.51518e+08	1.4856e+08	1.25417e+08	1.2437e+09	6.01366e+08	1.0343e+09	9.80933e+08	4.6575e+08	1.07156e+09	High	High	High	High	High	High
High	Q5JPE7	45	543	3	NOMO2	0	0.978	0.946376	0.997433	975880	1.2947e+06	594976	784239	719968	727927	244762	165607	1.37032e+06	784239	975880	1.2947e+06	767352	1.41494e+06	High	High	High	High	High	High
High	P08727	34	1448	22	KRT19	3	0.606	0.102127	0.806437	4.60114e+08	2.1894e+08	1.2376e+08	1.26268e+09	3.39455e+08	1.23097e+08	2.16656e+08	2.21852e+07	2.85038e+08	1.26268e+09	4.60114e+08	2.1894e+08	6.79236e+08	1.8955e+08	High	High	High	High	High	High
High	P20700	38	845	35	LMNB1	14	0.738	0.360007	0.941338	4.4441e+08	4.0453e+08	1.57508e+08	1.12946e+09	3.27869e+08	2.27442e+08	2.27793e+08	2.47963e+07	3.62764e+08	1.12946e+09	4.4441e+08	4.0453e+08	7.14154e+08	2.11859e+08	High	High	High	High	High	High
High	Q15155	44	549	2	NOMO1	0	1.178	0.416486	0.941338	1.21502e+06	2.28527e+06	1.23941e+06	943106	896399	1.55982e+06	728933	223694	2.85454e+06	943106	1.21502e+06	2.77431e+06	2.28527e+06	1.91123e+06	High	High	High	High	High	High
High	P78371	28	579	28	CCT2	10	0.886	0.801176	0.981518	3.70008e+08	3.33009e+08	1.71812e+08	2.15178e+08	2.72978e+08	1.95506e+08	5.49491e+07	3.89759e+07	3.9571e+08	2.15178e+08	3.70008e+08	3.47729e+08	1.72271e+08	3.33009e+08	High	High	High	High	High	High
High	P42166	33	504	24	TMPO	2	0.655	0.177182	0.941338	1.28754e+08	1.30237e+08	3.83041e+07	2.59871e+08	9.49901e+07	7.3224e+07	5.1804e+07	1.07115e+07	8.82202e+07	2.59871e+08	1.28754e+08	1.30237e+08	1.62411e+08	9.15186e+07	High	High	High	High	High	High
High	Q07157	51	364	51	TJP1	9	0.745	0.359688	0.941338	1.22722e+08	8.66515e+07	5.32844e+07	2.03222e+08	8.4989e+07	4.87187e+07	4.81858e+07	8.7633e+06	1.22722e+08	2.03222e+08	1.15198e+08	8.66515e+07	1.51067e+08	7.48734e+07	High	High	High	High	High	High
High	Q12888	48	267	48	TP53BP1	7	0.958	0.923976	0.997433	7.29652e+07	7.29474e+07	3.16806e+07	8.33899e+07	3.79407e+07	4.10138e+07	2.61839e+07	4.61219e+06	7.29652e+07	8.33899e+07	5.14267e+07	7.29474e+07	8.20889e+07	3.94064e+07	High	High	High	High	High	High
High	P07814	49	520	48	EPRS1	6	0.807	0.554419	0.947344	1.5729e+08	1.28231e+08	6.82936e+07	8.8698e+07	1.21456e+08	7.20963e+07	2.16454e+07	1.52542e+07	1.5729e+08	8.8698e+07	1.64628e+08	1.28231e+08	6.78602e+07	1.30331e+08	High	High	High	High	High	High
High	P04264	40	1182	33	KRT1	4	3.35	4.44369e-06	0.000131373	2.31766e+08	1.06834e+09	1.62044e+08	1.59172e+08	1.70988e+08	1.05433e+09	1.11268e+08	1.2504e+08	3.73211e+08	1.59172e+08	2.31766e+08	1.87524e+09	3.48834e+08	1.06834e+09	High	High	High	High	High	High
High	Q92896	43	563	43	GLG1	1	1.045	0.728245	0.966675	1.66647e+08	1.38412e+08	7.23563e+07	1.02892e+08	1.26101e+08	1.22443e+08	3.54526e+07	1.62e+07	1.66647e+08	1.02892e+08	1.70923e+08	2.17778e+08	1.11147e+08	1.38412e+08	High	High	High	High	High	High
High	P68366	21	1362	6	TUBA4A	41	0.623	0.102927	0.809307	1.12111e+08	8.79914e+07	4.19994e+07	1.76466e+08	8.27112e+07	2.9046e+07	3.4309e+07	1.02987e+07	9.6731e+07	1.76466e+08	1.12111e+08	5.16615e+07	1.07562e+08	8.79914e+07	High	High	High	High	High	High
High	Q14974	28	664	28	KPNB1	13	0.925	0.923301	0.997433	3.07466e+08	2.51497e+08	1.33498e+08	3.12912e+08	2.08843e+08	1.41401e+08	1.03457e+08	2.83762e+07	3.07466e+08	3.12912e+08	2.83076e+08	2.51497e+08	3.24348e+08	2.42445e+08	High	High	High	High	High	High
High	P49411	22	873	22	TUFM	2	1.074	0.653414	0.961547	7.45678e+08	6.79774e+08	2.31295e+08	7.96774e+08	5.50133e+08	4.63867e+08	2.16827e+08	6.99851e+07	5.32708e+08	7.96774e+08	7.45678e+08	8.25037e+08	6.79774e+08	5.9795e+08	High	High	High	High	High	High
High	P35908	39	960	28	KRT2	2	2.96	3.49942e-05	0.000970194	9.16205e+07	3.01698e+08	7.5069e+07	8.13597e+07	6.75941e+07	1.69626e+08	4.95138e+07	5.10544e+07	1.72895e+08	8.13597e+07	9.16205e+07	3.01698e+08	1.5523e+08	4.36208e+08	High	High	High	High	High	High
High	P16144	48	484	48	ITGB4	19	1.247	0.321638	0.941338	6.04737e+08	5.51951e+08	3.26214e+07	8.74892e+08	4.46152e+08	2.48443e+08	4.18734e+08	6.46012e+07	7.5132e+07	8.74892e+08	6.04737e+08	4.41882e+08	1.31277e+09	5.51951e+08	High	High	High	High	High	High
High	P00558	25	826	25	PGK1	11	0.768	0.439781	0.941338	7.46686e+08	6.14642e+08	324202067	5.01731e+08	5.8233e+08	3.45575e+08	1.09036e+08	8.43565e+07	7.46686e+08	5.01731e+08	7.89319e+08	6.14642e+08	3.41838e+08	7.20739e+08	High	High	High	High	High	High
High	P04843	32	924	32	RPN1	4	1.267	0.293697	0.941338	5.76818e+08	6.96639e+08	2.50447e+08	3.77042e+08	4.35529e+08	4.16753e+08	1.77608e+08	8.15357e+07	5.76818e+08	3.77042e+08	5.90338e+08	7.41239e+08	5.56818e+08	6.96639e+08	High	High	High	High	High	High
High	Q13509	22	1266	6	TUBB3	35	0.566	0.0719254	0.694839	3.83454e+07	2.20871e+07	1.39436e+07	3.83454e+07	3.85813e+07	1.24182e+07	6.63223e+06	3.27337e+06	3.21143e+07	3.83454e+07	5.2295e+07	2.20871e+07	2.07927e+07	2.79675e+07	High	High	High	High	High	High
High	P68104	18	1234	7	EEF1A1	8	0.765	0.433092	0.941338	4.54706e+08	4.27604e+08	2.3925e+08	3.34918e+08	3.35465e+08	2.40415e+08	7.98872e+07	5.78879e+07	5.51029e+08	3.34918e+08	4.54706e+08	4.27604e+08	2.50454e+08	4.94593e+08	High	High	High	High	High	High
High	Q14764	39	530	39	MVP	2	0.948	0.996479	0.999556	1.64462e+08	1.42713e+08	7.14074e+07	1.38058e+08	1.52923e+08	8.02387e+07	4.13272e+07	2.90059e+07	1.64462e+08	1.38058e+08	2.0728e+08	1.42713e+08	1.29565e+08	2.47825e+08	High	High	High	High	High	High
High	Q07065	32	746	32	CKAP4	6	1.352	0.197886	0.941338	4.12122e+08	5.36035e+08	1.78938e+08	3.10496e+08	3.28234e+08	3.2451e+08	1.34226e+08	6.27384e+07	4.12122e+08	3.10496e+08	4.44904e+08	5.77176e+08	4.2081e+08	5.36035e+08	High	High	High	High	High	High
High	Q15393	41	437	41	SF3B3	3	0.717	0.305779	0.941338	1.58776e+08	1.19345e+08	6.52814e+07	2.2873e+08	1.17139e+08	6.71e+07	5.6228e+07	1.04059e+07	1.50353e+08	2.2873e+08	1.58776e+08	1.19345e+08	1.7628e+08	8.89076e+07	High	High	High	High	High	High
High	P52209	21	666	21	PGD	6	0.775	0.459811	0.941338	6.86252e+08	6.19297e+08	3.69931e+08	3.68003e+08	5.06291e+08	3.48192e+08	1.0565e+08	7.66784e+07	8.52007e+08	3.68003e+08	6.86252e+08	6.19297e+08	3.31223e+08	6.55138e+08	High	High	High	High	High	High
High	P31930	20	568	20	UQCRC1	4	1.166	0.453946	0.941338	2.89146e+08	3.32742e+08	1.70279e+08	2.2658e+08	2.13321e+08	2.70337e+08	7.37212e+07	3.89446e+07	3.92177e+08	2.2658e+08	2.89146e+08	4.80823e+08	2.31123e+08	3.32742e+08	High	High	High	High	High	High
High	P52895	19	1432	5	AKR1C2	7	0.497	0.0184687	0.288019	3.65853e+08	2.4645e+08	1.76112e+08	3.01701e+08	2.69913e+08	1.38564e+08	5.32249e+07	3.28076e+07	4.05612e+08	3.01701e+08	3.65853e+08	2.4645e+08	1.66865e+08	2.80307e+08	High	High	High	High	High	High
High	P42330	18	1512	8	AKR1C3	9	0.602	0.0978196	0.794546	4.34445e+08	2.85301e+08	2.26362e+08	3.03683e+08	3.20517e+08	1.60407e+08	4.65111e+07	3.87666e+07	5.21347e+08	3.03683e+08	4.34445e+08	2.85301e+08	1.45817e+08	3.31221e+08	High	High	High	High	High	High
High	P49748	35	578	35	ACADVL	4	1.108	0.574351	0.948438	3.37388e+08	3.56133e+08	1.72704e+08	2.79281e+08	2.48912e+08	3.07189e+08	9.99389e+07	4.16824e+07	3.97762e+08	2.79281e+08	3.37388e+08	5.46369e+08	3.13318e+08	3.56133e+08	High	High	High	High	High	High
High	Q9NR30	37	755	35	DDX21	2	1.628	0.0496555	0.569685	2.30395e+08	3.33568e+08	1.00035e+08	1.6305e+08	2.08324e+08	1.87544e+08	1.93359e+08	3.73472e+07	2.30395e+08	1.6305e+08	2.82373e+08	3.33568e+08	6.062e+08	3.19094e+08	High	High	High	High	High	High
High	P31040	25	531	25	SDHA	8	1.081	0.636382	0.958872	2.43768e+08	2.71208e+08	1.36337e+08	1.77167e+08	1.79843e+08	2.10936e+08	5.79088e+07	3.17426e+07	3.14005e+08	1.77167e+08	2.43768e+08	3.75172e+08	1.8155e+08	2.71208e+08	High	High	High	High	High	High
High	Q7KZF4	39	535	39	SND1	2	0.869	0.746908	0.972254	2.72736e+08	2.41078e+08	1.18419e+08	1.9371e+08	2.66373e+08	1.29293e+08	7.68965e+07	3.25729e+07	2.72736e+08	1.9371e+08	3.61056e+08	2.29961e+08	2.41078e+08	2.78302e+08	High	High	High	High	High	High
High	Q9Y4L1	35	540	35	HYOU1	3	1.211	0.375403	0.941338	1.75634e+08	2.03045e+08	7.6258e+07	1.12323e+08	1.37005e+08	1.4467e+08	4.33155e+07	2.37648e+07	1.75634e+08	1.12323e+08	1.85704e+08	2.57312e+08	1.35798e+08	2.03045e+08	High	High	High	High	High	High
High	Q01813	30	537	28	PFKP	4	0.855	0.702192	0.96541	2.11945e+08	1.80972e+08	1.03268e+08	1.24029e+08	1.56365e+08	1.01749e+08	3.44598e+07	2.18312e+07	2.37842e+08	1.24029e+08	2.11945e+08	1.80972e+08	1.08035e+08	1.86525e+08	High	High	High	High	High	High
High	P27708	53	393	52	CAD	4	0.822	0.593857	0.951684	1.14574e+08	1.01209e+08	4.97465e+07	8.78667e+07	9.16451e+07	5.69037e+07	2.35078e+07	1.34332e+07	1.14574e+08	8.78667e+07	1.2422e+08	1.01209e+08	7.36993e+07	1.14773e+08	High	High	High	High	High	High
High	P11388	52	436	39	TOP2A	5	1.075	0.659714	0.963937	8.00279e+07	2.96879e+07	9.18313e+06	8.00279e+07	6.53736e+07	1.41714e+07	5.91341e+07	3.47472e+06	2.11501e+07	8.00279e+07	8.86106e+07	2.52053e+07	1.85391e+08	2.96879e+07	Peak Found	High	High	High	High	High
High	Q12931	29	728	28	TRAP1	3	1.211	0.375736	0.941338	3.23082e+08	3.41322e+08	1.44301e+08	2.19004e+08	2.38358e+08	2.78958e+08	9.34342e+07	3.99488e+07	3.32347e+08	2.19004e+08	3.23082e+08	4.96157e+08	2.92925e+08	3.41322e+08	High	High	High	High	High	High
High	O60506	25	668	18	SYNCRIP	0	0.965	0.952702	0.998292	2.66304e+08	2.39818e+08	8.22584e+07	3.47928e+08	1.96469e+08	1.04771e+08	1.1947e+08	2.80687e+07	1.89453e+08	3.47928e+08	2.66304e+08	1.86347e+08	3.74548e+08	2.39818e+08	High	High	High	High	High	High
High	Q9NSE4	36	556	36	IARS2	1	1.23	0.346511	0.941338	2.29369e+08	2.44823e+08	1.05681e+08	1.5361e+08	1.6922e+08	1.96035e+08	6.211e+07	2.86545e+07	2.434e+08	1.5361e+08	2.29369e+08	3.48669e+08	1.94721e+08	2.44823e+08	High	High	High	High	High	High
High	O43390	29	806	22	HNRNPR	3	0.77	0.446304	0.941338	2.43168e+08	1.53033e+08	6.66786e+07	5.01361e+08	1.794e+08	8.60408e+07	1.60368e+08	1.49191e+07	1.53571e+08	5.01361e+08	2.43168e+08	1.53033e+08	5.02767e+08	1.27469e+08	High	High	High	High	High	High
High	Q16555	28	473	24	DPYSL2	4	0.651	0.169126	0.939456	1.85089e+08	1.59502e+08	1.16077e+08	1.32767e+08	1.36552e+08	8.96779e+07	2.77784e+07	1.98516e+07	2.67343e+08	1.32767e+08	1.85089e+08	1.59502e+08	8.7088e+07	1.69612e+08	High	High	High	High	High	High
High	P61978	24	1588	24	HNRNPK	6	0.859	0.715841	0.96541	1.03415e+09	8.74788e+08	4.49014e+08	1.30216e+09	6.72754e+08	4.91839e+08	3.38089e+08	8.52075e+07	1.03415e+09	1.30216e+09	9.11885e+08	8.74788e+08	1.05994e+09	7.28011e+08	High	High	High	High	High	High
High	P13010	32	552	32	XRCC5	9	0.747	0.382526	0.941338	2.78086e+08	2.28619e+08	1.20742e+08	2.02763e+08	2.06504e+08	1.28538e+08	6.02148e+07	4.60054e+07	2.78086e+08	2.02763e+08	2.79906e+08	2.28619e+08	1.88779e+08	3.93069e+08	High	High	High	High	High	High
High	Q00341	46	445	46	HDLBP	1	0.755	0.404366	0.941338	2.08575e+08	1.54721e+08	1.04973e+08	1.41097e+08	1.53879e+08	1.12697e+08	3.97369e+07	1.81088e+07	2.41768e+08	1.41097e+08	2.08575e+08	2.00444e+08	1.24579e+08	1.54721e+08	High	High	High	High	High	High
High	P31943	17	686	10	HNRNPH1	6	0.586	0.0786966	0.720865	2.27646e+08	2.09497e+08	9.88411e+07	341617651	1.64325e+08	1.17787e+08	7.18621e+07	1.99162e+07	2.27646e+08	341617651	2.22734e+08	2.09497e+08	2.25294e+08	1.70163e+08	High	High	High	High	High	High
High	O60218	19	1261	19	AKR1B10	2	0.691	0.247391	0.941338	1.70068e+09	1.17465e+09	7.38416e+08	1.09e+09	1.29558e+09	6.60435e+08	2.61442e+08	1.63748e+08	1.70068e+09	1.09e+09	1.7561e+09	1.17465e+09	8.19644e+08	1.39906e+09	High	High	High	High	High	High
High	Q04828	19	1521	1	AKR1C1	7	0.344	0.000150802	0.00395253	7.50563e+06	2.12213e+06	5205504	5.47369e+06	5537368	1.05959e+06	676895	482451	1.19891e+07	5.47369e+06	7.50563e+06	1.8846e+06	2.12213e+06	4.12205e+06	High	High	Peak Found	High	Peak Found	High
High	Q13263	30	547	30	TRIM28	6	0.842	0.660843	0.963937	2.39418e+08	1.94978e+08	1.29301e+08	1.7838e+08	1.76634e+08	1.32712e+08	5.04705e+07	2.28205e+07	2.978e+08	1.7838e+08	2.39418e+08	2.36043e+08	1.5823e+08	1.94978e+08	High	High	High	High	High	High
High	P04844	21	586	21	RPN2	4	1.187	0.41566	0.941338	2.74303e+08	3.35704e+08	1.19099e+08	2.03104e+08	2.41697e+08	1.91496e+08	9.05793e+07	3.92914e+07	2.74303e+08	2.03104e+08	3.27608e+08	3.40597e+08	2.83975e+08	3.35704e+08	High	High	High	High	High	High
High	P28331	33	580	33	NDUFS1	5	1.15	0.485643	0.941338	2.13654e+08	2.33048e+08	9.8506e+07	1.58405e+08	1.57626e+08	1.57895e+08	5.23397e+07	2.72764e+07	2.26874e+08	1.58405e+08	2.13654e+08	2.80833e+08	1.6409e+08	2.33048e+08	High	High	High	High	High	High
High	Q92598	39	424	36	HSPH1	2	0.91	0.876748	0.989281	1.54045e+08	1.47687e+08	7.11795e+07	88807364	1.13648e+08	8.30353e+07	1.96011e+07	1.7395e+07	1.63937e+08	88807364	1.54045e+08	1.47687e+08	6.14514e+07	1.48623e+08	High	High	High	High	High	High
High	P05023	39	538	39	ATP1A1	5	1.153	0.479803	0.941338	3.34891e+08	3.67956e+08	1.62803e+08	1.97445e+08	2.4707e+08	2.65066e+08	7.46563e+07	4.30662e+07	3.7496e+08	1.97445e+08	3.34891e+08	4.71449e+08	2.34054e+08	3.67956e+08	High	High	High	High	High	High
High	Q14690	56	304	56	PDCD11	2	1.286	0.223566	0.941338	7.2756e+07	6.82501e+07	2.53801e+07	1.00482e+08	5.36766e+07	3.83728e+07	6.75571e+07	7.85206e+06	5.84541e+07	1.00482e+08	7.2756e+07	6.82501e+07	2.11798e+08	6.70878e+07	High	High	High	High	High	Peak Found
High	P27816	41	458	41	MAP4	1	0.895	0.831211	0.983888	2.84908e+08	2.3262e+08	1.30887e+08	1.1311e+08	2.10195e+08	1.30788e+08	6.38746e+07	3.77287e+07	3.01453e+08	1.1311e+08	2.84908e+08	2.3262e+08	2.00253e+08	3.22353e+08	High	High	High	High	High	High
High	Q99798	35	556	35	ACO2	6	1.258	0.306405	0.941338	1.7219e+08	2.04926e+08	7.47627e+07	1.19471e+08	1.33165e+08	1.46747e+08	4.3823e+07	2.39849e+07	1.7219e+08	1.19471e+08	1.80499e+08	2.61005e+08	1.37389e+08	2.04926e+08	High	High	High	High	High	High
High	P48643	30	500	29	CCT5	7	0.779	0.47191	0.941338	3.007e+08	2.20818e+08	1.47522e+08	1.68116e+08	2.21845e+08	1.5335e+08	3.71758e+07	2.58448e+07	3.39764e+08	1.68116e+08	3.007e+08	2.7275e+08	1.1655e+08	2.20818e+08	High	High	High	High	High	High
High	O60701	26	722	26	UGDH	2	0.811	0.565804	0.9479	6.44279e+08	5.11113e+08	3.05427e+08	3.5008e+08	4.75324e+08	2.87367e+08	8.05788e+07	7.36112e+07	7.03444e+08	3.5008e+08	6.44279e+08	5.11113e+08	2.52622e+08	6.28932e+08	High	High	High	High	High	High
High	P05556	27	978	27	ITGB1	49	1.1	0.593079	0.951684	5.8073e+08	5.57849e+08	2.83149e+08	3.62596e+08	4.28441e+08	4.22841e+08	1.37761e+08	6.52915e+07	6.52134e+08	3.62596e+08	5.8073e+08	7.52068e+08	4.31893e+08	5.57849e+08	High	High	High	High	High	High
High	P49588	35	296	35	AARS1	2	0.724	0.322108	0.941338	1.27165e+08	9.85518e+07	6.00938e+07	9.62504e+07	9.38173e+07	5.54095e+07	2.07137e+07	1.21069e+07	1.38405e+08	9.62504e+07	1.27165e+08	9.85518e+07	6.49394e+07	1.03441e+08	High	High	High	High	High	High
High	P54886	35	588	35	ALDH18A1	1	1.101	0.590161	0.950244	1.94664e+08	2.12054e+08	8.45208e+07	1.32816e+08	1.56761e+08	1.39955e+08	4.61607e+07	2.48192e+07	1.94664e+08	1.32816e+08	2.12482e+08	2.48925e+08	1.44718e+08	2.12054e+08	High	High	High	High	High	High
High	P33527	42	492	41	ABCC1	6	1.21	0.377388	0.941338	1.15258e+08	1.46635e+08	5.50264e+07	6.09451e+07	8.50333e+07	8.24435e+07	3.1137e+07	1.73551e+07	1.26734e+08	6.09451e+07	1.15258e+08	1.46635e+08	9.76174e+07	1.48281e+08	High	High	High	High	High	High
High	P26038	31	662	21	MSN	9	0.856	0.706135	0.96541	2.11876e+08	1.80978e+08	9.19938e+07	1.59264e+08	1.64251e+08	1.01753e+08	5.12197e+07	2.19837e+07	2.11876e+08	1.59264e+08	2.22633e+08	1.80978e+08	1.60579e+08	1.87828e+08	High	High	High	High	High	High
High	P30101	26	1460	25	PDIA3	4	1.296	0.256882	0.941338	1.41146e+09	1.80574e+09	7.69914e+08	9.5734e+08	1.04132e+09	1.36518e+09	3.96869e+08	2.11347e+08	1.77323e+09	9.5734e+08	1.41146e+09	2.42812e+09	1.24422e+09	1.80574e+09	High	High	High	High	High	High
High	P31327	48	365	47	CPS1	2	1.076	0.619001	0.956949	1.14449e+08	1.08483e+08	4.96923e+07	7.56136e+07	9.02301e+07	9.16628e+07	3.18095e+07	1.26971e+07	1.14449e+08	7.56136e+07	1.22302e+08	1.63032e+08	9.97256e+07	1.08483e+08	High	High	High	High	High	High
High	P30838	22	1549	21	ALDH3A1	4	0.806	0.552245	0.947344	7.72076e+08	6.69841e+08	3.58374e+08	4.89378e+08	5.69609e+08	3.93547e+08	1.16765e+08	7.83993e+07	8.25388e+08	4.89378e+08	7.72076e+08	6.99966e+08	3.66068e+08	6.69841e+08	High	High	High	High	High	High
High	Q6WCQ1	41	233	40	MPRIP	1	0.53	0.0310247	0.425345	7.13565e+07	4.41599e+07	2.33509e+07	1.89631e+08	5.26441e+07	2.48284e+07	2.89347e+07	3.38522e+06	5.37806e+07	1.89631e+08	7.13565e+07	4.41599e+07	9.07129e+07	2.89232e+07	High	High	High	High	High	Peak Found
High	Q9BSJ8	32	397	32	ESYT1	7	1.031	0.76438	0.974476	1.5455e+08	1.57125e+08	7.7154e+07	9.66743e+07	1.14021e+08	1.13159e+08	3.96857e+07	1.83902e+07	1.77697e+08	9.66743e+07	1.5455e+08	2.01266e+08	1.24418e+08	1.57125e+08	High	High	High	High	High	High
High	P06744	19	796	19	GPI	9	0.799	0.529666	0.945038	5.80434e+08	4.83933e+08	2.74477e+08	3.19227e+08	4.28223e+08	2.78212e+08	8.01241e+07	5.66403e+07	6.32162e+08	3.19227e+08	5.80434e+08	4.94829e+08	2.51196e+08	4.83933e+08	High	High	High	High	High	High
High	Q7Z6Z7	53	303	53	HUWE1	2	0.86	0.714011	0.96541	1.07541e+08	1.10346e+08	5.07305e+07	6.26599e+07	7.93399e+07	6.20409e+07	2.39962e+07	1.92122e+07	1.1684e+08	6.26599e+07	1.07541e+08	1.10346e+08	7.52304e+07	1.64148e+08	High	High	High	High	High	High
High	P11216	38	501	33	PYGB	4	0.761	0.419435	0.941338	1.68408e+08	1.32e+08	8.1546e+07	9.93801e+07	1.24245e+08	8.7839e+07	2.33707e+07	1.54495e+07	1.87813e+08	9.93801e+07	1.68408e+08	1.56231e+08	7.32693e+07	1.32e+08	High	High	High	High	High	High
High	P11717	49	388	49	IGF2R	5	1.028	0.735639	0.968491	8.86024e+07	8.13758e+07	4.11655e+07	4.76008e+07	6.53675e+07	6.04025e+07	1.79264e+07	9.52435e+06	9.48104e+07	4.76008e+07	8.86024e+07	1.07432e+08	5.6201e+07	8.13758e+07	High	High	High	High	High	High
High	Q8TCS8	34	428	34	PNPT1	1	1.339	0.211018	0.941338	1.486e+08	1.86017e+08	5.87764e+07	1.486e+08	1.25118e+08	1.32738e+08	5.06588e+07	2.17717e+07	1.35371e+08	1.486e+08	1.69591e+08	2.36088e+08	1.5882e+08	1.86017e+08	High	High	High	High	High	High
High	Q16531	39	477	39	DDB1	14	0.748	0.38633	0.941338	1.35771e+08	1.03611e+08	5.89501e+07	1.50493e+08	9.78456e+07	6.21705e+07	3.11089e+07	1.21267e+07	1.35771e+08	1.50493e+08	1.32625e+08	1.10577e+08	9.75294e+07	1.03611e+08	High	High	High	High	High	High
High	P31939	29	447	29	ATIC	3	0.817	0.58335	0.949785	1.42728e+08	1.21988e+08	7.09055e+07	8.68024e+07	1.05299e+08	6.85862e+07	1.95714e+07	1.69332e+07	1.63306e+08	8.68024e+07	1.42728e+08	1.21988e+08	6.13581e+07	1.44677e+08	High	High	High	High	High	High
High	Q02218	38	444	38	OGDH	9	1.118	0.518485	0.941338	1.04789e+08	1.17579e+08	4.54981e+07	8.28498e+07	9.37155e+07	8.29232e+07	3.04626e+07	1.37617e+07	1.04789e+08	8.28498e+07	1.27027e+08	1.47488e+08	9.55033e+07	1.17579e+08	High	High	High	High	High	High
High	Q9UPN3	64	221	62	MACF1	2	1.056	0.743146	0.970228	4.87915e+07	4.74849e+07	2.11847e+07	3.45772e+07	3.84244e+07	2.94446e+07	1.51462e+07	5.07285e+06	4.87915e+07	3.45772e+07	5.20824e+07	5.23704e+07	4.74849e+07	4.33423e+07	High	High	High	High	High	High
High	P08195	26	899	26	SLC3A2	7	1.069	0.665543	0.964828	7.18261e+08	8.83159e+08	4.0875e+08	4.46958e+08	5.29906e+08	5.23795e+08	1.55027e+08	1.03366e+08	9.41412e+08	4.46958e+08	7.18261e+08	9.31625e+08	4.86025e+08	8.83159e+08	High	High	High	High	High	High
High	P17655	30	356	30	CAPN2	7	0.812	0.554982	0.947344	1.03745e+08	8.8487e+07	5.62355e+07	6.42081e+07	7.65392e+07	4.97507e+07	1.8578e+07	1.14388e+07	1.29519e+08	6.42081e+07	1.03745e+08	8.8487e+07	5.82438e+07	9.77327e+07	High	High	High	High	High	High
High	O00159	38	408	37	MYO1C	7	0.717	0.307551	0.941338	1.9789e+08	1.8431e+08	4.9206e+07	3.24082e+08	1.45996e+08	7.69796e+07	9.57713e+07	2.15719e+07	1.13329e+08	3.24082e+08	1.9789e+08	1.36917e+08	3.00252e+08	1.8431e+08	High	High	High	High	High	High
High	P21796	18	1080	17	VDAC1	7	1.285	0.271237	0.941338	6.91495e+08	8.97852e+08	3.50176e+08	4.99313e+08	5.10159e+08	6.20095e+08	1.9692e+08	1.05086e+08	8.06508e+08	4.99313e+08	6.91495e+08	1.10291e+09	6.17363e+08	8.97852e+08	High	High	High	High	High	High
High	P07942	38	298	38	LAMB1	17	0.981	0.899219	0.994488	1.10935e+08	9.18939e+07	4.81666e+07	8.69633e+07	8.41683e+07	6.98939e+07	2.28785e+07	1.07554e+07	1.10935e+08	8.69633e+07	1.14086e+08	1.24314e+08	7.17264e+07	9.18939e+07	High	High	High	High	High	High
High	P19367	35	464	33	HK1	8	1.862	0.0142201	0.235292	1.09622e+08	1.89496e+08	6.1226e+07	8.06887e+07	8.08747e+07	1.59187e+08	6.04435e+07	2.17257e+07	1.41013e+08	8.06887e+07	1.09622e+08	2.83131e+08	1.89496e+08	1.85624e+08	High	High	High	High	High	High
High	P60842	23	747	12	EIF4A1	11	0.899	0.841584	0.98666	1.91332e+08	1.61304e+08	8.3074e+07	1.46058e+08	1.59663e+08	1.08102e+08	3.83921e+07	1.88792e+07	1.91332e+08	1.46058e+08	2.16415e+08	1.92271e+08	1.20363e+08	1.61304e+08	High	High	High	High	High	High
High	Q5JRX3	37	337	37	PITRM1	1	1.226	0.341603	0.941338	9.59311e+07	1.13512e+08	4.16521e+07	8.5204e+07	9.4686e+07	9.50807e+07	3.28067e+07	1.32857e+07	9.59311e+07	8.5204e+07	1.28342e+08	1.69111e+08	1.02852e+08	1.13512e+08	High	High	High	High	High	High
High	P39023	19	713	19	RPL3	14	0.861	0.721436	0.96541	4.78812e+08	4.43671e+08	2.07894e+08	4.18196e+08	5.06995e+08	2.39165e+08	1.41517e+08	5.71543e+07	4.78812e+08	4.18196e+08	6.87206e+08	4.25381e+08	4.43671e+08	4.88325e+08	High	High	High	High	High	High
High	Q16881	23	422	22	TXNRD1	14	0.842	0.66091	0.963937	2.81262e+08	2.28016e+08	1.46478e+08	1.76225e+08	2.07505e+08	1.28199e+08	4.08956e+07	3.37077e+07	3.37362e+08	1.76225e+08	2.81262e+08	2.28016e+08	1.28212e+08	2.87998e+08	High	High	High	High	High	High
High	P33176	41	331	41	KIF5B	12	0.812	0.557419	0.947344	9.8238e+07	9.04079e+07	5.25616e+07	7.40698e+07	7.24763e+07	5.75482e+07	1.7584e+07	1.05815e+07	1.21057e+08	7.40698e+07	9.8238e+07	1.02356e+08	5.51275e+07	9.04079e+07	High	High	High	High	High	High
High	P53621	47	377	47	COPA	2	0.879	0.779553	0.976561	1.41629e+08	1.40002e+08	6.14938e+07	8.60102e+07	1.04944e+08	8.07192e+07	2.66293e+07	1.6386e+07	1.41629e+08	8.60102e+07	1.42246e+08	1.43568e+08	8.34854e+07	1.40002e+08	High	High	High	High	High	High
High	P26599	18	528	16	PTBP1	5	0.591	0.0845633	0.738804	2.26386e+08	9.80579e+07	4.05662e+07	3.25341e+08	1.67019e+08	5.51318e+07	7.01507e+07	1.14135e+07	9.343e+07	3.25341e+08	2.26386e+08	9.80579e+07	2.19929e+08	9.75169e+07	High	High	High	High	High	High
High	Q02880	49	312	36	TOP2B	1	0.937	0.971077	0.998292	5.72039e+07	2.33279e+07	1.27179e+07	8.5812e+07	4.22029e+07	1.2303e+07	2.84112e+07	2.73034e+06	2.92913e+07	8.5812e+07	5.72039e+07	2.18823e+07	8.90719e+07	2.33279e+07	Peak Found	High	High	Peak Found	High	Peak Found
High	P35221	31	270	22	CTNNA1	12	0.906	0.85738	0.988655	6.00684e+07	5.13744e+07	3.89962e+07	3.96081e+07	4.43162e+07	4.25225e+07	1.24864e+07	6.01294e+06	8.98141e+07	3.96081e+07	6.00684e+07	7.56308e+07	3.9146e+07	5.13744e+07	High	High	High	High	High	High
High	Q9UKV3	41	318	41	ACIN1	1	0.834	0.626118	0.956949	1.22001e+08	7.37067e+07	2.29216e+07	3.48682e+08	9.00076e+07	4.14407e+07	7.46484e+07	6.55137e+06	5.27919e+07	3.48682e+08	1.22001e+08	7.37067e+07	2.3403e+08	5.59747e+07	High	High	High	High	High	High
High	P15311	31	680	20	EZR	10	0.799	0.53022	0.945038	2.22117e+08	1.66482e+08	1.00675e+08	1.48387e+08	163869218	9.36026e+07	3.59954e+07	2.41037e+07	2.3187e+08	1.48387e+08	2.22117e+08	1.66482e+08	1.12849e+08	2.05941e+08	High	High	High	High	High	High
High	Q8N766	35	386	35	EMC1	0	1.155	0.441637	0.941338	8.85777e+07	9.37811e+07	3.84593e+07	6.13954e+07	7.39947e+07	6.99338e+07	2.26729e+07	1.09763e+07	8.85777e+07	6.13954e+07	1.00296e+08	1.24385e+08	7.10815e+07	9.37811e+07	High	High	High	High	High	High
High	O43143	34	391	33	DHX15	2	0.552	0.0393846	0.50139	1.49079e+08	7.25294e+07	4.65733e+07	2.42738e+08	1.09985e+08	4.07788e+07	4.9561e+07	7.10092e+06	1.07265e+08	2.42738e+08	1.49079e+08	7.25294e+07	1.55378e+08	6.067e+07	High	High	High	High	High	High
High	P50990	33	642	33	CCT8	8	0.878	0.775289	0.976561	3.72446e+08	3.09372e+08	1.76957e+08	2.75021e+08	2.74777e+08	1.88823e+08	6.55104e+07	3.62094e+07	4.07558e+08	2.75021e+08	3.72446e+08	3.35842e+08	2.05381e+08	3.09372e+08	High	High	High	High	High	High
High	P27824	26	1040	26	CANX	8	1.42	0.142883	0.886871	1.07431e+09	1.52364e+09	5.57323e+08	6.43315e+08	7.92584e+08	9.42478e+08	3.00893e+08	1.78329e+08	1.2836e+09	6.43315e+08	1.07431e+09	1.6763e+09	9.43328e+08	1.52364e+09	High	High	High	High	High	High
High	P42765	18	372	18	ACAA2	2	1.182	0.424393	0.941338	1.55417e+08	1.80913e+08	7.09682e+07	1.12461e+08	1.14661e+08	1.35569e+08	4.047e+07	2.11744e+07	1.63451e+08	1.12461e+08	1.55417e+08	2.41124e+08	1.26877e+08	1.80913e+08	High	High	High	High	High	High
High	Q13200	38	390	38	PSMD2	63	0.833	0.633799	0.958222	1.22101e+08	1.12625e+08	6.4944e+07	6.30742e+07	9.00816e+07	6.7812e+07	1.91635e+07	1.31818e+07	1.49576e+08	6.30742e+07	1.22101e+08	1.20611e+08	6.00793e+07	1.12625e+08	High	High	High	High	High	High
High	Q03252	36	581	33	LMNB2	6	0.776	0.463024	0.941338	2.05802e+08	1.77012e+08	7.21505e+07	4.94389e+08	1.51833e+08	9.95227e+07	1.00141e+08	1.31831e+07	1.66173e+08	4.94389e+08	2.05802e+08	1.77012e+08	3.13952e+08	1.12636e+08	High	High	High	High	High	High
High	Q8WUM4	35	451	35	PDCD6IP	5	0.858	0.711553	0.96541	1.59001e+08	1.30843e+08	6.90363e+07	1.12285e+08	1.20525e+08	7.6216e+07	3.39253e+07	1.53141e+07	1.59001e+08	1.12285e+08	1.63365e+08	1.35558e+08	1.06359e+08	1.30843e+08	High	High	High	High	High	High
High	Q04637	38	438	33	EIF4G1	18	0.939	0.97549	0.998292	1.0039e+08	8.77879e+07	4.67826e+07	5.95891e+07	7.40639e+07	4.93577e+07	2.41085e+07	1.04114e+07	1.07747e+08	5.95891e+07	1.0039e+08	8.77879e+07	7.55825e+07	8.89551e+07	High	High	High	High	High	High
High	P22695	19	450	19	UQCRC2	4	1.138	0.510675	0.941338	1.89201e+08	2.35614e+08	7.54119e+07	1.89201e+08	2.1544e+08	1.59632e+08	6.00274e+07	2.75767e+07	1.73685e+08	1.89201e+08	2.92018e+08	2.83923e+08	1.88191e+08	2.35614e+08	High	High	High	High	High	High
High	Q12905	18	532	18	ILF2	2	0.72	0.314636	0.941338	2.28589e+08	1.21376e+08	4.30025e+07	4.20731e+08	1.68645e+08	6.322e+07	9.76992e+07	1.4206e+07	9.90412e+07	4.20731e+08	2.28589e+08	1.12444e+08	3.06296e+08	1.21376e+08	High	High	High	High	High	High
High	P49750	45	241	45	YLPM1	0	0.777	0.4665	0.941338	8.8981e+07	7.25574e+07	3.86345e+07	1.37398e+08	5.67768e+07	4.07945e+07	3.30132e+07	6.07683e+06	8.8981e+07	1.37398e+08	7.69581e+07	7.25574e+07	1.035e+08	5.19203e+07	High	High	High	High	High	High
High	P40926	17	1732	17	MDH2	7	1.378	0.17527	0.941338	1.77812e+09	2.18939e+09	8.65861e+08	1.48183e+09	1.31183e+09	1.4675e+09	5.16987e+08	2.5625e+08	1.99421e+09	1.48183e+09	1.77812e+09	2.61011e+09	1.6208e+09	2.18939e+09	High	High	High	High	High	High
High	Q99714	15	601	15	HSD17B10	8	1.285	0.270623	0.941338	2.73492e+08	3.28738e+08	1.18747e+08	1.96804e+08	2.07405e+08	2.54096e+08	7.0804e+07	3.84761e+07	2.73492e+08	1.96804e+08	2.81127e+08	4.51937e+08	2.21977e+08	3.28738e+08	High	High	High	High	High	High
High	O43795	40	276	39	MYO1B	0	0.765	0.431277	0.941338	1.60957e+08	9.32705e+07	4.07161e+07	2.91762e+08	1.18748e+08	5.08841e+07	7.1852e+07	1.09165e+07	9.37753e+07	2.91762e+08	1.60957e+08	9.05028e+07	2.25263e+08	9.32705e+07	High	High	High	High	High	High
High	O00410	35	342	32	IPO5	1	0.977	0.847462	0.98666	8.06402e+07	7.07778e+07	3.63286e+07	3.68585e+07	5.94933e+07	4.27576e+07	1.0679e+07	8.28394e+06	8.36704e+07	3.68585e+07	8.06402e+07	7.60489e+07	3.34798e+07	7.07778e+07	High	High	High	High	High	High
High	O00267	35	320	35	SUPT5H	20	0.944	0.981849	0.99926	1.19603e+08	8.35787e+07	5.63893e+07	1.19603e+08	5.73671e+07	6.29652e+07	2.66591e+07	6.87262e+06	1.29873e+08	1.19603e+08	7.77583e+07	1.1199e+08	8.35787e+07	5.87195e+07	High	High	High	High	High	High
High	P17301	32	315	32	ITGA2	18	1.224	0.334039	0.941338	1.01691e+08	1.10997e+08	4.53919e+07	9.23243e+07	7.50237e+07	8.10164e+07	2.73807e+07	1.29913e+07	1.04544e+08	9.23243e+07	1.01691e+08	1.44096e+08	8.58409e+07	1.10997e+08	High	High	High	High	High	High
High	Q14152	46	524	46	EIF3A	8	0.896	0.83163	0.984198	1.31025e+08	1.22211e+08	7.10553e+07	7.06344e+07	9.66652e+07	8.31366e+07	2.74985e+07	1.43038e+07	1.63651e+08	7.06344e+07	1.31025e+08	1.47867e+08	8.62103e+07	1.22211e+08	High	High	High	High	High	High
High	P41252	41	437	41	IARS1	3	0.885	0.815921	0.983321	1.23355e+08	1.0297e+08	5.35594e+07	5.82199e+07	9.24746e+07	5.78936e+07	1.96015e+07	1.46359e+07	1.23355e+08	5.82199e+07	1.25345e+08	1.0297e+08	6.14524e+07	1.25049e+08	High	High	High	High	High	High
High	P60174	15	992	15	TPI1	0	0.758	0.411547	0.941338	1.03169e+09	9.52911e+08	6.36792e+08	7.1141e+08	7.61139e+08	5.42927e+08	1.40228e+08	1.1153e+08	1.46663e+09	7.1141e+08	1.03169e+09	9.65654e+08	4.39629e+08	9.52911e+08	High	High	High	High	High	High
High	P20020	33	300	22	ATP2B1	8	0.983	0.82897	0.983321	8.71179e+07	7.5632e+07	3.78255e+07	7.99361e+07	7.11756e+07	5.79293e+07	2.29099e+07	8.85208e+06	8.71179e+07	7.99361e+07	9.6475e+07	1.03033e+08	7.18247e+07	7.5632e+07	High	High	High	High	High	High
High	O00571	32	535	11	DDX3X	3	0.629	0.148427	0.897175	5.36626e+07	3.36696e+07	1.66978e+07	7.55323e+07	3.95902e+07	1.49215e+07	2.04056e+07	3.94074e+06	3.84576e+07	7.55323e+07	5.36626e+07	2.65395e+07	6.39734e+07	3.36696e+07	High	High	High	High	High	High
High	P23246	23	385	22	SFPQ	4	0.6	0.0946036	0.782538	3.52765e+08	1.18312e+08	5.33378e+07	6.76415e+08	2.60257e+08	6.65195e+07	1.39402e+08	1.04866e+07	1.22845e+08	6.76415e+08	3.52765e+08	1.18312e+08	4.37037e+08	8.95975e+07	High	High	High	High	High	High
High	P09651	17	1849	14	HNRNPA1	4	0.702	0.272611	0.941338	1.23326e+09	7.54567e+08	3.32264e+08	2.25485e+09	9.09855e+08	3.91346e+08	5.67422e+08	8.83158e+07	7.65254e+08	2.25485e+09	1.23326e+09	6.9605e+08	1.77892e+09	7.54567e+08	High	High	High	High	High	High
High	P09525	23	1040	22	ANXA4	1	1.095	0.602666	0.951754	7.75507e+08	8.77689e+08	3.36716e+08	6.64424e+08	6.9789e+08	6.49309e+08	2.42421e+08	1.02726e+08	7.75507e+08	6.64424e+08	9.45955e+08	1.15487e+09	7.60013e+08	8.77689e+08	High	High	High	High	High	High
High	P51659	25	384	25	HSD17B4	7	1.064	0.678642	0.96541	1.59069e+08	1.48936e+08	6.9271e+07	9.63669e+07	1.17355e+08	1.22443e+08	3.55057e+07	1.74316e+07	1.59542e+08	9.63669e+07	1.59069e+08	2.17778e+08	1.11314e+08	1.48936e+08	High	High	High	High	High	High
High	P55265	36	290	36	ADAR	4	0.902	0.839441	0.98666	6.83323e+07	5.29667e+07	15446033	1.11989e+08	5.0413e+07	2.97799e+07	3.63833e+07	3.11786e+06	3.55745e+07	1.11989e+08	6.83323e+07	5.29667e+07	1.14065e+08	2.66389e+07	High	High	High	High	High	High
High	Q13428	38	557	38	TCOF1	0	1.002	0.843765	0.98666	1.69127e+08	1.70215e+08	7.34328e+07	3.02855e+08	1.1734e+08	9.57015e+07	7.64452e+07	1.79248e+07	1.69127e+08	3.02855e+08	1.59049e+08	1.70215e+08	2.39663e+08	1.53149e+08	High	High	High	High	High	High
High	P12956	28	596	28	XRCC6	7	0.785	0.489342	0.941338	3.08141e+08	2.69871e+08	1.33791e+08	2.60218e+08	2.817e+08	1.51732e+08	6.37007e+07	3.73335e+07	3.08141e+08	2.60218e+08	3.8183e+08	2.69871e+08	1.99708e+08	3.18977e+08	High	High	High	High	High	High
High	Q1KMD3	27	374	27	HNRNPUL2	0	0.625	0.128324	0.859788	1.95935e+08	1.43665e+08	5.98884e+07	4.46859e+08	1.44553e+08	8.07738e+07	9.64716e+07	1.06593e+07	1.37932e+08	4.46859e+08	1.95935e+08	1.43665e+08	3.02447e+08	9.10729e+07	High	High	High	High	High	High
High	P43304	31	382	31	GPD2	3	1.172	0.408919	0.941338	9.64803e+07	9.79543e+07	3.56983e+07	9.64803e+07	8.47939e+07	7.01675e+07	3.12445e+07	1.13476e+07	8.22185e+07	9.64803e+07	1.14934e+08	1.248e+08	9.79543e+07	9.69537e+07	High	High	High	High	High	High
High	P49321	28	286	28	NASP	0	0.846	0.667512	0.965188	7.30152e+07	9.83959e+07	5.75693e+07	4.3427e+07	5.38679e+07	6.11903e+07	9.44285e+06	1.15164e+07	1.32591e+08	4.3427e+07	7.30152e+07	1.08834e+08	2.96042e+07	9.83959e+07	High	High	High	High	High	High
High	P68133	19	3794	1	ACTA1	8	0.823	0.561013	0.9479	5.34608e+06	3.51823e+06	2.18993e+06	6.97493e+06	3.94413e+06	1.97808e+06	2.10403e+06	274176	5.04373e+06	6.97493e+06	5.34608e+06	3.51823e+06	6.59632e+06	2.34255e+06	High	High	High	High	High	Peak Found
High	O94925	21	398	21	GLS	6	0.862	0.726293	0.966139	1.38729e+08	1.27813e+08	6.02342e+07	1.06e+08	1.15676e+08	8.96829e+07	3.20145e+07	1.49595e+07	1.38729e+08	1.06e+08	1.56793e+08	1.59511e+08	1.00368e+08	1.27813e+08	High	High	High	High	High	High
High	P50395	26	416	18	GDI2	2	0.835	0.640792	0.959726	2.2703e+08	1.91022e+08	9.85739e+07	1.30441e+08	1.74368e+08	1.074e+08	4.02096e+07	2.3649e+07	2.2703e+08	1.30441e+08	2.36347e+08	1.91022e+08	1.26061e+08	2.02056e+08	High	High	High	High	High	High
High	P54652	29	1230	15	HSPA2	7	0.658	0.164813	0.931252	6.1699e+07	4.40199e+07	3.4e+07	5.47709e+07	4.55192e+07	2.67239e+07	1.03933e+07	5.15216e+06	7.83072e+07	5.47709e+07	6.1699e+07	4.75313e+07	3.25841e+07	4.40199e+07	High	High	High	High	High	High
High	P49915	30	295	30	GMPS	1	0.892	0.815959	0.983321	1.11378e+08	9.40261e+07	4.98056e+07	7.57841e+07	8.21705e+07	6.13141e+07	1.81899e+07	1.1005e+07	1.1471e+08	7.57841e+07	1.11378e+08	1.09054e+08	5.70269e+07	9.40261e+07	High	High	High	High	High	High
High	Q14839	46	455	35	CHD4	9	0.943	0.967881	0.998292	5.871e+07	6.05516e+07	2.44615e+07	5.871e+07	5.94894e+07	3.40444e+07	2.33863e+07	3.51816e+06	5.63385e+07	5.871e+07	8.06349e+07	6.05516e+07	7.33183e+07	3.00591e+07	High	High	High	High	High	High
High	Q15365	16	376	11	PCBP1	3	0.811	0.566251	0.9479	1.76723e+08	1.45233e+08	8.25923e+07	1.71175e+08	130379575	8.16555e+07	4.58488e+07	1.83833e+07	1.90222e+08	1.71175e+08	1.76723e+08	1.45233e+08	1.4374e+08	1.57066e+08	High	High	High	High	High	High
High	P07339	16	626	16	CTSD	6	0.883	0.792035	0.978496	3.91742e+08	2.96274e+08	1.94631e+08	2.61084e+08	2.89012e+08	2.50086e+08	6.47788e+07	3.46764e+07	4.48264e+08	2.61084e+08	3.91742e+08	4.44806e+08	2.03088e+08	2.96274e+08	High	High	High	High	High	High
High	P68032	19	3758	1	ACTC1	9	0.01	1e-17	3.64795e-16	2.44251e+06			2.44251e+06						2.44251e+06					Not Found	High	Not Found	Not Found	Not Found	Not Found
High	P28838	28	395	28	LAP3	0	3.369	4.04477e-06	0.000120149	8.05994e+07	2.67504e+08	3.49953e+07	6.09004e+07	6.69051e+07	1.83527e+08	4.32913e+07	3.13091e+07	8.05994e+07	6.09004e+07	9.06866e+07	3.26423e+08	1.35722e+08	2.67504e+08	High	High	High	High	High	High
High	Q9UJZ1	16	348	16	STOML2	1	1.143	0.499489	0.941338	1.63942e+08	1.64491e+08	9.06534e+07	1.19316e+08	1.2095e+08	1.61398e+08	4.12664e+07	1.92522e+07	2.08788e+08	1.19316e+08	1.63942e+08	2.87063e+08	1.29374e+08	1.64491e+08	High	High	High	High	High	High
High	P21980	31	520	31	TGM2	1	2.988	3.01303e-05	0.000842837	1.4787e+08	4.46996e+08	6.42031e+07	1.48251e+08	9.7219e+07	2.51318e+08	1.23048e+08	5.97255e+07	1.4787e+08	1.48251e+08	1.31775e+08	4.46996e+08	3.85768e+08	5.10293e+08	High	High	High	High	High	High
High	P11940	24	688	16	PABPC1	11	0.954	0.98547	0.999548	2.63245e+08	2.69099e+08	1.07913e+08	2.74378e+08	1.94212e+08	1.22597e+08	8.58345e+07	3.19727e+07	2.48541e+08	2.74378e+08	2.63245e+08	2.18052e+08	2.69099e+08	2.73174e+08	High	High	High	High	High	High
High	Q05639	13	976	2	EEF1A2	2	0.682	0.192854	0.941338	2.08037e+07	1.35522e+07	9.62936e+06	1.01201e+07	1.53482e+07	7.61956e+06	1.84112e+06	1.63127e+06	2.21779e+07	1.01201e+07	2.08037e+07	1.35522e+07	5.77208e+06	1.39375e+07	High	High	High	High	High	High
High	Q13435	32	460	32	SF3B2	3	0.779	0.470276	0.941338	2.40673e+08	2.21015e+08	104497260	2.82212e+08	1.62207e+08	1.24263e+08	7.69949e+07	1.5477e+07	2.40673e+08	2.82212e+08	2.19863e+08	2.21015e+08	2.41386e+08	1.32235e+08	High	High	High	High	High	High
High	P25205	37	430	37	MCM3	11	0.958	0.94675	0.997433	1.28496e+08	9.7922e+07	6.02659e+07	82596220	9.47998e+07	7.09591e+07	2.01804e+07	1.14609e+07	1.38801e+08	82596220	1.28496e+08	1.26208e+08	6.32675e+07	9.7922e+07	High	High	High	High	High	High
High	P24928	44	212	44	POLR2A	44	0.818	0.581289	0.949454	8.70716e+07	8.06637e+07	3.02579e+07	95778280	6.42381e+07	4.81013e+07	2.57293e+07	6.07545e+06	6.96885e+07	95778280	8.70716e+07	8.55533e+07	8.06637e+07	5.19085e+07	High	High	High	High	High	Peak Found
High	P17844	29	800	22	DDX5	6	0.764	0.428903	0.941338	2.52075e+08	1.5801e+08	7.88e+07	4.26858e+08	1.85972e+08	8.88394e+07	1.10963e+08	1.83158e+07	1.81488e+08	4.26858e+08	2.52075e+08	1.5801e+08	3.47879e+08	1.5649e+08	High	High	High	High	High	High
High	Q99832	27	421	27	CCT7	9	0.794	0.514633	0.941338	1.95891e+08	1.59957e+08	8.50536e+07	1.35137e+08	1.62311e+08	8.99338e+07	3.33445e+07	2.14251e+07	1.95891e+08	1.35137e+08	2.20004e+08	1.59957e+08	1.04538e+08	1.83055e+08	High	High	High	High	High	High
High	O94826	24	383	24	TOMM70	6	1.212	0.374332	0.941338	1.55702e+08	1.70117e+08	7.12591e+07	1.00581e+08	1.14871e+08	1.3279e+08	3.76183e+07	1.99108e+07	1.64121e+08	1.00581e+08	1.55702e+08	2.36182e+08	1.17937e+08	1.70117e+08	High	High	High	High	High	High
High	Q7KZ85	38	212	38	SUPT6H	3	0.969	0.933114	0.997433	3.66101e+07	3.69562e+07	1.50625e+07	9.76629e+07	2.70096e+07	2.07782e+07	1.94622e+07	2.33994e+06	3.46912e+07	9.76629e+07	3.66101e+07	3.69562e+07	6.10159e+07	1.99924e+07	High	High	High	High	High	High
High	Q12860	33	270	33	CNTN1	4	0.597	0.0796731	0.726609	1.44859e+08	7.69824e+07	6.86317e+07	1.27744e+08	1.06871e+08	5.94646e+07	2.4555e+07	7.39694e+06	1.58069e+08	1.27744e+08	1.44859e+08	1.05764e+08	7.69824e+07	6.31993e+07	High	High	High	High	High	High
High	Q15084	18	776	18	PDIA6	5	1.148	0.488924	0.941338	5.38477e+08	6.29397e+08	2.58624e+08	3.94896e+08	3.97268e+08	443644679	1.32313e+08	7.36656e+07	5.95651e+08	3.94896e+08	5.38477e+08	7.8907e+08	4.14815e+08	6.29397e+08	High	High	High	High	High	High
High	O00567	27	218	27	NOP56	3	0.83	0.611237	0.954272	8.33878e+07	3.55656e+07	1.18529e+07	2.06005e+08	6.15204e+07	1.99963e+07	7.64737e+07	3.72404e+06	2.72991e+07	2.06005e+08	8.33878e+07	3.55656e+07	2.39752e+08	3.18181e+07	High	High	High	High	High	High
High	P11586	38	457	38		0	0.836	0.643345	0.959862	1.92267e+08	1.61382e+08	8.34799e+07	1.33474e+08	1.58528e+08	9.07351e+07	3.27084e+07	2.18438e+07	1.92267e+08	1.33474e+08	2.14877e+08	1.61382e+08	1.02544e+08	1.86633e+08	High	High	High	High	High	High
High	P07910	19	971	13	HNRNPC	6	0.596	0.0898924	0.765006	5.71165e+08	2.69831e+08	8.64039e+07	1.50434e+09	4.21384e+08	6.94482e+07	3.32186e+08	3.15814e+07	1.99001e+08	1.50434e+09	5.71165e+08	1.23521e+08	1.04144e+09	2.69831e+08	High	High	High	High	High	High
High	P34897	24	606	23	SHMT2	11	1.115	0.559304	0.947628	2.80069e+08	3.06205e+08	1.14945e+08	2.80069e+08	2.40994e+08	1.9782e+08	9.76702e+07	3.54761e+07	2.64736e+08	2.80069e+08	3.26656e+08	3.51845e+08	3.06205e+08	3.03107e+08	High	High	High	High	High	High
High	O15230	44	224	44	LAMA5	15	0.731	0.3543	0.941338	5.1895e+07	3.48394e+07	1.98633e+07	5.1895e+07	4.71314e+07	1.9588e+07	1.12888e+07	2.83693e+06	4.57481e+07	5.1895e+07	6.38843e+07	3.48394e+07	3.53915e+07	2.42386e+07	High	High	High	High	High	Peak Found
High	P36776	29	375	29	LONP1	0	1.178	0.432142	0.941338	1.43649e+08	1.12505e+08	6.47888e+07	1.09433e+08	1.05979e+08	8.68703e+07	2.85584e+07	1.31677e+07	1.49218e+08	1.09433e+08	1.43649e+08	1.54508e+08	8.95333e+07	1.12505e+08	High	High	High	High	High	High
High	O95831	23	481	23	AIFM1	3	1.188	0.414406	0.941338	1.8847e+08	2.27898e+08	8.18312e+07	1.18574e+08	1.44379e+08	1.51531e+08	5.42333e+07	2.66735e+07	1.8847e+08	1.18574e+08	1.95699e+08	2.69514e+08	1.70027e+08	2.27898e+08	High	High	High	High	High	High
High	P42167	20	400	11	TMPO	12	1.406	0.140282	0.882349	8.32844e+07	1.29296e+08	4.29762e+07	8.32844e+07	5.34106e+07	8.04692e+07	4.12414e+07	8.87681e+06	9.89806e+07	8.32844e+07	7.23954e+07	1.43123e+08	1.29296e+08	7.58432e+07	High	High	High	High	High	High
High	Q02818	24	450	24	NUCB1	2	1.143	0.500156	0.941338	3.46187e+08	3.80089e+08	1.5031e+08	4.15928e+08	2.44099e+08	2.31314e+08	1.21237e+08	3.60428e+07	3.46187e+08	4.15928e+08	3.30864e+08	4.11416e+08	3.80089e+08	3.07949e+08	High	High	High	High	High	High
High	P17987	26	454	26	TCP1	8	0.82	0.59523	0.951754	2.01661e+08	1.87995e+08	8.75588e+07	1.38133e+08	1.82055e+08	1.05698e+08	3.91328e+07	2.41905e+07	2.01661e+08	1.38133e+08	2.46766e+08	1.87995e+08	1.22685e+08	2.06683e+08	High	High	High	High	High	High
High	Q14566	31	374	31	MCM6	11	0.806	0.535046	0.947344	1.06422e+08	8.50857e+07	5.0185e+07	6.03659e+07	7.85145e+07	5.10105e+07	15210162	9.95857e+06	1.15584e+08	6.03659e+07	1.06422e+08	9.07277e+07	4.76853e+07	8.50857e+07	High	High	High	High	High	High
High	P11498	36	297	36	PC	8	0.92	0.920385	0.997433	1.09629e+08	1.12103e+08	4.75996e+07	8.67282e+07	9.11831e+07	7.98649e+07	2.81907e+07	1.31207e+07	1.09629e+08	8.67282e+07	1.23594e+08	1.42048e+08	8.83805e+07	1.12103e+08	High	High	High	High	High	High
High	P40227	25	418	21	CCT6A	7	0.762	0.422274	0.941338	2.7752e+08	2.52905e+08	1.21643e+08	1.77038e+08	2.04744e+08	1.63957e+08	4.75427e+07	2.96004e+07	2.80161e+08	1.77038e+08	2.7752e+08	2.91616e+08	1.49051e+08	2.52905e+08	High	High	High	High	High	High
High	P05091	23	852	19	ALDH2	6	1.303	0.248878	0.941338	1.89193e+08	2.28993e+08	1.0747e+08	1.48977e+08	1.39579e+08	2.09891e+08	6.04112e+07	2.68017e+07	2.47521e+08	1.48977e+08	1.89193e+08	3.73313e+08	1.89395e+08	2.28993e+08	High	High	High	High	High	High
High	P18583	37	213	37	SON	0	0.655	0.162201	0.926566	6.1464e+07	3.85808e+07	1.18004e+07	1.6832e+08	4.53458e+07	1.69322e+07	3.19831e+07	4.51556e+06	2.71781e+07	1.6832e+08	6.1464e+07	3.01157e+07	1.0027e+08	3.85808e+07	High	High	High	High	High	Peak Found
High	Q27J81	31	259	31	INF2	2	1.141	0.518518	0.941338	3.95278e+07	4.52753e+07	1.71625e+07	2.85265e+07	3.69448e+07	2.13544e+07	1.44415e+07	7.07981e+06	3.95278e+07	2.85265e+07	5.00768e+07	3.7981e+07	4.52753e+07	6.04897e+07	High	High	High	High	High	High
High	P15121	18	684	17	AKR1B1	5	0.818	0.589047	0.950244	7.09707e+08	7.07984e+08	4.16465e+08	4.59337e+08	5.23595e+08	4.41824e+08	1.02613e+08	8.28635e+07	9.59181e+08	4.59337e+08	7.09707e+08	7.85831e+08	3.21701e+08	7.07984e+08	High	High	High	High	High	High
High	P30084	15	545	15	ECHS1	10	1.144	0.497388	0.941338	3.25796e+08	3.31311e+08	1.65276e+08	2.44754e+08	2.4036e+08	2.97385e+08	7.88117e+07	3.87772e+07	3.80655e+08	2.44754e+08	3.25796e+08	5.28931e+08	2.47082e+08	3.31311e+08	High	High	High	High	High	High
High	P06748	13	1283	13	NPM1	8	0.849	0.684682	0.96541	2.09197e+09	1.78015e+09	7.82752e+08	2.88785e+09	1.54338e+09	9.79175e+08	7.71647e+08	2.08351e+08	1.8028e+09	2.88785e+09	2.09197e+09	1.74157e+09	2.41918e+09	1.78015e+09	High	High	High	High	High	High
High	P42224	31	425	31	STAT1	69	3.388	3.65114e-06	0.000108975	5.99627e+07	2.12433e+08	2.60351e+07	3.36533e+07	4.58225e+07	1.30877e+08	3.40686e+07	2.48634e+07	5.99627e+07	3.36533e+07	6.21101e+07	2.32779e+08	1.06808e+08	2.12433e+08	High	High	High	High	High	High
High	Q8TEM1	39	447	39	NUP210	27	1.196	0.322061	0.941338	7.31609e+07	8.96973e+07	3.17656e+07	8.09137e+07	4.49876e+07	5.04312e+07	3.97542e+07	7.56859e+06	7.31609e+07	8.09137e+07	6.09784e+07	8.96973e+07	1.24633e+08	6.46658e+07	High	High	High	High	High	High
High	O75694	30	339	30	NUP155	28	1.29	0.264067	0.941338	1.8449e+08	1.47877e+08	6.49912e+07	2.88323e+08	1.3611e+08	8.31418e+07	9.07383e+07	1.10875e+07	1.49685e+08	2.88323e+08	1.8449e+08	1.47877e+08	2.84473e+08	9.47309e+07	High	High	High	High	High	High
High	Q02952	33	191	33	AKAP12	3	1.195	0.403217	0.941338	1.12885e+08	1.51418e+08	6.55327e+07	89865963	8.32821e+07	8.51331e+07	3.96369e+07	1.7863e+07	1.50932e+08	89865963	1.12885e+08	1.51418e+08	1.24265e+08	1.52621e+08	High	High	High	High	High	High
High	P52948	36	287	36	NUP98	1	0.879	0.777493	0.976561	1.30777e+08	1.33356e+08	5.4709e+07	1.86688e+08	9.64826e+07	7.49777e+07	5.7664e+07	1.13398e+07	1.26003e+08	1.86688e+08	1.30777e+08	1.33356e+08	1.80782e+08	9.68868e+07	High	High	High	High	High	High
High	P00533	36	352	36	EGFR	76	1.191	0.383472	0.941338	1.00281e+08	1.052e+08	4.54423e+07	1.00281e+08	7.22153e+07	7.36864e+07	3.35555e+07	1.1341e+07	1.04661e+08	1.00281e+08	9.78843e+07	1.31059e+08	1.052e+08	9.68975e+07	High	High	High	High	High	High
High	Q9Y678	34	253	31	COPG1	3	0.837	0.638039	0.959714	1.00262e+08	8.70692e+07	4.35324e+07	5.99436e+07	7.74934e+07	4.89536e+07	1.42115e+07	1.13551e+07	1.00262e+08	5.99436e+07	1.05038e+08	8.70692e+07	4.45543e+07	9.7018e+07	High	High	High	High	High	High
High	Q92841	28	631	21	DDX17	2	0.736	0.35108	0.941338	1.3562e+08	9.31952e+07	4.7704e+07	2.43615e+08	1.00055e+08	5.23978e+07	6.9168e+07	9.30134e+06	1.0987e+08	2.43615e+08	1.3562e+08	9.31952e+07	2.16848e+08	7.94704e+07	High	High	High	High	High	High
High	P33991	30	304	30	MCM4	12	0.758	0.413385	0.941338	1.64381e+08	8.86897e+07	5.56944e+07	1.64381e+08	1.39227e+08	5.78093e+07	1.73992e+07	1.03804e+07	1.28273e+08	1.64381e+08	1.88715e+08	1.0282e+08	5.45482e+07	8.86897e+07	High	High	High	High	High	High
High	P08758	22	769	21	ANXA5	4	1.191	0.409505	0.941338	6.15543e+08	6.80786e+08	2.67261e+08	5.22849e+08	5.06135e+08	382763578	1.71126e+08	8.17645e+07	6.15543e+08	5.22849e+08	6.86041e+08	6.80786e+08	5.36495e+08	6.98593e+08	High	High	High	High	High	High
High	P52597	14	430	12	HNRNPF	5	0.795	0.503801	0.941338	1.18006e+08	9.53447e+07	5.10322e+07	1.99057e+08	8.70604e+07	5.36064e+07	4.45709e+07	9.97189e+06	1.17535e+08	1.99057e+08	1.18006e+08	9.53447e+07	1.39734e+08	8.51996e+07	High	High	High	High	High	High
High	O75083	25	333	25	WDR1	2	0.735	0.351763	0.941338	1.28853e+08	1.65401e+08	9.53235e+07	1.28727e+08	95063031	9.29944e+07	2.69933e+07	2.01763e+07	2.19544e+08	1.28727e+08	1.28853e+08	1.65401e+08	8.46265e+07	1.72385e+08	High	High	High	High	High	High
High	O60716	30	264	30	CTNND1	5	0.872	0.740345	0.96941	6.51363e+07	6.0894e+07	1.76622e+07	6.51363e+07	5.24304e+07	2.44569e+07	1.95065e+07	7.12713e+06	4.06788e+07	6.51363e+07	7.10668e+07	4.34993e+07	6.11548e+07	6.0894e+07	High	High	High	High	High	High
High	O00116	28	311	28	AGPS	4	1.196	0.400101	0.941338	1.25646e+08	1.28692e+08	5.4554e+07	8.61056e+07	93281261	9.56436e+07	3.64809e+07	1.50623e+07	1.25646e+08	8.61056e+07	1.26438e+08	1.70112e+08	1.14371e+08	1.28692e+08	High	High	High	High	High	High
High	P09874	34	289	34	PARP1	23	0.56	0.0399509	0.505056	1.17051e+08	5.1475e+07	1.76351e+07	1.66451e+08	8.63556e+07	2.42193e+07	3.24071e+07	6.02471e+06	4.06163e+07	1.66451e+08	1.17051e+08	4.30766e+07	1.01599e+08	5.1475e+07	High	High	High	High	High	High
High	P14923	32	314	27	JUP	17	0.792	0.510777	0.941338	9.35905e+07	6.19319e+07	4.83785e+07	9.35905e+07	6.05071e+07	5.26739e+07	1.97544e+07	7.14156e+06	1.11423e+08	9.35905e+07	8.20144e+07	9.36862e+07	6.19319e+07	6.10173e+07	High	High	High	High	High	High
High	P13797	30	505	25	PLS3	0	0.904	0.857451	0.988655	1.34864e+08	1.25972e+08	7.07866e+07	9.46053e+07	9.94978e+07	7.0826e+07	2.19791e+07	1.60228e+07	1.63032e+08	9.46053e+07	1.34864e+08	1.25972e+08	6.89067e+07	1.36898e+08	High	High	High	High	High	High
High	Q9P0K7	38	176	38	RAI14	0	0.694	0.263971	0.941338	4.69996e+07	2.88308e+07	1.39266e+07	1.34876e+08	3.46745e+07	1.62098e+07	2.12414e+07	2.41659e+06	3.20751e+07	1.34876e+08	4.69996e+07	2.88308e+07	6.65937e+07	2.06473e+07	High	High	High	High	High	Peak Found
High	P13804	17	590	17	ETFA	1	1.249	0.318581	0.941338	4.36963e+08	5.08648e+08	2.43384e+08	2.98995e+08	3.22375e+08	4.16952e+08	1.0717e+08	5.9533e+07	5.6055e+08	2.98995e+08	4.36963e+08	7.41593e+08	3.35988e+08	5.08648e+08	High	High	High	High	High	High
High	P37802	15	656	14	TAGLN2	1	0.735	0.352094	0.941338	3.80924e+08	3.2977e+08	2.61529e+08	2.76784e+08	2.81031e+08	1.85409e+08	5.38876e+07	4.52149e+07	6.02341e+08	2.76784e+08	3.80924e+08	3.2977e+08	1.68943e+08	3.86315e+08	High	High	High	High	High	High
High	P31948	33	647	33	STIP1	3	0.861	0.721147	0.96541	4.0682e+08	4.33799e+08	2.79244e+08	2.34459e+08	3.00136e+08	2.72749e+08	5.28571e+07	5.07725e+07	6.43142e+08	2.34459e+08	4.0682e+08	4.85114e+08	1.65712e+08	4.33799e+08	High	High	High	High	High	High
High	Q96PK6	26	363	26	RBM14	2	0.691	0.241063	0.941338	1.42774e+08	8.46183e+07	3.44995e+07	3.9351e+08	1.05333e+08	4.75756e+07	8.62113e+07	5.7998e+06	7.94576e+07	3.9351e+08	1.42774e+08	8.46183e+07	2.7028e+08	4.95533e+07	High	High	High	High	High	High
High	P49790	34	226	34	NUP153	28	0.806	0.542398	0.947344	7.25306e+07	4.31149e+07	3.14919e+07	8.13546e+07	3.15185e+07	2.42408e+07	2.32286e+07	3.32941e+06	7.25306e+07	8.13546e+07	4.27217e+07	4.31149e+07	7.2824e+07	2.84464e+07	High	High	High	High	High	High
High	Q12797	28	623	28	ASPH	2	1.313	0.238311	0.941338	3.15714e+08	4.05167e+08	1.37079e+08	2.43755e+08	2.5934e+08	2.25686e+08	1.30397e+08	4.74214e+07	3.15714e+08	2.43755e+08	3.51523e+08	4.01408e+08	4.08808e+08	4.05167e+08	High	High	High	High	High	High
High	P24752	19	331	19	ACAT1	7	1.213	0.372576	0.941338	1.85761e+08	1.63932e+08	8.0655e+07	1.37228e+08	1.39595e+08	1.72773e+08	3.9073e+07	1.91868e+07	1.85761e+08	1.37228e+08	1.89213e+08	3.07296e+08	1.22497e+08	1.63932e+08	High	High	High	High	High	High
High	Q9UMS4	16	266	16	PRPF19	5	0.719	0.312272	0.941338	1.38414e+08	8.93902e+07	4.32393e+07	2.23609e+08	1.02117e+08	5.02586e+07	4.19804e+07	8.2458e+06	9.95867e+07	2.23609e+08	1.38414e+08	8.93902e+07	1.31612e+08	7.04519e+07	High	High	High	High	High	High
High	Q9H583	45	173	45	HEATR1	2	1.224	0.355068	0.941338	1.00654e+08	2.91821e+08	6.33278e+07	83693497	7.42587e+07	1.62846e+08	9.3082e+07	3.72834e+07	1.45853e+08	83693497	1.00654e+08	2.89638e+08	2.91821e+08	3.18548e+08	Peak Found	High	High	Peak Found	High	High
High	P63010	33	321	20	AP2B1	18	0.741	0.345233	0.941338	5.93467e+07	3.7142e+07	2.57676e+07	3.11659e+07	4.52997e+07	2.82025e+07	1.00656e+07	4.34716e+06	5.93467e+07	3.11659e+07	6.14015e+07	5.01612e+07	3.15566e+07	3.7142e+07	High	High	High	High	High	High
High	Q15424	27	245	17	SAFB	2	0.539	0.0479513	0.562256	4.78388e+07	9.59522e+06	2.83645e+06	1.47127e+08	3.52937e+07	3.61843e+06	2.43832e+07	1.12304e+06	6.53276e+06	1.47127e+08	4.78388e+07	6.43576e+06	7.64438e+07	9.59522e+06	High	High	High	High	High	Peak Found
High	P50454	16	461	16	SERPINH1	5	1.031	0.763364	0.974476	2.34436e+08	2.50727e+08	1.01789e+08	1.7077e+08	1.93326e+08	1.83974e+08	5.68152e+07	2.93455e+07	2.34436e+08	1.7077e+08	2.62044e+08	3.27217e+08	1.78121e+08	2.50727e+08	High	High	High	High	High	High
High	Q8IY81	26	216	26	FTSJ3	1	1.025	0.726468	0.966139	8.67104e+07	7.34763e+07	3.21334e+07	1.2998e+08	63971673	4.13112e+07	5.45152e+07	8.29992e+06	7.4008e+07	1.2998e+08	8.67104e+07	7.34763e+07	1.7091e+08	7.09143e+07	High	High	High	High	High	High
High	O00469	28	433	28	PLOD2	3	1.223	0.356992	0.941338	1.48122e+08	1.70933e+08	6.43126e+07	1.04111e+08	1.1683e+08	1.19019e+08	4.03005e+07	2.00062e+07	1.48122e+08	1.04111e+08	1.58358e+08	2.11687e+08	1.26346e+08	1.70933e+08	High	High	High	High	High	High
High	Q92499	30	368	30	DDX1	3	0.697	0.260634	0.941338	1.47032e+08	1.12102e+08	6.24281e+07	1.88872e+08	1.08475e+08	6.30278e+07	3.72283e+07	1.23807e+07	1.43781e+08	1.88872e+08	1.47032e+08	1.12102e+08	1.16714e+08	1.0578e+08	High	High	High	High	High	High
High	P55084	20	549	20	HADHB	11	1.27	0.290235	0.941338	3.53667e+08	4.31302e+08	1.53558e+08	2.87008e+08	2.99676e+08	2.92371e+08	1.10204e+08	5.04803e+07	3.53667e+08	2.87008e+08	4.06196e+08	5.20012e+08	3.45501e+08	4.31302e+08	High	High	High	High	High	High
High	Q86VP6	36	373	36	CAND1	4	0.918	0.932098	0.997433	9.25361e+07	7.2016e+07	4.0178e+07	6.6642e+07	9.80103e+07	4.04901e+07	2.26823e+07	1.58965e+07	9.25361e+07	6.6642e+07	1.32848e+08	7.2016e+07	7.11111e+07	1.35819e+08	High	High	High	High	High	High
High	Q7Z2W4	33	271	33	ZC3HAV1	1	1.092	0.615501	0.956158	5.32618e+07	5.43124e+07	2.17623e+07	5.32618e+07	4.49488e+07	2.95104e+07	2.20943e+07	6.3568e+06	5.01219e+07	5.32618e+07	6.09259e+07	5.24874e+07	6.92676e+07	5.43124e+07	High	High	High	High	High	High
High	O95573	24	401	22	ACSL3	13	1.469	0.112224	0.832407	9.97474e+07	1.59771e+08	4.33091e+07	6.72143e+07	8.57986e+07	9.93904e+07	4.01529e+07	1.86998e+07	9.97474e+07	6.72143e+07	1.16296e+08	1.76777e+08	1.25883e+08	1.59771e+08	High	High	High	High	High	High
High	O95202	29	465	28	LETM1	2	1.356	0.19468	0.941338	1.52679e+08	2.04976e+08	6.78056e+07	91549436	1.12641e+08	1.29006e+08	4.70347e+07	2.39907e+07	1.56166e+08	91549436	1.52679e+08	2.29452e+08	1.47458e+08	2.04976e+08	High	High	High	High	High	High
High	P35658	35	184	35	NUP214	29	0.873	0.745277	0.97118	4.47991e+07	4.67401e+07	1.72826e+07	6.64462e+07	3.30511e+07	2.6279e+07	1.72719e+07	2.46361e+06	3.98044e+07	6.64462e+07	4.47991e+07	4.67401e+07	5.41491e+07	2.1049e+07	High	High	High	High	High	High
High	Q16658	23	321	23	FSCN1	2	0.716	0.303978	0.941338	1.49975e+08	1.07005e+08	7.90433e+07	1.20848e+08	1.10646e+08	6.01624e+07	2.61264e+07	1.70601e+07	1.82049e+08	1.20848e+08	1.49975e+08	1.07005e+08	8.19088e+07	1.45761e+08	High	High	High	High	High	High
High	P49368	27	445	27	CCT3	7	0.789	0.499843	0.941338	2.1425e+08	1.70626e+08	6.09551e+07	2.1425e+08	1.91939e+08	6.4651e+07	5.44245e+07	2.07155e+07	1.40389e+08	2.1425e+08	2.60164e+08	1.14989e+08	1.70626e+08	1.76993e+08	High	High	High	High	High	High
High	Q15233	18	352	16	NONO	1	0.543	0.0423071	0.525592	2.29892e+08	1.04559e+08	5.21545e+07	4.57464e+08	1.69605e+08	5.87869e+07	8.28818e+07	6.60822e+06	1.2012e+08	4.57464e+08	2.29892e+08	1.04559e+08	2.59842e+08	5.64605e+07	High	High	High	High	High	High
High	Q92945	25	424	23	KHSRP	3	0.855	0.704108	0.96541	1.44827e+08	1.3185e+08	8.07652e+07	1.44827e+08	7.82842e+07	7.73427e+07	4.20562e+07	9.79508e+06	1.86014e+08	1.44827e+08	1.0611e+08	1.37562e+08	1.3185e+08	8.36889e+07	High	High	High	High	High	High
High	P38919	25	292	23	EIF4A3	8	0.542	0.0309653	0.425345	1.43185e+08	4.17384e+07	1.70983e+07	2.96371e+08	1.05636e+08	2.11216e+07	5.2135e+07	4.88513e+06	3.93799e+07	2.96371e+08	1.43185e+08	3.7567e+07	1.63448e+08	4.17384e+07	High	High	High	High	High	High
High	P63244	18	527	18	RACK1	8	0.838	0.649107	0.96042	4.43566e+08	3.87275e+08	1.92591e+08	2.78821e+08	3.34117e+08	2.17741e+08	7.33995e+07	5.13318e+07	4.43566e+08	2.78821e+08	4.5288e+08	3.87275e+08	2.30114e+08	4.38578e+08	High	High	High	High	High	High
High	Q13011	13	681	13	ECH1	3	1.036	0.751989	0.972982	4.38697e+08	3.80443e+08	2.04533e+08	3.03523e+08	3.23654e+08	3.34033e+08	9.1679e+07	4.45277e+07	4.71071e+08	3.03523e+08	4.38697e+08	5.94114e+08	2.87422e+08	3.80443e+08	High	High	High	High	High	High
High	P55786	33	422	33	NPEPPS	1	0.867	0.741679	0.969767	1.5171e+08	1.25373e+08	6.58706e+07	1.44327e+08	1.12739e+08	7.04892e+07	3.70154e+07	1.59707e+07	1.5171e+08	1.44327e+08	1.52812e+08	1.25373e+08	1.16047e+08	1.36453e+08	High	High	High	High	High	High
High	Q16643	24	212	24	DBN1	4	0.625	0.10499	0.814234	1.17685e+08	5.73679e+07	1.8641e+07	2.24394e+08	8.68237e+07	3.22544e+07	3.97372e+07	5.92907e+06	4.29331e+07	2.24394e+08	1.17685e+08	5.73679e+07	1.2458e+08	5.06578e+07	High	High	High	High	High	High
High	Q8WUM0	31	235	31	NUP133	35	0.735	0.343398	0.941338	8.01769e+07	5.7578e+07	3.20324e+07	8.01769e+07	5.92533e+07	3.23725e+07	2.93261e+07	5.81443e+06	7.37754e+07	8.01769e+07	8.03149e+07	5.7578e+07	9.19401e+07	4.96783e+07	High	High	High	High	High	High
High	Q9HDC9	19	482	19	APMAP	1	1.163	0.460503	0.941338	2.29617e+08	2.61053e+08	1.18041e+08	1.4971e+08	1.69403e+08	2.06613e+08	7.07902e+07	3.05541e+07	2.71866e+08	1.4971e+08	2.29617e+08	3.67483e+08	2.21934e+08	2.61053e+08	High	High	High	High	High	High
High	O14975	25	292	25	SLC27A2	6	1.267	0.269967	0.941338	1.08714e+08	1.18883e+08	5.52998e+07	9.0562e+07	8.02051e+07	1.01304e+08	3.79202e+07	1.36673e+07	1.27364e+08	9.0562e+07	1.08714e+08	1.80181e+08	1.18883e+08	1.16773e+08	High	High	High	High	High	High
High	P42285	31	318	31	MTREX	2	0.885	0.796115	0.980293	5.99734e+07	5.7528e+07	2.56522e+07	6.93319e+07	4.42461e+07	3.23444e+07	2.29568e+07	5.31218e+06	5.90809e+07	6.93319e+07	5.99734e+07	5.7528e+07	7.19716e+07	4.53871e+07	High	High	High	High	High	High
High	P45880	14	648	14	VDAC2	5	1.31	0.241127	0.941338	6.08051e+08	7.98248e+08	3.24248e+08	5.01416e+08	4.48597e+08	6.03056e+08	1.89805e+08	9.34282e+07	7.46791e+08	5.01416e+08	6.08051e+08	1.0726e+09	5.95057e+08	7.98248e+08	High	High	High	High	High	High
High	P02786	26	518	26	TFRC	20	1.173	0.442338	0.941338	2.82684e+08	3.46843e+08	1.31019e+08	1.94413e+08	2.08554e+08	2.1022e+08	7.98604e+07	4.0595e+07	3.01757e+08	1.94413e+08	2.82684e+08	3.73898e+08	2.5037e+08	3.46843e+08	High	High	High	High	High	High
High	Q02790	25	407	25	FKBP4	6	0.845	0.670789	0.96541	1.68639e+08	1.88889e+08	1.1753e+08	1.07824e+08	1.24416e+08	1.24601e+08	2.54841e+07	2.21079e+07	2.7069e+08	1.07824e+08	1.68639e+08	2.21616e+08	7.98952e+07	1.88889e+08	High	High	High	High	High	High
High	P26368	14	318	14	U2AF2	5	0.731	0.323184	0.941338	1.2608e+08	9.14786e+07	4.84715e+07	1.79846e+08	9.30169e+07	5.14327e+07	4.11299e+07	9.98496e+06	1.11637e+08	1.79846e+08	1.2608e+08	9.14786e+07	1.28946e+08	8.53113e+07	High	High	High	High	High	High
High	Q14683	39	253	39	SMC1A	21	0.714	0.30077	0.941338	3.71727e+08	4.13689e+08	1.52284e+08	3.8695e+08	2.74246e+08	2.74424e+08	1.31954e+08	4.68219e+07	3.50732e+08	3.8695e+08	3.71727e+08	4.88093e+08	4.13689e+08	4.00045e+08	High	High	High	High	High	High
High	P62937	11	1127	9	PPIA	15	0.798	0.527192	0.944429	7.93534e+08	8.15358e+08	4.80718e+08	5.8866e+08	5.85439e+08	4.80024e+08	1.29949e+08	9.54308e+07	1.10717e+09	5.8866e+08	7.93534e+08	8.53773e+08	4.07403e+08	8.15358e+08	High	High	High	High	High	High
High	P18754	17	152	17	RCC1	4	0.545	0.0493388	0.569685	5.91325e+07	1.98275e+07	7.06064e+06	1.57973e+08	4.36257e+07	1.11477e+07	2.8476e+07	1.28534e+06	1.62617e+07	1.57973e+08	5.91325e+07	1.98275e+07	8.9275e+07	1.09819e+07	High	High	High	High	High	High
High	P00338	16	1026	15	LDHA	14	0.815	0.579201	0.949454	7.05402e+08	7.20173e+08	4.49689e+08	4.2635e+08	5.20419e+08	4.1694e+08	1.35964e+08	8.42902e+07	1.0357e+09	4.2635e+08	7.05402e+08	7.41573e+08	4.2626e+08	7.20173e+08	High	High	High	High	High	High
High	P29692	16	585	13	EEF1D	2	0.893	0.823147	0.983321	3.48255e+08	3.96993e+08	2.24014e+08	2.12819e+08	2.5693e+08	2.30467e+08	5.60631e+07	4.64647e+07	5.15939e+08	2.12819e+08	3.48255e+08	4.0991e+08	1.75763e+08	3.96993e+08	High	High	High	High	High	High
High	P61247	15	744	15	RPS3A	17	1.062	0.683556	0.96541	5.96668e+08	5.85353e+08	2.59066e+08	3.24981e+08	5.10176e+08	2.86122e+08	1.8671e+08	7.70096e+07	5.96668e+08	3.24981e+08	6.91518e+08	5.08899e+08	5.85353e+08	6.57968e+08	High	High	High	High	High	High
High	P07195	15	762	14	LDHB	4	0.806	0.551558	0.947344	6.56953e+08	6.33507e+08	3.64286e+08	3.74618e+08	4.84675e+08	3.56182e+08	9.61175e+07	7.60843e+07	8.39004e+08	3.74618e+08	6.56953e+08	6.33507e+08	3.01338e+08	6.50062e+08	High	High	High	High	High	High
High	P50991	25	451	24	CCT4	7	0.854	0.702457	0.96541	1.28249e+08	1.01224e+08	5.56841e+07	1.07416e+08	1.41183e+08	5.6912e+07	3.16909e+07	1.92408e+07	1.28249e+08	1.07416e+08	1.91367e+08	1.01224e+08	9.93539e+07	1.64393e+08	High	High	High	High	High	High
High	O75976	32	279	32	CPD	3	1.016	0.820912	0.983321	6.4033e+07	4.27466e+07	3.1536e+07	3.47533e+07	4.72411e+07	4.40467e+07	1.05081e+07	5.00313e+06	7.26323e+07	3.47533e+07	6.4033e+07	7.83419e+07	3.2944e+07	4.27466e+07	High	High	High	High	High	High
High	P53618	30	267	30	COPB1	3	0.794	0.527116	0.944429	4.44705e+07	3.27558e+07	1.93086e+07	3.73105e+07	5.45056e+07	1.84165e+07	8.84988e+06	6.5976e+06	4.44705e+07	3.73105e+07	7.38796e+07	3.27558e+07	2.77452e+07	5.63697e+07	High	High	High	High	High	High
High	P13489	20	294	20	RNH1	0	0.738	0.335797	0.941338	9.59772e+07	9.91973e+07	6.84925e+07	6.67972e+07	7.08084e+07	5.8662e+07	1.4326e+07	1.16102e+07	1.57749e+08	6.67972e+07	9.59772e+07	1.04337e+08	4.49135e+07	9.91973e+07	High	High	High	High	High	High
High	P11387	32	389	32	TOP1	2	1.095	0.571727	0.9479	1.30571e+08	9.31473e+07	2.72604e+07	1.73962e+08	9.63301e+07	4.53263e+07	6.65985e+07	1.09021e+07	6.27849e+07	1.73962e+08	1.30571e+08	8.06178e+07	2.08792e+08	9.31473e+07	High	High	High	High	High	High
High	O00151	18	312	18	PDLIM1	0	0.851	0.691562	0.96541	1.58854e+08	1.57696e+08	9.51921e+07	1.58854e+08	9.77663e+07	8.8724e+07	3.82646e+07	1.8457e+07	2.19242e+08	1.58854e+08	1.32517e+08	1.57805e+08	1.19963e+08	1.57696e+08	High	High	High	High	High	High
High	Q9H0A0	34	276	34	NAT10	2	1.049	0.71796	0.96541	6.56383e+07	4.95164e+07	1.80677e+07	7.38373e+07	4.84255e+07	2.69833e+07	4.39922e+07	5.79548e+06	4.16127e+07	7.38373e+07	6.56383e+07	4.79927e+07	1.3792e+08	4.95164e+07	High	High	High	High	High	High
High	P19338	23	1282	23	NCL	3	1.184	0.422121	0.941338	1.41374e+09	1.73089e+09	7.04987e+08	1.34705e+09	1.04301e+09	8.42847e+08	5.52102e+08	2.69849e+08	1.62369e+09	1.34705e+09	1.41374e+09	1.49909e+09	1.73089e+09	2.30558e+09	High	High	High	High	High	High
High	O75534	32	306	32	CSDE1	0	0.82	0.580359	0.949454	1.02233e+08	8.80622e+07	5.51155e+07	8.45046e+07	7.54234e+07	4.95119e+07	1.93067e+07	1.05856e+07	1.26939e+08	8.45046e+07	1.02233e+08	8.80622e+07	6.05282e+07	9.04434e+07	High	High	High	High	High	High
High	O43852	16	562	16	CALU	5	1.023	0.784662	0.977713	3.17811e+08	3.23066e+08	2.01262e+08	3.17811e+08	2.08694e+08	2.46954e+08	8.75894e+07	3.78121e+07	4.63537e+08	3.17811e+08	2.82874e+08	4.39234e+08	2.74601e+08	3.23066e+08	High	High	High	High	High	High
High	O43491	34	251	33	EPB41L2	2	1.041	0.79293	0.978496	4.73754e+07	5.25498e+07	2.60052e+07	4.73754e+07	3.46061e+07	3.5475e+07	1.5267e+07	6.15051e+06	5.98939e+07	4.73754e+07	4.69069e+07	6.30961e+07	4.78635e+07	5.25498e+07	High	High	High	High	High	High
High	Q15293	16	443	16	RCN1	3	1.323	0.22706	0.941338	2.651e+08	3.93248e+08	1.66802e+08	2.43468e+08	1.9558e+08	3.05836e+08	9.84446e+07	4.60263e+07	3.84169e+08	2.43468e+08	2.651e+08	5.43962e+08	3.08633e+08	3.93248e+08	High	High	High	High	High	High
High	Q8TAQ2	32	317	22	SMARCC2	4	0.826	0.633879	0.958222	4.83811e+07	3.70149e+07	2.18242e+07	4.83811e+07	3.00794e+07	2.08111e+07	1.22314e+07	3.53722e+06	5.02643e+07	4.83811e+07	4.07712e+07	3.70149e+07	3.83465e+07	3.02219e+07	High	High	High	High	High	High
High	P23381	21	341	21	WARS1	4	7.173	1.83853e-13	6.59123e-12	5.23993e+07	3.56324e+08	2.56296e+07	3.35718e+07	3.86582e+07	2.09074e+08	5.84479e+07	4.17048e+07	5.90288e+07	3.35718e+07	5.23993e+07	3.71861e+08	1.8324e+08	3.56324e+08	High	High	High	High	High	High
High	P12004	17	411	17	PCNA	42	0.847	0.676776	0.96541	3.04032e+08	2.79492e+08	1.83816e+08	2.79958e+08	2.24304e+08	2.05729e+08	5.51361e+07	3.27121e+07	4.23356e+08	2.79958e+08	3.04032e+08	3.6591e+08	1.72857e+08	2.79492e+08	High	High	High	High	High	High
High	P31946	13	1030	7	YWHAB	31	0.756	0.406872	0.941338	1.64947e+08	1.61963e+08	1.084e+08	8.99867e+07	1.21691e+08	9.10617e+07	2.44043e+07	1.96272e+07	2.49661e+08	8.99867e+07	1.64947e+08	1.61963e+08	7.65099e+07	1.67695e+08	High	High	High	High	High	High
High	P30153	22	293	17	PPP2R1A	49	0.724	0.299061	0.941338	1.09112e+08	7.59348e+07	5.40908e+07	8.16864e+07	8.04988e+07	5.82611e+07	1.8224e+07	8.88753e+06	1.24579e+08	8.16864e+07	1.09112e+08	1.03624e+08	5.71339e+07	7.59348e+07	High	High	High	High	High	High
High	Q14203	36	207	36	DCTN1	6	0.818	0.586855	0.950244	1.35492e+08	1.75976e+08	6.75469e+07	9.32382e+07	9.99613e+07	1.0729e+08	3.43475e+07	2.05965e+07	1.55571e+08	9.32382e+07	1.35492e+08	1.90826e+08	1.07683e+08	1.75976e+08	High	High	High	High	High	High
High	Q99460	29	317	29	PSMD1	62	0.82	0.599225	0.951754	1.2021e+08	1.07592e+08	5.7092e+07	6.90907e+07	8.86863e+07	6.04921e+07	2.13179e+07	1.26064e+07	1.31491e+08	6.90907e+07	1.2021e+08	1.07592e+08	6.68335e+07	1.07709e+08	High	High	High	High	High	High
High	P36578	19	533	19	RPL4	14	0.689	0.243324	0.941338	4.77091e+08	3.44151e+08	2.07147e+08	4.3403e+08	4.9856e+08	1.93495e+08	1.44548e+08	3.69679e+07	4.77091e+08	4.3403e+08	6.75773e+08	3.44151e+08	4.5317e+08	3.15853e+08	High	High	High	High	High	High
High	O96005	21	299	21	CLPTM1	0	1.179	0.429783	0.941338	2.91376e+08	2.77401e+08	1.27517e+08	1.87487e+08	2.14967e+08	1.87694e+08	6.44564e+07	3.24674e+07	2.93691e+08	1.87487e+08	2.91376e+08	3.33834e+08	2.02077e+08	2.77401e+08	High	High	High	High	High	High
High	Q8WWI1	34	281	34	LMO7	3	1.443	0.130404	0.865606	3.98462e+07	7.43906e+07	1.73007e+07	8.52493e+07	2.77103e+07	4.18252e+07	4.16914e+07	5.18262e+06	3.98462e+07	8.52493e+07	3.756e+07	7.43906e+07	1.30707e+08	4.42802e+07	High	High	High	High	High	High
High	Q9BUJ2	21	281	21	HNRNPUL1	1	0.714	0.272661	0.941338	1.15929e+08	8.29753e+07	4.25013e+07	1.68653e+08	8.55281e+07	4.66518e+07	4.45239e+07	7.68988e+06	9.78869e+07	1.68653e+08	1.15929e+08	8.29753e+07	1.39586e+08	6.57021e+07	High	High	High	High	High	High
High	Q9P2J5	33	243	33	LARS1	2	0.83	0.610763	0.954272	9.87696e+07	7.55322e+07	4.28845e+07	8.67173e+07	8.30264e+07	4.2467e+07	2.39267e+07	1.29333e+07	9.87696e+07	8.67173e+07	1.12538e+08	7.55322e+07	7.50124e+07	1.10502e+08	High	High	High	High	High	High
High	P26639	29	348	29	TARS1	1	0.859	0.703789	0.96541	1.09767e+08	9.73549e+07	5.83705e+07	7.24311e+07	8.09823e+07	54736612	1.75058e+07	1.43428e+07	1.34436e+08	7.24311e+07	1.09767e+08	9.73549e+07	5.48823e+07	1.22544e+08	High	High	High	High	High	High
High	Q9BZF9	40	147	40	UACA	2	0.738	0.373094	0.941338	4.76339e+07	3.9307e+07	2.06821e+07	8.73693e+07	2.76399e+07	2.20999e+07	1.75103e+07	3.71959e+06	4.76339e+07	8.73693e+07	3.74646e+07	3.9307e+07	5.48966e+07	3.17801e+07	High	High	High	High	High	Peak Found
High	Q15165	13	244	13	PON2	3	1.116	0.556132	0.947344	1.79553e+08	1.91197e+08	8.92973e+07	1.06906e+08	1.32467e+08	1.62159e+08	4.70291e+07	2.2378e+07	2.05665e+08	1.06906e+08	1.79553e+08	2.88416e+08	1.47441e+08	1.91197e+08	High	High	High	High	High	High
High	Q07021	9	592	9	C1QBP	8	0.957	0.975538	0.998292	4.72614e+08	5.92886e+08	2.93075e+08	4.28635e+08	3.48677e+08	3.33343e+08	1.68386e+08	8.66861e+07	6.74997e+08	4.28635e+08	4.72614e+08	5.92886e+08	5.27905e+08	7.40644e+08	High	High	High	High	High	High
High	Q9BUF5	21	722	9	TUBB6	34	0.515	0.0309503	0.425345	5.25302e+07	1.99426e+07	1.23166e+07	6.1192e+07	3.87548e+07	1.55341e+07	6.36109e+06	2.2377e+06	2.8367e+07	6.1192e+07	5.25302e+07	2.7629e+07	1.99426e+07	1.91188e+07	High	High	High	High	High	High
High	Q9Y265	22	445	22	RUVBL1	9	0.879	0.779901	0.976717	1.56488e+08	1.60008e+08	7.69361e+07	1.56488e+08	1.09928e+08	9.07837e+07	3.72427e+07	1.87276e+07	1.77196e+08	1.56488e+08	1.49002e+08	1.61468e+08	1.16759e+08	1.60008e+08	High	High	High	High	High	High
High	Q8N163	30	410	30	CCAR2	1	0.874	0.752483	0.972982	1.1392e+08	8.52685e+07	5.49244e+07	9.34204e+07	8.40456e+07	7.00814e+07	2.71981e+07	8.90173e+06	1.26499e+08	9.34204e+07	1.1392e+08	1.24647e+08	8.52685e+07	7.60562e+07	High	High	High	High	High	High
High	Q9NTJ3	38	179	38	SMC4	3	0.841	0.680203	0.96541	4.51243e+07	3.84693e+07	1.95924e+07	3.69242e+07	3.83307e+07	2.12903e+07	1.22705e+07	5.46645e+06	4.51243e+07	3.69242e+07	5.19553e+07	3.7867e+07	3.84693e+07	4.67052e+07	High	High	High	High	High	High
High	Q5JTH9	31	240	31	RRP12	0	1.166	0.478006	0.941338	5.16211e+07	3.69065e+07	9.62092e+06	6.04073e+07	3.80841e+07	2.07502e+07	5.50584e+07	4.14987e+06	2.21584e+07	6.04073e+07	5.16211e+07	3.69065e+07	1.72613e+08	3.54564e+07	High	High	High	High	High	High
High	Q5JRA6	34	220	34	MIA3	4	1.196	0.425074	0.941338	4.10952e+07	4.35175e+07	2.11761e+07	2.65604e+07	3.03185e+07	3.52278e+07	1.07773e+07	5.09336e+06	4.87717e+07	2.65604e+07	4.10952e+07	6.26565e+07	3.37879e+07	4.35175e+07	High	High	High	High	High	High
High	P31942	14	245	13	HNRNPH3	0	0.593	0.0732241	0.697934	1.21122e+08	3.86883e+07	1.79645e+07	3.17023e+08	8.93595e+07	2.1752e+07	5.58237e+07	4.00722e+06	4.13749e+07	3.17023e+08	1.21122e+08	3.86883e+07	1.75012e+08	3.42376e+07	High	High	High	High	High	High
High	P49736	31	363	31	MCM2	10	0.925	0.920678	0.997433	9.78984e+07	1.01582e+08	5.0172e+07	5.32671e+07	7.22258e+07	6.28031e+07	1.5939e+07	1.18893e+07	1.15554e+08	5.32671e+07	9.78984e+07	1.11702e+08	4.99703e+07	1.01582e+08	High	High	High	High	High	High
High	O14980	32	267	32	XPO1	17	0.887	0.797812	0.98132	6.98385e+07	5.25682e+07	3.0323e+07	4.83832e+07	6.88672e+07	2.95558e+07	1.56949e+07	8.78612e+06	6.98385e+07	4.83832e+07	9.33461e+07	5.25682e+07	4.9205e+07	7.50684e+07	High	High	High	High	High	High
High	P35241	25	474	13	RDX	4	0.816	0.593584	0.951684	4.18855e+07	3.04205e+07	1.81862e+07	3.18426e+07	3.25234e+07	1.71035e+07	8.65917e+06	5.10126e+06	4.18855e+07	3.18426e+07	4.40839e+07	3.04205e+07	2.71473e+07	4.35851e+07	High	High	High	High	High	High
High	P63241	11	756	11	EIF5A	3	0.85	0.687231	0.96541	5.57104e+08	6.07614e+08	3.96591e+08	3.97203e+08	4.11011e+08	3.41624e+08	1.08116e+08	8.74966e+07	9.13409e+08	3.97203e+08	5.57104e+08	6.07614e+08	3.38955e+08	7.47569e+08	High	High	High	High	High	High
High	Q9NQC3	10	485	10	RTN4	5	1.41	0.150404	0.901266	3.36592e+08	4.25257e+08	1.58189e+08	2.19841e+08	248325003	2.9179e+08	1.21083e+08	4.97727e+07	3.64333e+08	2.19841e+08	3.36592e+08	5.1898e+08	3.79607e+08	4.25257e+08	High	High	High	High	High	High
High	P08865	14	683	14	RPSA	17	0.952	0.991229	0.999548	5.05696e+08	4.72628e+08	2.19567e+08	3.70901e+08	3.94949e+08	2.81316e+08	1.18878e+08	5.53171e+07	5.05696e+08	3.70901e+08	5.35333e+08	5.00351e+08	3.72694e+08	4.72628e+08	High	High	High	High	High	High
High	Q5T4S7	46	160	46	UBR4	2	0.912	0.875375	0.989281	4.42585e+07	4.34946e+07	1.92165e+07	2.78249e+07	3.93095e+07	3.56614e+07	8.78907e+06	5.09067e+06	4.42585e+07	2.78249e+07	5.32821e+07	6.34276e+07	2.75546e+07	4.34946e+07	High	High	High	High	High	High
High	Q9Y5B9	34	282	34	SUPT16H	12	0.645	0.133034	0.868934	1.13254e+08	6.7714e+07	2.94073e+07	1.57971e+08	8.35544e+07	3.80714e+07	3.37433e+07	4.63325e+06	6.77296e+07	1.57971e+08	1.13254e+08	6.7714e+07	1.05788e+08	3.95864e+07	High	High	High	High	High	High
High	O15523	23	411	2	DDX3Y	1	0.688	0.404192	0.941338	1.02426e+06	590370	298688	1.62587e+06	755660	275065	327096	69097.8	687923	1.62587e+06	1.02426e+06	489233	1.02548e+06	590370	Peak Found	High	Peak Found	Peak Found	High	Peak Found
High	P26641	21	537	21	EEF1G	3	0.911	0.881023	0.990667	4.0011e+08	4.32043e+08	2.31101e+08	2.32379e+08	2.95186e+08	2.42911e+08	6.3415e+07	5.19617e+07	5.3226e+08	2.32379e+08	4.0011e+08	4.32043e+08	1.98812e+08	4.43959e+08	High	High	High	High	High	High
High	P55060	32	375	32	CSE1L	0	0.88	0.781805	0.977139	3.09221e+08	2.30042e+08	4.679e+07	3.49409e+08	2.28132e+08	5.36194e+07	5.0897e+08	2.69245e+07	1.07764e+08	3.49409e+08	3.09221e+08	9.53679e+07	1.59567e+09	2.30042e+08	High	High	High	High	High	High
High	O76031	30	351	30	CLPX	0	1.057	0.675106	0.96541	9.53583e+07	9.69908e+07	3.44036e+07	9.53583e+07	7.86268e+07	6.46641e+07	2.9118e+07	1.1352e+07	7.92368e+07	9.53583e+07	1.06575e+08	1.15012e+08	9.12876e+07	9.69908e+07	High	High	High	High	High	High
High	O60841	29	244	29	EIF5B	3	0.825	0.595323	0.951754	6.43682e+07	4.96065e+07	2.79479e+07	5.15517e+07	4.84006e+07	2.78906e+07	1.33222e+07	6.41956e+06	6.43682e+07	5.15517e+07	6.56046e+07	4.96065e+07	4.17664e+07	5.48485e+07	High	High	High	High	High	High
High	P08133	30	356	30	ANXA6	3	1.167	0.45307	0.941338	1.30986e+08	1.36932e+08	6.12238e+07	7.4715e+07	9.66367e+07	9.01092e+07	2.97667e+07	1.60268e+07	1.41008e+08	7.4715e+07	1.30986e+08	1.60269e+08	9.33213e+07	1.36932e+08	High	High	High	High	High	High
High	Q99623	18	428	18	PHB2	1	1.098	0.596648	0.951754	2.90913e+08	2.83734e+08	8.39978e+07	2.90913e+08	3.45903e+08	1.49496e+08	1.4925e+08	3.32087e+07	1.9346e+08	2.90913e+08	4.68854e+08	2.65894e+08	4.67913e+08	2.83734e+08	High	High	High	High	High	High
High	Q9UBE0	19	241	19	SAE1	2	0.756	0.409113	0.941338	9.28495e+07	7.0028e+07	5.03047e+07	4.75673e+07	6.85008e+07	4.63453e+07	8.37751e+06	8.19618e+06	1.15859e+08	4.75673e+07	9.28495e+07	8.243e+07	2.62643e+07	7.0028e+07	High	High	High	High	High	High
High	P54136	33	358	33	RARS1	3	1.036	0.734507	0.968491	1.06289e+08	9.86506e+07	4.61494e+07	5.02944e+07	8.44228e+07	5.54651e+07	1.81623e+07	1.53095e+07	1.06289e+08	5.02944e+07	1.14431e+08	9.86506e+07	5.69406e+07	1.30804e+08	High	High	High	High	High	High
High	P34931	15	802	1	HSPA1L	6	0.958	0.937372	0.997433	3.57344e+06	3.68747e+06	4.23512e+06	2.76499e+06	2.63635e+06	1.4954e+06	1.17619e+06	689860	9.75413e+06	2.76499e+06	3.57344e+06	2.65973e+06	3.68747e+06	5.89415e+06	High	Peak Found	Peak Found	High	High	Peak Found
High	O75131	20	290	19	CPNE3	2	1.124	0.53849	0.947344	1.24954e+08	1.37191e+08	6.35031e+07	8.34156e+07	9.21866e+07	9.41735e+07	3.25898e+07	1.6057e+07	1.46257e+08	8.34156e+07	1.24954e+08	1.67498e+08	1.02172e+08	1.37191e+08	High	High	High	High	High	High
High	P62258	16	1335	13	YWHAE	23	0.821	0.596292	0.951754	5.66642e+08	5.95756e+08	4.34787e+08	3.61901e+08	4.18047e+08	3.34957e+08	8.33171e+07	7.69347e+07	1.00138e+09	3.61901e+08	5.66642e+08	5.95756e+08	2.61207e+08	6.57328e+08	High	High	High	High	High	High
High	Q13423	30	388	30	NNT	1	1.287	0.256627	0.941338	9.78292e+07	1.13927e+08	4.24762e+07	6.09992e+07	7.83326e+07	7.85697e+07	2.57936e+07	1.33342e+07	9.78292e+07	6.09992e+07	1.06176e+08	1.39745e+08	8.08655e+07	1.13927e+08	High	High	High	High	High	High
High	Q2TB90	37	262	35	HKDC1	0	1.047	0.727014	0.966152	5.35446e+07	7.05568e+07	2.32484e+07	5.25152e+07	5.22004e+07	3.78891e+07	2.67165e+07	8.25808e+06	5.35446e+07	5.25152e+07	7.07551e+07	6.73899e+07	8.37588e+07	7.05568e+07	High	High	High	High	High	High
High	Q93009	34	194	34	USP7	10	0.833	0.648123	0.959911	4.35074e+07	3.23536e+07	2.10906e+07	3.04313e+07	3.20981e+07	2.61498e+07	8.38111e+06	3.78672e+06	4.85747e+07	3.04313e+07	4.35074e+07	4.65102e+07	2.62756e+07	3.23536e+07	High	High	High	High	High	High
High	Q9H0D6	27	254	27	XRN2	3	0.896	0.833878	0.984329	1.3443e+08	1.62819e+08	7.25695e+07	1.26034e+08	9.91771e+07	1.06067e+08	5.07678e+07	1.90565e+07	1.67139e+08	1.26034e+08	1.3443e+08	1.88652e+08	1.59162e+08	1.62819e+08	High	High	High	High	High	High
High	P67809	13	416	10	YBX1	7	1.096	0.567709	0.9479	9.15807e+07	1.01146e+08	3.97632e+07	7.63013e+07	7.68641e+07	4.9237e+07	3.22624e+07	1.2835e+07	9.15807e+07	7.63013e+07	1.04185e+08	8.75733e+07	1.01146e+08	1.09662e+08	High	High	High	High	High	High
High	Q7L014	30	296	30	DDX46	1	0.829	0.600538	0.951754	1.10984e+08	9.27457e+07	4.81881e+07	8.92773e+07	8.22249e+07	5.37201e+07	2.75381e+07	1.08551e+07	1.10984e+08	8.92773e+07	1.11452e+08	9.55469e+07	8.63347e+07	9.27457e+07	High	High	High	High	High	High
High	P11047	27	236	27	LAMC1	19	0.869	0.742996	0.970228	4.88972e+07	3.78394e+07	2.12306e+07	4.60792e+07	3.65314e+07	2.54208e+07	1.12078e+07	4.42879e+06	4.88972e+07	4.60792e+07	4.95165e+07	4.52136e+07	3.51375e+07	3.78394e+07	High	High	High	High	High	High
High	O00231	24	321	24	PSMD11	61	0.882	0.789854	0.978496	1.37652e+08	1.23782e+08	6.42589e+07	7.42982e+07	1.01555e+08	6.9595e+07	2.78788e+07	1.5413e+07	1.47998e+08	7.42982e+07	1.37652e+08	1.23782e+08	8.74027e+07	1.31688e+08	High	High	High	High	High	High
High	P31689	13	296	13	DNAJA1	3	0.962	0.959303	0.998292	1.03138e+08	1.00702e+08	4.47812e+07	1.05493e+08	7.43574e+07	5.91286e+07	2.79325e+07	1.17863e+07	1.03138e+08	1.05493e+08	1.00788e+08	1.05167e+08	8.75709e+07	1.00702e+08	High	High	High	High	High	High
High	P62136	17	359	3	PPP1CA	13	0.69	0.248594	0.941338	8.89151e+06	7.43862e+06	3.86058e+06	1.28974e+07	6.219e+06	4.44982e+06	2.37269e+06	655004	8.89151e+06	1.28974e+07	8.42954e+06	7.91449e+06	7.43862e+06	5.59634e+06	High	High	High	High	High	Peak Found
High	Q13838	18	399	8	DDX39B	4	0.722	0.357231	0.941338	3.60686e+07	2.85433e+07	1.55659e+07	4.9237e+07	2.661e+07	1.72496e+07	8.46503e+06	3.34076e+06	3.58506e+07	4.9237e+07	3.60686e+07	3.06803e+07	2.65387e+07	2.85433e+07	High	High	High	High	High	High
High	P06756	34	340	34	ITGAV	28	0.979	0.86418	0.988655	6.99114e+07	6.39224e+07	3.50785e+07	4.86486e+07	5.1578e+07	4.27581e+07	1.40843e+07	7.48158e+06	8.0791e+07	4.86486e+07	6.99114e+07	7.605e+07	4.41556e+07	6.39224e+07	High	High	High	High	High	High
High	P09622	17	530	17	DLD	15	1.144	0.49759	0.941338	4.31172e+08	4.04119e+08	1.90151e+08	2.99298e+08	3.18102e+08	3.09496e+08	8.83189e+07	4.72987e+07	4.37947e+08	2.99298e+08	4.31172e+08	5.50473e+08	2.76888e+08	4.04119e+08	High	High	High	High	High	High
High	P00505	21	765	21	GOT2	10	1.389	0.166003	0.933891	4.67579e+08	6.75712e+08	2.39071e+08	3.59183e+08	3.44962e+08	4.54126e+08	1.39124e+08	7.90864e+07	5.50616e+08	3.59183e+08	4.67579e+08	8.07713e+08	4.36166e+08	6.75712e+08	High	High	High	High	High	High
High	Q92900	32	222	32	UPF1	2	0.79	0.502416	0.941338	1.72361e+08	1.3849e+08	7.9063e+07	1.17747e+08	1.27161e+08	7.78642e+07	2.8588e+07	1.72839e+07	1.82094e+08	1.17747e+08	1.72361e+08	1.3849e+08	8.96262e+07	1.47673e+08	High	High	High	High	High	High
High	P51610	32	262	32	HCFC1	4	0.887	0.835825	0.984329	7.04423e+07	6.50741e+07	4.08015e+07	7.04423e+07	4.612e+07	4.70121e+07	2.07567e+07	6.07639e+06	9.3972e+07	7.04423e+07	6.25133e+07	8.3616e+07	6.50741e+07	5.19165e+07	High	High	High	High	High	High
High	Q9UQE7	35	197	35	SMC3	14	0.717	0.302123	0.941338	8.36531e+07	7.78841e+07	2.57088e+07	1.10437e+08	6.17161e+07	4.37894e+07	2.81247e+07	5.12582e+06	5.92113e+07	1.10437e+08	8.36531e+07	7.78841e+07	8.81735e+07	4.37948e+07	High	High	High	High	High	High
High	Q9UIG0	31	173	31	BAZ1B	4	1.685	0.0362669	0.478294	2.63283e+07	2.40969e+07	3.37219e+06	3.67157e+07	1.9424e+07	9.60977e+06	3.08712e+07	2.82034e+06	7.76666e+06	3.67157e+07	2.63283e+07	1.7092e+07	9.67841e+07	2.40969e+07	High	High	High	High	High	High
High	Q8TDD1	28	249	28	DDX54	0	1.15	0.451005	0.941338	1.07457e+08	8.35748e+07	2.59987e+07	1.34573e+08	7.92775e+07	4.69889e+07	3.15585e+07	5.69499e+06	5.98789e+07	1.34573e+08	1.07457e+08	8.35748e+07	9.89388e+07	4.86579e+07	High	High	High	High	High	High
High	Q9UHX1	19	227	19	PUF60	1	0.826	0.617594	0.956158	7.47659e+07	5.94575e+07	3.61676e+07	7.32538e+07	5.51594e+07	4.25399e+07	1.79471e+07	6.959e+06	8.32995e+07	7.32538e+07	7.47659e+07	7.56618e+07	5.62658e+07	5.94575e+07	High	High	High	High	High	High
High	O15067	31	276	31	PFAS	1	0.815	0.560934	0.9479	8.77052e+07	9.29364e+07	4.93283e+07	4.96571e+07	6.47056e+07	5.22523e+07	1.25205e+07	1.13998e+07	1.13611e+08	4.96571e+07	8.77052e+07	9.29364e+07	3.92529e+07	9.73995e+07	High	High	High	High	High	High
High	Q9UQ80	21	428	21	PA2G4	1	0.826	0.611886	0.954272	2.43454e+08	2.20142e+08	1.14466e+08	1.7619e+08	1.79611e+08	1.23772e+08	4.05263e+07	2.7012e+07	2.63633e+08	1.7619e+08	2.43454e+08	2.20142e+08	1.27054e+08	2.3079e+08	High	High	High	High	High	High
High	O95373	22	200	21	IPO7	0	0.941	0.926931	0.997433	5.51878e+07	4.59751e+07	3.25571e+07	2.68206e+07	4.07155e+07	2.58489e+07	1.16822e+07	9.787e+06	7.4984e+07	2.68206e+07	5.51878e+07	4.59751e+07	3.66249e+07	8.36199e+07	High	High	High	High	High	High
High	Q14008	40	227	40	CKAP5	13	0.915	0.892332	0.993051	3.18566e+08	1.86501e+08	6.97901e+07	5.49338e+08	2.35026e+08	8.07436e+07	1.62623e+08	2.18284e+07	1.60737e+08	5.49338e+08	3.18566e+08	1.43611e+08	5.09839e+08	1.86501e+08	High	High	High	High	High	High
High	P23229	30	298	30	ITGA6	17	1.37	0.1995	0.941338	4.22404e+07	5.6547e+07	2.2045e+07	2.8081e+07	3.11634e+07	4.68063e+07	1.14617e+07	6.61835e+06	5.0773e+07	2.8081e+07	4.22404e+07	8.325e+07	3.59335e+07	5.6547e+07	High	High	High	High	High	High
High	P63104	14	1145	10	YWHAZ	20	0.856	0.705832	0.96541	5.36545e+08	5.01048e+08	3.47849e+08	2.75657e+08	3.95843e+08	2.81708e+08	8.22148e+07	7.32422e+07	8.01149e+08	2.75657e+08	5.36545e+08	5.01048e+08	2.57751e+08	6.25779e+08	High	High	High	High	High	High
High	P36873	16	365	3	PPP1CC	16	0.746	0.390356	0.941338	7.69537e+06	8.95964e+06	2.74784e+06	1.33588e+07	5.67735e+06	5.03744e+06	2.91639e+06	621353	6.32868e+06	1.33588e+07	7.69537e+06	8.95964e+06	9.14315e+06	5.30882e+06	High	High	High	High	High	High
High	Q9Y230	24	475	24	RUVBL2	2	0.859	0.71526	0.96541	2.03666e+08	1.74928e+08	9.19338e+07	2.03666e+08	1.46044e+08	1.09764e+08	4.97413e+07	2.04739e+07	2.11737e+08	2.03666e+08	1.97955e+08	1.95226e+08	1.55944e+08	1.74928e+08	High	High	High	High	High	High
High	P49419	20	262	20	ALDH7A1	5	1.033	0.703449	0.96541	7.92512e+07	7.47252e+07	3.44099e+07	5.63031e+07	6.33987e+07	4.94593e+07	1.64431e+07	8.74595e+06	7.92512e+07	5.63031e+07	8.59337e+07	8.79688e+07	5.15508e+07	7.47252e+07	High	High	High	High	High	High
High	P43686	21	272	21	PSMC4	62	0.736	0.330268	0.941338	8.96147e+07	8.12093e+07	5.22462e+07	5.9233e+07	6.61144e+07	5.14169e+07	1.17309e+07	9.50486e+06	1.20331e+08	5.9233e+07	8.96147e+07	9.14504e+07	3.67774e+07	8.12093e+07	High	High	High	High	High	High
High	P35606	27	231	27	COPB2	2	0.795	0.50397	0.941338	6.03481e+07	5.78168e+07	3.67675e+07	4.075e+07	4.45225e+07	3.54536e+07	1.12952e+07	6.76697e+06	8.46811e+07	4.075e+07	6.03481e+07	6.3058e+07	3.54115e+07	5.78168e+07	High	High	High	High	High	High
High	Q12965	30	202	24	MYO1E	2	0.81	0.562273	0.9479	6.55554e+07	7.50655e+07	3.30291e+07	4.84266e+07	4.83643e+07	5.08764e+07	1.91768e+07	8.78579e+06	7.60711e+07	4.84266e+07	6.55554e+07	9.04891e+07	6.0121e+07	7.50655e+07	High	High	High	High	High	High
High	Q15459	25	323	25	SF3A1	2	0.755	0.404748	0.941338	1.44027e+08	1.03608e+08	6.25346e+07	1.74097e+08	1.04781e+08	9.05687e+07	3.30479e+07	7.91558e+06	1.44027e+08	1.74097e+08	1.42025e+08	1.61086e+08	1.03608e+08	6.76305e+07	High	High	High	High	High	High
High	P07099	18	453	18	EPHX1	6	1.306	0.245335	0.941338	3.25692e+08	4.15726e+08	1.81648e+08	2.1986e+08	2.40284e+08	3.52015e+08	9.99447e+07	4.86572e+07	4.18362e+08	2.1986e+08	3.25692e+08	6.26096e+08	3.13336e+08	4.15726e+08	High	High	High	High	High	High
High	P00367	21	562	21	GLUD1	7	1.092	0.611728	0.954272	2.54973e+08	2.92318e+08	1.10706e+08	2.04904e+08	2.18513e+08	2.28904e+08	7.12391e+07	3.42133e+07	2.54973e+08	2.04904e+08	2.96184e+08	4.07131e+08	2.23341e+08	2.92318e+08	High	High	High	High	High	High
High	Q96AE4	25	433	21	FUBP1	0	0.842	0.661304	0.964061	1.27417e+08	1.07546e+08	7.98648e+07	1.27417e+08	8.31375e+07	7.87687e+07	3.4304e+07	1.16891e+07	1.83941e+08	1.27417e+08	1.12689e+08	1.40099e+08	1.07546e+08	9.98715e+07	High	High	High	High	High	High
High	Q9Y2W1	26	295	25	THRAP3	3	0.758	0.384435	0.941338	1.18258e+08	7.80117e+07	2.78649e+07	3.14621e+08	8.72461e+07	4.38611e+07	6.97221e+07	6.35126e+06	6.4177e+07	3.14621e+08	1.18258e+08	7.80117e+07	2.18585e+08	5.4265e+07	High	High	High	High	High	High
High	P78347	32	293	32	GTF2I	2	0.945	0.990649	0.999548	1.0512e+08	1.19002e+08	6.2568e+07	7.1032e+07	7.75538e+07	6.70036e+07	3.79581e+07	1.05486e+07	1.44103e+08	7.1032e+07	1.0512e+08	1.19173e+08	1.19002e+08	9.01271e+07	High	High	High	High	High	High
High	P14314	15	541	15	PRKCSH	7	1.067	0.672185	0.96541	3.11314e+08	3.9941e+08	2.02052e+08	2.12507e+08	2.29675e+08	3.17316e+08	8.42181e+07	4.67476e+07	4.65356e+08	2.12507e+08	3.11314e+08	5.64381e+08	2.64032e+08	3.9941e+08	High	High	High	High	High	High
High	P43490	22	230	22	NAMPT	8	1.034	0.756706	0.972982	5.58606e+07	6.12319e+07	2.4254e+07	4.31411e+07	4.88611e+07	3.44269e+07	1.54865e+07	9.97001e+06	5.58606e+07	4.31411e+07	6.62287e+07	6.12319e+07	4.85517e+07	8.51835e+07	High	High	High	High	High	High
High	P09110	15	165	15	ACAA1	11	1.258	0.309436	0.941338	5.68672e+07	6.21015e+07	2.76874e+07	4.35437e+07	4.19545e+07	5.07514e+07	1.27231e+07	7.26846e+06	6.37682e+07	4.35437e+07	5.68672e+07	9.02668e+07	3.98881e+07	6.21015e+07	High	High	High	High	High	High
High	P22102	30	226	30	GART	4	0.884	0.785714	0.977713	5.80693e+07	5.28004e+07	2.5213e+07	3.50333e+07	4.57217e+07	3.03976e+07	8.32734e+06	6.17985e+06	5.80693e+07	3.50333e+07	6.19735e+07	5.40654e+07	2.6107e+07	5.28004e+07	High	High	High	High	High	High
High	P21281	20	303	20	ATP6V1B2	5	1.014	0.720321	0.96541	8.23206e+07	8.14983e+07	4.22651e+07	5.19652e+07	6.07331e+07	5.70414e+07	1.77994e+07	9.53869e+06	9.73428e+07	5.19652e+07	8.23206e+07	1.01454e+08	5.58028e+07	8.14983e+07	High	High	High	High	High	High
High	Q92621	37	180	37	NUP205	28	1.732	0.017764	0.281964	2.14303e+07	1.92931e+07	5.27287e+06	2.14303e+07	2.07465e+07	5.39751e+06	3.7514e+07	2.25809e+06	1.21442e+07	2.14303e+07	2.81208e+07	9.60004e+06	1.1761e+08	1.92931e+07	High	High	High	Peak Found	High	High
High	P18669	10	384	10	PGAM1	6	0.836	0.644507	0.959911	2.7425e+08	3.01911e+08	1.62928e+08	1.95622e+08	2.02331e+08	1.98957e+08	5.85775e+07	3.53362e+07	3.75248e+08	1.95622e+08	2.7425e+08	3.53866e+08	1.83646e+08	3.01911e+08	High	High	High	High	High	High
High	Q13085	37	162	37	ACACA	20	0.8	0.557511	0.947344	4.79264e+07	3.31276e+07	2.0809e+07	2.76382e+07	42909106	1.86256e+07	6.09625e+06	4.68139e+06	4.79264e+07	2.76382e+07	5.81612e+07	3.31276e+07	1.91123e+07	3.99977e+07	High	High	High	High	High	High
High	Q68CZ2	27	221	27	TNS3	1	0.878	0.792761	0.978496	7.40895e+07	6.75911e+07	3.39761e+07	5.407e+07	5.46605e+07	4.74955e+07	1.88238e+07	7.91097e+06	7.8252e+07	5.407e+07	7.40895e+07	8.44759e+07	5.90143e+07	6.75911e+07	High	High	High	High	High	High
High	Q9Y2X3	19	183	19	NOP58	3	0.682	0.247513	0.941338	6.0116e+07	1.97088e+07	6206418	1.21203e+08	4.43513e+07	1.1081e+07	4.18182e+07	1.84473e+06	1.42943e+07	1.21203e+08	6.0116e+07	1.97088e+07	1.31104e+08	1.57613e+07	High	High	High	High	High	High
High	Q08257	15	356	15	CRYZ	0	1.077	0.646367	0.959911	1.59474e+08	1.66128e+08	6.92418e+07	1.39826e+08	1.5041e+08	1.32909e+08	3.68963e+07	1.94439e+07	1.59474e+08	1.39826e+08	2.03873e+08	2.36394e+08	1.15673e+08	1.66128e+08	High	High	High	High	High	High
High	Q32MZ4	27	175	26	LRRFIP1	4	0.844	0.683907	0.96541	4.41782e+07	4.13357e+07	2.49772e+07	3.64625e+07	32592999	2.71095e+07	9.36498e+06	4.83799e+06	5.75262e+07	3.64625e+07	4.41782e+07	4.82171e+07	2.93601e+07	4.13357e+07	High	High	High	High	High	High
High	P07737	10	1180	10	PFN1	9	0.857	0.707821	0.96541	1.03197e+09	1.13465e+09	7.57075e+08	8.14557e+08	7.61347e+08	6.37943e+08	1.72469e+08	1.49172e+08	1.74366e+09	8.14557e+08	1.03197e+09	1.13465e+09	5.40706e+08	1.27452e+09	High	High	High	High	High	High
High	P23526	22	423	21	AHCY	10	0.772	0.452595	0.941338	2.33425e+08	1.81732e+08	106755213	1.40922e+08	1.72212e+08	1.07309e+08	3.46667e+07	2.12702e+07	2.45873e+08	1.40922e+08	2.33425e+08	1.90861e+08	1.08683e+08	1.81732e+08	High	High	High	High	High	High
High	Q9C0C2	33	161	33	TNKS1BP1	3	0.669	0.24788	0.941338	2.77439e+07	1.61376e+07	2.01336e+07	2.60691e+07	2.04684e+07	1.25349e+07	5.1474e+06	1.85465e+06	4.63706e+07	2.60691e+07	2.77439e+07	2.22947e+07	1.61376e+07	1.58461e+07	High	High	High	High	High	Peak Found
High	P09211	9	430	9	GSTP1	9	0.793	0.513721	0.941338	2.93839e+08	2.76452e+08	2.03516e+08	1.95466e+08	2.16783e+08	1.55432e+08	3.78529e+07	3.54789e+07	4.68727e+08	1.95466e+08	2.93839e+08	2.76452e+08	1.18672e+08	3.03131e+08	High	High	High	High	High	High
High	P35232	17	662	17	PHB	6	1.434	0.133114	0.868934	3.63388e+08	5.3357e+08	1.52856e+08	3.63388e+08	3.9894e+08	2.99993e+08	1.59956e+08	8.10286e+07	3.5205e+08	3.63388e+08	5.40743e+08	5.3357e+08	5.01476e+08	6.92307e+08	High	High	High	High	High	High
High	P30622	34	215	31	CLIP1	8	0.947	0.998645	0.999556	1.09913e+08	9.62216e+07	5.01966e+07	1.04209e+08	8.109e+07	7.50679e+07	3.06918e+07	1.05444e+07	1.1561e+08	1.04209e+08	1.09913e+08	1.33516e+08	9.62216e+07	9.00907e+07	High	High	High	High	High	High
High	Q96QK1	24	282	24	VPS35	1	0.921	0.914749	0.997433	8.86351e+07	1.03462e+08	5.7948e+07	4.7089e+07	6.53917e+07	5.81701e+07	2.30384e+07	1.55069e+07	1.33463e+08	4.7089e+07	8.86351e+07	1.03462e+08	7.22275e+07	1.3249e+08	High	High	High	High	High	High
High	Q9UHD8	25	306	25	SEPTIN9	0	0.762	0.398064	0.941338	1.13095e+08	8.46157e+07	5.08872e+07	8.35359e+07	8.34369e+07	5.72581e+07	2.05961e+07	9.90356e+06	1.17201e+08	8.35359e+07	1.13095e+08	1.0184e+08	6.45706e+07	8.46157e+07	High	High	High	High	High	High
High	Q9UBT2	20	221	20	UBA2	2	0.708	0.264603	0.941338	8.50984e+07	7.31053e+07	4.11652e+07	4.82906e+07	6.27824e+07	4.11025e+07	1.28615e+07	9.07209e+06	9.48096e+07	4.82906e+07	8.50984e+07	7.31053e+07	4.03221e+07	7.75117e+07	High	High	High	High	High	High
High	Q14126	24	153	24	DSG2	7	0.743	0.421787	0.941338	3.46578e+07	2.89224e+07	1.39295e+07	4.07908e+07	2.55692e+07	1.62612e+07	9.23988e+06	3.2645e+06	3.20818e+07	4.07908e+07	3.46578e+07	2.89224e+07	2.89679e+07	2.78918e+07	High	High	High	High	High	High
High	Q10471	24	293	23	GALNT2	3	1.272	0.253651	0.941338	8.32973e+07	1.09284e+08	3.61667e+07	4.49105e+07	8.71443e+07	6.14436e+07	2.43761e+07	1.34247e+07	8.32973e+07	4.49105e+07	1.1812e+08	1.09284e+08	7.64214e+07	1.147e+08	High	High	High	High	High	High
High	O60313	26	240	26	OPA1	2	1.03	0.7677	0.975349	4.30514e+07	3.97398e+07	1.04823e+07	4.30514e+07	4.13774e+07	2.21477e+07	1.26758e+07	5.07838e+06	2.41424e+07	4.30514e+07	5.60849e+07	3.9392e+07	3.97398e+07	4.33896e+07	High	High	High	High	High	High
High	P27348	14	1111	9	YWHAQ	17	0.86	0.718863	0.96541	2.86639e+08	2.63748e+08	1.65643e+08	1.70109e+08	2.11472e+08	1.48289e+08	4.66007e+07	3.52018e+07	3.815e+08	1.70109e+08	2.86639e+08	2.63748e+08	1.46098e+08	3.00763e+08	High	High	High	High	High	High
High	P50995	21	419	20	ANXA11	0	1.146	0.492778	0.941338	2.90191e+08	2.97725e+08	1.26033e+08	1.81659e+08	2.14092e+08	2.11889e+08	7.74528e+07	3.48462e+07	2.90272e+08	1.81659e+08	2.90191e+08	3.76868e+08	2.42822e+08	2.97725e+08	High	High	High	High	High	High
High	Q9UHN6	28	199	28	CEMIP2	0	1.204	0.310889	0.941338	3.51039e+07	2.59375e+07	1.52417e+07	2.01076e+07	2.69761e+07	2.74387e+07	7.7655e+06	3.03576e+06	3.51039e+07	2.01076e+07	3.65648e+07	4.88027e+07	2.43456e+07	2.59375e+07	High	High	High	High	High	High
High	A0FGR8	23	226	23	ESYT2	1	1.253	0.263988	0.941338	6.96021e+07	8.0726e+07	3.02204e+07	4.52853e+07	5.59428e+07	4.53872e+07	1.54475e+07	1.04187e+07	6.96021e+07	4.52853e+07	7.58277e+07	8.0726e+07	4.84295e+07	8.90167e+07	High	High	High	High	High	High
High	P33993	25	273	25	MCM7	12	0.758	0.387316	0.941338	9.32355e+07	8.65934e+07	4.04817e+07	7.4428e+07	7.73034e+07	4.86861e+07	1.9006e+07	1.13105e+07	9.32355e+07	7.4428e+07	1.04781e+08	8.65934e+07	5.95855e+07	9.66364e+07	High	High	High	High	High	High
High	P38117	15	896	15	ETFB	2	1.226	0.352414	0.941338	4.10408e+08	4.96565e+08	2.10302e+08	2.9965e+08	3.02783e+08	3.46462e+08	1.08757e+08	5.81187e+07	4.84356e+08	2.9965e+08	4.10408e+08	6.16221e+08	3.40963e+08	4.96565e+08	High	High	High	High	High	High
High	Q92973	21	295	21	TNPO1	4	0.978	0.874658	0.989281	6.73537e+07	7.10175e+07	3.75629e+07	3.13456e+07	4.9691e+07	4.51705e+07	12628911	8.312e+06	8.65129e+07	3.13456e+07	6.73537e+07	8.03406e+07	3.95928e+07	7.10175e+07	High	High	High	High	High	High
High	P12268	19	283	18	IMPDH2	4	0.82	0.580998	0.949454	1.06785e+08	7.96792e+07	4.9499e+07	6.74704e+07	7.87818e+07	5.61175e+07	1.50763e+07	9.32577e+06	1.14004e+08	6.74704e+07	1.06785e+08	9.9811e+07	4.72656e+07	7.96792e+07	High	High	High	High	High	High
High	P55884	27	321	27	EIF3B	8	0.821	0.604402	0.951754	1.29823e+08	9.70209e+07	62356071	9.95729e+07	9.57786e+07	7.07714e+07	2.63921e+07	1.13555e+07	1.43615e+08	9.95729e+07	1.29823e+08	1.25875e+08	8.27417e+07	9.70209e+07	High	High	High	High	High	High
High	P30040	12	404	12	ERP29	0	1.177	0.435085	0.941338	2.44501e+08	2.85005e+08	1.52772e+08	1.66243e+08	1.80384e+08	2.60363e+08	5.88783e+07	3.33575e+07	3.51857e+08	1.66243e+08	2.44501e+08	4.63084e+08	1.84589e+08	2.85005e+08	High	High	High	High	High	High
High	O75439	21	214	21	PMPCB	2	1.062	0.62289	0.956949	7.06967e+07	6.70629e+07	3.44071e+07	5.24897e+07	5.21573e+07	5.52127e+07	1.69679e+07	7.84915e+06	7.92447e+07	5.24897e+07	7.06967e+07	9.82017e+07	5.3196e+07	6.70629e+07	High	High	High	High	High	High
High	Q6NZI2	13	406	13	CAVIN1	5	1.001	0.847946	0.98666	2.52825e+08	2.44186e+08	1.26817e+08	2.12408e+08	1.86525e+08	1.36718e+08	8.15902e+07	2.85799e+07	2.92079e+08	2.12408e+08	2.52825e+08	2.43167e+08	2.55793e+08	2.44186e+08	High	High	High	High	High	High
High	Q96RP9	27	299	27	GFM1	1	1.314	0.236906	0.941338	1.33661e+08	1.29203e+08	5.80342e+07	1.07738e+08	1.21406e+08	1.05718e+08	2.71225e+07	1.51222e+07	1.33661e+08	1.07738e+08	1.6456e+08	1.8803e+08	8.50316e+07	1.29203e+08	High	High	High	High	High	High
High	P52292	19	283	19	KPNA2	6	0.717	0.308363	0.941338	8.88793e+07	6.28937e+07	3.84854e+07	1.10187e+08	6.55718e+07	3.53612e+07	2.74685e+07	6.59811e+06	8.86377e+07	1.10187e+08	8.88793e+07	6.28937e+07	8.61163e+07	5.63741e+07	High	High	High	High	High	High
High	P00390	16	312	16	GSR	10	0.941	0.975565	0.998292	1.49575e+08	2.22734e+08	1.13521e+08	9.88479e+07	1.1035e+08	1.43728e+08	2.81376e+07	2.60691e+07	2.61456e+08	9.88479e+07	1.49575e+08	2.55636e+08	8.82139e+07	2.22734e+08	High	High	High	High	High	High
High	Q9Y6N5	23	400	23	SQOR	1	1.699	0.0341831	0.454657	2.91191e+08	3.35494e+08	8.40218e+07	3.83739e+08	2.1483e+08	1.88627e+08	1.11643e+08	3.47558e+07	1.93515e+08	3.83739e+08	2.91191e+08	3.35494e+08	3.5001e+08	2.96952e+08	High	High	High	High	High	High
High	Q9H307	24	180	24	PNN	0	0.798	0.481116	0.941338	7.55755e+07	2.44418e+07	1.03542e+07	1.85902e+08	5.57567e+07	1.37421e+07	3.86953e+07	1.41977e+06	2.38473e+07	1.85902e+08	7.55755e+07	2.44418e+07	1.21313e+08	1.21305e+07	High	High	High	High	High	High
High	Q15046	27	340	27	KARS1	3	0.995	0.855117	0.988497	9.8873e+07	1.03292e+08	4.29295e+07	7.13587e+07	9.35812e+07	6.3908e+07	2.42386e+07	1.20894e+07	9.8873e+07	7.13587e+07	1.26845e+08	1.13667e+08	7.59902e+07	1.03292e+08	High	High	High	High	High	High
High	P26640	31	213	31	VARS1	2	0.897	0.81403	0.983321	5.19341e+07	4.22243e+07	2.61446e+07	2.46731e+07	3.8315e+07	2.37401e+07	6.94841e+06	5.90693e+06	6.02149e+07	2.46731e+07	5.19341e+07	4.22243e+07	2.17839e+07	5.04686e+07	High	High	High	High	High	High
High	Q13283	13	357	13	G3BP1	0	0.795	0.516696	0.941338	1.39213e+08	9.47129e+07	6.31329e+07	1.23382e+08	1.02706e+08	6.86408e+07	3.02105e+07	1.06197e+07	1.45405e+08	1.23382e+08	1.39213e+08	1.22085e+08	9.47129e+07	9.07345e+07	High	High	High	High	High	High
High	Q6UB35	30	306	30	MTHFD1L	3	1.241	0.314363	0.941338	5.74324e+07	7.31743e+07	2.49365e+07	5.53932e+07	5.43756e+07	4.76761e+07	2.33404e+07	7.93518e+06	5.74324e+07	5.53932e+07	7.37035e+07	8.47971e+07	7.31743e+07	6.7798e+07	High	High	High	High	High	High
High	P80723	13	217	13	BASP1	1	0.853	0.695442	0.96541	1.52995e+08	1.26158e+08	8.35629e+07	8.37546e+07	1.12874e+08	7.09307e+07	2.29711e+07	2.07643e+07	1.92458e+08	8.37546e+07	1.52995e+08	1.26158e+08	7.20164e+07	1.7741e+08	High	High	High	High	High	High
High	Q9Y3I0	21	241	21	RTCB	2	0.674	0.186338	0.941338	1.00358e+08	7.06588e+07	4.35743e+07	1.53199e+08	6.50524e+07	3.9727e+07	2.56419e+07	7.21673e+06	1.00358e+08	1.53199e+08	8.81753e+07	7.06588e+07	8.03899e+07	6.16596e+07	High	High	High	High	High	High
High	P52701	36	202	36	MSH6	8	0.782	0.480532	0.941338	1.56343e+08	9.84116e+07	5.1159e+07	1.56343e+08	1.23461e+08	5.13878e+07	3.13903e+07	1.43514e+07	1.17827e+08	1.56343e+08	1.67345e+08	9.13987e+07	9.84116e+07	1.22618e+08	High	High	High	High	High	High
High	P22570	20	352	20	FDXR	4	1.146	0.457357	0.941338	1.03896e+08	1.15553e+08	4.51105e+07	7.87525e+07	8.17237e+07	8.28692e+07	2.61921e+07	1.35244e+07	1.03896e+08	7.87525e+07	1.10772e+08	1.47392e+08	8.21148e+07	1.15553e+08	High	High	High	High	High	High
High	Q01518	19	318	18	CAP1	6	0.807	0.555041	0.947344	1.49716e+08	1.32247e+08	7.60158e+07	8.61026e+07	1.10455e+08	7.5669e+07	1.71248e+07	1.54784e+07	1.75076e+08	8.61026e+07	1.49716e+08	1.34585e+08	5.3688e+07	1.32247e+08	High	High	High	High	High	High
High	P39656	16	383	16	DDOST	6	1.127	0.533152	0.946378	3.46335e+08	3.86731e+08	1.61354e+08	2.692e+08	2.55513e+08	2.21932e+08	9.06699e+07	4.52636e+07	3.71623e+08	2.692e+08	3.46335e+08	3.9473e+08	2.84259e+08	3.86731e+08	High	High	High	High	High	High
High	Q99459	24	205	24	CDC5L	1	0.848	0.66766	0.965188	6.81758e+07	5.66184e+07	3.0212e+07	6.48956e+07	5.02975e+07	3.1833e+07	2.27147e+07	6.32628e+06	6.95828e+07	6.48956e+07	6.81758e+07	5.66184e+07	7.12127e+07	5.40516e+07	High	High	High	High	High	High
High	Q9UJS0	25	375	19	SLC25A13	3	1.317	0.213708	0.941338	5.08656e+07	8.03263e+07	2.20852e+07	3.51231e+07	5.81857e+07	4.51625e+07	1.99389e+07	1.12567e+07	5.08656e+07	3.51231e+07	7.88678e+07	8.03263e+07	6.25103e+07	9.61767e+07	High	High	High	High	High	High
High	P62873	12	194	8	GNB1	43	0.938	0.927733	0.997433	5.32642e+07	4.5519e+07	2.60458e+07	2.94793e+07	3.92963e+07	3.19682e+07	7.34541e+06	5.32762e+06	5.99874e+07	2.94793e+07	5.32642e+07	5.6859e+07	2.30286e+07	4.5519e+07	High	High	High	High	High	High
High	P30048	8	824	8	PRDX3	2	1.159	0.467559	0.941338	5.04801e+08	6.60775e+08	3.08735e+08	3.77687e+08	3.72423e+08	4.9272e+08	1.35081e+08	7.73382e+07	7.11063e+08	3.77687e+08	5.04801e+08	8.76355e+08	4.23492e+08	6.60775e+08	High	High	High	High	High	High
High	P45974	29	272	29	USP5	3	0.765	0.426326	0.941338	7.45044e+07	6.36468e+07	4.45674e+07	3.70982e+07	5.49665e+07	3.57846e+07	7.60783e+06	8.61455e+06	1.02645e+08	3.70982e+07	7.45044e+07	6.36468e+07	2.38513e+07	7.36025e+07	High	High	High	High	High	High
High	Q13310	19	424	11	PABPC4	0	0.948	0.972648	0.998292	7.57598e+07	6.33428e+07	3.2894e+07	5.04094e+07	56139199	3.72415e+07	2.02044e+07	6.70412e+06	7.57598e+07	5.04094e+07	7.60939e+07	6.6238e+07	6.33428e+07	5.72798e+07	High	High	High	High	High	High
High	P12236	18	952	3	SLC25A6	7	1.57	0.0516093	0.57747	6.74622e+07	1.45801e+08	2.48616e+07	6.74622e+07	9.10282e+07	5.08528e+07	4.65059e+07	1.84677e+07	5.72599e+07	6.74622e+07	1.23384e+08	9.04471e+07	1.45801e+08	1.57788e+08	High	High	High	High	High	High
High	Q13162	13	440	10	PRDX4	2	1.142	0.502009	0.941338	2.09794e+08	2.81352e+08	1.40625e+08	1.67646e+08	1.54778e+08	2.38276e+08	5.33232e+07	3.29299e+07	3.23881e+08	1.67646e+08	2.09794e+08	4.238e+08	1.67173e+08	2.81352e+08	High	High	High	High	High	High
High	P62140	17	360	7	PPP1CB	18	0.793	0.583875	0.949785	2.63822e+07	2.25069e+07	1.13869e+07	4.47107e+07	1.94638e+07	1.26542e+07	8.86357e+06	2.35225e+06	2.62257e+07	4.47107e+07	2.63822e+07	2.25069e+07	2.77881e+07	2.00976e+07	High	High	High	High	High	High
High	Q06830	14	914	11	PRDX1	7	0.752	0.395039	0.941338	1.19877e+09	1.12219e+09	7.88643e+08	8.73889e+08	8.84409e+08	6.30937e+08	2.10038e+08	1.45686e+08	1.81636e+09	8.73889e+08	1.19877e+09	1.12219e+09	6.58488e+08	1.24474e+09	High	High	High	High	High	High
High	P41250	23	237	23	GARS1	2	0.855	0.694216	0.96541	9.64883e+07	8.28064e+07	4.70038e+07	6.18767e+07	7.11854e+07	4.65569e+07	1.36503e+07	1.04602e+07	1.08257e+08	6.18767e+07	9.64883e+07	8.28064e+07	4.2795e+07	8.93717e+07	High	High	High	High	High	High
High	O96008	10	201	10	TOMM40	3	1.243	0.291309	0.941338	1.08174e+08	1.0811e+08	5.26799e+07	7.19201e+07	7.98064e+07	93102359	2.55072e+07	1.26534e+07	1.2133e+08	7.19201e+07	1.08174e+08	1.65593e+08	7.99676e+07	1.0811e+08	High	High	High	High	High	High
High	Q12874	17	196	17	SF3A3	3	0.615	0.107671	0.819423	7.78012e+07	4.38712e+07	3.37803e+07	8.10973e+07	4.32313e+07	4.24314e+07	1.39936e+07	2.73443e+06	7.78012e+07	8.10973e+07	5.85979e+07	7.54689e+07	4.38712e+07	2.33629e+07	High	High	High	High	High	High
High	O14672	27	191	27	ADAM10	24	1.033	0.686177	0.96541	7.53384e+07	7.56142e+07	3.71826e+07	4.24222e+07	5.55818e+07	50978914	1.67918e+07	8.85001e+06	8.56371e+07	4.24222e+07	7.53384e+07	9.06715e+07	5.26439e+07	7.56142e+07	High	High	High	High	High	High
High	O75955	19	189	19	FLOT1	8	1.043	0.75622	0.972982	4.26551e+07	4.76276e+07	1.85203e+07	3.20308e+07	3.35401e+07	2.99045e+07	9.81322e+06	5.57441e+06	4.26551e+07	3.20308e+07	4.5462e+07	5.31884e+07	3.07654e+07	4.76276e+07	High	High	High	High	High	High
High	Q92878	31	209	31	RAD50	27	0.873	0.751644	0.972982	5.25051e+07	5.76581e+07	4.26145e+07	3.2471e+07	3.87363e+07	4.99455e+07	1.10105e+07	6.74839e+06	9.81476e+07	3.2471e+07	5.25051e+07	8.88335e+07	3.45188e+07	5.76581e+07	High	High	High	High	High	High
High	P21964	10	237	10	COMT	11	1.295	0.217417	0.941338	7.51685e+07	1.01354e+08	4.94474e+07	5.0097e+07	5.54565e+07	6.84012e+07	2.38674e+07	1.18626e+07	1.13885e+08	5.0097e+07	7.51685e+07	1.21659e+08	7.48264e+07	1.01354e+08	High	High	High	High	High	High
High	Q8NBS9	16	395	16	TXNDC5	4	1.087	0.621327	0.956949	2.02398e+08	2.57216e+08	1.36668e+08	1.46259e+08	1.49321e+08	1.78474e+08	4.42811e+07	3.01049e+07	3.14766e+08	1.46259e+08	2.02398e+08	3.17436e+08	1.38825e+08	2.57216e+08	High	High	High	High	High	High
High	P24534	12	372	9	EEF1B2	2	0.862	0.725468	0.966139	1.65029e+08	1.74936e+08	1.09727e+08	1.0688e+08	1.21752e+08	9.83554e+07	2.80211e+07	2.46879e+07	2.52717e+08	1.0688e+08	1.65029e+08	1.74936e+08	8.78487e+07	2.10933e+08	High	High	High	High	High	High
High	Q9NYF8	22	254	21	BCLAF1	1	0.754	0.387186	0.941338	6.64498e+07	5.23847e+07	2.04965e+07	2.11654e+08	4.90242e+07	2.94526e+07	4.64094e+07	3.63184e+06	4.72065e+07	2.11654e+08	6.64498e+07	5.23847e+07	1.45498e+08	3.10303e+07	High	High	High	High	High	High
High	Q7L2E3	34	183	34	DHX30	0	1.177	0.356164	0.941338	7.42806e+07	8.6555e+07	2.74426e+07	7.42806e+07	6.5559e+07	4.86645e+07	2.79429e+07	9.32694e+06	6.32045e+07	7.42806e+07	8.8862e+07	8.6555e+07	8.76036e+07	7.96891e+07	High	High	High	High	High	High
High	Q96EY7	19	187	19	PTCD3	3	1.187	0.445903	0.941338	3.9988e+07	4.59642e+07	1.73623e+07	2.95192e+07	3.96995e+07	3.71937e+07	1.33633e+07	5.37972e+06	3.9988e+07	2.95192e+07	5.38107e+07	6.6153e+07	4.18953e+07	4.59642e+07	High	High	High	High	High	High
High	Q9H4G0	28	265	27	EPB41L1	5	0.824	0.634183	0.958222	4.67055e+07	3.60413e+07	2.41659e+07	2.81779e+07	3.44575e+07	2.63306e+07	8.42735e+06	4.21833e+06	5.56577e+07	2.81779e+07	4.67055e+07	4.68318e+07	2.64205e+07	3.60413e+07	High	High	High	High	High	High
High	P57740	24	135	24	NUP107	35	0.908	0.977733	0.998292	3.77656e+07	2.32666e+07	1.04871e+07	3.79965e+07	2.78621e+07	1.30814e+07	2.09691e+07	2.12355e+06	2.41533e+07	3.79965e+07	3.77656e+07	2.32666e+07	6.57401e+07	1.81435e+07	High	High	High	High	High	Peak Found
High	P35222	24	200	19	CTNNB1	82	1.178	0.371661	0.941338	2.41685e+07	2.33112e+07	1.23163e+07	2.18275e+07	1.78306e+07	2.11494e+07	7.34623e+06	2.72838e+06	2.83663e+07	2.18275e+07	2.41685e+07	3.76165e+07	2.30311e+07	2.33112e+07	High	High	High	High	High	High
High	P08559	18	372	18	PDHA1	14	1.045	0.726644	0.966139	2.12971e+08	1.96855e+08	1.02456e+08	1.67294e+08	1.57122e+08	1.83832e+08	4.66841e+07	2.30402e+07	2.35971e+08	1.67294e+08	2.12971e+08	3.26965e+08	1.46359e+08	1.96855e+08	High	High	High	High	High	High
High	P61981	15	954	10	YWHAG	19	0.787	0.493373	0.941338	1.62376e+08	1.74644e+08	1.2e+08	9.85285e+07	1.19795e+08	1.07413e+08	2.54301e+07	2.04406e+07	2.76379e+08	9.85285e+07	1.62376e+08	1.91046e+08	7.97258e+07	1.74644e+08	High	High	High	High	High	High
High	Q9UHG3	17	283	17	PCYOX1	0	1.055	0.701667	0.96541	1.19746e+08	1.17759e+08	7.05011e+07	7.69663e+07	88343974	9.32788e+07	2.54933e+07	1.37827e+07	1.62375e+08	7.69663e+07	1.19746e+08	1.65906e+08	7.99239e+07	1.17759e+08	High	High	High	High	High	High
High	P31150	19	211	11	GDI1	4	0.856	0.791909	0.978496	1.88373e+07	2.62242e+07	1.1457e+07	1.14954e+07	1.38975e+07	1.47442e+07	3.08298e+06	3.85767e+06	2.63872e+07	1.14954e+07	1.88373e+07	2.62242e+07	9.66544e+06	3.29599e+07	High	High	High	High	High	High
High	Q06210	22	197	17	GFPT1	3	0.815	0.6512	0.961148	3.67468e+07	2.62044e+07	1.5955e+07	2.38753e+07	2.75279e+07	1.47331e+07	5.87167e+06	3.47143e+06	3.67468e+07	2.38753e+07	3.73127e+07	2.62044e+07	1.84082e+07	2.96598e+07	High	High	High	High	High	High
High	P25398	7	490	7	RPS12	17	0.866	0.738271	0.968491	4.63391e+08	4.30058e+08	2.08297e+08	3.94118e+08	3.41873e+08	2.41795e+08	1.07347e+08	5.30614e+07	4.79739e+08	3.94118e+08	4.63391e+08	4.30058e+08	3.36544e+08	4.53355e+08	High	High	High	High	High	High
High	Q5BKZ1	23	177	23	ZNF326	0	0.55	0.0507186	0.573111	5.37198e+07	2.20119e+07	8.81167e+06	1.77242e+08	3.96324e+07	1.23759e+07	2.57827e+07	709568	2.02946e+07	1.77242e+08	5.37198e+07	2.20119e+07	8.08312e+07	6.06253e+06	High	High	High	High	High	Peak Found
High	P47897	30	246	29	QARS1	3	0.887	0.805805	0.983296	9.63983e+07	8.25339e+07	4.1855e+07	1.02503e+08	6.78238e+07	46403646	2.94947e+07	8.69504e+06	9.63983e+07	1.02503e+08	9.19317e+07	8.25339e+07	9.24685e+07	7.42902e+07	High	High	High	High	High	High
High	P46459	28	339	28	NSF	8	1.027	0.747682	0.972254	9.98637e+07	1.15315e+08	4.77865e+07	8.92908e+07	7.36757e+07	6.48345e+07	2.7171e+07	1.392e+07	1.1006e+08	8.92908e+07	9.98637e+07	1.15315e+08	8.51837e+07	1.18932e+08	High	High	High	High	High	High
High	P18084	23	211	23	ITGB5	14	1.027	0.780984	0.977139	6.58736e+07	5.11135e+07	2.87864e+07	5.41208e+07	4.8599e+07	3.90859e+07	1.55548e+07	5.9824e+06	6.62993e+07	5.41208e+07	6.58736e+07	6.95185e+07	4.87656e+07	5.11135e+07	High	High	High	High	High	High
High	P51148	11	373	8	RAB5C	8	1.164	0.416548	0.941338	8.64534e+07	8.56523e+07	4.28722e+07	5.22718e+07	6.3782e+07	6.46692e+07	2.34514e+07	1.00249e+07	9.87411e+07	5.22718e+07	8.64534e+07	1.15021e+08	7.35223e+07	8.56523e+07	High	High	High	High	High	High
High	Q14151	23	152	13	SAFB2	0	0.668	0.213918	0.941338	1.11672e+07	1.62582e+06	379751	3.58071e+07	8.23871e+06	500471	2.00357e+07	190289	874623	3.58071e+07	1.11672e+07	890142	6.28138e+07	1.62582e+06	Peak Found	High	High	Peak Found	High	Peak Found
High	Q2TAY7	18	237	18	SMU1	0	0.778	0.448592	0.941338	6.62803e+07	6.03527e+07	2.62715e+07	9.1837e+07	4.88991e+07	4.13654e+07	1.92507e+07	4.28203e+06	6.05071e+07	9.1837e+07	6.62803e+07	7.35728e+07	6.03527e+07	3.65855e+07	High	High	High	High	High	High
High	P09104	16	307	13	ENO2	4	0.781	0.399692	0.941338	1.39621e+07	1.19405e+07	9.3874e+06	7.66595e+06	1.03007e+07	8.45502e+06	2.23478e+06	1.39753e+06	2.16206e+07	7.66595e+06	1.39621e+07	1.50382e+07	7.00624e+06	1.19405e+07	High	High	High	High	Peak Found	High
High	P55795	13	408	7	HNRNPH2	3	0.539	0.0173981	0.27828	1.4461e+07	9.01938e+06	6.27879e+06	2.36529e+07	9.76068e+06	5.07104e+06	4.28081e+06	634194	1.4461e+07	2.36529e+07	1.32301e+07	9.01938e+06	1.34207e+07	5.41853e+06	High	High	High	High	High	High
High	Q8IVT2	23	212	23	MISP	0	0.556	0.0407878	0.51194	8.04158e+07	5.52872e+07	2.95061e+07	2.01387e+08	5.93277e+07	3.10846e+07	3.16094e+07	3.9379e+06	6.79569e+07	2.01387e+08	8.04158e+07	5.52872e+07	9.90985e+07	3.36453e+07	High	High	High	High	High	High
High	Q16576	16	318	10	RBBP7	20	0.706	0.265076	0.941338	8.93377e+07	5.14298e+07	4.23712e+07	8.93377e+07	5.29077e+07	4.24554e+07	1.55482e+07	6.01942e+06	9.75873e+07	8.93377e+07	7.17137e+07	7.55115e+07	4.8745e+07	5.14298e+07	High	High	High	High	High	High
High	P07384	28	304	28	CAPN1	7	0.855	0.736546	0.968491	8.9053e+07	7.15843e+07	3.87469e+07	4.70551e+07	6.57e+07	4.35391e+07	1.78592e+07	8.37834e+06	8.924e+07	4.70551e+07	8.9053e+07	7.7439e+07	5.59903e+07	7.15843e+07	High	High	High	High	High	High
High	Q9BTC0	33	165	33	DIDO1	0	1.118	0.473625	0.941338	2.81549e+07	3.20275e+07	1.40506e+07	2.34703e+07	2.07716e+07	1.80071e+07	1.0741e+07	966340	3.23606e+07	2.34703e+07	2.81549e+07	3.20275e+07	3.36739e+07	8.25638e+06	High	High	High	High	High	High
High	Q6DD88	19	217	18	ATL3	0	1.012	0.775757	0.976561	8.31038e+07	8.38314e+07	3.60827e+07	6.05117e+07	7.02597e+07	5.78781e+07	2.38576e+07	9.81176e+06	8.31038e+07	6.05117e+07	9.52335e+07	1.02942e+08	7.47959e+07	8.38314e+07	High	High	High	High	High	High
High	O75390	16	481	16	CS	6	1.141	0.503606	0.941338	2.84897e+08	3.28632e+08	1.459e+08	2.16617e+08	2.10186e+08	2.64022e+08	8.90455e+07	3.84636e+07	3.36029e+08	2.16617e+08	2.84897e+08	4.69592e+08	2.79166e+08	3.28632e+08	High	High	High	High	High	High
High	O75306	16	223	16	NDUFS2	5	1.226	0.270525	0.941338	7.05327e+07	9.28481e+07	3.78982e+07	5.55742e+07	5.20364e+07	6.27576e+07	2.11633e+07	1.08671e+07	8.72852e+07	5.55742e+07	7.05327e+07	1.11621e+08	6.63489e+07	9.28481e+07	High	High	High	High	High	High
High	Q5JTV8	19	191	18	TOR1AIP1	3	1.135	0.517059	0.941338	6.07226e+07	6.38083e+07	2.97041e+07	6.07226e+07	4.39249e+07	5.02872e+07	2.03529e+07	6.40888e+06	6.8413e+07	6.07226e+07	5.9538e+07	8.94412e+07	6.38083e+07	5.47573e+07	High	High	High	High	High	High
High	P30876	29	197	29	POLR2B	43	0.795	0.540356	0.947344	4.90966e+07	3.14613e+07	3.57465e+07	4.90966e+07	2.5162e+07	1.76887e+07	1.24837e+07	2.19e+06	8.23297e+07	4.90966e+07	3.41059e+07	3.14613e+07	3.91375e+07	1.87113e+07	High	High	High	High	High	High
High	P14868	27	268	27	DARS1	3	0.851	0.680071	0.96541	8.17529e+07	9.21088e+07	3.54961e+07	8.13028e+07	8.23026e+07	5.1787e+07	2.66759e+07	1.09762e+07	8.17529e+07	8.13028e+07	1.11557e+08	9.21088e+07	8.36313e+07	9.37803e+07	High	High	High	High	High	High
High	Q96I24	22	287	19	FUBP3	0	0.545	0.0509195	0.57335	5.85133e+07	2.91891e+07	1.3863e+07	1.10913e+08	4.31689e+07	1.64112e+07	2.05303e+07	2.02235e+06	3.19285e+07	1.10913e+08	5.85133e+07	2.91891e+07	6.43644e+07	1.72789e+07	High	High	High	High	High	High
High	Q5UIP0	31	96	31	RIF1	2	1.496	0.0690235	0.680204	1.82653e+07	2.24006e+07	7.74799e+06	2.00474e+07	1.34754e+07	1.25944e+07	1.89836e+07	1.06483e+06	1.78448e+07	2.00474e+07	1.82653e+07	2.24006e+07	5.95153e+07	9.09784e+06	High	High	High	High	High	Peak Found
High	Q9Y277	12	453	11	VDAC3	6	1.271	0.288086	0.941338	2.87303e+08	3.18724e+08	1.33474e+08	1.55994e+08	2.11961e+08	2.40696e+08	6.57336e+07	3.7304e+07	3.07412e+08	1.55994e+08	2.87303e+08	4.28103e+08	2.06081e+08	3.18724e+08	High	High	High	High	High	High
High	O43242	22	249	22	PSMD3	62	0.892	0.824776	0.983321	8.98766e+07	7.9079e+07	4.34747e+07	4.76589e+07	6.63076e+07	4.47234e+07	1.49647e+07	9.25553e+06	1.00129e+08	4.76589e+07	8.98766e+07	7.95454e+07	4.69157e+07	7.9079e+07	High	High	High	High	High	High
High	Q14651	25	227	20	PLS1	2	0.666	0.222814	0.941338	2.61576e+07	1.66637e+07	1.38967e+07	1.6097e+07	1.92981e+07	9.36894e+06	3.93945e+06	2.45261e+06	3.20062e+07	1.6097e+07	2.61576e+07	1.66637e+07	1.23505e+07	2.09551e+07	High	High	High	High	High	High
High	Q96AG4	12	474	12	LRRC59	1	1.248	0.318986	0.941338	3.38612e+08	4.31106e+08	1.78082e+08	2.20854e+08	2.49815e+08	2.736e+08	1.18672e+08	5.04573e+07	4.10149e+08	2.20854e+08	3.38612e+08	4.86628e+08	3.72048e+08	4.31106e+08	High	High	High	High	High	High
High	P78344	30	199	30	EIF4G2	4	0.849	0.750333	0.972982	3.39485e+07	3.08126e+07	1.474e+07	3.00512e+07	3.24603e+07	1.49847e+07	9.82828e+06	3.97731e+06	3.39485e+07	3.00512e+07	4.39983e+07	2.66519e+07	3.08126e+07	3.3982e+07	High	High	High	High	High	High
High	P60228	20	216	20	EIF3E	8	0.899	0.827876	0.983321	6.38796e+07	4.98169e+07	3.17773e+07	2.82019e+07	4.71279e+07	3.91567e+07	9.72207e+06	5.83065e+06	7.31879e+07	2.82019e+07	6.38796e+07	6.96444e+07	3.04796e+07	4.98169e+07	High	High	High	High	High	High
High	P05141	18	1093	5	SLC25A5	5	1.168	0.450406	0.941338	2.52264e+08	4.17985e+08	1.0953e+08	2.49117e+08	2.74663e+08	1.76723e+08	1.33325e+08	5.16081e+07	2.52264e+08	2.49117e+08	3.72292e+08	3.14321e+08	4.17985e+08	4.40938e+08	High	High	High	High	High	High
High	P04040	20	292	20	CAT	11	1.113	0.530051	0.945038	9.00391e+07	9.84828e+07	4.76359e+07	6.08652e+07	6.64275e+07	8.60418e+07	2.13267e+07	1.15266e+07	1.09713e+08	6.08652e+07	9.00391e+07	1.53035e+08	6.68613e+07	9.84828e+07	High	High	High	High	High	High
High	Q08J23	26	286	26	NSUN2	1	0.958	0.9797	0.998292	1.18463e+08	8.87095e+07	5.38316e+07	6.84228e+07	8.73972e+07	6.49573e+07	1.65206e+07	1.03827e+07	1.23982e+08	6.84228e+07	1.18463e+08	1.15533e+08	5.17937e+07	8.87095e+07	High	High	High	High	High	High
High	P55011	26	240	25	SLC12A2	1	0.858	0.713828	0.96541	1.32084e+08	9.95042e+07	5.73493e+07	8.8144e+07	9.88463e+07	7.36447e+07	2.28156e+07	1.16461e+07	1.32084e+08	8.8144e+07	1.33981e+08	1.30985e+08	7.1529e+07	9.95042e+07	High	High	High	High	High	High
High	O15355	20	219	20	PPM1G	2	0.823	0.602076	0.951754	1.54038e+08	1.36743e+08	9.13536e+07	7.98313e+07	1.13644e+08	9.73546e+07	1.81502e+07	1.60046e+07	2.10401e+08	7.98313e+07	1.54038e+08	1.73156e+08	5.69024e+07	1.36743e+08	High	High	High	High	High	High
High	P35998	23	338	23	PSMC2	62	0.867	0.738748	0.968491	1.01012e+08	8.51135e+07	4.38581e+07	5.52943e+07	7.62258e+07	4.7854e+07	1.7981e+07	1.10949e+07	1.01012e+08	5.52943e+07	1.0332e+08	8.51135e+07	5.63723e+07	9.47947e+07	High	High	High	High	High	High
High	P23528	13	774	9	CFL1	15	0.878	0.77607	0.976561	7.99308e+08	8.59014e+08	5.41449e+08	5.38484e+08	5.89699e+08	4.8297e+08	1.43687e+08	1.20177e+08	1.24704e+09	5.38484e+08	7.99308e+08	8.59014e+08	4.50473e+08	1.02679e+09	High	High	High	High	High	High
High	P49257	16	236	16	LMAN1	11	1.241	0.312078	0.941338	1.05528e+08	1.2438e+08	5.32773e+07	6.64281e+07	7.78548e+07	8.85276e+07	2.92234e+07	1.45577e+07	1.22706e+08	6.64281e+07	1.05528e+08	1.57456e+08	9.1618e+07	1.2438e+08	High	High	High	High	High	High
High	O60264	32	151	22	SMARCA5	4	1.187	0.344913	0.941338	2.46111e+07	1.6086e+07	6.19406e+06	3.57733e+07	1.81572e+07	8.45926e+06	2.69231e+07	1.88273e+06	1.42659e+07	3.57733e+07	2.46111e+07	1.50457e+07	8.44065e+07	1.6086e+07	Peak Found	High	High	High	High	Peak Found
High	Q99613	24	324	24	EIF3C	8	0.98	0.902963	0.994488	1.06735e+08	9.14553e+07	5.2462e+07	4.50827e+07	7.87448e+07	6.28163e+07	1.83028e+07	1.07041e+07	1.20828e+08	4.50827e+07	1.06735e+08	1.11726e+08	5.7381e+07	9.14553e+07	High	High	High	High	High	High
High	P13674	15	226	15	P4HA1	2	1.148	0.496499	0.941338	5.85677e+07	5.60779e+07	2.9558e+07	4.20665e+07	4.3209e+07	4.58014e+07	1.24277e+07	6.56344e+06	6.80764e+07	4.20665e+07	5.85677e+07	8.14628e+07	3.89619e+07	5.60779e+07	High	High	High	High	High	High
High	P11177	14	353	14	PDHB	6	1.032	0.761131	0.973536	1.47175e+08	1.26123e+08	7.12356e+07	1.21031e+08	1.0858e+08	1.16231e+08	3.45736e+07	1.47616e+07	1.64066e+08	1.21031e+08	1.47175e+08	2.06729e+08	1.08391e+08	1.26123e+08	High	High	High	High	High	High
High	P09960	24	280	24	LTA4H	10	0.78	0.462927	0.941338	8.36464e+07	8.21512e+07	4.96031e+07	4.75496e+07	6.17112e+07	4.69713e+07	1.17105e+07	9.61511e+06	1.14243e+08	4.75496e+07	8.36464e+07	8.35436e+07	3.67136e+07	8.21512e+07	High	High	High	High	High	High
High	Q13347	18	257	18	EIF3I	8	0.833	0.622838	0.956949	8.98894e+07	1.01021e+08	5.88164e+07	6.79336e+07	6.6317e+07	6.77029e+07	2.00783e+07	1.18237e+07	1.35463e+08	6.79336e+07	8.98894e+07	1.20417e+08	6.29473e+07	1.01021e+08	High	High	High	High	High	High
High	Q96GQ7	28	297	28	DDX27	0	0.84	0.651172	0.961148	6.10876e+07	2.66874e+07	1.05229e+07	1.20555e+08	4.50682e+07	1.26686e+07	3.7568e+07	3.12354e+06	2.42358e+07	1.20555e+08	6.10876e+07	2.25324e+07	1.17779e+08	2.66874e+07	High	High	High	High	High	High
High	O15371	19	230	19	EIF3D	9	0.78	0.463292	0.941338	5.76562e+07	5.45269e+07	3.27972e+07	3.38366e+07	42536597	3.64199e+07	1.04003e+07	6.38192e+06	7.55368e+07	3.38366e+07	5.76562e+07	6.47768e+07	3.26061e+07	5.45269e+07	High	High	High	High	High	High
High	O00566	18	164	18	MPHOSPH10	2	0.648	0.193675	0.941338	3.15769e+07	1.41003e+07	6.21958e+06	8.35832e+07	2.32962e+07	7.92774e+06	1.65293e+07	998778	1.43246e+07	8.35832e+07	3.15769e+07	1.41003e+07	5.18208e+07	8.53354e+06	High	High	High	High	High	High
High	Q03518	18	127	18	TAP1	5	9.887	1e-17	3.64795e-16	1.47392e+07	1.0222e+08	6.39958e+06	1.13858e+07	1.10669e+07	5.81664e+07	2.85233e+07	1.1964e+07	1.47392e+07	1.13858e+07	1.50006e+07	1.03455e+08	8.94233e+07	1.0222e+08	High	Peak Found	Peak Found	High	High	High
High	O14974	27	223	27	PPP1R12A	8	0.928	0.933374	0.997433	1.62074e+08	1.6499e+08	7.43326e+07	1.23583e+08	1.19572e+08	9.27634e+07	4.9287e+07	2.75309e+07	1.71199e+08	1.23583e+08	1.62074e+08	1.6499e+08	1.54519e+08	2.35223e+08	High	High	High	High	High	High
High	Q8IZL8	22	176	22	PELP1	2	0.862	0.821323	0.983321	3.23455e+07	2.20692e+07	8.63385e+06	5.6479e+07	2.38633e+07	1.24081e+07	1.75176e+07	1.74651e+06	1.9885e+07	5.6479e+07	3.23455e+07	2.20692e+07	5.49192e+07	1.49221e+07	High	High	High	High	High	Peak Found
High	P26006	19	318	19	ITGA3	15	1.057	0.695965	0.96541	1.99371e+08	4.09891e+08	1.64473e+08	1.34909e+08	1.47089e+08	2.30456e+08	8.55356e+07	6.29598e+07	3.78806e+08	1.34909e+08	1.99371e+08	4.09891e+08	2.68162e+08	5.37927e+08	High	High	High	High	High	High
High	Q12849	18	266	18	GRSF1	2	1.168	0.422673	0.941338	9.42924e+07	1.02371e+08	4.15533e+07	9.0746e+07	6.95654e+07	6.76321e+07	3.10188e+07	1.19817e+07	9.57034e+07	9.0746e+07	9.42924e+07	1.20291e+08	9.72469e+07	1.02371e+08	High	High	High	High	High	High
High	Q13045	25	133	25	FLII	1	0.743	0.430431	0.941338	2.64524e+07	1.90042e+07	8.51404e+06	2.64524e+07	2.01723e+07	7.67741e+06	7.40253e+06	2.22428e+06	1.96091e+07	2.64524e+07	2.73426e+07	1.36551e+07	2.32076e+07	1.90042e+07	High	High	High	High	High	High
High	Q96DI7	17	133	17	SNRNP40	3	0.511	0.0362349	0.478294	3.94415e+07	9.26516e+06	8.91227e+06	9.04993e+07	2.90985e+07	5.20922e+06	1.37499e+07	1.08032e+06	2.05263e+07	9.04993e+07	3.94415e+07	9.26516e+06	4.31071e+07	9.23021e+06	High	High	High	High	High	High
High	Q13439	36	109	36	GOLGA4	2	1.086	0.649035	0.96042	2.74705e+07	6.09891e+07	2.6552e+07	1.37367e+07	2.02667e+07	3.42904e+07	6.05968e+06	8.99424e+06	6.11532e+07	1.37367e+07	2.74705e+07	6.09891e+07	1.89977e+07	7.68466e+07	High	High	High	High	High	High
High	Q13151	11	617	10	HNRNPA0	2	0.776	0.461855	0.941338	1.33029e+08	1.04421e+08	4.57592e+07	2.68478e+08	9.81438e+07	4.88932e+07	6.25418e+07	1.22217e+07	1.0539e+08	2.68478e+08	1.33029e+08	8.69617e+07	1.96074e+08	1.04421e+08	High	High	High	High	High	High
High	Q9NVP1	22	230	22	DDX18	0	0.816	0.571293	0.9479	5.52766e+07	3.51241e+07	1.53646e+07	8.71884e+07	4.0781e+07	1.68838e+07	3.81338e+07	4.11098e+06	3.53869e+07	8.71884e+07	5.52766e+07	3.00297e+07	1.19553e+08	3.51241e+07	High	High	High	High	High	High
High	P41091	18	198	18	EIF2S3	12	0.717	0.299507	0.941338	9.20695e+07	5.65916e+07	2.88023e+07	9.20695e+07	7.9873e+07	3.18179e+07	2.24566e+07	6.39875e+06	6.63361e+07	9.20695e+07	1.08264e+08	5.65916e+07	7.04036e+07	5.46708e+07	High	High	High	High	High	High
High	Q92887	24	180	24	ABCC2	15	1.158	0.473148	0.941338	3.6961e+07	4.42997e+07	1.93045e+07	1.73679e+07	2.72684e+07	2.49069e+07	7.73126e+06	5.3659e+06	4.44611e+07	1.73679e+07	3.6961e+07	4.42997e+07	2.42382e+07	4.58461e+07	High	High	High	High	High	High
High	P07954	15	276	15	FH	8	1.031	0.735041	0.968491	1.19372e+08	1.00779e+08	6.07402e+07	7.45516e+07	8.80678e+07	7.2497e+07	2.47759e+07	1.17953e+07	1.39894e+08	7.45516e+07	1.19372e+08	1.28944e+08	7.76747e+07	1.00779e+08	High	High	High	High	High	High
High	Q15061	19	109	19	WDR43	2	0.762	0.360923	0.941338	2.77509e+07	7.37433e+06	2.98431e+06	7.90287e+07	2.04736e+07	4.14612e+06	1.83566e+07	500564	6.87332e+06	7.90287e+07	2.77509e+07	7.37433e+06	5.75498e+07	4.2768e+06	High	High	High	High	High	Peak Found
High	Q8N1F7	28	234	28	NUP93	28	1.186	0.421253	0.941338	4.4947e+07	3.69064e+07	1.66088e+07	4.4947e+07	3.88097e+07	2.0188e+07	3.71419e+07	4.31959e+06	3.82527e+07	4.4947e+07	5.26046e+07	3.59066e+07	1.16443e+08	3.69064e+07	High	High	High	High	High	High
High	Q5QJE6	20	106	20	DNTTIP2	0	0.882	0.742275	0.969901	2.33037e+07	9.44374e+06	3.60384e+06	5.49312e+07	1.71926e+07	5.28757e+06	1.66672e+07	1.10531e+06	8.30018e+06	5.49312e+07	2.33037e+07	9.40451e+06	5.22533e+07	9.44374e+06	High	High	High	High	High	Peak Found
High	P22307	20	256	20	SCP2	9	0.861	0.722593	0.96541	1.26357e+08	1.0477e+08	6.09752e+07	1.05215e+08	9.32212e+07	1.14144e+08	2.34683e+07	1.22625e+07	1.40435e+08	1.05215e+08	1.26357e+08	2.03018e+08	7.35754e+07	1.0477e+08	High	High	High	High	High	High
High	Q9HCC0	20	227	20	MCCC2	3	1.152	0.454848	0.941338	7.78445e+07	1.243e+08	3.37991e+07	7.08821e+07	7.19489e+07	6.98863e+07	2.84187e+07	1.58379e+07	7.78445e+07	7.08821e+07	9.75231e+07	1.243e+08	8.90952e+07	1.35319e+08	High	High	High	High	High	High
High	Q9NZI8	19	279	17	IGF2BP1	4	0.827	0.602299	0.951754	1.04332e+08	7.61867e+07	2.89221e+07	1.3557e+08	7.69722e+07	3.1421e+07	3.30678e+07	8.91701e+06	6.66119e+07	1.3557e+08	1.04332e+08	5.58857e+07	1.03671e+08	7.61867e+07	High	High	High	High	High	High
High	P62879	11	246	6	GNB2	35	0.837	0.64485	0.959911	4.5432e+07	4.30283e+07	2.7562e+07	3.33138e+07	3.3518e+07	3.33493e+07	8.33153e+06	5.0361e+06	6.34794e+07	3.33138e+07	4.5432e+07	5.93153e+07	2.61201e+07	4.30283e+07	High	High	High	High	High	High
High	Q8NC51	16	388	16	SERBP1	1	0.866	0.738866	0.968491	2.17261e+08	1.96339e+08	1.0207e+08	1.6101e+08	1.60287e+08	1.10389e+08	4.3587e+07	2.47114e+07	2.35083e+08	1.6101e+08	2.17261e+08	1.96339e+08	1.36649e+08	2.11133e+08	High	High	High	High	High	High
High	Q86XP3	24	193	24	DDX42	2	0.924	0.93232	0.997433	3.54655e+07	3.61968e+07	2.1593e+07	3.46621e+07	2.61651e+07	2.03512e+07	1.27657e+07	3.58824e+06	4.97319e+07	3.46621e+07	3.54655e+07	3.61968e+07	4.00218e+07	3.06578e+07	High	High	High	High	High	High
High	Q15181	15	335	14	PPA1	2	1.078	0.614071	0.956158	9.17199e+07	1.29908e+08	6.54772e+07	58078123	6.76675e+07	7.3039e+07	1.79835e+07	1.75956e+07	1.50804e+08	58078123	9.17199e+07	1.29908e+08	5.63798e+07	1.50336e+08	High	High	High	High	High	High
High	P07602	20	598	20	PSAP	5	0.853	0.698201	0.96541	3.46952e+08	3.75119e+08	2.731e+08	2.7548e+08	2.55968e+08	2.60256e+08	8.04786e+07	4.39045e+07	6.28991e+08	2.7548e+08	3.46952e+08	4.62893e+08	2.52308e+08	3.75119e+08	High	High	High	High	High	High
High	P31153	15	181	15	MAT2A	5	0.899	0.867401	0.988655	7.13221e+07	6.69957e+07	3.86632e+07	3.95371e+07	5.26187e+07	3.76675e+07	9.46784e+06	8.37256e+06	8.90472e+07	3.95371e+07	7.13221e+07	6.69957e+07	2.96826e+07	7.1535e+07	High	High	High	High	High	High
High	Q9HD20	27	215	27	ATP13A1	1	1.36	0.186404	0.941338	4.68386e+07	6.8144e+07	2.03368e+07	3.03864e+07	4.31587e+07	4.42001e+07	1.69557e+07	7.97568e+06	4.68386e+07	3.03864e+07	5.84994e+07	7.86146e+07	5.31576e+07	6.8144e+07	High	High	High	High	High	High
High	Q96HE7	16	208	15	ERO1A	2	1.257	0.250161	0.941338	6.38716e+07	6.99384e+07	3.19352e+07	4.19531e+07	4.71221e+07	5.43572e+07	1.69791e+07	8.1857e+06	7.35517e+07	4.19531e+07	6.38716e+07	9.66801e+07	5.32309e+07	6.99384e+07	High	High	High	High	High	High
High	P00491	15	203	15	PNP	4	0.724	0.337732	0.941338	4.43262e+07	3.26119e+07	1.99569e+07	2.95959e+07	3.27022e+07	1.83357e+07	4.22543e+06	4.04508e+06	4.59638e+07	2.95959e+07	4.43262e+07	3.26119e+07	1.32471e+07	3.45611e+07	High	High	High	High	High	High
High	P80303	18	207	18	NUCB2	0	1.111	0.510136	0.941338	6.27849e+07	7.55375e+07	4.17925e+07	3.9815e+07	4.63204e+07	6.3933e+07	1.45233e+07	8.84102e+06	9.62543e+07	3.9815e+07	6.27849e+07	1.13712e+08	4.55319e+07	7.55375e+07	High	High	High	High	High	High
High	Q14498	19	239	19	RBM39	2	0.81	0.549338	0.947344	6.90317e+07	5.42035e+07	2.22482e+07	9.86081e+07	5.0929e+07	3.04753e+07	2.58917e+07	4.60458e+06	5.1241e+07	9.86081e+07	6.90317e+07	5.42035e+07	8.1173e+07	3.93414e+07	High	High	High	High	High	High
High	Q9UNX4	26	111	26	WDR3	2	1.156	0.470128	0.941338	1.58116e+07	7.68169e+06	3.64984e+06	4.69982e+07	1.16652e+07	3.12972e+06	1.7174e+07	899077	8.40612e+06	4.69982e+07	1.58116e+07	5.56654e+06	5.38421e+07	7.68169e+06	High	High	High	High	High	Peak Found
High	Q01780	27	199	27	EXOSC10	1	0.924	0.935896	0.997433	3.5216e+07	3.59977e+07	1.52903e+07	4.45218e+07	2.5008e+07	2.02393e+07	1.61831e+07	3.68899e+06	3.5216e+07	4.45218e+07	3.38971e+07	3.59977e+07	5.07354e+07	3.15186e+07	High	High	High	High	High	High
High	O95302	19	255	19	FKBP9	1	1.014	0.792871	0.978496	8.34195e+07	9.8686e+07	5.29358e+07	6.23314e+07	6.15438e+07	8.33082e+07	2.17757e+07	1.15504e+07	1.21919e+08	6.23314e+07	8.34195e+07	1.48173e+08	6.82689e+07	9.8686e+07	High	High	High	High	High	High
High	Q9Y6C9	14	297	14	MTCH2	0	1.149	0.455222	0.941338	1.04944e+08	1.08736e+08	4.88331e+07	6.19978e+07	7.74239e+07	9.4762e+07	2.80973e+07	1.27267e+07	1.1247e+08	6.19978e+07	1.04944e+08	1.68544e+08	8.80875e+07	1.08736e+08	High	High	High	High	High	High
High	Q9BRR6	13	152	13	ADPGK	1	1.368	0.196299	0.941338	4.44227e+07	5.32998e+07	2.68825e+07	3.09862e+07	3.27734e+07	4.43951e+07	1.42598e+07	6.23829e+06	6.19146e+07	3.09862e+07	4.44227e+07	7.89615e+07	4.47058e+07	5.32998e+07	High	High	High	High	High	High
High	P38606	25	283	25	ATP6V1A	6	0.934	0.997058	0.999556	8.23289e+07	6.56746e+07	3.60153e+07	5.30427e+07	60739193	5.2247e+07	1.60596e+07	7.68666e+06	8.29487e+07	5.30427e+07	8.23289e+07	9.2927e+07	5.03482e+07	6.56746e+07	High	High	High	High	High	High
High	Q8IX12	27	164	27	CCAR1	1	0.71	0.286818	0.941338	5.07474e+07	3.84327e+07	2.20339e+07	5.96848e+07	3.58323e+07	2.16083e+07	2.01436e+07	2.2334e+06	5.07474e+07	5.96848e+07	4.85689e+07	3.84327e+07	6.31522e+07	1.90821e+07	High	High	High	High	High	High
High	Q10567	24	202	11	AP1B1	4	0.874	0.755428	0.972982	1.01202e+08	1.06233e+08	4.39408e+07	9.05736e+07	8.02561e+07	4.94486e+07	3.38851e+07	1.37966e+07	1.01202e+08	9.05736e+07	1.08783e+08	8.79497e+07	1.06233e+08	1.17878e+08	High	High	High	High	High	High
High	Q562R1	11	1968	3	ACTBL2	0	1.131	0.53943	0.947344	4.46912e+06	4.37978e+06	1.94044e+06	188882	3.74535e+06	1.94304e+06	1759325	512616	4.46912e+06	188882	5.07664e+06	3.4559e+06	5.51565e+06	4.37978e+06	High	High	Peak Found	Peak Found	High	Peak Found
High	O95347	30	131	30	SMC2	3	0.796	0.512901	0.941338	4.47315e+07	4.42328e+07	1.94219e+07	4.16074e+07	4.12665e+07	2.58061e+07	1.09209e+07	5.17707e+06	4.47315e+07	4.16074e+07	5.59347e+07	4.5899e+07	3.42379e+07	4.42328e+07	High	High	High	High	High	High
High	Q12789	28	168	28	GTF3C1	3	0.869	0.738502	0.968491	6.96082e+07	5.11144e+07	3.83103e+07	4.55564e+07	5.13543e+07	3.91168e+07	1.42171e+07	5.98251e+06	8.82345e+07	4.55564e+07	6.96082e+07	6.95734e+07	4.45718e+07	5.11144e+07	High	High	High	High	High	Peak Found
High	P02533	23	464	9	KRT14	4	2.422	0.000270849	0.00698165	1.24757e+07	5.10343e+07	1.46365e+07	1.04443e+07	9.20412e+06	3.0348e+07	9.31234e+06	5.97314e+06	3.371e+07	1.04443e+07	1.24757e+07	5.39772e+07	2.91951e+07	5.10343e+07	High	High	Peak Found	High	High	High
High	P62195	22	296	21	PSMC5	63	0.781	0.454701	0.941338	9.54878e+07	8.06413e+07	4.25496e+07	5.28745e+07	7.04473e+07	4.53396e+07	1.15395e+07	9.4486e+06	9.79981e+07	5.28745e+07	9.54878e+07	8.06413e+07	3.61773e+07	8.07286e+07	High	High	High	High	High	High
High	P29317	24	208	22	EPHA2	21	1.241	0.305628	0.941338	3.03362e+07	3.69036e+07	1.50843e+07	2.20056e+07	2.23809e+07	2.93273e+07	8.09686e+06	4.31926e+06	3.47414e+07	2.20056e+07	3.03362e+07	5.21618e+07	2.53844e+07	3.69036e+07	High	High	High	High	High	High
High	Q01105	10	300	10	SET	4	0.858	0.712776	0.96541	2.63257e+08	3.08973e+08	1.81165e+08	1.41682e+08	1.94221e+08	1.76512e+08	3.51698e+07	3.61627e+07	4.1725e+08	1.41682e+08	2.63257e+08	3.13946e+08	1.10261e+08	3.08973e+08	High	High	High	High	High	High
High	Q14444	15	245	15	CAPRIN1	0	0.802	0.537982	0.947344	1.79465e+08	1.55568e+08	9.05181e+07	1.79465e+08	1.26766e+08	9.2036e+07	4.96215e+07	1.56568e+07	2.08477e+08	1.79465e+08	1.71825e+08	1.63696e+08	1.55568e+08	1.33771e+08	High	High	High	High	High	High
High	Q7Z434	15	197	15	MAVS	17	1.184	0.353221	0.941338	6.0569e+07	9.85646e+07	3.81995e+07	4.13398e+07	4.46855e+07	55416713	1.97884e+07	1.39432e+07	8.79792e+07	4.13398e+07	6.0569e+07	9.85646e+07	6.20385e+07	1.1913e+08	High	High	High	High	High	High
High	P09382	9	362	9	LGALS1	2	0.811	0.567438	0.9479	2.54311e+08	2.4682e+08	2.12433e+08	2.12636e+08	1.87621e+08	1.38772e+08	4.50476e+07	4.11941e+07	4.89265e+08	2.12636e+08	2.54311e+08	2.4682e+08	1.41228e+08	3.51961e+08	High	High	High	High	High	High
High	P33992	28	223	28	MCM5	10	0.819	0.56107	0.9479	5.93974e+07	3.61122e+07	2.60179e+07	3.36913e+07	4.38212e+07	3.15301e+07	1.15187e+07	3.97752e+06	5.99233e+07	3.36913e+07	5.93974e+07	5.60796e+07	3.61122e+07	3.39838e+07	High	High	High	High	High	High
High	O15438	25	211	24	ABCC3	12	0.934	0.964746	0.998292	3.98619e+07	3.29248e+07	1.73075e+07	2.15964e+07	3.06437e+07	2.08617e+07	7.43421e+06	3.85357e+06	3.98619e+07	2.15964e+07	4.1536e+07	3.71048e+07	2.3307e+07	3.29248e+07	High	High	High	High	High	High
High	Q15019	14	159	14	SEPTIN2	1	0.72	0.299679	0.941338	6.84537e+07	5.09202e+07	3.33981e+07	4.92124e+07	5.05026e+07	3.14091e+07	1.20931e+07	5.95978e+06	7.69209e+07	4.92124e+07	6.84537e+07	5.58645e+07	3.79131e+07	5.09202e+07	High	High	High	High	High	High
High	P56192	20	217	20	MARS1	2	0.861	0.737579	0.968491	4.25578e+07	3.69703e+07	1.9688e+07	2.47406e+07	3.13976e+07	2.163e+07	8.27782e+06	4.32706e+06	4.53444e+07	2.47406e+07	4.25578e+07	3.84712e+07	2.59517e+07	3.69703e+07	High	High	High	High	High	High
High	Q6PKG0	29	152	29	LARP1	2	0.942	0.966345	0.998292	5.72702e+07	5.63742e+07	2.4866e+07	4.83247e+07	4.43159e+07	2.54776e+07	1.79817e+07	6.75204e+06	5.72702e+07	4.83247e+07	6.0068e+07	4.53147e+07	5.63742e+07	5.76892e+07	High	High	High	High	High	High
High	Q15738	16	256	16	NSDHL	4	1.165	0.415617	0.941338	8.1757e+07	8.99518e+07	4.18976e+07	5.08431e+07	6.03172e+07	6.63336e+07	2.00785e+07	1.05281e+07	9.64965e+07	5.08431e+07	8.1757e+07	1.17981e+08	6.29481e+07	8.99518e+07	High	High	High	High	High	High
High	P60660	11	419	9	MYL6	8	0.605	0.10071	0.802641	2.51723e+08	1.44332e+08	1.09295e+08	2.85563e+08	1.30231e+08	5.78339e+07	4.60376e+07	2.05469e+07	2.51723e+08	2.85563e+08	1.76521e+08	1.02864e+08	1.44332e+08	1.75552e+08	High	High	High	High	High	High
High	Q14692	28	167	28	BMS1	2	0.873	0.851105	0.98747	2.59796e+07	2.03896e+07	7.37949e+06	4.19408e+07	1.91668e+07	1.14638e+07	1.53256e+07	1.33416e+06	1.69961e+07	4.19408e+07	2.59796e+07	2.03896e+07	4.80472e+07	1.1399e+07	High	High	High	High	High	Peak Found
High	Q08945	21	155	21	SSRP1	12	0.485	0.020116	0.309364	6.24598e+07	2.12224e+07	6.05701e+06	1.1056e+08	4.60805e+07	6.65755e+06	1.85842e+07	2.48391e+06	1.39502e+07	1.1056e+08	6.24598e+07	1.18412e+07	5.82632e+07	2.12224e+07	High	High	High	High	High	High
High	Q7Z2K6	21	185	21	ERMP1	0	1.086	0.597442	0.951754	6.49512e+07	6.73438e+07	3.4322e+07	4.13626e+07	4.79185e+07	5.35642e+07	1.96413e+07	7.88202e+06	7.90487e+07	4.13626e+07	6.49512e+07	9.52697e+07	6.15774e+07	6.73438e+07	High	High	High	High	High	High
High	Q15717	14	223	14	ELAVL1	10	0.628	0.114298	0.838208	1.14077e+08	4.92797e+07	1.7893e+07	1.93104e+08	8.41618e+07	2.25269e+07	3.66309e+07	5.76777e+06	4.12103e+07	1.93104e+08	1.14077e+08	4.00665e+07	1.14841e+08	4.92797e+07	High	High	High	High	High	High
High	Q9GZL7	16	124	16	WDR12	1	0.539	0.0583133	0.615497	4.13935e+07	1.1428e+07	4.29442e+06	127597882	3.05386e+07	5.8946e+06	1.97002e+07	1.33756e+06	9.89069e+06	127597882	4.13935e+07	1.04842e+07	6.17621e+07	1.1428e+07	High	High	High	Peak Found	High	Peak Found
High	Q99497	11	316	11	PARK7	7	0.811	0.56617	0.9479	1.73125e+08	1.85773e+08	1.1405e+08	1.0932e+08	1.27725e+08	1.22508e+08	2.52408e+07	2.17431e+07	2.62675e+08	1.0932e+08	1.73125e+08	2.17893e+08	7.91322e+07	1.85773e+08	High	High	High	High	High	High
High	Q96CS3	15	190	15	FAF2	2	1.161	0.399514	0.941338	7.12355e+07	6.6692e+07	3.11328e+07	4.89748e+07	5.25549e+07	4.8552e+07	2.06566e+07	7.80573e+06	7.17036e+07	4.89748e+07	7.12355e+07	8.6355e+07	6.47603e+07	6.6692e+07	High	High	High	High	High	High
High	Q9BZE4	25	194	25	GTPBP4	0	1.134	0.440691	0.941338	3.50377e+07	2.2977e+07	4.58218e+06	4.74405e+07	2.58495e+07	6.73869e+06	4.06749e+07	2.68927e+06	1.05535e+07	4.74405e+07	3.50377e+07	1.19855e+07	1.2752e+08	2.2977e+07	High	High	High	High	High	High
High	Q9BS26	17	240	16	ERP44	1	1.325	0.224804	0.941338	1.86565e+08	4.2212e+08	1.36136e+08	1.45582e+08	1.37641e+08	2.37332e+08	8.38476e+07	7.35254e+07	3.13541e+08	1.45582e+08	1.86565e+08	4.2212e+08	2.6287e+08	6.28199e+08	High	High	High	High	High	High
High	Q96KR1	22	211	22	ZFR	1	0.85	0.647968	0.959911	4.70961e+07	5.46403e+07	2.04485e+07	7.28988e+07	3.20179e+07	3.07209e+07	2.16266e+07	2.58417e+06	4.70961e+07	7.28988e+07	4.33986e+07	5.46403e+07	6.78014e+07	2.20791e+07	High	High	High	High	High	Peak Found
High	P20810	18	270	18	CAST	2	1.033	0.73782	0.968491	7.9488e+07	1.08964e+08	50388876	4.87381e+07	5.86432e+07	6.12638e+07	1.73001e+07	1.31218e+07	1.16053e+08	4.87381e+07	7.9488e+07	1.08964e+08	5.42375e+07	1.12112e+08	High	High	High	High	High	High
High	P49756	20	211	20	RBM25	0	0.772	0.515232	0.941338	3.70398e+07	2.5139e+07	1.1634e+07	7.47892e+07	2.73266e+07	1.41341e+07	1.37326e+07	1.56811e+06	2.67948e+07	7.47892e+07	3.70398e+07	2.5139e+07	4.30529e+07	1.33979e+07	High	High	High	High	High	High
High	P51648	15	579	14	ALDH3A2	5	1.157	0.471028	0.941338	2.20051e+08	2.36983e+08	1.04383e+08	1.37799e+08	1.62346e+08	1.67384e+08	6.45949e+07	2.77369e+07	2.40411e+08	1.37799e+08	2.20051e+08	2.9771e+08	2.02511e+08	2.36983e+08	High	High	High	High	High	High
High	P12235	17	691	4	SLC25A4	8	1.253	0.312031	0.941338	6.98209e+06	9.49253e+06	3.03154e+06	6.471e+06	7.35374e+06	4.03256e+06	3.02783e+06	2.15796e+06	6.98209e+06	6.471e+06	9.96763e+06	7.17233e+06	9.49253e+06	1.84375e+07	High	High	High	High	High	High
High	Q96I99	18	321	18	SUCLG2	4	1.281	0.275675	0.941338	1.15993e+08	1.27054e+08	5.76941e+07	7.24264e+07	8.5575e+07	1.07982e+08	2.96164e+07	1.48706e+07	1.32878e+08	7.24264e+07	1.15993e+08	1.92058e+08	9.28502e+07	1.27054e+08	High	High	High	High	High	High
High	Q5QNW6	8	1325	4	H2BC18	5	0.836	0.643169	0.959862	1.0738e+09	1.57759e+08	3.73286e+07	1.77494e+09	7.92209e+08	4.96263e+07	6.05232e+08	1.84643e+07	8.59734e+07	1.77494e+09	1.0738e+09	8.82657e+07	1.89746e+09	1.57759e+08	High	High	High	High	High	High
High	P49821	19	274	19	NDUFV1	5	1.013	0.768416	0.975397	6.30233e+07	7.75378e+07	2.73639e+07	5.50953e+07	6.32716e+07	4.97405e+07	1.73749e+07	9.07514e+06	6.30233e+07	5.50953e+07	8.57616e+07	8.84689e+07	5.44719e+07	7.75378e+07	High	High	High	High	High	High
High	P17980	18	275	18	PSMC3	62	0.823	0.620905	0.956949	9.1252e+07	7.19423e+07	4.77757e+07	5.6727e+07	6.73223e+07	4.64315e+07	1.01933e+07	8.42024e+06	1.10035e+08	5.6727e+07	9.1252e+07	8.25834e+07	3.1957e+07	7.19423e+07	High	High	High	High	High	High
High	Q9Y4W6	24	273	24	AFG3L2	2	1.229	0.333948	0.941338	5.22369e+07	6.5177e+07	2.26806e+07	3.68328e+07	4.23891e+07	4.05603e+07	1.70072e+07	7.62842e+06	5.22369e+07	3.68328e+07	5.74562e+07	7.21408e+07	5.33193e+07	6.5177e+07	High	High	High	High	High	High
High	Q14257	13	209	13	RCN2	0	0.554	0.0508064	0.573111	6.12593e+07	2.86164e+07	2.38874e+07	1.23927e+08	4.51948e+07	1.60892e+07	23252439	2.17864e+06	5.50162e+07	1.23927e+08	6.12593e+07	2.86164e+07	7.28986e+07	1.86142e+07	High	High	High	High	High	High
High	Q6PI48	19	240	19	DARS2	1	1.089	0.56916	0.9479	7.01006e+07	7.09031e+07	3.04368e+07	5.87013e+07	5.86788e+07	5.32283e+07	2.00985e+07	8.29861e+06	7.01006e+07	5.87013e+07	7.95362e+07	9.46723e+07	6.30107e+07	7.09031e+07	High	High	High	High	High	High
High	Q09028	16	265	10	RBBP4	27	0.741	0.351132	0.941338	5.52292e+07	3.98072e+07	2.39798e+07	6.48747e+07	3.2041e+07	2.50959e+07	1.26973e+07	3.78505e+06	5.52292e+07	6.48747e+07	4.343e+07	4.46358e+07	3.98072e+07	3.23394e+07	High	High	High	High	High	High
High	P46777	14	473	14	RPL5	15	0.935	0.954836	0.998292	3.00275e+08	2.88148e+08	1.30376e+08	2.3854e+08	2.60034e+08	1.62008e+08	1.00505e+08	2.8471e+07	3.00275e+08	2.3854e+08	3.52463e+08	2.88148e+08	3.15093e+08	2.43256e+08	High	High	High	High	High	High
High	O00148	16	303	6	DDX39A	3	0.692	0.189775	0.941338	1.37291e+07	9.22003e+06	4.78188e+06	1.58489e+07	1.01288e+07	5.4228e+06	2.94091e+06	1.03451e+06	1.10134e+07	1.58489e+07	1.37291e+07	9.64502e+06	9.22003e+06	8.83878e+06	High	High	High	High	High	High
High	Q15637	13	207	13	SF1	1	0.7	0.29623	0.941338	4.54323e+07	3.80219e+07	4.43739e+07	4.50138e+07	3.35183e+07	2.69076e+07	1.14354e+07	4.45014e+06	1.022e+08	4.50138e+07	4.54323e+07	4.78581e+07	3.5851e+07	3.80219e+07	High	High	High	High	High	High
High	P50213	15	420	15	IDH3A	4	1.342	0.208084	0.941338	1.708e+08	1.89985e+08	8.63796e+07	1.315e+08	1.2601e+08	1.54321e+08	4.75914e+07	2.22362e+07	1.98945e+08	1.315e+08	1.708e+08	2.74476e+08	1.49204e+08	1.89985e+08	High	High	High	High	High	High
High	Q16719	16	230	16	KYNU	4	0.967	0.925671	0.997433	8.435e+07	8.88757e+07	4.3855e+07	4.49362e+07	6.22303e+07	4.99693e+07	1.40202e+07	1.24554e+07	1.01005e+08	4.49362e+07	8.435e+07	8.88757e+07	4.39545e+07	1.06418e+08	High	High	High	High	High	High
High	Q9BYT8	20	339	20	NLN	1	1.161	0.429449	0.941338	1.11174e+08	1.10786e+08	4.82704e+07	7.06736e+07	8.66633e+07	8.19804e+07	2.212e+07	1.29665e+07	1.11174e+08	7.06736e+07	1.17468e+08	1.45811e+08	6.93483e+07	1.10786e+08	High	High	High	High	High	High
High	Q14247	23	326	23	CTTN	4	0.788	0.496206	0.941338	1.36113e+08	1.13048e+08	7.17898e+07	1.36113e+08	8.73888e+07	6.52579e+07	3.01753e+07	1.32313e+07	1.65343e+08	1.36113e+08	1.18451e+08	1.16068e+08	9.46023e+07	1.13048e+08	High	High	High	High	High	High
High	Q14137	23	88	23	BOP1	1	0.726	0.386912	0.941338	4.40142e+07	2.43662e+06	5.47286e+06	1.00219e+08	3.2472e+07	1.24381e+06	2.00798e+07	285185	1.26048e+07	1.00219e+08	4.40142e+07	2.21224e+06	6.2952e+07	2.43662e+06	Peak Found	High	High	Peak Found	High	Peak Found
High	Q9H2P0	28	129	28	ADNP	0	0.947	0.96562	0.998292	5.01867e+07	5.36603e+07	2.91568e+07	5.01867e+07	3.64281e+07	3.24105e+07	1.42857e+07	6.28048e+06	6.71524e+07	5.01867e+07	4.93765e+07	5.76456e+07	4.47871e+07	5.36603e+07	High	High	High	High	High	High
High	Q14160	29	146	29	SCRIB	8	1.017	0.714213	0.96541	2.67059e+07	2.50272e+07	1.54532e+07	2.10316e+07	1.97026e+07	1.83025e+07	7.30484e+06	2.92922e+06	3.55911e+07	2.10316e+07	2.67059e+07	3.25529e+07	2.29014e+07	2.50272e+07	High	High	High	High	High	High
High	O15226	24	117	24	NKRF	2	0.714	0.289632	0.941338	8.89535e+07	7.31358e+07	3.86225e+07	1.15704e+08	6.20101e+07	3.88909e+07	2.76013e+07	8.55992e+06	8.89535e+07	1.15704e+08	8.40516e+07	6.91717e+07	8.65325e+07	7.31358e+07	High	High	High	High	High	Peak Found
High	P48163	19	191	19	ME1	7	0.689	0.252706	0.941338	4.47188e+07	3.32662e+07	2.33444e+07	2.42207e+07	3.29919e+07	1.87035e+07	5.08829e+06	4.38865e+06	5.37657e+07	2.42207e+07	4.47188e+07	3.32662e+07	1.59523e+07	3.74965e+07	High	High	High	High	High	High
High	P30837	17	477	14	ALDH1B1	1	1.047	0.697335	0.96541	1.1497e+08	1.1257e+08	5.48148e+07	9.27341e+07	8.48203e+07	8.39366e+07	2.89046e+07	1.31753e+07	1.26247e+08	9.27341e+07	1.1497e+08	1.4929e+08	9.06186e+07	1.1257e+08	High	High	High	High	High	High
High	P46087	22	307	22	NOP2	3	1.265	0.262282	0.941338	9.60783e+07	8.78212e+07	2.68288e+07	9.60783e+07	7.19855e+07	4.46736e+07	6.51871e+07	1.02787e+07	6.17907e+07	9.60783e+07	9.75727e+07	7.94567e+07	2.04368e+08	8.78212e+07	High	High	High	High	High	High
High	Q9NP81	20	261	20	SARS2	1	1.073	0.624279	0.956949	1.03429e+08	9.03001e+07	4.38809e+07	1.03429e+08	7.89486e+07	6.44929e+07	2.46283e+07	1.05689e+07	1.01064e+08	1.03429e+08	1.07011e+08	1.14707e+08	7.72119e+07	9.03001e+07	High	High	High	High	High	High
High	P15170	17	254	17	GSPT1	4	0.902	0.878726	0.989439	7.23315e+07	7.11702e+07	4.65439e+07	4.44523e+07	5.33635e+07	4.12875e+07	1.11134e+07	8.32987e+06	1.07198e+08	4.44523e+07	7.23315e+07	7.34343e+07	3.48417e+07	7.11702e+07	High	High	High	High	High	High
High	Q12769	24	166	24	NUP160	34	1.032	0.756336	0.972982	3.62773e+07	3.88908e+07	1.54323e+07	4.06095e+07	2.6764e+07	2.18659e+07	1.79028e+07	4.37964e+06	3.5543e+07	4.06095e+07	3.62773e+07	3.88908e+07	5.61269e+07	3.74195e+07	High	High	High	High	High	High
High	Q8NFQ8	19	150	18	TOR1AIP2	0	1.045	0.653741	0.96169	3.2346e+07	3.24774e+07	1.65399e+07	2.49164e+07	2.38637e+07	2.87339e+07	8.14264e+06	3.80121e+06	3.80939e+07	2.49164e+07	3.2346e+07	5.11064e+07	2.55279e+07	3.24774e+07	High	High	High	High	High	High
High	Q08379	23	146	23	GOLGA2	4	1.042	0.63005	0.957897	3.22415e+07	2.84605e+07	1.7503e+07	2.15457e+07	2.37865e+07	2.69963e+07	9.07805e+06	3.2383e+06	4.0312e+07	2.15457e+07	3.22415e+07	4.80159e+07	2.84605e+07	2.76679e+07	High	High	High	High	High	High
High	P49454	31	48	31	CENPF	9	0.778	0.517169	0.941338	2.18515e+07	1.9709e+07	7.19488e+06	3.06267e+07	1.61212e+07	1.10812e+07	6.93669e+06	1.80672e+06	1.65709e+07	3.06267e+07	2.18515e+07	1.9709e+07	2.17472e+07	1.54366e+07	High	High	High	High	High	Peak Found
High	Q8NI36	21	123	21	WDR36	2	1.006	0.860127	0.988655	2.40224e+07	1.18716e+07	4.9134e+06	3.91318e+07	1.77228e+07	6.67465e+06	1.54252e+07	566881	1.13163e+07	3.91318e+07	2.40224e+07	1.18716e+07	4.83596e+07	4.84341e+06	High	High	High	High	High	High
High	P47755	13	193	11	CAPZA2	7	0.612	0.137762	0.877212	3.91967e+07	2.22043e+07	1.5842e+07	4.68602e+07	2.89178e+07	1.24841e+07	7.0419e+06	3.57718e+06	3.64864e+07	4.68602e+07	3.91967e+07	2.22043e+07	2.2077e+07	3.05633e+07	High	High	High	High	High	High
High	O43290	24	246	24	SART1	1	0.944	0.946445	0.997433	5.08934e+07	4.75897e+07	2.32299e+07	4.01647e+07	3.75472e+07	2.73239e+07	1.51797e+07	3.97309e+06	5.3502e+07	4.01647e+07	5.08934e+07	4.85985e+07	4.75897e+07	3.3946e+07	High	High	High	High	High	High
High	P51114	23	237	21	FXR1	2	0.758	0.434463	0.941338	4.16068e+07	2.84815e+07	1.74222e+07	5.21941e+07	3.06959e+07	1.42927e+07	1.17621e+07	3.33352e+06	4.01259e+07	5.21941e+07	4.16068e+07	2.5421e+07	3.68752e+07	2.84815e+07	High	High	High	High	High	High
High	P17480	19	149	19	UBTF	6	0.678	0.210852	0.941338	6.7397e+07	2.72081e+07	1.01219e+07	1.45744e+08	4.97229e+07	1.32938e+07	2.896e+07	3.18448e+06	2.33122e+07	1.45744e+08	6.7397e+07	2.36444e+07	9.07924e+07	2.72081e+07	Peak Found	High	High	Peak Found	High	High
High	Q9HC35	25	220	25	EML4	5	0.774	0.435226	0.941338	5.76115e+07	4.59522e+07	2.88516e+07	2.61885e+07	4.25036e+07	2.6325e+07	7.33191e+06	5.37832e+06	6.64495e+07	2.61885e+07	5.76115e+07	4.68219e+07	2.29862e+07	4.59522e+07	High	High	High	High	High	High
High	O00429	21	194	21	DNM1L	3	0.814	0.604314	0.951754	3.71992e+07	3.19426e+07	1.66933e+07	2.04238e+07	2.74441e+07	1.79593e+07	4.53208e+06	4.03487e+06	3.84472e+07	2.04238e+07	3.71992e+07	3.19426e+07	1.42085e+07	3.44738e+07	High	High	High	High	High	High
High	P54920	15	267	15	NAPA	8	1.006	0.843694	0.98666	6.12841e+07	5.93117e+07	3.02902e+07	4.19799e+07	4.52131e+07	4.93303e+07	1.40732e+07	6.94194e+06	6.97628e+07	4.19799e+07	6.12841e+07	8.77393e+07	4.41207e+07	5.93117e+07	High	High	High	High	High	High
High	P62701	16	463	10	RPS4X	17	0.985	0.894982	0.993667	2.65812e+08	2.55619e+08	1.15412e+08	1.53612e+08	2.3995e+08	1.18241e+08	8.15346e+07	3.13529e+07	2.65812e+08	1.53612e+08	3.2524e+08	2.10304e+08	2.55619e+08	2.67878e+08	High	High	High	High	High	High
High	P12429	20	374	20	ANXA3	1	1.084	0.628891	0.956949	1.69232e+08	2.44939e+08	1.046e+08	1.55824e+08	1.24853e+08	1.38533e+08	6.62296e+07	2.8668e+07	2.40909e+08	1.55824e+08	1.69232e+08	2.46396e+08	2.07636e+08	2.44939e+08	High	High	High	High	High	High
High	P20290	6	158	6	BTF3	1	0.84	0.656896	0.963937	1.16041e+08	1.41935e+08	6.83496e+07	6.43522e+07	8.56105e+07	8.56951e+07	2.62236e+07	1.66123e+07	1.57419e+08	6.43522e+07	1.16041e+08	1.52418e+08	8.22133e+07	1.41935e+08	High	High	High	High	High	High
High	Q6NUM9	20	176	20	RETSAT	2	1.151	0.4216	0.941338	2.55184e+07	2.79193e+07	1.10798e+07	1.28285e+07	2.22765e+07	1.93874e+07	8.57871e+06	3.26772e+06	2.55184e+07	1.28285e+07	3.01946e+07	3.44825e+07	2.68951e+07	2.79193e+07	High	High	High	High	High	High
High	Q93008	30	127	10	USP9X	0	1.011	0.867386	0.988655	5.37809e+06	6.46145e+06	2.3351e+06	2.98185e+06	5.07371e+06	1.68378e+06	2.06101e+06	966341	5.37809e+06	2.98185e+06	6.87716e+06	2.99478e+06	6.46145e+06	8.2564e+06	High	High	High	High	High	Peak Found
High	Q13501	15	112	15	SQSTM1	19	0.689	0.2322	0.941338	6.73197e+07	4.83602e+07	2.92294e+07	7.73323e+07	4.88521e+07	3.10121e+07	1.40385e+07	5.66015e+06	6.73197e+07	7.73323e+07	6.62166e+07	5.51583e+07	4.40121e+07	4.83602e+07	High	High	High	High	High	High
High	P23921	24	164	24	RRM1	5	0.717	0.29313	0.941338	7.00933e+07	5.29102e+07	3.31346e+07	5.21762e+07	5.17122e+07	3.62832e+07	9.61464e+06	6.1927e+06	7.6314e+07	5.21762e+07	7.00933e+07	6.45335e+07	3.01428e+07	5.29102e+07	High	High	High	High	High	High
High	Q9H2U2	16	224	15	PPA2	2	1.152	0.41407	0.941338	7.41483e+07	8.43793e+07	4.42696e+07	5.17116e+07	5.47038e+07	7.02233e+07	1.89583e+07	9.87589e+06	1.01959e+08	5.17116e+07	7.41483e+07	1.249e+08	5.9436e+07	8.43793e+07	High	High	High	High	High	High
High	Q03701	24	137	24	CEBPZ	1	1.103	0.590787	0.950244	2.39525e+07	1.15042e+07	4.29033e+06	3.67252e+07	1.76713e+07	5.18199e+06	2.13687e+07	1.34647e+06	9.88129e+06	3.67252e+07	2.39525e+07	9.21672e+06	6.69928e+07	1.15042e+07	Peak Found	High	High	High	High	High
High	Q92922	26	250	16	SMARCC1	4	0.877	0.759265	0.972982	1.79473e+07	1.63011e+07	7.79248e+06	1.94476e+07	1.13361e+07	9.74304e+06	5199555	1.5852e+06	1.79473e+07	1.94476e+07	1.53655e+07	1.7329e+07	1.63011e+07	1.35439e+07	High	High	High	High	High	Peak Found
High	Q8TEX9	21	155	21	IPO4	0	0.982	0.893077	0.993051	6.58514e+07	6.5488e+07	2.94091e+07	3.84221e+07	4.85827e+07	3.36352e+07	2.08887e+07	1.00906e+07	6.77335e+07	3.84221e+07	6.58514e+07	5.98239e+07	6.5488e+07	8.62137e+07	High	High	High	High	High	High
High	P62333	17	272	17	PSMC6	62	0.77	0.453442	0.941338	8.34109e+07	6.23661e+07	3.79784e+07	4.66807e+07	6.15375e+07	3.50646e+07	9.87147e+06	7.70893e+06	8.747e+07	4.66807e+07	8.34109e+07	6.23661e+07	3.0948e+07	6.58649e+07	High	High	High	High	High	High
High	P43246	23	139	23	MSH2	12	0.731	0.415887	0.941338	3.00788e+07	1.83102e+07	1.30599e+07	2.14728e+07	2.54807e+07	1.21878e+07	4.11293e+06	2.14306e+06	3.00788e+07	2.14728e+07	3.45378e+07	2.16773e+07	1.28944e+07	1.83102e+07	High	High	High	High	High	High
High	P67775	14	181	2	PPP2CA	52	0.932	0.925081	0.997433	3.33987e+06	3.20253e+06	1.92502e+06	2.1899e+06	2464032	1.80058e+06	651084	397121	4.43362e+06	2.1899e+06	3.33987e+06	3.20253e+06	2.04121e+06	3.39299e+06	High	High	High	High	Peak Found	Peak Found
High	O14950	9	356	9	MYL12B	9	0.785	0.490134	0.941338	2.32301e+08	1.99542e+08	9.67695e+07	2.59337e+08	1.71383e+08	8.68107e+07	6.75824e+07	2.33547e+07	2.22875e+08	2.59337e+08	2.32301e+08	1.54402e+08	2.11877e+08	1.99542e+08	High	High	High	High	High	High
High	Q9H845	21	214	21	ACAD9	2	1.211	0.376556	0.941338	6.99608e+08	6.48944e+08	2.26467e+08	8.19914e+08	5.16145e+08	3.56578e+08	3.13252e+08	7.59535e+07	5.21587e+08	8.19914e+08	6.99608e+08	6.34212e+08	9.82074e+08	6.48944e+08	High	High	High	High	High	High
High	Q12907	14	251	14	LMAN2	2	1.21	0.377702	0.941338	1.50046e+08	1.66963e+08	6.51483e+07	1.01718e+08	1.14565e+08	1.29249e+08	3.71146e+07	1.95416e+07	1.50046e+08	1.01718e+08	1.55288e+08	2.29884e+08	1.16358e+08	1.66963e+08	High	High	High	High	High	High
High	Q9BQ52	24	148	24	ELAC2	4	0.935	0.951445	0.998292	3.08188e+07	2.13154e+07	1.33812e+07	2.06063e+07	2.66585e+07	1.78313e+07	6.79895e+06	1.90949e+06	3.08188e+07	2.06063e+07	3.61343e+07	3.17149e+07	2.13154e+07	1.63146e+07	High	High	High	High	High	High
High	O75116	30	133	25	ROCK2	26	0.891	0.840877	0.98666	7.23548e+07	8.24329e+07	2.95746e+07	1.05476e+08	5.33806e+07	4.63469e+07	2.82461e+07	8.54487e+06	6.81147e+07	1.05476e+08	7.23548e+07	8.24329e+07	8.85543e+07	7.30071e+07	High	High	High	High	High	High
High	Q9NZB2	21	130	20	FAM120A	1	0.995	0.771103	0.975397	3.09804e+07	2.81531e+07	1.12579e+07	3.09804e+07	2.70958e+07	1.25174e+07	1.18967e+07	3.29508e+06	2.59287e+07	3.09804e+07	3.67269e+07	2.22635e+07	3.72973e+07	2.81531e+07	High	High	High	High	High	High
High	O75153	27	179	27	CLUH	1	0.839	0.719983	0.96541	3.60709e+07	2.85413e+07	1.61774e+07	2.12552e+07	2.66117e+07	1.73776e+07	6.50172e+06	3.34052e+06	3.7259e+07	2.12552e+07	3.60709e+07	3.0908e+07	2.03835e+07	2.85413e+07	High	High	High	High	High	High
High	Q14533	15	425	1	KRT81	2	0.642	0.106926	0.819423	1.81542e+07	1.05536e+07	9.97451e+06	1.81542e+07	1.19773e+07	6842660	2.72566e+06	1.23521e+06	2.29728e+07	1.81542e+07	1.62347e+07	1.21704e+07	8.54519e+06	1.05536e+07	High	High	High	High	High	High
High	Q15021	24	119	24	NCAPD2	1	0.874	0.858872	0.988655	3.7419e+07	2.66246e+07	1.63014e+07	1.78366e+07	2.76063e+07	1.49694e+07	5.73272e+06	4.48249e+06	3.75446e+07	1.78366e+07	3.7419e+07	2.66246e+07	1.79726e+07	3.82982e+07	High	High	High	High	High	High
High	Q86UE4	20	271	20	MTDH	3	0.991	0.835143	0.984329	6.89714e+07	7.23237e+07	2.99465e+07	4.96917e+07	6.27788e+07	3.76376e+07	2.30691e+07	8.50392e+06	6.89714e+07	4.96917e+07	8.50936e+07	6.69425e+07	7.23237e+07	7.26572e+07	High	High	High	High	High	High
High	Q12788	20	109	20	TBL3	2	0.743	0.41393	0.941338	2.969e+07	1.27942e+07	6.11436e+06	6.63959e+07	2.19041e+07	7.19338e+06	1.59706e+07	1.29594e+06	1.40823e+07	6.63959e+07	2.969e+07	1.27942e+07	5.00693e+07	1.10725e+07	High	High	High	High	High	Peak Found
High	Q96KP4	19	204	19	CNDP2	1	0.881	0.773452	0.976561	5.91577e+07	5.86744e+07	2.69558e+07	3.62462e+07	4.36443e+07	3.2989e+07	7.96862e+06	7.067e+06	6.20833e+07	3.62462e+07	5.91577e+07	5.86744e+07	2.49824e+07	6.03802e+07	High	High	High	High	High	High
High	Q02809	20	174	20	PLOD1	2	0.956	0.984665	0.99926	4.23042e+07	5.30725e+07	1.8368e+07	3.7582e+07	3.57428e+07	3.34603e+07	1.50818e+07	6.21169e+06	4.23042e+07	3.7582e+07	4.84476e+07	5.95128e+07	4.72828e+07	5.30725e+07	High	High	High	High	High	High
High	P07858	12	249	12	CTSB	6	1.105	0.581255	0.949454	1.13576e+08	1.31202e+08	7.68064e+07	8.90297e+07	8.37917e+07	1.02287e+08	2.32747e+07	1.53561e+07	1.76897e+08	8.90297e+07	1.13576e+08	1.81928e+08	7.29684e+07	1.31202e+08	High	High	High	High	High	High
High	Q9HCU5	14	162	14	PREB	3	1.283	0.212934	0.941338	2.65157e+07	3.74307e+07	1.46594e+07	2.05699e+07	1.95623e+07	2.10449e+07	8.94611e+06	4.53915e+06	3.37628e+07	2.05699e+07	2.65157e+07	3.74307e+07	2.80469e+07	3.87824e+07	High	High	High	High	High	High
High	O43172	18	145	18	PRPF4	2	0.782	0.536696	0.947344	3.66305e+07	2.60836e+07	1.59045e+07	3.87561e+07	2.16849e+07	1.89202e+07	8.31989e+06	1.91996e+06	3.66305e+07	3.87561e+07	2.93928e+07	3.36515e+07	2.60836e+07	1.6404e+07	High	High	High	High	High	High
High	Q9NZN4	19	169	17	EHD2	2	0.674	0.230315	0.941338	4.02658e+07	2.92145e+07	1.74829e+07	2.41307e+07	3.28286e+07	1.64255e+07	6.40617e+06	3.67939e+06	4.02658e+07	2.41307e+07	4.44975e+07	2.92145e+07	2.00839e+07	3.14366e+07	High	High	High	High	High	High
High	P10253	13	192	13	GAA	3	0.909	0.97485	0.998292	2.87981e+07	3.2664e+07	1.87253e+07	1.97645e+07	2.12462e+07	3.34674e+07	6.86517e+06	3.82305e+06	4.31271e+07	1.97645e+07	2.87981e+07	5.95254e+07	2.15229e+07	3.2664e+07	High	High	High	High	High	High
High	P62820	13	434	5	RAB1A	6	1.169	0.47378	0.941338	4.29315e+07	4.54078e+07	3.05104e+07	2.18285e+07	3.16732e+07	4.74701e+07	1.16943e+07	5.31461e+06	7.027e+07	2.18285e+07	4.29315e+07	8.44307e+07	3.66626e+07	4.54078e+07	High	High	High	High	High	High
High	A6NHR9	28	135	28	SMCHD1	0	0.954	0.905372	0.994488	2.06125e+07	2.10122e+07	6.68639e+06	3.70044e+07	1.52071e+07	1.18139e+07	9.56307e+06	1.51382e+06	1.53998e+07	3.70044e+07	2.06125e+07	2.10122e+07	2.99811e+07	1.2934e+07	High	High	High	High	High	Peak Found
High	Q969V3	20	190	20	NCLN	0	1.311	0.234356	0.941338	3.09686e+07	4.51218e+07	1.34462e+07	2.98752e+07	3.42442e+07	2.53692e+07	1.44116e+07	5.05409e+06	3.09686e+07	2.98752e+07	4.64164e+07	4.51218e+07	4.51817e+07	4.3182e+07	High	High	High	High	High	High
High	P36957	13	269	13	DLST	8	1.25	0.317353	0.941338	1.45953e+08	1.86619e+08	6.33709e+07	1.05805e+08	1.21997e+08	1.24648e+08	4.36684e+07	2.18421e+07	1.45953e+08	1.05805e+08	1.65361e+08	2.21699e+08	1.36905e+08	1.86619e+08	High	High	High	High	High	High
High	Q8WVM8	18	131	18	SCFD1	2	1.022	0.702904	0.96541	2.13058e+07	2.26946e+07	9.25074e+06	1.90732e+07	2.43365e+07	1.62301e+07	6.57985e+06	2.65622e+06	2.13058e+07	1.90732e+07	3.29869e+07	2.8867e+07	2.06285e+07	2.26946e+07	High	High	High	High	High	High
High	Q15366	12	265	6	PCBP2	6	0.674	0.197866	0.941338	7.6018e+07	4.98422e+07	2.91452e+07	7.6018e+07	5.63737e+07	2.70234e+07	1.61928e+07	5.83361e+06	6.71259e+07	7.6018e+07	7.64117e+07	4.80641e+07	5.07659e+07	4.98422e+07	High	High	High	High	High	High
High	Q969Z0	17	178	17	TBRG4	0	1.274	0.272087	0.941338	5.61781e+07	7.31823e+07	2.43919e+07	4.65779e+07	5.13086e+07	4.05394e+07	2.33429e+07	8.66729e+06	5.61781e+07	4.65779e+07	6.95462e+07	7.21036e+07	7.31823e+07	7.40531e+07	High	High	High	High	High	High
High	P09936	8	380	8	UCHL1	4	0.964	0.955172	0.998292	3.44575e+08	4.15497e+08	2.40159e+08	2.22478e+08	2.54215e+08	2.59087e+08	6.98357e+07	4.86304e+07	5.53122e+08	2.22478e+08	3.44575e+08	4.60814e+08	2.18941e+08	4.15497e+08	High	High	High	High	High	High
High	P23396	16	513	16	RPS3	17	0.944	0.984527	0.99926	3.62519e+08	3.4813e+08	1.57401e+08	3.00504e+08	2.69168e+08	1.99458e+08	1.11043e+08	3.34203e+07	3.62519e+08	3.00504e+08	3.64844e+08	3.54758e+08	3.4813e+08	2.85542e+08	High	High	High	High	High	High
High	Q14315	15	526	1	FLNC	4	0.291	8.74894e-05	0.00237286	3.38444e+06	945908	469940	3.38444e+06	3.04824e+06	531825	183934	140693	1.08234e+06	3.38444e+06	4.13174e+06	945908	576652	1.20208e+06	Peak Found	High	Peak Found	Peak Found	High	Peak Found
High	P00387	12	193	12	CYB5R3	4	1.209	0.379874	0.941338	1.05087e+08	1.3725e+08	5.07388e+07	6.63824e+07	7.75295e+07	8.59702e+07	3.293e+07	1.60639e+07	1.16859e+08	6.63824e+07	1.05087e+08	1.52907e+08	1.03239e+08	1.3725e+08	High	High	High	High	High	High
High	P13647	23	644	10	KRT5	3	2.399	0.00076442	0.0178594	1.17674e+07	4.04443e+07	1.00849e+07	1.05092e+07	8.68157e+06	3.33409e+07	8.28251e+06	4.73367e+06	2.32271e+07	1.05092e+07	1.17674e+07	5.93004e+07	2.59665e+07	4.04443e+07	High	Peak Found	Peak Found	High	High	High
High	Q9NWH9	22	143	22	SLTM	0	0.933	0.964143	0.998292	2.88531e+07	1.47001e+07	7.29767e+06	4.56688e+07	2.12867e+07	8.26496e+06	2.52491e+07	1.49084e+06	1.68076e+07	4.56688e+07	2.88531e+07	1.47001e+07	7.91582e+07	1.27377e+07	High	High	High	High	High	High
High	P56537	9	193	9	EIF6	1	0.752	0.373457	0.941338	9.94617e+07	7.40224e+07	4.3185e+07	1.73866e+08	7.0054e+07	4.16182e+07	2.90249e+07	8.62793e+06	9.94617e+07	1.73866e+08	9.49547e+07	7.40224e+07	9.09958e+07	7.37168e+07	High	High	High	High	High	High
High	P60981	14	569	13	DSTN	1	0.686	0.237808	0.941338	3.43641e+08	2.78242e+08	2.00607e+08	2.79416e+08	2.53525e+08	1.56438e+08	5.78931e+07	4.16693e+07	4.62028e+08	2.79416e+08	3.43641e+08	2.78242e+08	1.815e+08	3.56021e+08	High	High	High	High	High	High
High	Q9H8H0	23	110	23	NOL11	2	0.9	0.756668	0.972982	2.14101e+07	4.97208e+06	2.47552e+06	6.41453e+07	1.57956e+07	2.79549e+06	1.84792e+07	448215	5.7015e+06	6.41453e+07	2.14101e+07	4.97208e+06	5.79341e+07	3.82954e+06	High	High	High	High	High	Peak Found
High	Q15397	18	101	18	PUM3	0	1.201	0.346443	0.941338	2.55393e+07	2.93073e+07	5.83051e+06	3.67568e+07	1.88419e+07	7.44389e+06	1.64882e+07	3.43017e+06	1.34285e+07	3.67568e+07	2.55393e+07	1.32398e+07	5.16922e+07	2.93073e+07	High	High	High	Peak Found	High	High
High	Q99666	26	139	2	RGPD5; RGPD6	0	2.152	0.0210993	0.319559	395598	851254	146741	395598	355839		271524		337968	395598	482322		851254		Peak Found	High	High	Not Found	High	Not Found
High	Q10713	20	209	20	PMPCA	2	1.179	0.430821	0.941338	1.10126e+08	1.28409e+08	5.00889e+07	6.922e+07	8.12468e+07	7.21964e+07	3.09344e+07	1.51873e+07	1.15362e+08	6.922e+07	1.10126e+08	1.28409e+08	9.69822e+07	1.2976e+08	High	High	High	High	High	High
High	P32969	8	248	8	RPL9; RPL9P7; RPL9P8; RPL9P9	14	0.868	0.744166	0.970272	1.30713e+08	1.00812e+08	5.67541e+07	7.85795e+07	1.01977e+08	5.66805e+07	3.15924e+07	1.40016e+07	1.30713e+08	7.85795e+07	1.38224e+08	1.00812e+08	9.90453e+07	1.19629e+08	High	High	High	High	High	High
High	P05455	16	292	16	SSB	2	0.962	0.961099	0.998292	1.23004e+08	1.17062e+08	6.45045e+07	7.10119e+07	9.07479e+07	6.58166e+07	2.37485e+07	1.72864e+07	1.48563e+08	7.10119e+07	1.23004e+08	1.17062e+08	7.44537e+07	1.47694e+08	High	High	High	High	High	High
High	P62714	14	177	2	PPP2CB	44	0.783	0.519037	0.941338	1.03182e+06	1.3889e+06	1.02649e+06	791539	761241	780893	221906	183313	2.36417e+06	791539	1.03182e+06	1.3889e+06	695696	1.56622e+06	High	Peak Found	Peak Found	Peak Found	High	Peak Found
High	P04259	20	973	1	KRT6B	2	100	1e-17	3.64795e-16		2.11181e+06					673603						2.11181e+06		Not Found	Not Found	Not Found	High	High	Not Found
High	Q9ULV4	18	195	18	CORO1C	0	0.559	0.0428844	0.528682	7.50743e+07	6.19295e+07	2.7717e+07	1.36461e+08	5.5387e+07	3.48191e+07	2.11724e+07	5.32752e+06	6.38364e+07	1.36461e+08	7.50743e+07	6.19295e+07	6.63775e+07	4.55182e+07	High	High	High	High	High	High
High	P23368	17	215	16	ME2	2	1.2	0.363271	0.941338	5.79261e+07	7.44452e+07	2.51508e+07	4.51209e+07	4.90811e+07	5.1416e+07	1.78835e+07	8.71318e+06	5.79261e+07	4.51209e+07	6.6527e+07	9.14489e+07	5.60663e+07	7.44452e+07	High	High	High	High	High	High
High	Q14847	14	338	14	LASP1	0	0.808	0.557414	0.947344	2.68914e+08	2.66819e+08	1.87508e+08	1.81589e+08	1.98395e+08	1.53255e+08	4.97002e+07	3.12289e+07	4.31858e+08	1.81589e+08	2.68914e+08	2.7258e+08	1.55815e+08	2.66819e+08	High	High	High	High	High	High
High	Q15436	17	141	15	SEC23A	6	0.825	0.54864	0.947344	2.21165e+07	1.31844e+07	1.04647e+07	1.17355e+07	1.63167e+07	9.67061e+06	3.14742e+06	1.54312e+06	2.41019e+07	1.17355e+07	2.21165e+07	1.72002e+07	9.86747e+06	1.31844e+07	High	High	High	High	High	High
High	O94973	22	171	15	AP2A2	17	0.881	0.710707	0.96541	1.63335e+07	1.22682e+07	8.27477e+06	8.17593e+06	1.20502e+07	9.25587e+06	2.64124e+06	1.43589e+06	1.9058e+07	8.17593e+06	1.63335e+07	1.64626e+07	8.28053e+06	1.22682e+07	High	High	High	High	High	High
High	O43719	24	201	24	HTATSF1	0	0.831	0.658642	0.963937	3.99101e+07	2.90367e+07	2.80307e+07	2.21644e+07	2.94442e+07	2.92701e+07	8.22513e+06	3.3985e+06	6.45589e+07	2.21644e+07	3.99101e+07	5.206e+07	2.57866e+07	2.90367e+07	High	High	High	High	High	High
High	Q9HD45	14	238	14	TM9SF3	0	1.302	0.207295	0.941338	6.07476e+07	8.90998e+07	2.63759e+07	5.75602e+07	5.66626e+07	5.09208e+07	1.99648e+07	1.04284e+07	6.07476e+07	5.75602e+07	7.68033e+07	9.0568e+07	6.25916e+07	8.90998e+07	High	High	High	High	High	High
High	Q99536	12	180	12	VAT1	1	0.692	0.261094	0.941338	4.55249e+07	3.29866e+07	2.37441e+07	3.47293e+07	3.35865e+07	2.00245e+07	6.91693e+06	3.8608e+06	5.46862e+07	3.47293e+07	4.55249e+07	3.56157e+07	2.16852e+07	3.29866e+07	High	High	High	High	High	High
High	O75367	15	242	13	MACROH2A1	2	1.287	0.270989	0.941338	6.60761e+07	8.02268e+06	1.74289e+06	1.77775e+08	4.87484e+07	2.27931e+06	7.27566e+07	938987	4.01413e+06	1.77775e+08	6.60761e+07	4.05399e+06	2.28099e+08	8.02268e+06	Peak Found	High	High	Peak Found	High	Peak Found
High	P51991	13	837	11	HNRNPA3	2	0.62	0.121352	0.843908	3.61889e+08	1.38679e+08	6.01527e+07	8.92217e+08	2.66988e+08	6.74864e+07	1.77262e+08	1.62311e+07	1.38541e+08	8.92217e+08	3.61889e+08	1.20032e+08	5.55732e+08	1.38679e+08	High	High	High	High	High	High
High	P08754	13	163	8	GNAI3	15	1.199	0.327125	0.941338	1.91469e+07	2.04799e+07	9.85994e+06	8.57646e+06	1.41258e+07	1.46642e+07	5.22687e+06	2.39699e+06	2.27089e+07	8.57646e+06	1.91469e+07	2.60819e+07	1.63867e+07	2.04799e+07	High	High	High	High	High	High
High	Q99873	17	336	17	PRMT1	12	0.796	0.520473	0.941338	1.50719e+08	1.44597e+08	9.61047e+07	1.07108e+08	1.11195e+08	9.93488e+07	3.26454e+07	1.69238e+07	2.21344e+08	1.07108e+08	1.50719e+08	1.76703e+08	1.02346e+08	1.44597e+08	High	High	High	High	High	High
High	O95361	19	133	19	TRIM16	0	0.688	0.234104	0.941338	9.85227e+07	5.34942e+07	4.21342e+07	1.44168e+08	7.26863e+07	2.82773e+07	2.66657e+07	6.26104e+06	9.70415e+07	1.44168e+08	9.85227e+07	5.02942e+07	8.35995e+07	5.34942e+07	High	High	High	High	High	High
High	Q6PIU2	16	293	16	NCEH1	1	1.198	0.34302	0.941338	7.46993e+07	9.20494e+07	3.4389e+07	4.88028e+07	5.51104e+07	6.01327e+07	2.22663e+07	1.07736e+07	7.92031e+07	4.88028e+07	7.46993e+07	1.06953e+08	6.98069e+07	9.20494e+07	High	High	High	High	High	High
High	P05198	20	252	20	EIF2S1	18	0.763	0.427582	0.941338	1.45094e+08	9.47138e+07	4.46992e+07	1.75274e+08	1.07045e+08	5.32517e+07	3.31867e+07	1.09676e+07	1.02949e+08	1.75274e+08	1.45094e+08	9.47138e+07	1.04043e+08	9.37067e+07	High	High	High	High	High	High
High	Q7L576	25	165	25	CYFIP1	15	0.795	0.603291	0.951754	3.40551e+07	2.71758e+07	1.47863e+07	2.08076e+07	2.60954e+07	1.59581e+07	6.00482e+06	3.18069e+06	3.40551e+07	2.08076e+07	3.5371e+07	2.83832e+07	1.88257e+07	2.71758e+07	High	High	High	High	High	High
High	P78406	15	138	15	RAE1	29	0.722	0.330858	0.941338	4.67629e+07	3.07892e+07	2.03039e+07	6.31997e+07	2.48461e+07	1.73109e+07	1.1384e+07	2.99189e+06	4.67629e+07	6.31997e+07	3.36776e+07	3.07892e+07	3.56898e+07	2.55626e+07	High	High	High	High	High	High
High	Q9NSD9	22	199	22	FARSB	3	0.792	0.497958	0.941338	4.69882e+07	4.34487e+07	2.04017e+07	4.1922e+07	5.23245e+07	2.44285e+07	1.00639e+07	5.51301e+06	4.69882e+07	4.1922e+07	7.09233e+07	4.34487e+07	3.15513e+07	4.7103e+07	High	High	High	High	High	High
High	Q9NYL9	16	152	15	TMOD3	4	0.536	0.0502382	0.571872	5.76464e+07	2.54512e+07	1.59678e+07	1.1174e+08	4.25293e+07	1.43096e+07	1.3264e+07	2.67869e+06	3.67762e+07	1.1174e+08	5.76464e+07	2.54512e+07	4.1584e+07	2.28867e+07	High	High	High	High	High	High
High	Q10570	23	107	23	CPSF1	7	0.785	0.422496	0.941338	1.96037e+07	1.07226e+07	7.81075e+06	4.26763e+07	1.44629e+07	6.02863e+06	1.10367e+07	994414	1.79893e+07	4.26763e+07	1.96037e+07	1.07226e+07	3.4601e+07	8.49624e+06	High	High	High	High	High	Peak Found
High	O15144	16	220	16	ARPC2	6	0.696	0.235713	0.941338	6.04588e+07	3.82706e+07	2.10865e+07	6.04588e+07	4.46487e+07	2.47431e+07	1.0526e+07	4.47925e+06	4.85655e+07	6.04588e+07	6.0519e+07	4.40082e+07	3.3e+07	3.82706e+07	High	High	High	High	High	High
High	Q96PC5	25	199	11	MIA2	1	1.164	0.41135	0.941338	1.56165e+07	1.6786e+07	8.13933e+06	1.09727e+07	11521271	1.47385e+07	4.86614e+06	1.96466e+06	1.87461e+07	1.09727e+07	1.56165e+07	2.6214e+07	1.52558e+07	1.6786e+07	High	High	High	High	High	High
High	P67936	16	553	6	TPM4	5	0.795	0.517954	0.941338	1.79638e+08	1.88344e+08	108379449	1.28291e+08	1.3253e+08	1.05894e+08	2.79787e+07	2.22244e+07	2.49614e+08	1.28291e+08	1.79638e+08	1.88344e+08	8.77159e+07	1.89885e+08	High	High	High	High	High	High
High	Q96A33	16	165	16	CCDC47	0	1.201	0.364437	0.941338	1.15634e+08	7.68986e+07	2.54168e+07	1.15634e+08	9.27892e+07	7.75358e+07	2.45283e+07	4.97732e+06	5.85388e+07	1.15634e+08	1.25771e+08	1.37906e+08	7.68986e+07	4.25261e+07	High	High	High	High	High	High
High	P61019	14	261	6	RAB2A	4	1.087	0.632317	0.958222	4.84872e+07	5.84147e+07	2.9873e+07	3.04308e+07	3.5772e+07	5.44241e+07	1.4733e+07	6.83695e+06	6.88021e+07	3.04308e+07	4.84872e+07	9.67991e+07	4.61893e+07	5.84147e+07	High	High	High	High	High	High
High	O95757	20	137	17	HSPA4L	1	0.834	0.706511	0.96541	3.38386e+07	2.44202e+07	1.46923e+07	2.53372e+07	2.87205e+07	1.37299e+07	5.67359e+06	2.89102e+06	3.38386e+07	2.53372e+07	3.89291e+07	2.44202e+07	1.77872e+07	2.47008e+07	High	High	High	High	Peak Found	High
High	Q9UGP8	21	194	21	SEC63	0	1.288	0.236673	0.941338	3.35646e+07	3.32312e+07	1.46303e+07	17908218	24762671	2.45906e+07	8.62589e+06	3.88943e+06	3.36957e+07	17908218	3.35646e+07	4.3737e+07	2.7043e+07	3.32312e+07	High	High	High	High	High	High
High	P54819	13	452	13	AK2	1	1.319	0.231309	0.941338	1.37238e+08	1.57466e+08	6.85752e+07	9.36624e+07	1.01249e+08	1.36021e+08	3.62194e+07	1.843e+07	1.57939e+08	9.36624e+07	1.37238e+08	2.41928e+08	1.13551e+08	1.57466e+08	High	High	High	High	High	High
High	P02538	20	974	1	KRT6A	4	100	1e-17	3.64795e-16		715811				402456						715811			Not Found	Not Found	Not Found	High	Not Found	Not Found
High	A1L0T0	14	120	14	ILVBL	0	1.219	0.307783	0.941338	2.97759e+07	2.66246e+07	1.50835e+07	1.68601e+07	2.19675e+07	1.85853e+07	7.6259e+06	3.11619e+06	3.47397e+07	1.68601e+07	2.97759e+07	3.3056e+07	2.39079e+07	2.66246e+07	High	High	High	High	High	High
High	O15042	19	151	19	U2SURP	1	0.673	0.237059	0.941338	5.07083e+07	3.44665e+07	2.12163e+07	8.52389e+07	3.74107e+07	1.93784e+07	2.02134e+07	3.69802e+06	4.88644e+07	8.52389e+07	5.07083e+07	3.44665e+07	6.33709e+07	3.15958e+07	High	High	High	High	High	Peak Found
High	O95994	7	494	7	AGR2	0	0.964	0.955944	0.998292	9.89613e+08	9.86524e+08	4.47751e+08	9.89613e+08	5.87885e+08	5.54661e+08	3.45882e+08	9.40423e+07	1.03124e+09	9.89613e+08	7.96848e+08	9.86524e+08	1.08437e+09	8.03495e+08	High	High	High	High	High	High
High	Q86SF2	18	150	18	GALNT7	1	1.149	0.509779	0.941338	4.91335e+07	4.23071e+07	2.20005e+07	2.53516e+07	3.62489e+07	3.72822e+07	1.0732e+07	4.95169e+06	5.06704e+07	2.53516e+07	4.91335e+07	6.63104e+07	3.36458e+07	4.23071e+07	High	High	High	High	High	High
High	Q14157	17	145	17	UBAP2L	1	0.854	0.671523	0.96541	6.01203e+07	4.18001e+07	2.61035e+07	3.38726e+07	5.29572e+07	2.39969e+07	1.13294e+07	4.89235e+06	6.01203e+07	3.38726e+07	7.17809e+07	4.26811e+07	3.55187e+07	4.18001e+07	High	High	High	High	High	High
High	P98088	27	108	25	MUC5AC	6	0.781	0.572898	0.948352	2.77801e+07	2.29583e+07	1.20618e+07	4.06029e+07	1.69208e+07	1.2908e+07	7.67276e+06	1.909e+06	2.77801e+07	4.06029e+07	2.29353e+07	2.29583e+07	2.40548e+07	1.63105e+07	High	High	High	High	High	Peak Found
High	Q16181	17	217	16	SEPTIN7	1	0.771	0.4366	0.941338	5.76592e+07	5.9966e+07	3.81158e+07	4.10326e+07	4.25388e+07	34988018	1.31035e+07	7.01851e+06	8.77865e+07	4.10326e+07	5.76592e+07	6.22299e+07	4.10807e+07	5.9966e+07	High	High	High	High	High	High
High	O43169	5	356	5	CYB5B	2	1.313	0.238531	0.941338	2.23896e+08	3.05343e+08	1.16805e+08	1.16898e+08	1.65182e+08	1.93352e+08	5.29966e+07	35737802	2.6902e+08	1.16898e+08	2.23896e+08	3.43898e+08	1.66149e+08	3.05343e+08	High	High	High	High	High	High
High	Q9Y262	22	319	22	EIF3L	6	0.996	0.815239	0.983321	7.50078e+07	8.33381e+07	3.46336e+07	2.66676e+07	5.53379e+07	4.76092e+07	1.15036e+07	9.75402e+06	7.97664e+07	2.66676e+07	7.50078e+07	8.46781e+07	3.60649e+07	8.33381e+07	High	High	High	High	High	High
High	P15880	12	385	12	RPS2	20	0.91	0.878219	0.989281	2.87353e+08	2.33253e+08	1.24765e+08	1.46605e+08	275380528	1.31144e+08	1.01107e+08	2.58747e+07	2.87353e+08	1.46605e+08	3.73265e+08	2.33253e+08	3.16979e+08	2.21073e+08	High	High	High	High	High	High
High	Q96AY3	19	302	19	FKBP10	1	0.991	0.864229	0.988655	9.5557e+07	9.70171e+07	5.50569e+07	6.39089e+07	7.04983e+07	8.51292e+07	2.93421e+07	1.1355e+07	1.26804e+08	6.39089e+07	9.5557e+07	1.51411e+08	9.19903e+07	9.70171e+07	High	High	High	High	High	High
High	P04792	11	414	11	HSPB1	14	0.641	0.152896	0.904902	3.05048e+08	2.29347e+08	1.83321e+08	2.72242e+08	2.25053e+08	1.28948e+08	4.24108e+07	3.65572e+07	4.22216e+08	2.72242e+08	3.05048e+08	2.29347e+08	1.32962e+08	3.12344e+08	High	High	High	High	High	High
High	Q8NI27	28	172	28	THOC2	3	0.999	0.848403	0.987008	1.79449e+07	1.64888e+07	7.79145e+06	1.66879e+07	1.97584e+07	9.27062e+06	1.06252e+07	1.53887e+06	1.79449e+07	1.66879e+07	2.67815e+07	1.64888e+07	3.3311e+07	1.31481e+07	High	High	High	High	High	High
High	Q9Y2B0	11	273	11	CNPY2	0	1.233	0.342117	0.941338	1.09379e+08	1.56063e+08	8.60797e+07	8.04877e+07	8.06955e+07	1.28475e+08	2.99404e+07	1.82658e+07	1.98254e+08	8.04877e+07	1.09379e+08	2.28506e+08	9.38658e+07	1.56063e+08	High	High	High	High	High	High
High	O95433	18	260	18	AHSA1	1	0.791	0.506851	0.941338	1.88517e+08	1.32022e+08	73771291	2.92896e+08	1.39081e+08	7.42275e+07	7.23053e+07	1.12406e+07	1.69906e+08	2.92896e+08	1.88517e+08	1.32022e+08	2.26684e+08	9.60392e+07	High	High	High	High	High	High
High	Q9P2I0	21	108	21	CPSF2	6	0.707	0.243054	0.941338	2.15584e+07	1.21035e+07	6.62742e+06	4.19862e+07	1.5905e+07	6.80505e+06	9.5929e+06	645492	1.52639e+07	4.19862e+07	2.15584e+07	1.21035e+07	3.00746e+07	5.51507e+06	High	High	High	High	High	Peak Found
High	P20073	18	318	18	ANXA7	0	1.297	0.256797	0.941338	1.34323e+08	1.51292e+08	5.83214e+07	9.24088e+07	1.04842e+08	1.08338e+08	3.92442e+07	1.77075e+07	1.34323e+08	9.24088e+07	1.42108e+08	1.92691e+08	1.23034e+08	1.51292e+08	High	High	High	High	High	High
High	P22392	10	480	1	NME2	4	0.565	0.0334244	0.449357	1.44505e+07	6.59547e+06	1.05486e+07	6881727	1.0661e+07	3.70822e+06	1.23941e+06	2.81725e+06	2.4295e+07	6881727	1.44505e+07	6.59547e+06	3.88567e+06	2.40705e+07	High	High	High	High	High	High
High	P19013	17	657	10	KRT4	2	0.775	0.436317	0.941338	9.35117e+06	8.74669e+06	4.06016e+06	2.41815e+07	5.00703e+06	4.91772e+06	3.88016e+06	546415	9.35117e+06	2.41815e+07	6.78678e+06	8.74669e+06	1.21647e+07	4.66856e+06	Peak Found	High	High	Peak Found	High	Peak Found
High	P62263	8	233	8	RPS14	18	0.839	0.651152	0.961148	2.33074e+08	2.36968e+08	7.69579e+07	2.33074e+08	1.76387e+08	9.04295e+07	7.78579e+07	2.77351e+07	1.77246e+08	2.33074e+08	2.39083e+08	1.60839e+08	2.44092e+08	2.36968e+08	High	High	High	High	High	High
High	Q86V81	7	205	7	ALYREF	7	1.087	0.621235	0.956949	1.21736e+08	1.35235e+08	6.17418e+07	7.90721e+07	8.98122e+07	77674920	4.31357e+07	1.38411e+07	1.42201e+08	7.90721e+07	1.21736e+08	1.38153e+08	1.35235e+08	1.18258e+08	High	High	High	High	High	High
High	O60271	23	136	23	SPAG9	1	0.938	0.942237	0.997433	3.49498e+07	2.52693e+07	1.51748e+07	3.70547e+07	1.81412e+07	1.69638e+07	5.57978e+06	2.95756e+06	3.49498e+07	3.70547e+07	2.45896e+07	3.01719e+07	1.74931e+07	2.52693e+07	High	High	High	High	High	High
High	P16152	13	229	10	CBR1	4	1.166	0.410313	0.941338	8.29426e+07	9.18806e+07	3.60126e+07	5.86644e+07	6.68979e+07	51658714	1.66987e+07	1.11295e+07	8.29426e+07	5.86644e+07	9.06767e+07	9.18806e+07	5.2352e+07	9.509e+07	High	High	High	High	High	High
High	O94979	24	163	24	SEC31A	6	0.878	0.79393	0.979149	4.44863e+07	3.59288e+07	2.22769e+07	3.39439e+07	3.28203e+07	2.02005e+07	1.12231e+07	4.7637e+06	5.13071e+07	3.39439e+07	4.44863e+07	3.59288e+07	3.51856e+07	4.07009e+07	High	High	High	High	High	High
High	O95782	21	187	14	AP2A1	20	0.908	0.864581	0.988655	1.9427e+07	1.42194e+07	8.78453e+06	1.06948e+07	1.43325e+07	9.59453e+06	3.58666e+06	1.66426e+06	2.02321e+07	1.06948e+07	1.9427e+07	1.70649e+07	1.12445e+07	1.42194e+07	High	High	High	High	High	High
High	O00629	13	178	10	KPNA4	3	0.835	0.705461	0.96541	3.07645e+07	2.60753e+07	1.35229e+07	3.07645e+07	2.01099e+07	1.59869e+07	8.31725e+06	2.76879e+06	3.11453e+07	3.07645e+07	2.7258e+07	2.84345e+07	2.60753e+07	2.36565e+07	High	High	High	High	High	High
High	P06396	16	102	16	GSN	7	0.616	0.13413	0.870656	5.26083e+07	3.10206e+07	1.68e+07	1.19765e+08	3.88124e+07	1.7441e+07	1.8503e+07	3.36705e+06	3.86929e+07	1.19765e+08	5.26083e+07	3.10206e+07	5.80086e+07	2.8768e+07	High	High	High	High	High	High
High	Q6YHK3	22	114	22	CD109	2	0.928	0.89661	0.994144	1.79443e+07	1.40779e+07	8.45487e+06	1.04673e+07	1.32386e+07	1.00714e+07	2.81492e+06	1.6477e+06	1.94728e+07	1.04673e+07	1.79443e+07	1.7913e+07	8.82504e+06	1.40779e+07	High	High	High	High	High	High
High	O00299	13	228	13	CLIC1	1	0.816	0.582805	0.949785	1.42126e+08	1.25697e+08	7.15542e+07	8.05458e+07	1.04855e+08	7.06716e+07	2.07624e+07	1.69241e+07	1.648e+08	8.05458e+07	1.42126e+08	1.25697e+08	6.5092e+07	1.44599e+08	High	High	High	High	High	High
High	P06737	24	163	19	PYGL	4	0.873	0.705844	0.96541	1.68218e+07	1.47053e+07	8.24126e+06	8.21661e+06	1.24105e+07	8.2679e+06	1.84758e+06	2.0465e+06	1.89809e+07	8.21661e+06	1.68218e+07	1.47053e+07	5.79233e+06	1.74852e+07	High	High	High	High	High	High
High	P62495	17	182	17	ETF1	5	0.786	0.47488	0.941338	7.26673e+07	5.63362e+07	3.05498e+07	8.08701e+07	5.36112e+07	2.91772e+07	2.85137e+07	6.59368e+06	7.03607e+07	8.08701e+07	7.26673e+07	5.18948e+07	8.93933e+07	5.63362e+07	High	High	High	High	High	High
High	O75691	25	97	25	UTP20	2	1.483	0.103836	0.812708	1.58204e+07	1.07509e+07	2.73657e+06	2.17538e+07	1.16717e+07	6.04459e+06	1.74615e+07	991126	6.30274e+06	2.17538e+07	1.58204e+07	1.07509e+07	5.47435e+07	8.46816e+06	Peak Found	High	High	Peak Found	High	Peak Found
High	Q13561	15	209	15	DCTN2	11	0.766	0.429129	0.941338	8.71661e+07	5.2705e+07	3.84053e+07	8.71661e+07	5.68625e+07	4.44326e+07	1.62e+07	6.16867e+06	8.84532e+07	8.71661e+07	7.70743e+07	7.90281e+07	5.07885e+07	5.2705e+07	High	High	High	High	High	High
High	P08708	7	193	7	RPS17	17	0.998	0.855935	0.988497	1.74024e+08	1.49925e+08	7.55591e+07	1.23451e+08	1.34419e+08	8.42934e+07	4.48754e+07	2.15299e+07	1.74024e+08	1.23451e+08	1.82198e+08	1.49925e+08	1.40689e+08	1.83951e+08	High	High	High	High	High	High
High	P55209	10	245	9	NAP1L1	2	0.656	0.149825	0.899299	9.07314e+07	8.3533e+07	6.03423e+07	6.80986e+07	6.69382e+07	4.69654e+07	1.42026e+07	1.03693e+07	1.38977e+08	6.80986e+07	9.07314e+07	8.3533e+07	4.45266e+07	8.85951e+07	High	High	High	High	High	High
High	Q02241	19	69	19	KIF23	5	0.596	0.10175	0.805474	2.77288e+07	1.69962e+07	7.34331e+06	4.13485e+07	2.04573e+07	5.24127e+06	5.54128e+06	1.98927e+06	1.69127e+07	4.13485e+07	2.77288e+07	9.32216e+06	1.73724e+07	1.69962e+07	High	High	High	High	High	High
High	O14818	13	264	13	PSMA7	60	0.994	0.847495	0.98666	1.06297e+08	1.10684e+08	4.61529e+07	4.9544e+07	8.54018e+07	6.22308e+07	1.69745e+07	1.59097e+07	1.06297e+08	4.9544e+07	1.15758e+08	1.10684e+08	5.32168e+07	1.35932e+08	High	High	High	High	High	High
High	Q6IBS0	17	136	14	TWF2	2	0.653	0.190379	0.941338	3.76651e+07	2.83469e+07	1.93595e+07	3.76651e+07	2.44523e+07	1.59377e+07	6.92893e+06	4.22411e+06	4.45878e+07	3.76651e+07	3.31439e+07	2.83469e+07	2.17228e+07	3.60907e+07	High	High	High	High	High	High
High	Q14914	14	156	14	PTGR1	6	0.724	0.346212	0.941338	4.43594e+07	3.45944e+07	2.15322e+07	2.44673e+07	3.27267e+07	2.03756e+07	6.04289e+06	4.04899e+06	4.95919e+07	2.44673e+07	4.43594e+07	3.62402e+07	1.8945e+07	3.45944e+07	High	High	High	High	High	High
High	P54577	21	243	21	YARS1	2	0.911	0.864016	0.988655	4.8081e+07	4.27582e+07	2.08762e+07	3.50599e+07	3.65491e+07	2.40403e+07	1.00175e+07	5.26365e+06	4.8081e+07	3.50599e+07	4.95405e+07	4.27582e+07	3.14057e+07	4.49725e+07	High	High	High	High	High	High
High	P26196	16	167	16	DDX6	1	0.972	0.923407	0.997433	4.01243e+07	3.71889e+07	1.96146e+07	3.06044e+07	2.96022e+07	2.24217e+07	1.18621e+07	3.94874e+06	4.51754e+07	3.06044e+07	4.01243e+07	3.98793e+07	3.71889e+07	3.37379e+07	High	High	High	High	High	High
High	Q9Y266	16	249	16	NUDC	8	0.805	0.549495	0.947344	1.27525e+08	1.33977e+08	7.60543e+07	8.70084e+07	9.40834e+07	7.53269e+07	2.89294e+07	1.5845e+07	1.75164e+08	8.70084e+07	1.27525e+08	1.33977e+08	9.06964e+07	1.3538e+08	High	High	High	High	High	High
High	P51572	10	363	10	BCAP31	4	1.249	0.317851	0.941338	3.11374e+08	2.92244e+08	1.48298e+08	199630819	2.2972e+08	2.84145e+08	8.98591e+07	3.42047e+07	3.41553e+08	199630819	3.11374e+08	5.05383e+08	2.81717e+08	2.92244e+08	High	High	High	High	High	High
High	P20042	18	251	18	EIF2S2	13	0.849	0.67628	0.96541	6.56722e+07	4.95545e+07	2.45466e+07	6.56722e+07	5.91349e+07	2.77878e+07	1.58064e+07	9.04633e+06	5.65346e+07	6.56722e+07	8.01545e+07	4.94236e+07	4.95545e+07	7.72916e+07	High	High	High	High	High	High
High	Q99805	13	218	13	TM9SF2	0	1.362	0.159069	0.920169	7.65597e+07	1.12135e+08	3.32413e+07	5.19363e+07	6.66907e+07	6.30463e+07	2.40029e+07	1.41684e+07	7.65597e+07	5.19363e+07	9.03959e+07	1.12135e+08	7.52515e+07	1.21054e+08	High	High	High	High	High	High
High	Q7L2H7	14	115	14	EIF3M	6	0.741	0.413219	0.941338	3.40445e+07	2.2751e+07	1.91561e+07	1.97471e+07	2.51168e+07	1.92296e+07	6.07943e+06	2.66281e+06	4.41194e+07	1.97471e+07	3.40445e+07	3.4202e+07	1.90596e+07	2.2751e+07	High	High	High	High	High	High
High	Q9H9B4	14	225	12	SFXN1	0	1.293	0.243045	0.941338	1.10907e+08	9.79849e+07	5.36422e+07	6.34116e+07	81822760	9.73779e+07	2.86172e+07	1.14683e+07	1.23546e+08	6.34116e+07	1.10907e+08	1.73197e+08	8.97177e+07	9.79849e+07	High	High	High	High	High	High
High	P47756	11	199	11	CAPZB	9	0.587	0.0744177	0.699123	7.57525e+07	4.57215e+07	3.13588e+07	1.02191e+08	5.58874e+07	2.57063e+07	1.41206e+07	6.04313e+06	7.2224e+07	1.02191e+08	7.57525e+07	4.57215e+07	4.42695e+07	5.16324e+07	High	High	High	High	High	High
High	P15531	11	464	6	NME1	2	0.809	0.561346	0.9479	1.33063e+08	1.35583e+08	7.79328e+07	8.46703e+07	9.81692e+07	8.88689e+07	1.75747e+07	1.58688e+07	1.79491e+08	8.46703e+07	1.33063e+08	1.58063e+08	5.50985e+07	1.35583e+08	High	High	High	High	High	High
High	O00425	18	222	15	IGF2BP3	1	0.841	0.756067	0.972982	3.26363e+07	2.81094e+07	1.05411e+07	3.8709e+07	2.40778e+07	1.16104e+07	1.02923e+07	3.28997e+06	2.42778e+07	3.8709e+07	3.26363e+07	2.06503e+07	3.22674e+07	2.81094e+07	High	High	High	High	High	High
High	Q08380	15	146	15	LGALS3BP	2	2.692	5.28398e-05	0.00144568	7.3353e+07	1.17834e+08	5.24411e+07	5.52281e+07	5.41171e+07	8.59854e+07	2.55495e+07	1.37914e+07	1.2078e+08	5.52281e+07	7.3353e+07	1.52934e+08	8.01e+07	1.17834e+08	High	High	High	High	High	High
High	P48506	22	153	21	GCLC	17	0.836	0.721821	0.96541	3.61531e+07	2.81555e+07	1.56972e+07	1.66349e+07	2.80268e+07	1.58301e+07	6.17999e+06	4.21091e+06	3.61531e+07	1.66349e+07	3.79889e+07	2.81555e+07	1.93748e+07	3.59779e+07	High	High	High	High	High	High
High	Q7Z3B4	17	181	17	NUP54	28	0.89	0.818235	0.983321	8.80899e+07	1.04755e+08	3.87245e+07	8.80899e+07	4.88847e+07	5.88971e+07	3.18032e+07	2.22361e+07	8.91884e+07	8.80899e+07	6.62607e+07	1.04755e+08	9.97059e+07	1.89985e+08	High	High	High	High	High	High
High	Q8WYP5	30	79	30	AHCTF1	8	1.438	0.105075	0.814234	1.63233e+07	1.84503e+07	7.45875e+06	7.39947e+06	1.20427e+07	8.52463e+06	1.68874e+07	2.15946e+06	1.71786e+07	7.39947e+06	1.63233e+07	1.5162e+07	5.29437e+07	1.84503e+07	High	High	High	High	High	Peak Found
High	Q07973	16	174	16	CYP24A1	12	1.007	0.826378	0.983321	3.40994e+07	3.84076e+07	1.48056e+07	3.0817e+07	3.2568e+07	2.15942e+07	1.27042e+07	4.37603e+06	3.40994e+07	3.0817e+07	4.41443e+07	3.84076e+07	3.9829e+07	3.73887e+07	High	High	High	High	High	High
High	Q9BTV4	16	289	16	TMEM43	1	1.428	0.137112	0.877212	9.41825e+07	1.56246e+08	5.70175e+07	6.26285e+07	6.94843e+07	1.04925e+08	3.03426e+07	1.82873e+07	1.3132e+08	6.26285e+07	9.41825e+07	1.8662e+08	9.51268e+07	1.56246e+08	High	High	High	High	High	High
High	P36871	21	163	21	PGM1	7	0.828	0.63863	0.959714	3.97446e+07	3.96957e+07	2.29614e+07	2.49164e+07	2.9322e+07	2.23458e+07	7.20296e+06	4.64605e+06	5.28835e+07	2.49164e+07	3.97446e+07	3.97443e+07	2.2582e+07	3.96957e+07	High	High	High	High	High	High
High	O43837	15	202	15	IDH3B	2	1.235	0.288509	0.941338	7.15147e+07	9.49826e+07	3.10508e+07	6.31142e+07	6.38782e+07	5.5495e+07	2.35881e+07	1.11169e+07	7.15147e+07	6.31142e+07	8.65837e+07	9.87039e+07	7.39509e+07	9.49826e+07	High	High	High	High	High	High
High	O15228	22	123	22	GNPAT	4	1.334	0.226258	0.941338	3.24897e+07	4.83483e+07	1.41066e+07	1.7115e+07	2.45142e+07	2.99296e+07	1.42751e+07	5.65876e+06	3.24897e+07	1.7115e+07	3.32278e+07	5.32331e+07	4.47538e+07	4.83483e+07	High	High	High	High	High	High
High	O75746	20	259	14	SLC25A12	3	1.376	0.144027	0.888898	1.43639e+07	2.30492e+07	6.23662e+06	1.32048e+07	1.63739e+07	1.29591e+07	6.22322e+06	3.09721e+06	1.43639e+07	1.32048e+07	2.2194e+07	2.30492e+07	1.95104e+07	2.64624e+07	High	High	High	High	High	High
High	P23284	13	898	12	PPIB	3	1.18	0.428145	0.941338	5.05711e+08	5.79027e+08	1.4421e+08	5.16903e+08	3.73095e+08	2.8915e+08	1.9832e+08	6.77702e+07	3.32137e+08	5.16903e+08	5.05711e+08	5.14284e+08	6.21751e+08	5.79027e+08	High	High	High	High	High	High
High	Q13217	16	85	16	DNAJC3	6	1.046	0.699337	0.96541	5.44578e+07	1.27926e+08	2.87407e+07	4.02011e+07	4.01769e+07	1.16643e+08	1.62451e+07	1.49727e+07	6.61941e+07	4.02011e+07	5.44578e+07	2.07462e+08	5.09298e+07	1.27926e+08	High	High	High	High	High	High
High	Q9UM54	22	55	22	MYO6	7	1.033	0.786375	0.977713	1.36673e+07	9.61869e+06	2.9226e+06	2.79573e+07	1.00832e+07	5.3505e+06	8.90791e+06	1.12579e+06	6.73119e+06	2.79573e+07	1.36673e+07	9.51643e+06	2.79271e+07	9.61869e+06	Peak Found	High	High	Peak Found	High	Peak Found
High	O15270	18	116	18	SPTLC2	4	1.266	0.313575	0.941338	3.74351e+07	5.3182e+07	1.62539e+07	2.97213e+07	3.27548e+07	4.07059e+07	1.49361e+07	6.2245e+06	3.74351e+07	2.97213e+07	4.43975e+07	7.23999e+07	4.6826e+07	5.3182e+07	High	High	High	High	High	High
High	P48047	10	232	10	ATP5PO	5	1.07	0.664242	0.964511	1.10927e+08	1.70081e+08	4.8163e+07	1.10232e+08	1.18492e+08	1.03907e+08	3.34125e+07	1.99066e+07	1.10927e+08	1.10232e+08	1.6061e+08	1.8481e+08	1.04751e+08	1.70081e+08	High	High	High	High	High	High
High	P10515	18	231	18	DLAT	7	1.112	0.503114	0.941338	6.15186e+07	7.38747e+07	2.67106e+07	4.54304e+07	5.3711e+07	4.42523e+07	1.80225e+07	8.64641e+06	6.15186e+07	4.54304e+07	7.28025e+07	7.87074e+07	5.65023e+07	7.38747e+07	High	High	High	High	High	High
High	P40763	17	120	17	STAT3	101	1.322	0.174039	0.941338	2.21571e+07	4.15389e+07	1.55171e+07	1.51214e+07	1.63467e+07	2.78072e+07	7.56156e+06	4.86178e+06	3.57382e+07	1.51214e+07	2.21571e+07	4.94581e+07	2.37062e+07	4.15389e+07	High	High	High	High	High	High
High	P36551	18	230	18	CPOX	2	1.029	0.717346	0.96541	7.20441e+07	7.62355e+07	3.91562e+07	5.67519e+07	5.31514e+07	6.49026e+07	1.61744e+07	8.92273e+06	9.01826e+07	5.67519e+07	7.20441e+07	1.15436e+08	5.07081e+07	7.62355e+07	High	High	High	High	High	High
High	Q9NZ08	26	187	26	ERAP1	1	2.24	0.00216619	0.0462733	3.06133e+07	6.63865e+07	1.46256e+07	2.08635e+07	2.25853e+07	4.68418e+07	1.59096e+07	7.76998e+06	3.36849e+07	2.08635e+07	3.06133e+07	8.33131e+07	4.98779e+07	6.63865e+07	High	High	High	High	High	High
High	Q9Y5M8	13	182	13	SRPRB	2	1.399	0.123326	0.848187	7.3905e+07	9.94984e+07	3.20886e+07	4.7025e+07	5.76284e+07	6.70452e+07	2.9066e+07	1.16455e+07	7.3905e+07	4.7025e+07	7.81124e+07	1.19247e+08	9.11247e+07	9.94984e+07	High	High	High	High	High	High
High	Q14195	18	162	14	DPYSL3	1	0.691	0.191638	0.941338	1.96957e+07	1.56434e+07	1.51517e+07	1.554e+07	1.45307e+07	1.31743e+07	3.31207e+06	1.83093e+06	3.48966e+07	1.554e+07	1.96957e+07	2.34319e+07	1.03837e+07	1.56434e+07	High	High	High	High	High	High
High	P12955	15	177	15	PEPD	0	0.87	0.830926	0.983755	3.27769e+07	3.08912e+07	1.84375e+07	1.94365e+07	2.41815e+07	1.73682e+07	3.91541e+06	3.89401e+06	4.24643e+07	1.94365e+07	3.27769e+07	3.08912e+07	1.22752e+07	3.32703e+07	High	High	High	High	High	High
High	O75475	17	166	16	PSIP1	7	0.93	0.955537	0.998292	5.12895e+07	3.14726e+07	9.60123e+06	1.01293e+08	3.78395e+07	1.76951e+07	2.49524e+07	3.28936e+06	2.21131e+07	1.01293e+08	5.12895e+07	3.14726e+07	7.8228e+07	2.81042e+07	High	High	High	High	High	High
High	Q96JJ7	16	202	16	TMX3	1	1.156	0.430338	0.941338	8.32554e+07	9.44741e+07	3.07622e+07	1.0952e+08	6.14227e+07	5.31169e+07	3.14314e+07	8.65325e+06	7.08499e+07	1.0952e+08	8.32554e+07	9.44741e+07	9.85404e+07	7.39331e+07	High	High	High	High	High	High
High	P09493	15	539	7	TPM1	4	0.701	0.262958	0.941338	1.3422e+08	9.50886e+07	5.82768e+07	170452103	8.49946e+07	5.80267e+07	2.89688e+07	1.11293e+07	1.3422e+08	170452103	1.15206e+08	1.03207e+08	9.08199e+07	9.50886e+07	High	High	High	High	High	High
High	O60568	21	176	21	PLOD3	3	1.098	0.58731	0.950244	4.11359e+07	3.86491e+07	1.78607e+07	3.24952e+07	3.11522e+07	3.33109e+07	1.10217e+07	4.52355e+06	4.11359e+07	3.24952e+07	4.22253e+07	5.92471e+07	3.45542e+07	3.86491e+07	High	High	High	High	High	High
High	P62906	10	374	10	RPL10A	15	1.153	0.479727	0.941338	2.35997e+08	3.10289e+08	1.02467e+08	1.78954e+08	2.57605e+08	1.1491e+08	9.89728e+07	3.70015e+07	2.35997e+08	1.78954e+08	3.49171e+08	2.0438e+08	3.10289e+08	3.1614e+08	High	High	High	High	High	High
High	P04632	10	169	10	CAPNS1	4	0.653	0.168815	0.939052	5.63674e+07	3.6886e+07	3.22605e+07	3.92596e+07	4.15857e+07	3.71068e+07	8.40816e+06	4.31719e+06	7.43009e+07	3.92596e+07	5.63674e+07	6.59984e+07	2.63604e+07	3.6886e+07	High	High	High	High	High	High
High	P50579	13	115	13	METAP2	1	0.742	0.394801	0.941338	4.51477e+07	2.39462e+07	1.96026e+07	3.60792e+07	3.39922e+07	1.34634e+07	7.2512e+06	4.66694e+06	4.51477e+07	3.60792e+07	4.60747e+07	2.39462e+07	2.27332e+07	3.98742e+07	High	High	High	High	High	High
High	P27695	13	195	13	APEX1	10	0.688	0.22496	0.941338	8.11717e+07	5.2034e+07	3.80274e+07	6.46627e+07	5.98854e+07	4.30967e+07	1.61308e+07	6.09014e+06	8.75829e+07	6.46627e+07	8.11717e+07	7.66522e+07	5.05716e+07	5.2034e+07	High	High	High	High	High	High
High	Q9BVP2	20	155	19	GNL3	1	0.784	0.506003	0.941338	5.58021e+07	2.44072e+07	8.50615e+06	1.32547e+08	4.11687e+07	1.27122e+07	3.4772e+07	2.85666e+06	1.95909e+07	1.32547e+08	5.58021e+07	2.261e+07	1.09013e+08	2.44072e+07	High	High	High	High	High	High
High	Q05682	18	146	18	CALD1	2	0.832	0.620103	0.956949	6.05654e+07	6.20943e+07	4.03094e+07	4.84639e+07	4.46829e+07	4.06239e+07	1.16982e+07	7.26761e+06	9.28387e+07	4.84639e+07	6.05654e+07	7.2254e+07	3.6675e+07	6.20943e+07	High	High	High	High	High	High
High	P46060	20	177	20	RANGAP1	12	0.892	0.851174	0.98747	7.91508e+07	6.77027e+07	2.48325e+07	1.26083e+08	5.83945e+07	3.8065e+07	2.53012e+07	4.8342e+06	5.71929e+07	1.26083e+08	7.91508e+07	6.77027e+07	7.93217e+07	4.13033e+07	High	High	High	High	High	High
High	O43684	13	151	13	BUB3	12	0.744	0.36459	0.941338	8.87849e+07	6.77385e+07	4.44523e+07	8.87849e+07	5.54604e+07	4.18743e+07	2.16065e+07	5.85329e+06	1.0238e+08	8.87849e+07	7.51738e+07	7.44779e+07	6.77385e+07	5.00104e+07	High	High	High	High	High	High
High	O76003	14	187	14	GLRX3	1	0.72	0.296456	0.941338	6.36974e+07	6.21742e+07	4.42894e+07	3.6095e+07	4.69936e+07	3.49567e+07	7.67507e+06	7.75015e+06	1.02005e+08	3.6095e+07	6.36974e+07	6.21742e+07	2.40621e+07	6.6217e+07	High	High	High	High	High	High
High	Q9Y5K6	17	101	17	CD2AP	4	1.371	0.181051	0.941338	5.15126e+07	7.02434e+07	3.00018e+07	2.94502e+07	3.8004e+07	3.94935e+07	1.39636e+07	9.11454e+06	6.90986e+07	2.94502e+07	5.15126e+07	7.02434e+07	4.37771e+07	7.78744e+07	High	High	High	High	High	High
High	Q08043	11	375	1	ACTN3	4	0.666	0.167311	0.937726	4.50394e+06	4.38131e+06	1.33572e+06	9600715	3.32284e+06	998372	2040187	512795	3.07638e+06	9600715	4.50394e+06	1.77571e+06	6.39618e+06	4.38131e+06	High	High	High	High	High	Peak Found
High	O95758	14	155	12	PTBP3	0	0.615	0.077116	0.714969	2.40294e+07	9.08202e+06	4.18703e+06	4.26844e+07	17728015	5.10625e+06	7.73326e+06	773951	9.64336e+06	4.26844e+07	2.40294e+07	9.08202e+06	2.42445e+07	6.61262e+06	High	High	High	High	High	Peak Found
High	Q15020	24	112	24	SART3	0	0.865	0.801625	0.981518	2.0159e+07	2.16921e+07	1.41839e+07	1.27475e+07	1.48725e+07	1.46229e+07	5.96429e+06	2.53888e+06	3.26676e+07	1.27475e+07	2.0159e+07	2.60083e+07	1.86986e+07	2.16921e+07	High	High	High	High	High	Peak Found
High	Q13123	18	158	18	IK	0	0.838	0.672609	0.96541	4.54667e+07	3.46492e+07	1.97411e+07	5.17351e+07	2.32493e+07	2.45509e+07	1.10521e+07	2.01736e+06	4.54667e+07	5.17351e+07	3.15133e+07	4.36665e+07	3.46492e+07	1.72362e+07	High	High	High	High	High	Peak Found
High	Q8TAT6	17	145	17	NPLOC4	1	0.918	0.998127	0.999556	2.6667e+07	2.77934e+07	1.57018e+07	1.51101e+07	1.96739e+07	1.56265e+07	5.38753e+06	3.26458e+06	3.61637e+07	1.51101e+07	2.6667e+07	2.77934e+07	1.68904e+07	2.78925e+07	High	High	High	High	High	High
High	Q9UKM9	16	241	16	RALY	0	0.698	0.233815	0.941338	1.41785e+08	3.42801e+07	6.81188e+06	4.69177e+08	1.04603e+08	8.58582e+06	8.78825e+07	4.01219e+06	1.56888e+07	4.69177e+08	1.41785e+08	1.52708e+07	2.7552e+08	3.42801e+07	High	High	High	High	High	High
High	P50416	18	168	18	CPT1A	15	1.268	0.324273	0.941338	3.8518e+07	4.76873e+07	1.6724e+07	3.08761e+07	3.46337e+07	3.21853e+07	1.39537e+07	5.5814e+06	3.8518e+07	3.08761e+07	4.69442e+07	5.72451e+07	4.3746e+07	4.76873e+07	High	High	High	High	High	High
High	Q9BXP5	25	269	25	SRRT	2	0.817	0.590579	0.950244	8.4287e+07	6.89815e+07	3.65964e+07	9.54859e+07	5.123e+07	4.36172e+07	2.2003e+07	5.33599e+06	8.4287e+07	9.54859e+07	6.94398e+07	7.75779e+07	6.89815e+07	4.55905e+07	High	High	High	High	High	High
High	P60900	12	255	12	PSMA6	60	0.994	0.866993	0.988655	1.05393e+08	1.278e+08	6.35459e+07	6.03139e+07	7.77552e+07	7.84147e+07	1.53532e+07	1.49579e+07	1.46356e+08	6.03139e+07	1.05393e+08	1.39469e+08	4.81336e+07	1.278e+08	High	High	High	High	High	High
High	P61289	13	176	13	PSME3	58	0.881	0.779513	0.976561	6.33461e+07	6.66391e+07	3.52319e+07	3.76278e+07	4.67344e+07	3.7467e+07	9.10583e+06	7.88029e+06	8.11444e+07	3.76278e+07	6.33461e+07	6.66391e+07	2.85476e+07	6.7329e+07	High	High	High	High	High	High
High	Q13573	17	138	17	SNW1	15	0.728	0.375234	0.941338	3.48029e+07	2.20347e+07	9.24302e+06	8.86368e+07	2.56763e+07	1.23887e+07	1.73346e+07	1.78848e+06	2.12881e+07	8.86368e+07	3.48029e+07	2.20347e+07	5.43457e+07	1.52807e+07	High	High	High	High	High	High
High	Q9Y3F4	16	171	16	STRAP	3	0.749	0.385512	0.941338	7.00575e+07	6.39941e+07	4.30361e+07	5.38821e+07	5.16858e+07	3.59799e+07	1.22108e+07	8.38522e+06	9.91185e+07	5.38821e+07	7.00575e+07	6.39941e+07	3.8282e+07	7.16431e+07	High	High	High	High	High	High
High	P48735	16	279	15	IDH2	6	1.12	0.512458	0.941338	1.16094e+08	1.09094e+08	5.04064e+07	8.08918e+07	8.69675e+07	6.13365e+07	2.33224e+07	1.40022e+07	1.16094e+08	8.08918e+07	1.1788e+08	1.09094e+08	7.3118e+07	1.19634e+08	High	High	High	High	High	High
High	P51858	14	245	13	HDGF	2	0.826	0.611481	0.954272	1.25892e+08	1.29e+08	8.78962e+07	8.78304e+07	9.28784e+07	7.54735e+07	1.45346e+07	1.50984e+07	2.02438e+08	8.78304e+07	1.25892e+08	1.34238e+08	4.55674e+07	1.29e+08	High	High	High	High	High	High
High	P58107	9	235	2	EPPK1	0	0.546	0.0479141	0.562256	2.94652e+07	1.06427e+07	6.94666e+06	7.48745e+07	2.17383e+07	5.98372e+06	1.66382e+07	1.02334e+06	1.59992e+07	7.48745e+07	2.94652e+07	1.06427e+07	5.21624e+07	8.74337e+06	High	High	High	High	High	High
High	O15269	17	141	17	SPTLC1	5	1.182	0.44215	0.941338	4.58157e+07	5.8431e+07	1.98227e+07	4.58157e+07	4.49846e+07	3.78191e+07	1.86377e+07	6.57232e+06	4.56546e+07	4.58157e+07	6.09744e+07	6.72653e+07	5.8431e+07	5.61537e+07	High	High	High	High	High	High
High	Q6NUK1	17	163	17	SLC25A24	0	1.096	0.607106	0.951754	4.0827e+07	3.98441e+07	9.20735e+06	4.0827e+07	4.00242e+07	1.93351e+07	1.65858e+07	4.66342e+06	2.12059e+07	4.0827e+07	5.42509e+07	3.43895e+07	5.19981e+07	3.98441e+07	High	High	High	High	High	High
High	P49590	23	244	16	HARS2	1	0.991	0.919305	0.997433	1.52356e+07	1.41061e+07	6.61513e+06	1.2178e+07	1.30889e+07	1.07751e+07	3.24851e+06	1.651e+06	1.52356e+07	1.2178e+07	1.77414e+07	1.91647e+07	1.01844e+07	1.41061e+07	High	High	High	High	High	High
High	Q9Y4W2	17	62	17	LAS1L	1	0.777	0.41339	0.941338	2.16863e+07	1.07278e+07	5.6215e+06	3.41598e+07	1.59994e+07	5.70959e+06	1.00119e+07	1.2556e+06	1.29472e+07	3.41598e+07	2.16863e+07	1.01551e+07	3.13882e+07	1.07278e+07	High	High	High	High	High	Peak Found
High	Q8TBA6	21	96	21	GOLGA5	1	1.105	0.507287	0.941338	2.55081e+07	2.09782e+07	1.12989e+07	1.58424e+07	1.88189e+07	1.94466e+07	5.19343e+06	2.45532e+06	2.60232e+07	1.58424e+07	2.55081e+07	3.45878e+07	1.62819e+07	2.09782e+07	High	High	High	High	High	High
High	O00303	12	220	12	EIF3F	9	0.796	0.503207	0.941338	6.27539e+07	4.1645e+07	3.54362e+07	3.62993e+07	4.62975e+07	3.9604e+07	8.95286e+06	4.8742e+06	8.1615e+07	3.62993e+07	6.27539e+07	7.044e+07	2.80681e+07	4.1645e+07	High	High	High	High	High	High
High	Q14978	18	310	18	NOLC1	0	0.945	0.987896	0.999548	1.35517e+08	1.27502e+08	3.32672e+07	3.78368e+08	9.99792e+07	5.71879e+07	1.07824e+08	1.4923e+07	7.66193e+07	3.78368e+08	1.35517e+08	1.01715e+08	3.38038e+08	1.27502e+08	High	High	High	High	High	High
High	O60884	15	136	15	DNAJA2	1	0.825	0.594261	0.951754	5.95211e+07	4.88262e+07	3.01152e+07	5.95211e+07	4.04669e+07	2.74519e+07	1.10598e+07	6.05834e+06	6.93599e+07	5.95211e+07	5.48508e+07	4.88262e+07	3.46735e+07	5.17623e+07	High	High	High	High	High	High
High	P25787	7	157	7	PSMA2	61	0.967	0.966385	0.998292	4.38118e+07	4.72641e+07	1.90225e+07	24996181	3.76404e+07	2.65736e+07	7.357e+06	6.39066e+06	4.38118e+07	24996181	5.10197e+07	4.72641e+07	2.30649e+07	5.46016e+07	High	High	High	High	High	High
High	Q7L0Y3	18	161	18	TRMT10C	3	1.048	0.726957	0.966152	5.35744e+07	5.61141e+07	1.71717e+07	5.35744e+07	5.65024e+07	2.87341e+07	1.78987e+07	7.86969e+06	3.95489e+07	5.35744e+07	7.65862e+07	5.11067e+07	5.61141e+07	6.72384e+07	High	High	High	High	High	High
High	Q8NFC6	23	82	23	BOD1L1	0	0.942	0.906653	0.994488	1.14651e+07	1.47824e+07	1.05939e+07	7.02158e+06	8.45851e+06	1.18034e+07	3.87865e+06	1.73015e+06	2.43994e+07	7.02158e+06	1.14651e+07	2.09935e+07	1.21599e+07	1.47824e+07	High	High	High	High	High	High
High	Q02878	13	331	13	RPL6	14	0.706	0.281253	0.941338	2.86599e+08	1.57974e+08	1.42396e+08	2.41002e+08	2.11442e+08	1.68156e+08	4.75186e+07	1.84896e+07	3.27959e+08	2.41002e+08	2.86599e+08	2.99084e+08	1.48975e+08	1.57974e+08	High	High	High	High	High	High
High	O76094	21	188	21	SRP72	1	0.817	0.573299	0.948352	3.74891e+07	5.45971e+07	3.39323e+07	1.85304e+07	2.7658e+07	3.06965e+07	1.23507e+07	8.62742e+06	7.81512e+07	1.85304e+07	3.74891e+07	5.45971e+07	3.87207e+07	7.37125e+07	High	High	High	High	High	High
High	P82650	15	218	15	MRPS22	3	1.166	0.391259	0.941338	6.64402e+07	6.9883e+07	2.88475e+07	5.1244e+07	4.92027e+07	5.1671e+07	1.69784e+07	8.17922e+06	6.64402e+07	5.1244e+07	6.66918e+07	9.19024e+07	5.32288e+07	6.9883e+07	High	High	High	High	High	High
High	A5YKK6	24	156	24	CNOT1	3	0.921	0.997454	0.999556	2.56017e+07	2.04065e+07	1.11159e+07	1.43529e+07	1.91149e+07	1.14733e+07	6.41371e+06	2.99007e+06	2.56017e+07	1.43529e+07	2.59093e+07	2.04065e+07	2.01076e+07	2.5547e+07	High	High	High	High	High	High
High	Q8WWM7	21	206	21	ATXN2L	1	0.938	0.940407	0.997433	4.46352e+07	4.49928e+07	2.46161e+07	4.33693e+07	3.29301e+07	2.52966e+07	1.32669e+07	5.65258e+06	5.66946e+07	4.33693e+07	4.46352e+07	4.49928e+07	4.15929e+07	4.82955e+07	High	High	High	High	High	High
High	Q9GZR7	22	146	22	DDX24	0	1.115	0.487395	0.941338	2.17764e+07	2.18487e+07	9.45504e+06	1.48297e+07	1.76865e+07	1.22842e+07	1.67398e+07	2.15834e+06	2.17764e+07	1.48297e+07	2.39731e+07	2.18487e+07	5.24808e+07	1.84408e+07	High	High	High	High	High	High
High	Q9H0U4	11	366	3	RAB1B	6	1.193	0.338488	0.941338	3.65443e+07	2.89354e+07	1.82579e+07	1.69304e+07	2.6961e+07	3.02504e+07	7.36266e+06	3.38664e+06	4.20507e+07	1.69304e+07	3.65443e+07	5.38035e+07	2.30826e+07	2.89354e+07	High	High	High	High	High	Peak Found
High	P47985	13	296	13	UQCRFS1	4	1.17	0.447071	0.941338	1.4257e+08	1.65659e+08	6.66502e+07	1.10772e+08	1.05183e+08	1.22168e+08	4.13634e+07	1.9389e+07	1.53505e+08	1.10772e+08	1.4257e+08	2.1729e+08	1.29678e+08	1.65659e+08	High	High	High	High	High	High
High	Q9UMX0	12	113	6	UBQLN1	1	0.746	0.304947	0.941338	1.30704e+07	1.10266e+07	5.67503e+06	8.04287e+06	9.71792e+06	6.2928e+06	1.94639e+06	1.29057e+06	1.30704e+07	8.04287e+06	1.31722e+07	1.11924e+07	6.10212e+06	1.10266e+07	High	High	High	High	High	High
High	Q99615	20	187	20	DNAJC7	4	0.956	0.965696	0.998292	3.8367e+07	4.30376e+07	2.2541e+07	2.81523e+07	2.83057e+07	2.45892e+07	6.45656e+06	5.03719e+06	5.19154e+07	2.81523e+07	3.8367e+07	4.37345e+07	2.02419e+07	4.30376e+07	High	High	High	High	High	High
High	P45954	14	145	14	ACADSB	2	1.165	0.45278	0.941338	3.9545e+07	3.86826e+07	1.76068e+07	2.89577e+07	2.91748e+07	3.35546e+07	9.17678e+06	4.52747e+06	4.05511e+07	2.89577e+07	3.9545e+07	5.96805e+07	2.87701e+07	3.86826e+07	High	High	High	High	High	High
High	Q13409	14	124	14	DYNC1I2	21	0.867	0.753576	0.972982	3.70964e+07	3.77573e+07	2.23658e+07	2.23028e+07	2.73683e+07	2.26189e+07	5.49283e+06	4.41918e+06	5.15118e+07	2.23028e+07	3.70964e+07	4.02301e+07	1.72205e+07	3.77573e+07	High	High	High	High	High	High
High	P62424	12	533	12	RPL7A	14	1.054	0.703754	0.96541	3.98581e+08	4.59432e+08	1.73059e+08	244555647	3.98502e+08	1.92684e+08	1.46545e+08	6.91399e+07	3.98581e+08	244555647	5.40149e+08	3.4271e+08	4.59432e+08	5.9073e+08	High	High	High	High	High	High
High	Q9NUQ9	13	88	13	CYRIB	1	0.947	0.990521	0.999548	3.8794e+07	4.00408e+07	2.02457e+07	2.68436e+07	2.86208e+07	2.25125e+07	1.04527e+07	5.18383e+06	4.6629e+07	2.68436e+07	3.8794e+07	4.00408e+07	3.27703e+07	4.42905e+07	High	High	High	High	High	High
High	A5A3E0	9	1245	1	POTEF	0	1.46	0.222491	0.941338	249551	364404		249551		204882				249551		364404			Not Found	Peak Found	Not Found	High	Not Found	Not Found
High	P30043	8	255	8	BLVRB	5	0.68	0.217341	0.941338	8.63571e+07	7.41553e+07	8.41048e+07	6.98188e+07	6.3711e+07	9.5099e+07	1.00562e+07	8.67925e+06	1.93706e+08	6.98188e+07	8.63571e+07	1.69144e+08	3.15272e+07	7.41553e+07	High	High	High	High	High	High
High	P11310	14	208	14	ACADM	11	1.165	0.460112	0.941338	5.26898e+07	6.3898e+07	2.74399e+07	4.20949e+07	3.88725e+07	4.82196e+07	1.49547e+07	7.47872e+06	6.31983e+07	4.20949e+07	5.26898e+07	8.57638e+07	4.68843e+07	6.3898e+07	High	High	High	High	High	High
High	P12081	19	263	12	HARS1	2	0.914	0.97243	0.998292	2.5866e+07	2.40761e+07	1.24436e+07	1.39836e+07	1.9083e+07	1.35365e+07	5.60996e+06	3.57582e+06	2.86595e+07	1.39836e+07	2.5866e+07	2.40761e+07	1.75878e+07	3.05517e+07	High	High	High	High	High	High
High	Q9UNM6	18	218	18	PSMD13	63	0.793	0.497804	0.941338	8.57046e+07	8.27198e+07	4.99169e+07	41684361	6.32297e+07	4.66442e+07	1.26666e+07	9.68165e+06	1.14966e+08	41684361	8.57046e+07	8.29616e+07	3.97111e+07	8.27198e+07	High	High	High	High	High	High
High	P48444	19	185	19	ARCN1	3	0.739	0.352901	0.941338	5.07005e+07	4.16762e+07	2.20136e+07	3.86886e+07	4.11003e+07	2.79919e+07	7.85611e+06	4.87785e+06	5.07005e+07	3.86886e+07	5.57094e+07	4.97866e+07	2.46296e+07	4.16762e+07	High	High	High	High	High	High
High	Q9Y4P3	18	176	18	TBL2	1	1.308	0.269698	0.941338	3.844e+07	5.07438e+07	1.81138e+07	2.78216e+07	2.83596e+07	2.8629e+07	1.61857e+07	4.69363e+06	4.17188e+07	2.78216e+07	3.844e+07	5.09197e+07	5.07438e+07	4.01023e+07	High	High	High	High	High	High
High	O14776	24	181	24	TCERG1	0	0.862	0.749065	0.972982	7.66017e+07	6.0532e+07	3.32595e+07	1.01409e+08	4.52917e+07	3.40334e+07	2.69385e+07	5.54785e+06	7.66017e+07	1.01409e+08	6.13906e+07	6.0532e+07	8.44548e+07	4.74007e+07	High	High	High	High	High	High
High	O43790	15	406	1	KRT86	2	0.646	0.190292	0.941338	1.50684e+06	973893		1.54829e+06	1.08193e+06		310642			1.54829e+06	1.4665e+06		973893		Not Found	High	High	Not Found	Peak Found	Not Found
High	O75874	17	273	16	IDH1	7	0.752	0.384546	0.941338	6.9583e+07	5.43389e+07	3.41491e+07	3.92526e+07	5.13357e+07	3.05514e+07	6.83812e+06	6.55256e+06	7.86505e+07	3.92526e+07	6.9583e+07	5.43389e+07	2.14382e+07	5.59849e+07	High	High	High	High	High	High
High	Q8NBJ5	20	230	20	COLGALT1	2	1.147	0.515285	0.941338	4.98333e+07	5.19535e+07	2.1637e+07	4.08688e+07	3.77929e+07	4.39191e+07	1.65716e+07	6.07285e+06	4.98333e+07	4.08688e+07	5.12263e+07	7.81149e+07	5.19535e+07	5.18863e+07	High	High	High	High	High	High
High	O15031	22	109	22	PLXNB2	0	0.936	0.948345	0.997433	3.04572e+07	2.87598e+07	1.43809e+07	1.75675e+07	2.24702e+07	1.61699e+07	6.21505e+06	3.45071e+06	3.31214e+07	1.75675e+07	3.04572e+07	2.87598e+07	1.94848e+07	2.94827e+07	High	High	High	High	High	High
High	O43570	8	108	8	CA12	1	0.674	0.202397	0.941338	6.43064e+07	3.77913e+07	3.25858e+07	3.52595e+07	4.74428e+07	3.56419e+07	8.89468e+06	4.42315e+06	7.50501e+07	3.52595e+07	6.43064e+07	6.3393e+07	2.78857e+07	3.77913e+07	High	High	High	High	High	High
High	Q96RQ3	17	92	17	MCCC1	4	1.212	0.345839	0.941338	1.61514e+07	1.65016e+07	7.01273e+06	1.34004e+07	1.40637e+07	1.53384e+07	3.65493e+06	1.93137e+06	1.61514e+07	1.34004e+07	1.90627e+07	2.7281e+07	1.14586e+07	1.65016e+07	High	High	High	High	High	High
High	P05166	19	119	19	PCCB	3	1.254	0.260145	0.941338	1.5638e+07	2.28972e+07	6.78983e+06	1.33451e+07	1.56681e+07	1.28737e+07	4.22897e+06	2.77724e+06	1.5638e+07	1.33451e+07	2.12374e+07	2.28972e+07	1.32582e+07	2.37287e+07	High	High	High	High	High	High
High	P04181	14	208	14	OAT	3	0.958	0.981621	0.99926	6.1526e+07	6.35848e+07	2.67138e+07	4.55793e+07	4.87016e+07	3.60048e+07	1.3086e+07	7.44206e+06	6.1526e+07	4.55793e+07	6.60127e+07	6.40384e+07	4.10258e+07	6.35848e+07	High	High	High	High	High	High
High	Q14240	13	404	2	EIF4A2	9	0.665	0.248059	0.941338	2.83841e+06	2.18515e+06	704728	4.26727e+06	2.09407e+06	1.22858e+06	744245	254776	1.62309e+06	4.26727e+06	2.83841e+06	2.18515e+06	2.33328e+06	2.1768e+06	High	High	High	High	High	High
High	O60763	18	149	18	USO1	3	1.128	0.456377	0.941338	3.62552e+07	2.95424e+07	1.21762e+07	3.62552e+07	2.72784e+07	1.32437e+07	9.42313e+06	5.38778e+06	2.80437e+07	3.62552e+07	3.69745e+07	2.35553e+07	2.95424e+07	4.6033e+07	High	High	High	High	High	High
High	Q9BVJ6	23	172	23	UTP14A	2	1.221	0.284429	0.941338	3.23108e+07	3.02388e+07	1.30356e+07	4.46437e+07	2.38377e+07	1.70014e+07	2.4471e+07	2.1742e+06	3.00229e+07	4.46437e+07	3.23108e+07	3.02388e+07	7.6719e+07	1.85763e+07	High	High	High	High	High	High
High	O43776	17	150	17	NARS1	2	0.791	0.532401	0.945648	3.90751e+07	3.03804e+07	1.9499e+07	2.57768e+07	2.88281e+07	1.93827e+07	7.39076e+06	3.55577e+06	4.49092e+07	2.57768e+07	3.90751e+07	3.44742e+07	2.31707e+07	3.03804e+07	High	High	High	High	High	High
High	Q9UJV9	24	75	24	DDX41	3	0.859	0.63266	0.958222	1.90767e+07	8.10623e+06	4.33945e+06	3.31867e+07	1.40741e+07	4.55763e+06	9.39468e+06	758127	9.9944e+06	3.31867e+07	1.90767e+07	8.10623e+06	2.94532e+07	6.47742e+06	Peak Found	High	High	Peak Found	High	Peak Found
High	P30086	11	220	11	PEBP1	9	0.818	0.587647	0.950244	1.1448e+08	1.20427e+08	9.01893e+07	7.03795e+07	84459390	6.77085e+07	1.64379e+07	1.73928e+07	2.0772e+08	7.03795e+07	1.1448e+08	1.20427e+08	5.15344e+07	1.48604e+08	High	High	High	High	High	High
High	P62191	17	217	16	PSMC1	62	0.823	0.616859	0.956158	8.61539e+07	7.81431e+07	4.50672e+07	5.4892e+07	6.35611e+07	4.3935e+07	1.8631e+07	1.00073e+07	1.03797e+08	5.4892e+07	8.61539e+07	7.81431e+07	5.84099e+07	8.55024e+07	High	High	High	High	High	High
High	P30044	9	467	9	PRDX5	1	1.109	0.571164	0.9479	2.18792e+08	2.6768e+08	1.27897e+08	1.56107e+08	1.61417e+08	1.80997e+08	4.79048e+07	3.13297e+07	2.94567e+08	1.56107e+08	2.18792e+08	3.21923e+08	1.50186e+08	2.6768e+08	High	High	High	High	High	High
High	Q96HC4	17	153	17	PDLIM5	2	0.73	0.326253	0.941338	4.97438e+07	4.46574e+07	2.52886e+07	4.39608e+07	3.66991e+07	2.51081e+07	7.93408e+06	5.32996e+06	5.82434e+07	4.39608e+07	4.97438e+07	4.46574e+07	2.48741e+07	4.5539e+07	High	High	High	High	High	High
High	P51149	13	254	13	RAB7A	20	1.19	0.411976	0.941338	1.36536e+08	1.40046e+08	7.6562e+07	8.1894e+07	1.00731e+08	1.30082e+08	3.0797e+07	1.63912e+07	1.76334e+08	8.1894e+07	1.36536e+08	2.31364e+08	9.65515e+07	1.40046e+08	High	High	High	High	High	High
High	Q15154	23	68	22	PCM1	9	0.746	0.453832	0.941338	2.87771e+07	2.59138e+07	1.2449e+07	3.78064e+07	2.12307e+07	1.50665e+07	7.36728e+06	3.03299e+06	2.8672e+07	3.78064e+07	2.87771e+07	2.67973e+07	2.30971e+07	2.59138e+07	High	High	High	High	High	High
High	O75947	11	226	11	ATP5PD	4	1.161	0.464569	0.941338	1.74798e+08	2.39053e+08	1.18856e+08	1.30971e+08	1.2896e+08	1.51048e+08	4.71772e+07	2.79792e+07	2.73743e+08	1.30971e+08	1.74798e+08	2.68656e+08	1.47905e+08	2.39053e+08	High	High	High	High	High	High
High	O00232	15	130	15	PSMD12	63	0.722	0.360903	0.941338	3.61629e+07	2.84201e+07	1.63714e+07	1.80443e+07	2.66797e+07	1.75934e+07	4.96902e+06	3.32634e+06	3.77058e+07	1.80443e+07	3.61629e+07	3.12918e+07	1.55783e+07	2.84201e+07	High	High	High	High	High	High
High	P52788	14	112	14	SMS	3	0.805	0.545598	0.947344	4.85923e+07	3.9649e+07	2.63896e+07	2.56462e+07	3.58495e+07	2.95942e+07	5.7668e+06	4.64058e+06	6.07793e+07	2.56462e+07	4.85923e+07	5.26364e+07	1.80794e+07	3.9649e+07	High	High	High	High	High	High
High	Q96T23	21	53	21	RSF1	1	0.9	0.830416	0.983548	4.70871e+07	6.11402e+07	2.02686e+07	5.88053e+07	3.47391e+07	3.8927e+07	1.857e+07	7.15594e+06	4.66817e+07	5.88053e+07	4.70871e+07	6.92358e+07	5.82187e+07	6.11402e+07	Peak Found	High	High	Peak Found	High	Peak Found
High	O94874	23	163	23	UFL1	1	1.193	0.346198	0.941338	2.20859e+07	2.52521e+07	9.58942e+06	1.44466e+07	1.70731e+07	1.41977e+07	6.96033e+06	2.96275e+06	2.20859e+07	1.44466e+07	2.31417e+07	2.52521e+07	2.18213e+07	2.53137e+07	High	High	High	High	High	High
High	Q9Y3B3	7	154	7	TMED7	3	1.261	0.241897	0.941338	7.14252e+07	7.43964e+07	3.10119e+07	5.0495e+07	6.17058e+07	6.59857e+07	2.16713e+07	8.70747e+06	7.14252e+07	5.0495e+07	8.36392e+07	1.17363e+08	6.79417e+07	7.43964e+07	High	High	High	High	High	High
High	Q09161	16	119	16	NCBP1	29	0.871	0.828052	0.983321	3.34915e+07	3.21842e+07	1.15462e+07	3.63375e+07	2.47088e+07	1.49956e+07	1.02658e+07	3.827e+06	2.65926e+07	3.63375e+07	3.34915e+07	2.66713e+07	3.21842e+07	3.26978e+07	High	High	High	High	High	High
High	Q9NUJ1	12	177	12	ABHD10	1	1.185	0.426272	0.941338	5.58176e+07	6.33227e+07	2.42353e+07	3.8627e+07	4.53463e+07	4.73521e+07	1.33509e+07	7.41139e+06	5.58176e+07	3.8627e+07	6.14647e+07	8.42209e+07	4.18565e+07	6.33227e+07	High	High	High	High	High	High
High	P14735	22	135	22	IDE	4	1.039	0.738754	0.968491	3.93733e+07	3.21941e+07	2.10152e+07	2.09308e+07	2.90481e+07	18100761	5.89387e+06	5.06351e+06	4.84011e+07	2.09308e+07	3.93733e+07	3.21941e+07	1.84778e+07	4.32625e+07	High	High	High	High	High	High
High	O15460	17	157	17	P4HA2	4	0.955	0.971836	0.998292	4.40614e+07	3.41285e+07	2.02099e+07	3.6796e+07	3.25068e+07	3.23729e+07	1.0886e+07	3.88413e+06	4.65464e+07	3.6796e+07	4.40614e+07	5.75787e+07	3.41285e+07	3.31859e+07	High	High	High	High	High	High
High	O14786	15	178	15	NRP1	8	1.169	0.404887	0.941338	2.47254e+07	2.6277e+07	1.16339e+07	1.37741e+07	1.82415e+07	1.74778e+07	6.64527e+06	3.0755e+06	2.67945e+07	1.37741e+07	2.47254e+07	3.10862e+07	2.08336e+07	2.6277e+07	High	High	High	High	High	High
High	Q9BUQ8	22	200	22	DDX23	2	0.921	0.899957	0.994488	6.26704e+07	5.61273e+07	1.89867e+07	6.58283e+07	4.62359e+07	3.15569e+07	1.83483e+07	6.18129e+06	4.37292e+07	6.58283e+07	6.26704e+07	5.61273e+07	5.75237e+07	5.28127e+07	High	High	High	High	High	High
High	Q93052	14	100	14	LPP	1	0.736	0.40566	0.941338	3.21778e+07	3.11194e+07	2.07782e+07	2.38649e+07	2.37396e+07	2.09602e+07	5.87709e+06	3.64226e+06	4.78553e+07	2.38649e+07	3.21778e+07	3.728e+07	1.84252e+07	3.11194e+07	High	High	High	High	High	High
High	Q03519	15	181	14	TAP2	2	8.018	2.66454e-15	9.66359e-14	1.0609e+07	1.06086e+08	4.60628e+06	8.87194e+06	1.13619e+07	5.96454e+07	3.03055e+07	1.29595e+07	1.0609e+07	8.87194e+06	1.54004e+07	1.06086e+08	9.50105e+07	1.10726e+08	High	High	High	High	High	High
High	Q15758	12	231	12	SLC1A5	9	1.336	0.181063	0.941338	8.96677e+07	1.29876e+08	4.68767e+07	4.27703e+07	6.61535e+07	7.45217e+07	2.55321e+07	1.52009e+07	1.07964e+08	4.27703e+07	8.96677e+07	1.32545e+08	8.00454e+07	1.29876e+08	High	High	High	High	High	High
High	P55036	11	130	11	PSMD4	62	0.884	0.786492	0.977713	5.11562e+07	5.83896e+07	3.31309e+07	2.58001e+07	3.77411e+07	3.59602e+07	1.04078e+07	6.83401e+06	7.63054e+07	2.58001e+07	5.11562e+07	6.39591e+07	3.26295e+07	5.83896e+07	High	High	High	High	High	High
High	Q14254	20	188	20	FLOT2	10	1.314	0.181494	0.941338	5.5241e+07	8.14513e+07	2.3985e+07	3.70721e+07	4.51756e+07	4.5795e+07	1.96608e+07	9.88994e+06	5.5241e+07	3.70721e+07	6.12333e+07	8.14513e+07	6.16384e+07	8.44994e+07	High	High	High	High	High	High
High	Q13148	12	120	12	TARDBP	1	0.631	0.144444	0.888898	4.85901e+07	2.27898e+07	2.10972e+07	5.86273e+07	2.99324e+07	1.85674e+07	7.26926e+06	2.51501e+06	4.85901e+07	5.86273e+07	4.05718e+07	3.30242e+07	2.27898e+07	2.14882e+07	High	High	High	High	High	High
High	P61204	8	243	4	ARF3	3	0.88	0.771574	0.975397	5.1099e+07	3.69483e+07	2.64038e+07	4.03938e+07	3.76989e+07	2.69071e+07	1.17854e+07	3.91338e+06	6.08119e+07	4.03938e+07	5.1099e+07	4.78572e+07	3.69483e+07	3.34358e+07	High	High	High	High	High	High
High	P30050	7	253	7	RPL12	14	1.013	0.813622	0.983321	2.32542e+08	2.33844e+08	5.97544e+07	2.32542e+08	2.25887e+08	7.40214e+07	7.45892e+07	32420656	1.37623e+08	2.32542e+08	3.06178e+08	1.31655e+08	2.33844e+08	2.77001e+08	High	High	High	High	High	High
High	Q04917	13	828	9	YWHAH	9	0.791	0.499271	0.941338	4.98108e+07	3.91278e+07	3.01981e+07	3.47846e+07	3.67485e+07	2.83346e+07	6.65966e+06	4.57958e+06	6.95508e+07	3.47846e+07	4.98108e+07	5.03962e+07	2.08787e+07	3.91278e+07	High	High	High	High	High	High
High	Q92888	21	101	21	ARHGEF1	9	0.956	0.996315	0.999556	1.79287e+07	1.28666e+07	7.99389e+06	1.05122e+07	13227087	7.23406e+06	2.80509e+06	1.83658e+06	1.84111e+07	1.05122e+07	1.79287e+07	1.28666e+07	8.79422e+06	1.56917e+07	High	High	High	High	High	High
High	P31947	11	906	7	SFN	12	0.686	0.222094	0.941338	6.86989e+07	5.70697e+07	4.8281e+07	4.88725e+07	5.06835e+07	3.67182e+07	9.51115e+06	6.67953e+06	1.11198e+08	4.88725e+07	6.86989e+07	6.53072e+07	2.98184e+07	5.70697e+07	High	High	High	High	High	High
High	Q9BW27	15	91	15	NUP85	35	0.833	0.57278	0.948352	1.93999e+07	1.26637e+07	8.42318e+06	2.58846e+07	1.29503e+07	7.12001e+06	9.64036e+06	974630	1.93999e+07	2.58846e+07	1.75535e+07	1.26637e+07	3.02234e+07	8.32721e+06	High	High	High	High	High	Peak Found
High	Q9Y305	17	201	17	ACOT9	2	0.945	0.97359	0.998292	6.28577e+07	6.37957e+07	1.95352e+07	6.28577e+07	6.04513e+07	3.58684e+07	2.05224e+07	6.62881e+06	4.49925e+07	6.28577e+07	8.19387e+07	6.37957e+07	6.43397e+07	5.66363e+07	High	High	High	High	High	High
High	P46063	18	165	17	RECQL	1	0.818	0.554842	0.947344	5.43067e+07	4.34597e+07	2.49879e+07	3.64173e+07	4.00654e+07	2.56571e+07	7.28638e+06	5.0866e+06	5.7551e+07	3.64173e+07	5.43067e+07	4.56339e+07	2.28435e+07	4.34597e+07	High	High	High	High	High	High
High	P28066	9	203	9	PSMA5	61	0.918	0.911714	0.995846	8.03147e+07	9.16365e+07	4.96666e+07	4.97187e+07	5.92531e+07	5.96515e+07	1.26897e+07	1.07253e+07	1.1439e+08	4.97187e+07	8.03147e+07	1.06097e+08	3.97834e+07	9.16365e+07	High	High	High	High	High	High
High	Q99797	22	173	21	MIPEP	0	1.218	0.368447	0.941338	2.95236e+07	4.29826e+07	1.4665e+07	2.73435e+07	2.17814e+07	2.68513e+07	1.37101e+07	3.49012e+06	3.37758e+07	2.73435e+07	2.95236e+07	4.7758e+07	4.29826e+07	2.98195e+07	High	High	High	High	High	High
High	Q14669	25	110	25	TRIP12	1	1.186	0.357892	0.941338	2.35817e+07	2.41619e+07	9.18697e+06	2.35817e+07	2.24198e+07	1.35847e+07	1.13885e+07	2.32049e+06	2.1159e+07	2.35817e+07	3.0389e+07	2.41619e+07	3.57041e+07	1.98262e+07	High	High	High	High	High	Peak Found
High	Q9BXK5	14	127	14	BCL2L13	1	1.481	0.0967556	0.788969	2.09971e+07	2.97395e+07	1.15698e+07	1.26009e+07	1.54909e+07	23404000	8.14293e+06	3.48075e+06	2.66469e+07	1.26009e+07	2.09971e+07	4.16265e+07	2.55289e+07	2.97395e+07	High	High	High	High	High	High
High	Q99567	17	102	17	NUP88	28	0.782	0.497226	0.941338	2.48588e+07	1.32081e+07	5.73535e+06	3.62855e+07	1.83399e+07	7.42611e+06	1.04632e+07	941010	1.32094e+07	3.62855e+07	2.48588e+07	1.32081e+07	3.28031e+07	8.03996e+06	High	High	High	High	High	Peak Found
High	P49959	18	117	18	MRE11	29	0.869	0.769968	0.975397	5.87192e+07	2.26807e+07	2.6147e+07	5.52222e+07	4.33208e+07	3.52374e+07	5.73551e+06	2.65458e+06	6.02205e+07	5.52222e+07	5.87192e+07	6.26734e+07	1.79814e+07	2.26807e+07	High	High	High	High	High	High
High	Q8WXH0	29	38	29	SYNE2	4	1.652	0.0296401	0.411792	1.35428e+07	7.86355e+06	2.49545e+06	1.37475e+07	9.9914e+06	4.42119e+06	1.0571e+07	578891	5.7474e+06	1.37475e+07	1.35428e+07	7.86355e+06	3.31409e+07	4.94603e+06	Peak Found	High	Peak Found	High	High	Peak Found
High	O75521	12	94	12	ECI2	0	1.235	0.274302	0.941338	1.8443e+07	2.28782e+07	8.00773e+06	1.54057e+07	1.5727e+07	2.27114e+07	6.11416e+06	2.6777e+06	1.8443e+07	1.54057e+07	2.13172e+07	4.03946e+07	1.91685e+07	2.28782e+07	High	High	High	High	High	High
High	Q96TA1	16	136	16	NIBAN2	0	0.761	0.487176	0.941338	3.21604e+07	2.43669e+07	1.95388e+07	1.52468e+07	2.37267e+07	1.73068e+07	4.72743e+06	2.85194e+06	4.50008e+07	1.52468e+07	3.21604e+07	3.0782e+07	1.48209e+07	2.43669e+07	High	High	High	High	High	High
High	Q14966	25	108	25	ZNF638	1	1.08	0.557579	0.947344	2.96105e+07	2.69645e+07	1.28565e+07	2.44805e+07	2.21228e+07	1.51605e+07	1.64091e+07	2.94089e+06	2.96105e+07	2.44805e+07	2.99863e+07	2.69645e+07	5.1444e+07	2.51269e+07	High	High	High	High	High	Peak Found
High	P22234	16	139	16	PAICS	2	0.849	0.685723	0.96541	6.47411e+07	6.80177e+07	2.81098e+07	5.04069e+07	5.17794e+07	4.10774e+07	1.20405e+07	7.9609e+06	6.47411e+07	5.04069e+07	7.01844e+07	7.30606e+07	3.77482e+07	6.80177e+07	High	High	High	High	High	High
High	Q8NE71	16	105	16	ABCF1	2	0.711	0.321783	0.941338	4.77776e+07	3.54016e+07	2.57144e+07	4.77776e+07	3.24769e+07	1.99041e+07	6.47109e+06	1.2721e+07	5.92241e+07	4.77776e+07	4.40208e+07	3.54016e+07	2.02875e+07	1.08688e+08	High	High	High	High	High	High
High	Q9H4M9	19	175	12	EHD1	2	0.888	0.753963	0.972982	1.84984e+07	1.68641e+07	7.11031e+06	1.84984e+07	1.66484e+07	7.72901e+06	5.37912e+06	2.63618e+06	1.63761e+07	1.84984e+07	2.25661e+07	1.37469e+07	1.68641e+07	2.25235e+07	High	High	High	High	High	High
High	P62241	9	484	9	RPS8	17	1.15	0.484528	0.941338	3.66157e+08	4.00378e+08	1.58981e+08	2.52405e+08	3.21711e+08	1.61196e+08	1.27708e+08	6.31483e+07	3.66157e+08	2.52405e+08	4.36063e+08	2.86704e+08	4.00378e+08	5.39537e+08	High	High	High	High	High	High
High	P31937	10	192	10	HIBADH	2	1.175	0.454755	0.941338	5.13769e+07	5.26425e+07	2.23072e+07	3.4982e+07	3.85524e+07	4.25132e+07	1.0001e+07	6.16136e+06	5.13769e+07	3.4982e+07	5.22558e+07	7.56143e+07	3.13541e+07	5.26425e+07	High	High	High	High	High	High
High	P49189	14	151	14	ALDH9A1	4	0.953	0.956074	0.998292	6.6561e+07	6.65379e+07	3.48232e+07	4.57711e+07	4.91062e+07	4.90072e+07	1.38834e+07	7.7877e+06	8.02031e+07	4.57711e+07	6.6561e+07	8.71646e+07	4.35257e+07	6.65379e+07	High	High	High	High	High	High
High	P35637	7	156	5	FUS	3	0.92	0.917983	0.997433	9.70205e+07	8.94518e+07	3.39822e+07	1.35936e+08	7.1578e+07	4.2512e+07	4.1405e+07	1.04696e+07	7.82661e+07	1.35936e+08	9.70205e+07	7.56122e+07	1.29808e+08	8.94518e+07	High	High	High	High	High	High
High	P39687	11	265	8	ANP32A	2	0.824	0.607064	0.951754	1.23e+08	1.25213e+08	8.44085e+07	6.2019e+07	9.07447e+07	7.03997e+07	1.56156e+07	1.49428e+07	1.94405e+08	6.2019e+07	1.23e+08	1.25213e+08	4.89565e+07	1.27671e+08	High	High	High	High	High	High
High	P68400	14	127	13	CSNK2A1	20	0.859	0.699703	0.96541	6.28152e+07	5.39698e+07	2.88934e+07	53377104	4.63427e+07	3.03439e+07	1.97636e+07	5.19454e+06	6.6546e+07	53377104	6.28152e+07	5.39698e+07	6.19606e+07	4.4382e+07	High	High	High	High	High	High
High	P09601	11	156	11	HMOX1	22	0.554	0.0445839	0.540028	6.84794e+07	3.6062e+07	4.54313e+07	5.31362e+07	5.05215e+07	3.55251e+07	1.15027e+07	2.82813e+06	1.04635e+08	5.31362e+07	6.84794e+07	6.31852e+07	3.6062e+07	2.41634e+07	High	High	High	High	High	High
High	P83111	16	189	16	LACTB	0	1.113	0.555806	0.947344	3.73827e+07	4.0863e+07	1.17614e+07	3.73827e+07	2.97302e+07	2.29747e+07	1.81828e+07	4.57271e+06	2.70883e+07	3.73827e+07	4.02978e+07	4.0863e+07	5.70049e+07	3.90691e+07	High	High	High	High	High	High
High	Q9BZE1	15	169	15	MRPL37	3	1.137	0.451652	0.941338	2.49232e+07	3.05579e+07	1.07682e+07	2.49232e+07	2.80098e+07	1.71808e+07	1.15651e+07	3.42619e+06	2.48008e+07	2.49232e+07	3.79659e+07	3.05579e+07	3.62578e+07	2.92733e+07	High	High	High	High	High	High
High	Q92667	22	105	22	AKAP1	3	1.068	0.671799	0.96541	6.36427e+07	6.41511e+07	2.91159e+07	4.551e+07	4.69532e+07	5.72683e+07	1.9451e+07	7.50835e+06	6.70583e+07	4.551e+07	6.36427e+07	1.01858e+08	6.09806e+07	6.41511e+07	High	High	High	High	High	High
High	Q9BXJ9	21	151	21	NAA15	0	0.936	0.993888	0.999556	8.12062e+07	7.90973e+07	3.84363e+07	3.91505e+07	5.99109e+07	5.79154e+07	1.67826e+07	9.25767e+06	8.85245e+07	3.91505e+07	8.12062e+07	1.03009e+08	5.26149e+07	7.90973e+07	High	High	High	High	High	High
High	P05387	7	274	6	RPLP2	15	0.894	0.827738	0.983321	3.50666e+08	2.79487e+08	1.68164e+08	2.66114e+08	2.58708e+08	1.29308e+08	8.9148e+07	5.57644e+07	3.87307e+08	2.66114e+08	3.50666e+08	2.29988e+08	2.79487e+08	4.7645e+08	High	High	High	High	High	High
High	P15559	10	339	10	NQO1	16	0.674	0.212028	0.941338	3.41702e+08	1.84265e+08	1.6869e+08	2.29004e+08	2.52095e+08	1.7761e+08	4.97154e+07	2.15667e+07	3.88519e+08	2.29004e+08	3.41702e+08	3.15899e+08	1.55862e+08	1.84265e+08	High	High	High	High	High	High
High	Q13586	16	158	16	STIM1	4	1.234	0.301514	0.941338	2.53204e+07	2.63806e+07	1.36762e+07	1.69467e+07	1.86804e+07	2.40322e+07	7.77464e+06	3.08762e+06	3.14984e+07	1.69467e+07	2.53204e+07	4.27439e+07	2.43742e+07	2.63806e+07	High	High	High	High	High	High
High	Q29RF7	20	92	19	PDS5A	5	1.347	0.211998	0.941338	1.02065e+07	1.54892e+07	4.43156e+06	8.67721e+06	1.15829e+07	4.20243e+06	6.63693e+06	1.81288e+06	1.02065e+07	8.67721e+06	1.57e+07	7.47447e+06	2.08074e+07	1.54892e+07	High	High	High	High	High	High
High	O95793	18	143	16	STAU1	0	0.785	0.510092	0.941338	4.82405e+07	3.92335e+07	1.68352e+07	5.20725e+07	3.55901e+07	1.42443e+07	1.59145e+07	4.59195e+06	3.8774e+07	5.20725e+07	4.82405e+07	2.5335e+07	4.98936e+07	3.92335e+07	High	High	High	High	High	High
High	P62081	8	270	8	RPS7	18	0.927	0.929959	0.997433	2.98827e+08	2.55995e+08	1.29747e+08	1.9826e+08	2.5573e+08	1.2341e+08	8.16548e+07	3.76798e+07	2.98827e+08	1.9826e+08	3.46629e+08	2.19498e+08	2.55995e+08	3.21935e+08	High	High	High	High	High	High
High	Q15067	15	119	15	ACOX1	8	0.895	0.90445	0.994488	2.42868e+07	1.64697e+07	1.0545e+07	1.39136e+07	2.08626e+07	1.52072e+07	4.38281e+06	1.92764e+06	2.42868e+07	1.39136e+07	2.82782e+07	2.70477e+07	1.37405e+07	1.64697e+07	High	High	High	High	High	High
High	P51116	16	117	13	FXR2	1	0.817	0.646255	0.959911	2.37455e+07	1.89919e+07	9.28787e+06	2.5903e+07	1.75185e+07	1.0678e+07	5.46237e+06	2593298	2.13914e+07	2.5903e+07	2.37455e+07	1.89919e+07	1.7125e+07	2.21571e+07	High	High	High	High	High	High
High	Q9P2R7	20	191	20	SUCLA2	1	1.051	0.701108	0.96541	1.02813e+08	9.82872e+07	4.59294e+07	6.98497e+07	7.58518e+07	8.12138e+07	2.20863e+07	1.15037e+07	1.05782e+08	6.98497e+07	1.02813e+08	1.44447e+08	6.92425e+07	9.82872e+07	High	High	High	High	High	High
High	Q9Y697	16	149	16	NFS1	0	1.101	0.558371	0.947344	3.21776e+07	3.68268e+07	1.6772e+07	2.4875e+07	2.37394e+07	3.13507e+07	8.51112e+06	4.31027e+06	3.86285e+07	2.4875e+07	3.21776e+07	5.57606e+07	2.66832e+07	3.68268e+07	High	High	High	High	High	High
High	P61026	12	387	9	RAB10	5	1.201	0.392381	0.941338	1.79296e+08	2.22047e+08	9.56785e+07	8.80449e+07	1.32278e+08	1.522e+08	5.16594e+07	2.59888e+07	2.20362e+08	8.80449e+07	1.79296e+08	2.70704e+08	1.61957e+08	2.22047e+08	High	High	High	High	High	High
High	P49755	7	236	7	TMED10	5	1.315	0.235408	0.941338	1.9224e+08	2.13623e+08	8.81948e+07	1.13283e+08	1.41828e+08	1.53669e+08	5.47554e+07	2.50027e+07	2.03126e+08	1.13283e+08	1.9224e+08	2.73318e+08	1.71663e+08	2.13623e+08	High	High	High	High	High	High
High	Q9H6S3	17	140	17	EPS8L2	2	0.835	0.650175	0.961148	4.26871e+07	4.11052e+07	2.81547e+07	2.81276e+07	3.14929e+07	2.31109e+07	9.57856e+06	4.89539e+06	6.48445e+07	2.81276e+07	4.26871e+07	4.11052e+07	3.00297e+07	4.18261e+07	High	High	High	High	High	High
High	O76021	16	249	16	RSL1D1	1	1.108	0.541303	0.947344	1.08724e+08	1.04979e+08	4.5603e+07	2.22852e+08	8.02127e+07	5.90233e+07	9.15694e+07	1.02519e+07	1.0503e+08	2.22852e+08	1.08724e+08	1.04979e+08	2.87079e+08	8.75919e+07	High	High	High	High	High	High
High	P16070	9	390	9	CD44	13	1.13	0.526755	0.944429	2.47201e+08	2.62651e+08	1.33877e+08	1.49877e+08	1.82375e+08	1.88899e+08	5.12984e+07	3.0741e+07	3.0834e+08	1.49877e+08	2.47201e+08	3.35977e+08	1.60825e+08	2.62651e+08	High	High	High	High	High	High
High	Q9Y2Z4	14	133	14	YARS2	2	1.365	0.151323	0.901692	2.78459e+07	3.8359e+07	1.20903e+07	1.93443e+07	2.24252e+07	2.15669e+07	9.67286e+06	4.74349e+06	2.78459e+07	1.93443e+07	3.03963e+07	3.8359e+07	3.03253e+07	4.05283e+07	High	High	High	High	High	High
High	P38159	15	464	5	RBMX	8	0.741	0.35985	0.941338	1.03731e+08	3.59871e+07	1.13338e+07	3.23985e+08	7.65285e+07	1.53171e+07	7.39524e+07	4.21198e+06	2.61034e+07	3.23985e+08	1.03731e+08	2.72431e+07	2.31848e+08	3.59871e+07	High	High	High	High	High	High
High	P53992	20	112	20	SEC24C	6	0.81	0.653316	0.961547	2.88195e+07	1.92336e+07	1.44231e+07	1.64259e+07	2.12619e+07	1.41595e+07	4.88008e+06	2.25114e+06	3.32185e+07	1.64259e+07	2.88195e+07	2.51841e+07	1.52995e+07	1.92336e+07	High	High	High	High	High	High
High	Q9UNZ2	14	162	14	NSFL1C	1	0.971	0.934836	0.997433	1.41428e+08	1.90715e+08	9.73657e+07	1.05986e+08	1.0434e+08	1.16848e+08	3.98139e+07	2.23216e+07	2.24248e+08	1.05986e+08	1.41428e+08	2.07827e+08	1.2482e+08	1.90715e+08	High	High	High	High	High	High
High	Q13740	15	163	15	ALCAM	1	0.862	0.743375	0.970272	4.2602e+07	3.38439e+07	2.66745e+07	1.91333e+07	3.14301e+07	2.9227e+07	5.99402e+06	3.96114e+06	6.14354e+07	1.91333e+07	4.2602e+07	5.19834e+07	1.87918e+07	3.38439e+07	High	High	High	High	High	High
High	P05388	10	299	10	RPLP0	15	0.817	0.585929	0.950244	1.64055e+08	1.67332e+08	6.79174e+07	1.64055e+08	2.20175e+08	7.18563e+07	6.37224e+07	1.95848e+07	1.56424e+08	1.64055e+08	2.98436e+08	1.27804e+08	1.99776e+08	1.67332e+08	High	High	High	High	High	High
High	P62841	4	124	4	RPS15	17	0.612	0.125174	0.853375	5.21401e+07	3.33926e+07	2.26386e+07	3.83136e+07	48837130	2.36179e+07	1.06512e+07	3.28088e+06	5.21401e+07	3.83136e+07	6.61963e+07	4.2007e+07	3.33926e+07	2.80318e+07	High	High	High	High	High	High
High	Q05193	20	116	14	DNM1	12	0.746	0.438833	0.941338	3.32968e+07	2.89925e+07	1.75831e+07	1.93417e+07	2.45651e+07	1.63179e+07	6.79631e+06	3.39332e+06	4.04965e+07	1.93417e+07	3.32968e+07	2.90231e+07	2.13071e+07	2.89925e+07	High	High	High	High	High	High
High	Q9Y512	18	178	18	SAMM50	3	1.024	0.821268	0.983321	4.86846e+07	4.67603e+07	1.44696e+07	6.34534e+07	3.59177e+07	2.31554e+07	2.48504e+07	5.4729e+06	3.33257e+07	6.34534e+07	4.86846e+07	4.11844e+07	7.79084e+07	4.67603e+07	High	High	High	High	High	High
High	P17252	15	123	14	PRKCA	68	0.836	0.706028	0.96541	2.59606e+07	1.44429e+07	1.12718e+07	1.29026e+07	2.11268e+07	1.55722e+07	3.84925e+06	1.69042e+06	2.59606e+07	1.29026e+07	2.86363e+07	2.76968e+07	1.20678e+07	1.44429e+07	High	High	High	High	High	High
High	P24539	12	174	12	ATP5PB	5	1.192	0.368934	0.941338	1.10475e+08	1.10121e+08	4.79668e+07	7.44087e+07	8.44059e+07	87994635	3.51252e+07	1.16823e+07	1.10475e+08	7.44087e+07	1.14408e+08	1.56508e+08	1.10121e+08	9.98135e+07	High	High	High	High	High	High
High	Q6YN16	15	199	15	HSDL2	0	1.16	0.497863	0.941338	4.59935e+07	5.00856e+07	1.99698e+07	3.41621e+07	4.32297e+07	3.87686e+07	1.24654e+07	5.86209e+06	4.59935e+07	3.41621e+07	5.85957e+07	6.89541e+07	3.90803e+07	5.00856e+07	High	High	High	High	High	High
High	Q3ZCQ8	11	203	11	TIMM50	1	1.127	0.490098	0.941338	8.59266e+07	9.90634e+07	3.13434e+07	8.59266e+07	7.47694e+07	6.24293e+07	3.15982e+07	9.78804e+06	7.21885e+07	8.59266e+07	1.01346e+08	1.11037e+08	9.90634e+07	8.36288e+07	High	High	High	High	High	High
High	P62979	8	773	3	RPS27A	192	1.054	0.688704	0.96541	5.00753e+07	6.74116e+07	1.64511e+07	5.00753e+07	6.34971e+07	3.02905e+07	2.29863e+07	7.88996e+06	3.78893e+07	5.00753e+07	8.60672e+07	5.38749e+07	7.20642e+07	6.74116e+07	High	High	High	High	High	High
High	P23588	14	169	14	EIF4B	13	0.961	0.916097	0.997433	4.48522e+07	9.24608e+07	5.2709e+07	3.73817e+07	3.30902e+07	5.19849e+07	2.45035e+07	1.52278e+07	1.21397e+08	3.73817e+07	4.48522e+07	9.24608e+07	7.68207e+07	1.30106e+08	High	High	High	High	High	High
High	O15344	16	108	16	MID1	1	0.832	0.707973	0.96541	3.07406e+07	2.59346e+07	1.46996e+07	2.91006e+07	2.26792e+07	1.45814e+07	7.43535e+06	3.38917e+06	3.38553e+07	2.91006e+07	3.07406e+07	2.59346e+07	2.33105e+07	2.8957e+07	High	High	High	High	High	High
High	O94906	23	120	23	PRPF6	3	0.862	0.751836	0.972982	3.56578e+07	4.69641e+07	1.19333e+07	4.64559e+07	2.6307e+07	2.27391e+07	1.65656e+07	5.49676e+06	2.74843e+07	4.64559e+07	3.56578e+07	4.04439e+07	5.19347e+07	4.69641e+07	High	High	High	High	High	High
High	Q8TEQ6	25	116	25	GEMIN5	1	0.966	0.853471	0.987747	3.32271e+07	2.61744e+07	1.38604e+07	3.59058e+07	2.45137e+07	1.2171e+07	1.1781e+07	3.0635e+06	3.19226e+07	3.59058e+07	3.32271e+07	2.16475e+07	3.69347e+07	2.61744e+07	High	High	High	High	High	High
High	Q9UHB9	19	126	19	SRP68	1	0.882	0.762448	0.974221	6.03916e+07	4.20548e+07	2.62213e+07	3.49689e+07	5.56044e+07	3.37251e+07	8.43676e+06	4.92216e+06	6.03916e+07	3.49689e+07	7.53689e+07	5.99837e+07	2.645e+07	4.20548e+07	High	High	High	High	High	High
High	Q12792	17	142	14	TWF1	3	0.806	0.637178	0.959612	3.27807e+07	2.67886e+07	1.75443e+07	3.27807e+07	2.26427e+07	1.50616e+07	8.01013e+06	3.53625e+06	4.04072e+07	3.27807e+07	3.0691e+07	2.67886e+07	2.51125e+07	3.02137e+07	High	High	High	High	High	High
High	Q9NY61	12	80	12	AATF	1	0.706	0.346163	0.941338	3.11578e+07	1.62818e+07	5.85698e+06	5.73537e+07	2.29871e+07	9.15424e+06	1.42525e+07	1.66362e+06	1.34895e+07	5.73537e+07	3.11578e+07	1.62818e+07	4.46828e+07	1.42139e+07	High	High	High	High	High	Peak Found
High	P62829	6	335	6	RPL23	14	1.214	0.370831	0.941338	1.78452e+08	2.32168e+08	7.74817e+07	1.31543e+08	1.57971e+08	7.61768e+07	7.40545e+07	2.90167e+07	1.78452e+08	1.31543e+08	2.14122e+08	1.35489e+08	2.32168e+08	2.47918e+08	High	High	High	High	High	High
High	P29966	9	176	9	MARCKS	2	0.807	0.566871	0.9479	8.30585e+07	7.63169e+07	4.72638e+07	5.08491e+07	6.12774e+07	4.8004e+07	1.21944e+07	8.93225e+06	1.08856e+08	5.08491e+07	8.30585e+07	8.53802e+07	3.82306e+07	7.63169e+07	High	High	High	High	High	High
High	Q9UN86	11	123	11	G3BP2	0	0.719	0.364706	0.941338	3.4666e+07	2.20534e+07	1.50516e+07	4.27774e+07	2.18841e+07	1.23993e+07	9.9209e+06	2.26059e+06	3.4666e+07	4.27774e+07	2.96629e+07	2.20534e+07	3.11029e+07	1.93144e+07	High	High	High	High	High	High
High	O60664	14	135	14	PLIN3	6	0.771	0.514724	0.941338	3.33552e+07	2.98938e+07	1.7384e+07	2.42043e+07	2.46082e+07	1.68074e+07	5.08797e+06	4.17783e+06	4.00379e+07	2.42043e+07	3.33552e+07	2.98938e+07	1.59513e+07	3.56953e+07	High	High	High	High	High	High
High	P46100	21	79	21	ATRX	4	0.988	0.942869	0.997433	1.50222e+07	1.03175e+07	3.52287e+06	3.52224e+07	1.10828e+07	5.80089e+06	1.03353e+07	792452	8.11369e+06	3.52224e+07	1.50222e+07	1.03175e+07	3.24021e+07	6.77069e+06	High	High	High	High	High	Peak Found
High	P53597	8	184	8	SUCLG1	3	1.128	0.509411	0.941338	1.00488e+08	1.1212e+08	6.11128e+07	8.04091e+07	7.41361e+07	1.10395e+08	2.53054e+07	1.31227e+07	1.40752e+08	8.04091e+07	1.00488e+08	1.96349e+08	7.93349e+07	1.1212e+08	High	High	High	High	High	High
High	Q86V48	21	53	21	LUZP1	1	0.727	0.334247	0.941338	9.14555e+06	5.75431e+06	3.97089e+06	3.4e+07	5.80845e+06	3.23529e+06	5.88667e+06	348450	9.14555e+06	3.4e+07	7.87307e+06	5.75431e+06	1.84553e+07	2.97715e+06	High	High	High	High	High	Peak Found
High	P49711	14	140	14	CTCF	5	0.874	0.850798	0.98747	3.83569e+07	2.49222e+07	1.25602e+07	7.45936e+07	2.82983e+07	1.40122e+07	2.28406e+07	1.95775e+06	2.8928e+07	7.45936e+07	3.83569e+07	2.49222e+07	7.16074e+07	1.6727e+07	High	High	High	High	High	High
High	Q96ST3	20	113	20	SIN3A	18	0.889	0.767718	0.975349	1.73012e+07	1.66165e+07	9.50604e+06	1.47434e+07	1.27642e+07	9.34239e+06	7.23655e+06	1.58811e+06	2.18938e+07	1.47434e+07	1.73012e+07	1.66165e+07	2.26872e+07	1.35687e+07	High	High	High	High	High	High
High	P0DP25	7	418	7	CALM3	17	0.916	0.896937	0.994328	4.02501e+08	5.14162e+08	3.41606e+08	3.20813e+08	2.9695e+08	2.89081e+08	1.01271e+08	7.5991e+07	7.8677e+08	3.20813e+08	4.02501e+08	5.14162e+08	3.17494e+08	6.49265e+08	High	High	High	High	High	High
High	P05067	19	99	18	APP	24	0.841	0.627168	0.956949	2.0352e+07	1.39044e+07	1.22464e+07	1.36902e+07	1.5015e+07	1.43575e+07	3.83741e+06	1.6274e+06	2.82052e+07	1.36902e+07	2.0352e+07	2.55363e+07	1.20307e+07	1.39044e+07	High	High	High	High	High	High
High	Q92538	25	106	25	GBF1	4	1.064	0.597723	0.951754	1.97782e+07	3.19752e+07	8.58744e+06	1.11661e+07	2.15449e+07	2.10861e+07	5.45153e+06	3.74242e+06	1.97782e+07	1.11661e+07	2.9203e+07	3.75039e+07	1.70911e+07	3.19752e+07	High	High	High	High	High	High
High	Q16698	13	153	13	DECR1	4	1.099	0.525522	0.944429	7.31203e+07	8.56868e+07	3.17479e+07	6.58449e+07	5.94379e+07	4.81764e+07	1.89508e+07	1.00822e+07	7.31203e+07	6.58449e+07	8.05651e+07	8.56868e+07	5.94124e+07	8.61419e+07	High	High	High	High	High	High
High	P13693	8	165	8	TPT1	0	0.708	0.274812	0.941338	8.23061e+07	7.03478e+07	5.37573e+07	59606904	6.07223e+07	4.71723e+07	9.90785e+06	8.23361e+06	1.23811e+08	59606904	8.23061e+07	8.3901e+07	3.1062e+07	7.03478e+07	High	High	High	High	High	High
High	Q9BRK5	12	132	12	SDF4	0	0.897	0.870005	0.989281	3.79645e+07	3.08865e+07	2.27994e+07	3.38467e+07	2.80088e+07	3.91203e+07	9.17144e+06	3.615e+06	5.25105e+07	3.38467e+07	3.79645e+07	6.95796e+07	2.87533e+07	3.08865e+07	High	High	High	High	High	High
High	O75400	17	111	17	PRPF40A	2	0.528	0.0427455	0.528013	4.03058e+07	2.08558e+07	1.07733e+07	8.03634e+07	2.97361e+07	1.17259e+07	1.35644e+07	1.59085e+06	2.48126e+07	8.03634e+07	4.03058e+07	2.08558e+07	4.25258e+07	1.35922e+07	High	High	High	High	High	High
High	P15586	13	176	13	GNS	5	1.015	0.818009	0.983321	6.01393e+07	6.18092e+07	3.01671e+07	3.7004e+07	4.43685e+07	4.27498e+07	9.12535e+06	7.23424e+06	6.94793e+07	3.7004e+07	6.01393e+07	7.60352e+07	2.86088e+07	6.18092e+07	High	High	High	High	High	High
High	P22830	14	129	14	FECH	2	1.073	0.710862	0.96541	5.38965e+07	4.59672e+07	3.00608e+07	3.78756e+07	3.97628e+07	3.13325e+07	1.08758e+07	5.38007e+06	6.92346e+07	3.78756e+07	5.38965e+07	5.57282e+07	3.40968e+07	4.59672e+07	High	High	High	High	High	High
High	P21291	8	206	8	CSRP1	3	0.951	0.996479	0.999556	1.59636e+08	1.60244e+08	8.60569e+07	1.07447e+08	1.17773e+08	9.00954e+07	3.28502e+07	2.02346e+07	1.98202e+08	1.07447e+08	1.59636e+08	1.60244e+08	1.02988e+08	1.72884e+08	High	High	High	High	High	High
High	Q99733	12	170	11	NAP1L4	0	0.733	0.373597	0.941338	3.51446e+07	3.31528e+07	2.20257e+07	2.49243e+07	2.59284e+07	1.91332e+07	6.43164e+06	3.88025e+06	5.07284e+07	2.49243e+07	3.51446e+07	3.40305e+07	2.01638e+07	3.31528e+07	High	High	High	High	High	High
High	Q6P2E9	20	91	20	EDC4	1	0.878	0.777032	0.976561	1.71013e+08	1.53622e+08	6.92556e+07	3.23835e+08	1.26167e+08	8.6372e+07	9.18408e+07	1.4032e+07	1.59506e+08	3.23835e+08	1.71013e+08	1.53622e+08	2.8793e+08	1.19889e+08	High	High	High	High	High	High
High	O14744	14	149	14	PRMT5	5	0.841	0.752898	0.972982	2.50872e+07	2.22091e+07	1.38554e+07	1.70476e+07	1.85084e+07	1.4229e+07	4.22982e+06	2.59939e+06	3.19111e+07	1.70476e+07	2.50872e+07	2.53078e+07	1.32609e+07	2.22091e+07	High	High	High	High	High	High
High	P22087	12	202	12	FBL	2	0.747	0.368099	0.941338	8.29006e+07	4.50873e+07	1.52675e+07	1.36801e+08	6.1161e+07	2.53498e+07	4.28091e+07	4.17871e+06	3.51634e+07	1.36801e+08	8.29006e+07	4.50873e+07	1.3421e+08	3.57028e+07	High	High	High	High	High	High
High	Q16401	15	110	15	PSMD5	59	0.796	0.627359	0.956949	2.68521e+07	2.51266e+07	1.71623e+07	1.36493e+07	1.98105e+07	1.64267e+07	3.66213e+06	2.94086e+06	3.95275e+07	1.36493e+07	2.68521e+07	2.92167e+07	1.14811e+07	2.51266e+07	High	High	High	High	High	High
High	Q9BTW9	17	95	17	TBCD	1	0.947	0.92578	0.997433	1.53751e+07	9.83112e+06	7.13586e+06	7.95362e+06	1.13432e+07	5.52743e+06	2.62895e+06	2.06854e+06	1.6435e+07	7.95362e+06	1.53751e+07	9.83112e+06	8.24202e+06	1.76735e+07	High	High	High	High	High	High
High	P18124	12	317	12	RPL7	15	1.068	0.669682	0.965221	2.80033e+08	2.72458e+08	1.24425e+08	2.27486e+08	2.06598e+08	1.4929e+08	9.98474e+07	3.18889e+07	2.86569e+08	2.27486e+08	2.80033e+08	2.65528e+08	3.13031e+08	2.72458e+08	High	High	High	High	High	High
High	P37198	11	143	11	NUP62	29	0.758	0.428275	0.941338	4.73996e+07	3.85241e+07	2.05803e+07	6.80127e+07	2.92957e+07	2.16597e+07	1.58878e+07	3.39111e+06	4.73996e+07	6.80127e+07	3.97088e+07	3.85241e+07	4.98097e+07	2.89735e+07	High	High	High	High	High	High
High	Q9UKX7	15	138	15	NUP50	27	0.728	0.407624	0.941338	2.9137e+07	2.40112e+07	1.26509e+07	4.68123e+07	1.85594e+07	1.35e+07	8.9939e+06	1.34624e+06	2.9137e+07	4.68123e+07	2.51563e+07	2.40112e+07	2.81967e+07	1.15022e+07	High	High	High	High	High	High
High	Q9Y520	22	104	21	PRRC2C	1	0.981	0.821134	0.983321	2.24648e+07	2.07218e+07	1.22647e+07	9.74459e+06	1.65737e+07	1.46666e+07	6.16604e+06	2.42532e+06	2.82474e+07	9.74459e+06	2.24648e+07	2.60861e+07	1.93311e+07	2.07218e+07	High	High	High	High	High	Peak Found
High	Q14573	23	63	18	ITPR3	23	0.949	0.958891	0.998292	1.276e+07	1.63068e+07	2.07818e+06	1.276e+07	1.00517e+07	4.84221e+06	6.04393e+06	1.90857e+06	4.78636e+06	1.276e+07	1.36246e+07	8.61239e+06	1.89483e+07	1.63068e+07	Peak Found	High	High	Peak Found	High	High
High	Q9BQ39	19	174	17	DDX50	0	1.07	0.581575	0.949454	1.8489e+07	2.12616e+07	8.0277e+06	1.6287e+07	1.71209e+07	8.05294e+06	9.8851e+06	2.48849e+06	1.8489e+07	1.6287e+07	2.32066e+07	1.4323e+07	3.09907e+07	2.12616e+07	High	High	High	High	High	High
High	P49753	16	190	16	ACOT2	6	1.139	0.514962	0.941338	5.34937e+07	5.64622e+07	2.32263e+07	3.68985e+07	4.17994e+07	4.24297e+07	1.30438e+07	6.60842e+06	5.34937e+07	3.68985e+07	5.66569e+07	7.54657e+07	4.08934e+07	5.64622e+07	High	High	High	High	High	High
High	Q9P258	13	193	13	RCC2	6	0.773	0.471964	0.941338	4.00145e+07	2.98336e+07	1.81793e+07	3.18565e+07	2.95212e+07	1.88267e+07	6.6125e+06	3.49177e+06	4.18697e+07	3.18565e+07	4.00145e+07	3.34853e+07	2.07308e+07	2.98336e+07	High	High	High	High	High	High
High	Q05048	14	91	14	CSTF1	5	0.792	0.530304	0.945038	3.58925e+07	3.38071e+07	2.07877e+07	3.5272e+07	2.64802e+07	1.94487e+07	1.04712e+07	3.95683e+06	4.78772e+07	3.5272e+07	3.58925e+07	3.45917e+07	3.28282e+07	3.38071e+07	High	High	High	High	High	High
High	Q00325	12	522	12	SLC25A3	0	1.274	0.285011	0.941338	2.69666e+08	4.1514e+08	8.82105e+07	2.69666e+08	2.88155e+08	1.66283e+08	1.32417e+08	4.90308e+07	2.03162e+08	2.69666e+08	3.9058e+08	2.95752e+08	4.1514e+08	4.18918e+08	High	High	High	High	High	High
High	P28288	13	156	13	ABCD3	6	1.091	0.52167	0.941603	2.37623e+07	3.85233e+07	9.51716e+06	2.37623e+07	3.3312e+07	1.41122e+07	1.301e+07	4.50883e+06	2.19194e+07	2.37623e+07	4.51528e+07	2.51e+07	4.07876e+07	3.85233e+07	High	High	High	High	High	High
High	Q15286	12	277	10	RAB35	3	1.083	0.548969	0.947344	2.29736e+07	2.50321e+07	1.69982e+07	1.25766e+07	1.69491e+07	2.32502e+07	5.80839e+06	2.9298e+06	3.91495e+07	1.25766e+07	2.29736e+07	4.1353e+07	1.82099e+07	2.50321e+07	High	High	High	High	High	High
High	Q8IY37	19	105	19	DHX37	2	1.117	0.486063	0.941338	2.50826e+07	2.34599e+07	1.13131e+07	1.63156e+07	1.8505e+07	1.28623e+07	1.00627e+07	2.74579e+06	2.60558e+07	1.63156e+07	2.50826e+07	2.2877e+07	3.15474e+07	2.34599e+07	High	High	High	High	High	High
High	P52907	12	193	10	CAPZA1	8	0.636	0.155907	0.913189	4.51429e+07	2.50359e+07	1.96005e+07	4.85516e+07	3.22914e+07	1.66071e+07	7.64421e+06	2.93024e+06	4.51429e+07	4.85516e+07	4.37694e+07	2.95374e+07	2.39653e+07	2.50359e+07	High	High	High	High	High	High
High	Q9P0L0	12	316	11	VAPA	4	1.197	0.398811	0.941338	1.2821e+08	1.37926e+08	5.56672e+07	9.24001e+07	9.56708e+07	9.8112e+07	4.25347e+07	1.61431e+07	1.2821e+08	9.24001e+07	1.29677e+08	1.74503e+08	1.3335e+08	1.37926e+08	High	High	High	High	High	High
High	Q6RFH5	14	62	14	WDR74	0	0.66	0.127291	0.859788	1.79989e+07	5.71799e+06	775892	4.79598e+07	1.32789e+07	2.02039e+06	8.08399e+06	669242	1.787e+06	4.79598e+07	1.79989e+07	3.59348e+06	2.53441e+07	5.71799e+06	Peak Found	High	High	Peak Found	High	Peak Found
High	Q9H501	19	103	19	ESF1	0	0.861	0.815411	0.983321	2.54598e+07	2.78728e+07	9.90482e+06	4.46199e+07	1.87833e+07	1.25138e+07	1.05108e+07	3.26228e+06	2.28123e+07	4.46199e+07	2.54598e+07	2.22572e+07	3.29523e+07	2.78728e+07	High	High	High	High	High	High
High	Q13443	16	106	16	ADAM9	3	0.857	0.708871	0.96541	5.22155e+07	3.38152e+07	1.40214e+07	66910607	3.85226e+07	1.90122e+07	1.38679e+07	2.13368e+06	3.22935e+07	66910607	5.22155e+07	3.38152e+07	4.34771e+07	1.82301e+07	High	High	High	High	High	High
High	P27694	17	115	17	RPA1	38	0.705	0.363187	0.941338	3.31194e+07	1.88665e+07	1.11089e+07	4.13296e+07	2.44343e+07	1.06075e+07	6.35912e+06	2.06992e+06	2.55855e+07	4.13296e+07	3.31194e+07	1.88665e+07	1.99364e+07	1.76854e+07	High	High	High	High	High	High
High	P08574	9	238	9	CYC1	4	1.192	0.365463	0.941338	7.96436e+07	1.05018e+08	3.45803e+07	5.79713e+07	6.35725e+07	7.23718e+07	2.41396e+07	1.22915e+07	7.96436e+07	5.79713e+07	8.61693e+07	1.28721e+08	7.56799e+07	1.05018e+08	High	High	High	High	High	High
High	Q15691	12	171	12	MAPRE1	15	0.756	0.394799	0.941338	6.82391e+07	4.49698e+07	3.02667e+07	5.41025e+07	5.03442e+07	2.52837e+07	1.34397e+07	6.78467e+06	6.97087e+07	5.41025e+07	6.82391e+07	4.49698e+07	4.21349e+07	5.79681e+07	High	High	High	High	High	High
High	Q9NVA2	13	156	7	SEPTIN11	1	0.688	0.286835	0.941338	2.70308e+07	1.79796e+07	1.17364e+07	2.10059e+07	2.43211e+07	1.30063e+07	5.28238e+06	2.10436e+06	2.70308e+07	2.10059e+07	3.2966e+07	2.31331e+07	1.65607e+07	1.79796e+07	High	High	High	High	High	Peak Found
High	P32322	10	138	9	PYCR1	3	1.181	0.358672	0.941338	3.03664e+07	2.85386e+07	1.31847e+07	2.33033e+07	2.85408e+07	2.86276e+07	8.33761e+06	3.3402e+06	3.03664e+07	2.33033e+07	3.86856e+07	5.09173e+07	2.61392e+07	2.85386e+07	High	High	High	High	High	High
High	P50552	17	142	17	VASP	5	0.801	0.60058	0.951754	3.33993e+07	3.02862e+07	2.19168e+07	2.02227e+07	2.46408e+07	1.7028e+07	7.24363e+06	3.90635e+06	5.04776e+07	2.02227e+07	3.33993e+07	3.02862e+07	2.27094e+07	3.33758e+07	High	High	High	High	High	High
High	Q9H078	16	170	16	CLPB	0	1.085	0.623947	0.956949	3.68466e+07	3.79322e+07	1.44156e+07	3.68466e+07	2.76597e+07	2.3575e+07	1.20992e+07	3.84413e+06	3.32013e+07	3.68466e+07	3.74914e+07	4.19307e+07	3.79322e+07	3.28441e+07	High	High	High	High	High	High
High	Q5VYK3	20	115	20	ECPAS	0	0.939	0.913828	0.997294	1.2256e+07	1.22408e+07	5.25418e+06	1.2256e+07	1.37342e+07	5.19876e+06	3.90445e+06	2.02805e+06	1.21012e+07	1.2256e+07	1.8616e+07	9.24656e+06	1.22408e+07	1.73276e+07	High	High	High	High	High	High
High	Q7Z5L9	13	114	10	IRF2BP2	0	0.696	0.199241	0.941338	1.51628e+07	1.04083e+07	10848325	7.43935e+06	1.11866e+07	1.02586e+07	2.23499e+06	1.2182e+06	2.49853e+07	7.43935e+06	1.51628e+07	1.8246e+07	7.00689e+06	1.04083e+07	High	High	High	High	High	High
High	Q96TA2	17	149	17	YME1L1	1	1.281	0.274628	0.941338	3.36175e+07	4.16652e+07	1.45963e+07	3.12025e+07	2.62872e+07	2.54023e+07	1.23916e+07	4.87656e+06	3.36175e+07	3.12025e+07	3.5631e+07	4.51806e+07	3.8849e+07	4.16652e+07	High	High	High	High	High	High
High	P17066	10	754	1	HSPA6	4																		Not Found	Not Found	Not Found	Not Found	High	Not Found
High	Q01081	8	159	5	U2AF1	5	0.677	0.243945	0.941338	3.7277e+07	2.51206e+07	1.3209e+07	5.25966e+07	2.75016e+07	1.41035e+07	1.19793e+07	2.94015e+06	3.04223e+07	5.25966e+07	3.7277e+07	2.50846e+07	3.75564e+07	2.51206e+07	High	High	High	High	High	High
High	P43034	15	152	14	PAFAH1B1	16	0.795	0.488339	0.941338	5.35037e+07	4.41406e+07	2.68765e+07	2.77419e+07	3.9473e+07	2.61334e+07	6.05996e+06	5.16629e+06	6.19007e+07	2.77419e+07	5.35037e+07	4.64811e+07	1.89985e+07	4.41406e+07	High	High	High	High	High	High
High	Q9NY33	13	86	13	DPP3	0	0.797	0.486033	0.941338	1.73443e+07	1.6634e+07	1.02637e+07	8.36804e+06	1.2796e+07	9.35226e+06	2.59089e+06	2.18561e+06	2.36388e+07	8.36804e+06	1.73443e+07	1.6634e+07	8.12268e+06	1.86738e+07	High	High	High	High	High	High
High	P62995	9	138	8	TRA2B	4	0.79	0.478052	0.941338	7.76817e+07	1.76937e+07	4.40858e+06	2.15874e+08	5.73106e+07	6.4348e+06	4.53751e+07	2.07089e+06	1.01536e+07	2.15874e+08	7.76817e+07	1.1445e+07	1.42255e+08	1.76937e+07	High	High	High	High	High	High
High	Q9UIQ6	20	132	20	LNPEP	3	1.158	0.41709	0.941338	2.93654e+07	2.58331e+07	1.27501e+07	1.87837e+07	2.3219e+07	2.50385e+07	5.41297e+06	3.02354e+06	2.93654e+07	1.87837e+07	3.14722e+07	4.45337e+07	1.69702e+07	2.58331e+07	High	High	High	High	High	High
High	Q15907	13	439	2	RAB11B	4	1.194	0.375284	0.941338	1.49257e+07	1.70505e+07	8.34871e+06	9.28723e+06	1.10116e+07	1.28227e+07	3.85711e+06	1995614	1.92283e+07	9.28723e+06	1.49257e+07	2.28065e+07	1.20924e+07	1.70505e+07	High	High	High	High	High	High
High	Q16352	18	129	17	INA	0	0.729	0.289853	0.941338	1.44647e+07	7.25526e+06	3.63237e+06	2.97338e+07	1.06715e+07	4.07918e+06	5.0716e+06	506558	8.3659e+06	2.97338e+07	1.44647e+07	7.25526e+06	1.59e+07	4.32802e+06	High	High	High	High	High	Peak Found
High	P23634	12	98	1	ATP2B4	4	0.95	0.990971	0.999548	581040	444760	275385	315800	428669	324304	109388		634252	315800	581040	576809	342941		High	Peak Found	High	High	Peak Found	Not Found
High	Q9Y2S7	14	219	14	POLDIP2	0	1.049	0.695269	0.96541	1.06393e+08	8.44473e+07	4.61944e+07	1.3186e+08	6.2687e+07	6.289e+07	26836993	9.88385e+06	1.06393e+08	1.3186e+08	8.4969e+07	1.11857e+08	8.41365e+07	8.44473e+07	High	High	High	High	High	High
High	Q96SB3	15	51	14	PPP1R9B	0	1.152	0.54181	0.947344	6.7094e+06	5.38458e+06	2.09959e+06	1.60322e+07	4.94994e+06	3.02742e+06	3.8495e+06	607301	4.83566e+06	1.60322e+07	6.7094e+06	5.38458e+06	1.20685e+07	5.18876e+06	Peak Found	High	High	Peak Found	High	Peak Found
High	O95817	15	113	15	BAG3	1	0.761	0.488951	0.941338	3.40869e+07	2.14639e+07	1.84891e+07	3.40869e+07	2.32154e+07	1.56348e+07	6.84634e+06	2.39442e+06	4.25832e+07	3.40869e+07	3.14673e+07	2.78081e+07	2.14639e+07	2.04579e+07	High	High	High	High	High	High
High	P54727	12	158	10	RAD23B	7	0.696	0.248484	0.941338	5.58923e+07	3.79563e+07	3.30346e+07	4.8872e+07	4.12352e+07	2.80459e+07	1.10322e+07	4.44247e+06	7.60837e+07	4.8872e+07	5.58923e+07	4.98827e+07	3.4587e+07	3.79563e+07	High	High	High	High	High	High
High	Q04837	7	315	7	SSBP1	1	1.127	0.533267	0.946378	2.07174e+08	2.44777e+08	1.05107e+08	2.07174e+08	1.52022e+08	1.67141e+08	7.80766e+07	2.74421e+07	2.42077e+08	2.07174e+08	2.06059e+08	2.97278e+08	2.44777e+08	2.34465e+08	High	High	High	High	High	High
High	P51531	19	115	19	SMARCA2	7	0.956	0.932678	0.997433	1.78315e+07	2.05653e+07	1.5582e+07	1.64292e+07	1.31554e+07	1.15626e+07	6.91508e+06	1.89052e+06	3.58877e+07	1.64292e+07	1.78315e+07	2.05653e+07	2.16794e+07	1.61526e+07	High	High	High	High	High	Peak Found
High	Q9NTK5	16	180	16	OLA1	1	0.848	0.69625	0.96541	4.45465e+07	3.3275e+07	1.93416e+07	2.65933e+07	3.46928e+07	1.87084e+07	6.77078e+06	5.21375e+06	4.45465e+07	2.65933e+07	4.70243e+07	3.3275e+07	2.1227e+07	4.45461e+07	High	High	High	High	High	High
High	P61221	17	124	17	ABCE1	2	0.799	0.604854	0.951754	2.95432e+07	2.69518e+07	1.28273e+07	1.56013e+07	2.30616e+07	1.69664e+07	4.64827e+06	3.15448e+06	2.95432e+07	1.56013e+07	3.12588e+07	3.01765e+07	1.45728e+07	2.69518e+07	High	High	High	High	High	High
High	Q460N5	22	57	22	PARP14	3	3.371	4.6071e-07	1.45147e-05	2.46117e+06	1.88161e+07	1.58964e+06	2.3367e+06	1.81575e+06	9.59641e+06	6.54507e+06	2.20226e+06	3.66119e+06	2.3367e+06	2.46117e+06	1.70683e+07	2.05194e+07	1.88161e+07	Peak Found	Peak Found	Peak Found	High	High	High
High	P62750	8	332	8	RPL23A	14	1.154	0.478164	0.941338	3.84385e+08	4.14718e+08	1.66895e+08	2.93763e+08	3.06849e+08	1.75734e+08	1.32282e+08	5.90137e+07	3.84385e+08	2.93763e+08	4.15919e+08	3.12561e+08	4.14718e+08	5.04212e+08	High	High	High	High	High	High
High	Q9NW13	22	192	22	RBM28	1	1.308	0.256231	0.941338	4.23589e+07	5.09722e+07	1.83917e+07	3.77609e+07	3.97046e+07	2.72389e+07	2.99216e+07	5.96586e+06	4.23589e+07	3.77609e+07	5.38176e+07	4.84474e+07	9.3807e+07	5.09722e+07	High	High	High	High	High	High
High	P28370	25	119	15	SMARCA1	2	1.391	0.149633	0.899299	1.33689e+07	1.14348e+07	4.79752e+06	2.30014e+07	9.86303e+06	3.38192e+06	1.15077e+07	1.33835e+06	1.10494e+07	2.30014e+07	1.33689e+07	6.0151e+06	3.60778e+07	1.14348e+07	Peak Found	High	High	Peak Found	High	Peak Found
High	Q16795	16	153	16	NDUFA9	6	1.252	0.318372	0.941338	4.59572e+07	5.94527e+07	1.99541e+07	3.16867e+07	3.70817e+07	3.87521e+07	1.38521e+07	6.95844e+06	4.59572e+07	3.16867e+07	5.02624e+07	6.89248e+07	4.34276e+07	5.94527e+07	High	High	High	High	High	High
High	Q9H9P8	15	95	15	L2HGDH	2	0.972	0.997428	0.999556	1.23961e+07	1.5464e+07	5.38223e+06	1.13883e+07	1.95614e+07	7.58432e+06	5.11011e+06	1.80993e+06	1.23961e+07	1.13883e+07	2.65146e+07	1.34895e+07	1.60207e+07	1.5464e+07	High	High	High	High	High	High
High	P30405	8	216	7	PPIF	2	1.44	0.140316	0.882349	4.50875e+07	5.74144e+07	2.74572e+07	4.50875e+07	3.00055e+07	5.23133e+07	1.76936e+07	6.71988e+06	6.3238e+07	4.50875e+07	4.0671e+07	9.30448e+07	5.54712e+07	5.74144e+07	High	High	High	High	High	High
High	Q9UL46	10	130	10	PSME2	59	1.692	0.0354371	0.469335	1.85788e+08	4.64053e+08	1.59989e+08	1.0166e+08	1.37067e+08	2.39579e+08	1.48019e+08	1.89635e+08	3.68479e+08	1.0166e+08	1.85788e+08	4.26118e+08	4.64053e+08	1.62024e+09	High	High	High	High	High	High
High	Q9NQR4	16	170	16	NIT2	1	1.088	0.559884	0.947628	6.71429e+07	6.72045e+07	3.35067e+07	3.85363e+07	4.95355e+07	4.3095e+07	1.38519e+07	7.86572e+06	7.71711e+07	3.85363e+07	6.71429e+07	7.66491e+07	4.34269e+07	6.72045e+07	High	High	High	High	High	High
High	P09543	17	135	17	CNP	4	1.122	0.473715	0.941338	7.79272e+07	7.25255e+07	3.72958e+07	6.98887e+07	5.74918e+07	5.96057e+07	2.05813e+07	8.4885e+06	8.58979e+07	6.98887e+07	7.79272e+07	1.06015e+08	6.45242e+07	7.25255e+07	High	High	High	High	High	High
High	O15372	16	176	16	EIF3H	9	0.766	0.425958	0.941338	5.2129e+07	3.97256e+07	3.2441e+07	3.3719e+07	3.84588e+07	3.57533e+07	9.81745e+06	4.64955e+06	7.47165e+07	3.3719e+07	5.2129e+07	6.35911e+07	3.07786e+07	3.97256e+07	High	High	High	High	High	High
High	Q16718	7	71	7	NDUFA5	7	0.954	0.976335	0.998292	3.96762e+07	4.33711e+07	2.43259e+07	3.42384e+07	2.92716e+07	33433929	8.03016e+06	5.07622e+06	5.60263e+07	3.42384e+07	3.96762e+07	5.94658e+07	2.51753e+07	4.33711e+07	High	High	High	High	High	High
High	Q9UBV2	14	99	14	SEL1L	10	1.125	0.560728	0.9479	3.81146e+07	4.581e+07	2.40015e+07	1.96327e+07	2.81195e+07	3.18346e+07	9.3727e+06	5.36167e+06	5.52792e+07	1.96327e+07	3.81146e+07	5.66212e+07	2.93843e+07	4.581e+07	High	High	High	High	High	High
High	P25786	14	190	14	PSMA1	60	1.007	0.82929	0.983321	2.23253e+08	4.61218e+08	1.31211e+08	1.70108e+08	1.64708e+08	2.59314e+08	9.92115e+07	1.05606e+08	3.02199e+08	1.70108e+08	2.23253e+08	4.61218e+08	3.11037e+08	9.02296e+08	High	High	High	High	High	High
High	Q9P2R3	20	105	20	ANKFY1	1	1.104	0.576527	0.949454	1.76615e+07	1.84302e+07	7.66841e+06	1.15227e+07	1.3212e+07	1.03622e+07	3.41509e+06	2.64026e+06	1.76615e+07	1.15227e+07	1.79082e+07	1.84302e+07	1.07066e+07	2.25583e+07	High	High	High	High	High	High
High	O43818	15	93	15	RRP9	2	0.696	0.289866	0.941338	2.73612e+07	1.27001e+07	3.82861e+06	6.98612e+07	2.01861e+07	5.48523e+06	1.49669e+07	1.48644e+06	8.81786e+06	6.98612e+07	2.73612e+07	9.75607e+06	4.69228e+07	1.27001e+07	High	High	High	High	High	High
High	O60610	23	84	23	DIAPH1	14	0.85	0.766244	0.975276	2.91893e+07	3.31669e+07	1.98154e+07	1.75833e+07	2.15348e+07	2.16287e+07	5.91988e+06	3.8819e+06	4.56378e+07	1.75833e+07	2.91893e+07	3.8469e+07	1.85594e+07	3.31669e+07	High	High	High	High	High	Peak Found
High	O14979	10	341	8	HNRNPDL	1	0.709	0.264428	0.941338	1.25728e+08	7.0384e+07	2.92514e+07	2.4971e+08	9.27574e+07	3.26479e+07	6.35602e+07	8.23785e+06	6.73705e+07	2.4971e+08	1.25728e+08	5.80678e+07	1.99267e+08	7.0384e+07	High	High	High	High	High	High
High	P62888	7	325	7	RPL30	14	0.933	0.948003	0.997433	1.83296e+08	1.846e+08	6.97828e+07	1.83296e+08	1.88104e+08	8.14914e+07	5.88817e+07	3.15865e+07	1.6072e+08	1.83296e+08	2.54966e+08	1.44941e+08	1.846e+08	2.69874e+08	High	High	High	High	High	High
High	Q16706	17	108	17	MAN2A1	3	1.286	0.252562	0.941338	1.56603e+07	1.43346e+07	6.97096e+06	1.06682e+07	1.15536e+07	1.33282e+07	3.44338e+06	1.67774e+06	1.60552e+07	1.06682e+07	1.56603e+07	2.37057e+07	1.07953e+07	1.43346e+07	High	High	High	High	High	High
High	Q5VTR2	19	77	18	RNF20	3	0.915	0.981481	0.99926	3.01832e+07	2.52585e+07	1.23391e+07	4.19402e+07	2.2268e+07	1.42013e+07	9.1272e+06	2.6654e+06	2.84187e+07	4.19402e+07	3.01832e+07	2.52585e+07	2.86146e+07	2.27731e+07	High	High	High	High	Peak Found	Peak Found
High	Q13724	15	166	15	MOGS	4	1.204	0.317422	0.941338	3.14483e+07	3.36745e+07	1.36545e+07	2.25348e+07	2.32268e+07	2.43468e+07	8.98682e+06	3.94132e+06	3.14483e+07	2.25348e+07	3.14828e+07	4.33033e+07	2.81745e+07	3.36745e+07	High	High	High	High	High	High
High	P19525	15	136	15	EIF2AK2	9	0.958	0.889832	0.99245	3.29841e+07	3.25936e+07	6.12373e+06	3.98628e+07	2.43344e+07	9.21491e+06	1.03964e+07	3.82061e+06	1.41039e+07	3.98628e+07	3.29841e+07	1.63897e+07	3.25936e+07	3.26432e+07	High	High	High	High	High	High
High	O75152	16	80	11	ZC3H11A	3	1.158	0.437096	0.941338	8.72581e+06	1.3643e+07	3.77029e+06	1.70223e+07	6.43757e+06	7.67059e+06	7.75744e+06	795090	8.68354e+06	1.70223e+07	8.72581e+06	1.3643e+07	2.43203e+07	6.79323e+06	High	High	High	High	High	Peak Found
High	P37837	14	311	14	TALDO1	8	0.817	0.585221	0.950244	2.19253e+08	2.36823e+08	1.53312e+08	1.36692e+08	1.61756e+08	1.43283e+08	3.28816e+07	2.77181e+07	3.531e+08	1.36692e+08	2.19253e+08	2.54844e+08	1.03087e+08	2.36823e+08	High	High	High	High	High	High
High	P18621	7	204	7	RPL17	14	0.954	0.987207	0.999548	2.05096e+08	1.94216e+08	8.90503e+07	8.837e+07	1.67877e+08	8.48738e+07	6.19492e+07	30468849	2.05096e+08	8.837e+07	2.27548e+08	1.50957e+08	1.94216e+08	2.60325e+08	High	High	High	High	High	High
High	Q9P2N5	19	99	18	RBM27	0	1.023	0.694972	0.96541	2.34077e+07	2.34987e+07	9.95723e+06	2.34077e+07	1.76545e+07	1.32119e+07	8.03548e+06	1.80146e+06	2.2933e+07	2.34077e+07	2.39298e+07	2.34987e+07	2.5192e+07	1.53916e+07	High	High	High	High	High	Peak Found
High	Q13177	14	113	14	PAK2	44	0.925	0.994202	0.999556	2.53315e+07	2.35775e+07	1.35287e+07	1.41419e+07	1.86887e+07	1.36745e+07	4.83099e+06	2.75955e+06	3.11586e+07	1.41419e+07	2.53315e+07	2.43215e+07	1.51456e+07	2.35775e+07	High	High	High	High	High	High
High	Q6L8Q7	14	93	14	PDE12	2	1.006	0.775671	0.976561	2.1107e+07	1.67262e+07	9.65683e+06	1.12534e+07	1.55719e+07	1.24186e+07	4.43997e+06	1.95766e+06	2.22411e+07	1.12534e+07	2.1107e+07	2.20878e+07	1.39197e+07	1.67262e+07	High	High	High	High	High	High
High	Q6PJT7	14	50	14	ZC3H14	0	0.749	0.388162	0.941338	1.14211e+07	5.30057e+06	1.96227e+06	3.12861e+07	8.42609e+06	2.98018e+06	5.53953e+06	500278	4.51939e+06	3.12861e+07	1.14211e+07	5.30057e+06	1.7367e+07	4.27436e+06	Peak Found	High	High	Peak Found	High	Peak Found
High	Q9Y2U8	16	82	16	LEMD3	12	1.341	0.158564	0.920116	1.9685e+07	4.07039e+07	1.75864e+07	1.62142e+07	1.45229e+07	2.28785e+07	1.45948e+07	4.76405e+06	4.05042e+07	1.62142e+07	1.9685e+07	4.06919e+07	4.57559e+07	4.07039e+07	High	High	High	High	High	Peak Found
High	Q8WXF1	13	95	12	PSPC1	0	0.662	0.238491	0.941338	3.27983e+07	2.1942e+07	1.42406e+07	5.41919e+07	2.38636e+07	1.23366e+07	1.32122e+07	2.24569e+06	3.27983e+07	5.41919e+07	3.23459e+07	2.1942e+07	4.14214e+07	1.91871e+07	High	High	High	High	High	High
High	P20339	11	162	8	RAB5A	14	1.076	0.640723	0.959726	1.57477e+07	1.82075e+07	7.00845e+06	1.16979e+07	1.16181e+07	1.06408e+07	5.06245e+06	2.13104e+06	1.61415e+07	1.16979e+07	1.57477e+07	1.89258e+07	1.58712e+07	1.82075e+07	High	High	High	High	High	High
High	Q9NWT1	13	67	13	PAK1IP1	0	0.631	0.0933297	0.776254	2.07795e+07	5.64828e+06	3.36056e+06	4.10628e+07	1.53303e+07	3.17568e+06	8.67487e+06	523307	7.73988e+06	4.10628e+07	2.07795e+07	5.64828e+06	2.71965e+07	4.47112e+06	High	High	High	High	High	Peak Found
High	P04899	12	154	6	GNAI2	18	0.936	0.933843	0.997433	1.10592e+07	9.30793e+06	7.71572e+06	5.48817e+06	8.15905e+06	8.74296e+06	2.25772e+06	1.08942e+06	1.77705e+07	5.48817e+06	1.10592e+07	1.55503e+07	7.07815e+06	9.30793e+06	High	High	High	High	High	High
High	Q9Y5S9	9	155	9	RBM8A	6	0.682	0.211653	0.941338	8.68969e+07	4.72028e+07	2.084e+07	1.88049e+08	6.41092e+07	2.00215e+07	3.93497e+07	5.52469e+06	4.79976e+07	1.88049e+08	8.68969e+07	3.56103e+07	1.23365e+08	4.72028e+07	High	High	High	High	High	High
High	Q7Z478	22	92	21	DHX29	1	0.935	0.961981	0.998292	3.4516e+07	2.33678e+07	1.05499e+07	6.94287e+07	2.54646e+07	1.31382e+07	1.61072e+07	2.01947e+06	2.42979e+07	6.94287e+07	3.4516e+07	2.33678e+07	5.04977e+07	1.72543e+07	High	High	High	High	High	High
High	Q9Y276	13	78	13	BCS1L	3	1.265	0.267449	0.941338	1.41149e+07	1.77488e+07	1.09968e+07	8.56757e+06	1.04134e+07	1.71871e+07	4.39747e+06	2.07734e+06	2.53272e+07	8.56757e+06	1.41149e+07	3.0569e+07	1.37865e+07	1.77488e+07	High	High	High	High	High	Peak Found
High	P51553	11	134	11	IDH3G	3	1.172	0.464477	0.941338	4.52806e+07	4.91683e+07	2.15009e+07	3.14735e+07	3.34064e+07	4.05147e+07	1.00029e+07	5.75473e+06	4.95199e+07	3.14735e+07	4.52806e+07	7.20597e+07	3.136e+07	4.91683e+07	High	High	High	High	High	High
High	P17812	15	140	13	CTPS1	2	0.811	0.54952	0.947344	4.8524e+07	4.53641e+07	2.10685e+07	3.26098e+07	4.05279e+07	3.16752e+07	9.62624e+06	5.30949e+06	4.8524e+07	3.26098e+07	5.49336e+07	5.63378e+07	3.01792e+07	4.53641e+07	High	High	High	High	High	High
High	Q92665	13	116	13	MRPS31	3	1.036	0.680976	0.96541	2.12607e+07	2.86975e+07	1.38405e+07	1.74993e+07	1.56854e+07	2.0354e+07	6.91147e+06	3.35881e+06	3.18767e+07	1.74993e+07	2.12607e+07	3.62019e+07	2.16681e+07	2.86975e+07	High	High	High	High	High	High
High	P50402	12	178	12	EMD	12	1.19	0.434387	0.941338	3.72913e+07	6.04505e+07	1.61914e+07	6.75703e+07	2.70142e+07	3.39876e+07	2.89961e+07	3.15376e+06	3.72913e+07	6.75703e+07	3.66164e+07	6.04505e+07	9.09054e+07	2.69457e+07	High	High	High	High	High	High
High	Q9UL25	10	105	10	RAB21	3	1.114	0.552971	0.947344	4.45157e+07	3.37889e+07	2.10136e+07	2.96094e+07	3.2842e+07	3.1959e+07	1.07776e+07	3.50991e+06	4.83975e+07	2.96094e+07	4.45157e+07	5.68424e+07	3.37889e+07	2.99886e+07	High	High	High	High	High	High
High	O95470	16	153	16	SGPL1	5	1.202	0.398211	0.941338	3.24077e+07	4.85841e+07	1.4071e+07	2.36889e+07	3.69726e+07	27333675	1.38882e+07	5.68636e+06	3.24077e+07	2.36889e+07	5.01145e+07	4.86159e+07	4.35409e+07	4.85841e+07	High	High	High	High	High	High
High	Q9BTU6	19	100	19	PI4K2A	5	0.964	0.958362	0.998292	1.80241e+07	1.43878e+07	7.82586e+06	1.23984e+07	1.38192e+07	1.30424e+07	4.58927e+06	1.64935e+06	1.80241e+07	1.23984e+07	1.87312e+07	2.31973e+07	1.43878e+07	1.4092e+07	High	High	High	High	High	High
High	O15294	20	105	20	OGT	6	0.803	0.476166	0.941338	2.04997e+07	1.51374e+07	1.09373e+07	1.85591e+07	1.51239e+07	1.12325e+07	4.82836e+06	1.65553e+06	2.51902e+07	1.85591e+07	2.04997e+07	1.99782e+07	1.51374e+07	1.41448e+07	High	High	High	High	High	Peak Found
High	P18085	9	196	6	ARF4	4	0.718	0.382573	0.941338	3.18593e+07	2.09369e+07	1.38329e+07	1.56756e+07	24853323	1.17715e+07	5.17356e+06	3.0754e+06	3.18593e+07	1.56756e+07	3.36874e+07	2.09369e+07	1.62196e+07	2.62762e+07	High	High	High	High	High	High
High	P35613	9	135	9	BSG	9	1.029	0.810361	0.983321	5.42831e+07	4.48401e+07	2.79748e+07	2.8818e+07	4.00481e+07	4.14842e+07	9.54903e+06	5.24815e+06	6.44301e+07	2.8818e+07	5.42831e+07	7.37841e+07	2.99371e+07	4.48401e+07	High	High	High	High	High	High
High	P33240	13	151	8	CSTF2	6	0.907	0.95354	0.998292	2.57842e+07	1.97101e+07	1.17689e+07	2.57842e+07	1.18532e+07	1.10817e+07	7.2553e+06	1.4042e+06	2.71055e+07	2.57842e+07	1.60665e+07	1.97101e+07	2.27461e+07	1.19974e+07	High	High	High	High	High	High
High	P16989	10	286	7	YBX3	2	1.291	0.230694	0.941338	2.21196e+07	3.04833e+07	1.13754e+07	15088762	1.6319e+07	1.71389e+07	8.45175e+06	4.04362e+06	2.61992e+07	15088762	2.21196e+07	3.04833e+07	2.6497e+07	3.45485e+07	High	High	High	High	High	High
High	Q14108	12	127	12	SCARB2	4	1.389	0.168903	0.939052	3.22232e+07	4.21396e+07	1.39909e+07	2.07374e+07	2.57172e+07	3.12482e+07	8.02401e+06	4.93208e+06	3.22232e+07	2.07374e+07	3.48584e+07	5.55782e+07	2.5156e+07	4.21396e+07	High	High	High	High	High	High
High	Q92552	17	216	17	MRPS27	3	1.253	0.312188	0.941338	5.64697e+07	6.8189e+07	2.45185e+07	4.79036e+07	4.68838e+07	4.88313e+07	2.17502e+07	7.48156e+06	5.64697e+07	4.79036e+07	6.35487e+07	8.68517e+07	6.8189e+07	6.39222e+07	High	High	High	High	High	High
High	P13861	16	100	16	PRKAR2A	19	0.858	0.815845	0.983321	3.01301e+07	2.18715e+07	1.49369e+07	2.47307e+07	2.22289e+07	1.85089e+07	5.94949e+06	2.55988e+06	3.44018e+07	2.47307e+07	3.01301e+07	3.29201e+07	1.86522e+07	2.18715e+07	High	High	High	High	High	High
High	O43823	15	86	15	AKAP8	1	0.671	0.150896	0.901615	1.21941e+07	8.58571e+06	5.29453e+06	2.44587e+07	8.34694e+06	4.82721e+06	4.68264e+06	812460	1.21941e+07	2.44587e+07	1.13139e+07	8.58571e+06	1.46805e+07	6.94163e+06	High	High	High	High	High	Peak Found
High	Q07866	19	172	14	KLC1	8	0.808	0.616699	0.956158	2.14868e+07	2.12676e+07	1.26972e+07	1.81035e+07	1.58522e+07	1.19574e+07	2.6595e+06	6.71585e+06	2.92436e+07	1.81035e+07	2.14868e+07	2.12676e+07	8.33778e+06	5.73801e+07	High	High	High	High	High	High
High	Q9P015	10	132	10	MRPL15	3	1.318	0.232791	0.941338	1.72329e+08	2.44867e+08	7.48233e+07	1.37339e+08	1.48259e+08	1.37674e+08	6.80433e+07	3.85091e+07	1.72329e+08	1.37339e+08	2.00958e+08	2.44867e+08	2.13322e+08	3.29021e+08	High	High	High	High	High	High
High	Q53H82	13	156	13	LACTB2	0	0.999	0.863658	0.988655	6.37014e+07	5.84661e+07	2.86828e+07	4.69231e+07	4.69965e+07	46217555	1.21017e+07	6.84296e+06	6.60608e+07	4.69231e+07	6.37014e+07	8.22029e+07	3.79398e+07	5.84661e+07	High	High	High	High	High	High
High	Q9BZF1	16	125	14	OSBPL8	1	1.151	0.391951	0.941338	3.01927e+07	3.28701e+07	1.6535e+07	1.73289e+07	2.2275e+07	2.36439e+07	8.93444e+06	3.84717e+06	3.80827e+07	1.73289e+07	3.01927e+07	4.20532e+07	2.80103e+07	3.28701e+07	High	High	High	High	High	High
High	O60832	15	125	15	DKC1	2	0.712	0.325734	0.941338	2.58034e+07	1.52747e+07	5.72039e+06	5.97753e+07	1.90367e+07	8.58801e+06	1.78991e+07	1.47119e+06	1.31749e+07	5.97753e+07	2.58034e+07	1.52747e+07	5.61154e+07	1.25698e+07	High	High	High	High	High	High
High	P63151	12	98	12	PPP2R2A	7	0.856	0.778759	0.976561	2.093e+07	2.18005e+07	1.2729e+07	1.77974e+07	1.54413e+07	1.23187e+07	3.94252e+06	2.55156e+06	2.93168e+07	1.77974e+07	2.093e+07	2.19101e+07	1.23602e+07	2.18005e+07	High	High	High	High	High	High
High	O95881	8	194	8	TXNDC12	0	1.165	0.390554	0.941338	7.18914e+07	7.44529e+07	4.00686e+07	4.96385e+07	5.30388e+07	5.90131e+07	1.59757e+07	8.71408e+06	9.2284e+07	4.96385e+07	7.18914e+07	1.04961e+08	5.00854e+07	7.44529e+07	High	High	High	High	High	High
High	P63096	13	153	7	GNAI1	21	0.987	0.904782	0.994488	7.00186e+06	5.86646e+06	4.24766e+06	2.3017e+06	5.16571e+06	5.86784e+06	1.4957e+06	686619	9.78299e+06	2.3017e+06	7.00186e+06	1.04366e+07	4.68914e+06	5.86646e+06	High	High	High	High	High	High
High	Q9Y6Y8	22	151	22	SEC23IP	1	0.79	0.564682	0.9479	3.45995e+07	2.87777e+07	1.50227e+07	2.66786e+07	2.72275e+07	1.61799e+07	8.52563e+06	3.76245e+06	3.45995e+07	2.66786e+07	3.69055e+07	2.87777e+07	2.67286e+07	3.21463e+07	High	High	High	High	High	High
High	P08621	14	201	14	SNRNP70	2	0.793	0.520947	0.941338	9.44482e+07	6.98484e+07	2.95055e+07	1.75181e+08	6.96804e+07	3.21356e+07	4.24665e+07	8.17516e+06	6.79556e+07	1.75181e+08	9.44482e+07	5.71567e+07	1.33137e+08	6.98484e+07	High	High	High	High	High	High
High	Q8NBX0	12	92	12	SCCPDH	1	1.13	0.448258	0.941338	2.08612e+07	2.14891e+07	1.03083e+07	1.46081e+07	1.53906e+07	1.53633e+07	5.15649e+06	2.51512e+06	2.37415e+07	1.46081e+07	2.08612e+07	2.73254e+07	1.61661e+07	2.14891e+07	High	High	High	High	High	High
High	P23141	15	156	15	CES1	9	1.221	0.303915	0.941338	2.22833e+07	2.45541e+07	1.83427e+07	1.80321e+07	1.64398e+07	2.95594e+07	6.84191e+06	2.87386e+06	4.22459e+07	1.80321e+07	2.22833e+07	5.25745e+07	2.145e+07	2.45541e+07	High	High	High	High	High	High
High	P52565	8	160	8	ARHGDIA	11	0.811	0.568133	0.9479	7.85594e+07	8.59041e+07	5.20992e+07	5.80043e+07	5.79582e+07	5.01712e+07	1.25321e+07	1.00544e+07	1.19992e+08	5.80043e+07	7.85594e+07	8.92349e+07	3.92894e+07	8.59041e+07	High	High	High	High	High	High
High	Q12873	22	169	11	CHD3	8	0.716	0.29398	0.941338	6.20962e+07	1.00928e+08	2.69614e+07	5.83742e+07	6.92855e+07	4.88763e+07	3.21931e+07	1.25096e+07	6.20962e+07	5.83742e+07	9.3913e+07	8.69317e+07	1.00928e+08	1.06882e+08	High	High	High	High	High	Peak Found
High	P41567	5	95	2	EIF1	2	0.789	0.429499	0.941338	1.2136e+07	1.10185e+07	9.47104e+06	8.64585e+06	8.95345e+06	6.19503e+06	1.71597e+06	1.63795e+06	2.18132e+07	8.64585e+06	1.2136e+07	1.10185e+07	5.37974e+06	1.39946e+07	High	High	High	High	High	High
High	Q9NTJ5	17	175	17	SACM1L	2	1.263	0.331215	0.941338	4.33298e+07	4.35962e+07	1.92293e+07	2.37425e+07	3.19671e+07	3.39878e+07	1.05717e+07	5.10257e+06	4.42879e+07	2.37425e+07	4.33298e+07	6.04509e+07	3.31432e+07	4.35962e+07	High	High	High	High	High	High
High	Q9BSC4	15	86	15	NOL10	0	0.825	0.570615	0.9479	1.33106e+07	5.64043e+06	2.24876e+06	2.46514e+07	9.82006e+06	3.17126e+06	7.54763e+06	406886	5.17924e+06	2.46514e+07	1.33106e+07	5.64043e+06	2.36625e+07	3.47643e+06	High	High	High	Peak Found	High	High
High	Q96FW1	12	147	12	OTUB1	2	0.786	0.439783	0.941338	5.15727e+07	4.82114e+07	3.27115e+07	31000818	3.80484e+07	2.71062e+07	8.28319e+06	5.90698e+06	7.53396e+07	31000818	5.15727e+07	4.82114e+07	2.59686e+07	5.04691e+07	High	High	High	High	High	High
High	P52815	7	188	7	MRPL12	3	1.048	0.72051	0.96541	1.70115e+08	2.00114e+08	7.83641e+07	1.48723e+08	1.25504e+08	1.33553e+08	4.7231e+07	2.34217e+07	1.80484e+08	1.48723e+08	1.70115e+08	2.37538e+08	1.48074e+08	2.00114e+08	High	High	High	High	High	High
High	Q96P70	13	89	13	IPO9	0	0.749	0.425758	0.941338	2.10385e+07	1.82376e+07	9.51516e+06	9.08273e+06	1.55214e+07	1.02539e+07	3.08785e+06	3.2233e+06	2.19149e+07	9.08273e+06	2.10385e+07	1.82376e+07	9.68069e+06	2.75397e+07	High	High	High	High	Peak Found	High
High	P20618	10	141	10	PSMB1	61	0.981	0.907851	0.994488	4.19459e+07	4.21366e+07	1.82124e+07	3.26712e+07	4.30798e+07	2.36908e+07	3.83568e+06	5.30016e+06	4.19459e+07	3.26712e+07	5.83925e+07	4.21366e+07	1.20252e+07	4.52845e+07	High	High	High	High	High	High
High	P25789	9	152	9	PSMA4	61	0.954	0.936816	0.997433	7.94031e+07	8.26289e+07	3.44759e+07	4.68992e+07	6.33023e+07	4.64571e+07	1.46804e+07	10067834	7.94031e+07	4.68992e+07	8.5803e+07	8.26289e+07	4.60244e+07	8.60193e+07	High	High	High	High	High	High
High	Q8IXT5	20	65	20	RBM12B	1	0.588	0.119978	0.839984	3.00753e+07	2.02536e+07	1.30583e+07	6.6384e+07	2.08558e+07	1.13873e+07	1.37192e+07	1.10137e+06	3.00753e+07	6.6384e+07	2.82691e+07	2.02536e+07	4.30109e+07	9.4101e+06	Peak Found	High	High	Peak Found	High	Peak Found
High	P30519	13	153	13	HMOX2	5	1.251	0.315371	0.941338	2.00828e+08	1.45844e+08	8.71843e+07	2.00828e+08	2.03632e+08	1.56074e+08	4.24553e+07	1.70698e+07	2.00799e+08	2.00828e+08	2.76014e+08	2.77595e+08	1.33101e+08	1.45844e+08	High	High	High	High	High	High
High	Q8N1G4	17	96	17	LRRC47	0	0.88	0.792364	0.978496	3.64653e+07	3.79985e+07	1.81134e+07	3.08694e+07	2.69027e+07	2.13642e+07	9.45756e+07	4.15938e+06	4.17179e+07	3.08694e+07	3.64653e+07	3.79985e+07	2.96503e+08	3.55377e+07	High	High	High	High	High	High
High	P08779	14	434	4	KRT16	3	1.121	0.495028	0.941338	1.54587e+06	2.68234e+06	1.21293e+06	711810	1.14048e+06	1.50811e+06	665294	478983	2.79356e+06	711810	1.54587e+06	2.68234e+06	2.08576e+06	4.09242e+06	Peak Found	Peak Found	Peak Found	High	High	High
High	O00461	18	146	18	GOLIM4	1	1.347	0.158323	0.920116	2.1761e+07	2.38307e+07	1.10494e+07	1.37256e+07	1.60544e+07	2.00487e+07	5.93854e+06	2.78918e+06	2.54483e+07	1.37256e+07	2.1761e+07	3.56587e+07	1.86179e+07	2.38307e+07	High	High	High	High	High	High
High	Q9UG63	17	106	17	ABCF2	1	0.67	0.257688	0.941338	3.23063e+07	1.65022e+07	8.30935e+06	3.46376e+07	2.38344e+07	9.35692e+06	5263688	1.83668e+06	1.91377e+07	3.46376e+07	3.23063e+07	1.66423e+07	1.65022e+07	1.56926e+07	High	High	High	High	High	High
High	P05165	16	76	16	PCCA	3	1.269	0.28134	0.941338	1.06789e+07	1.43354e+07	6.03077e+06	8.12013e+06	7.87848e+06	1.08231e+07	3.58103e+06	1.67783e+06	1.38898e+07	8.12013e+06	1.06789e+07	1.92501e+07	1.12269e+07	1.43354e+07	High	High	High	High	High	High
High	Q969X6	16	64	16	UTP4	2	0.844	0.685093	0.96541	3.8379e+07	3.86683e+07	9.46949e+06	5.735e+07	2.83146e+07	2.17408e+07	1.35852e+07	2.94838e+06	2.18097e+07	5.735e+07	3.8379e+07	3.86683e+07	4.25908e+07	2.51909e+07	Peak Found	High	High	Peak Found	High	Peak Found
High	Q9UIA9	18	54	18	XPO7	0	0.922	0.920194	0.997433	2.0284e+07	1.64999e+07	8.80708e+06	1.24804e+07	1.71373e+07	9.27689e+06	4.18475e+06	2.49187e+06	2.0284e+07	1.24804e+07	2.32287e+07	1.64999e+07	1.31196e+07	2.12905e+07	High	High	High	High	High	High
High	P82933	14	167	14	MRPS9	3	1.117	0.475819	0.941338	2.65797e+07	3.28412e+07	8.78251e+06	2.65797e+07	26105344	2.0849e+07	10475340	3.18957e+06	2.02275e+07	2.65797e+07	3.53845e+07	3.70822e+07	3.28412e+07	2.72516e+07	High	High	High	High	High	High
High	P39019	9	392	9	RPS19	18	0.986	0.89084	0.992686	9.83209e+08	9.71334e+08	3.45033e+08	1.18192e+09	7.25375e+08	4.44679e+08	3.2359e+08	1.13686e+08	7.94662e+08	1.18192e+09	9.83209e+08	7.90909e+08	1.01449e+09	9.71334e+08	High	High	High	High	High	High
High	Q9NP58	15	95	14	ABCB6	2	1.103	0.505873	0.941338	2.24314e+07	1.99135e+07	9.73943e+06	13963928	1.72636e+07	1.56346e+07	5.13349e+06	2.3307e+06	2.24314e+07	13963928	2.34e+07	2.78077e+07	1.6094e+07	1.99135e+07	High	High	High	High	High	High
High	Q14684	14	91	14	RRP1B	0	1.129	0.487734	0.941338	2.08505e+07	1.65554e+07	3.8783e+06	3.03923e+07	1.53827e+07	6.46861e+06	1.46281e+07	1.93767e+06	8.93231e+06	3.03923e+07	2.08505e+07	1.15051e+07	4.58605e+07	1.65554e+07	High	High	High	High	High	High
High	Q16777	5	911	3	H2AC20	41	0.743	0.371947	0.941338	6.20002e+08	1.43527e+08	2.02533e+07	9.82181e+08	4.57414e+08	2.83413e+07	3.61427e+08	1.67986e+07	4.66465e+07	9.82181e+08	6.20002e+08	5.0408e+07	1.13311e+09	1.43527e+08	High	High	High	High	High	High
High	Q96EE3	10	87	10	SEH1L	1	0.729	0.324185	0.941338	5.1255e+07	4.32923e+07	2.22543e+07	5.54596e+07	3.06071e+07	2.43406e+07	1.31592e+07	5.75692e+06	5.1255e+07	5.54596e+07	4.14864e+07	4.32923e+07	4.12552e+07	4.9187e+07	High	High	High	High	High	Peak Found
High	Q7Z406	10	281	1	MYH14	6	1.181	0.468857	0.941338	4.34489e+07	5.47562e+07	21219527	32359097	32054955	3.24477e+07	1.14465e+07	6.40875e+06	4.88718e+07	32359097	4.34489e+07	5.77118e+07	3.5886e+07	5.47562e+07	High	High	High	High	High	High
High	O60306	20	66	20	AQR	5	0.916	0.852274	0.987565	1.31139e+07	7.40465e+06	3.59427e+06	2.33337e+07	9.67494e+06	3.6675e+06	6.37841e+06	866652	8.27815e+06	2.33337e+07	1.31139e+07	6.52304e+06	1.99969e+07	7.40465e+06	High	High	High	High	High	Peak Found
High	Q9UBS4	13	168	13	DNAJB11	2	1.206	0.383614	0.941338	2.22863e+08	2.26104e+08	1.08483e+08	1.44256e+08	164419813	1.27124e+08	5.06084e+07	3.22764e+07	2.49853e+08	1.44256e+08	2.22863e+08	2.26104e+08	1.58662e+08	2.75768e+08	High	High	High	High	High	High
High	P09429	9	260	6	HMGB1	18	0.611	0.108153	0.819423	1.88495e+08	1.26434e+08	9.31144e+07	1.62783e+08	1.39064e+08	9.56116e+07	1.88346e+07	1.4798e+07	2.14457e+08	1.62783e+08	1.88495e+08	1.70056e+08	5.90481e+07	1.26434e+08	High	High	High	High	High	High
High	Q8IYB3	11	96	11	SRRM1	7	0.844	0.706417	0.96541	3.80047e+07	2.91133e+07	1.20968e+07	6.96307e+07	2.80384e+07	1.58488e+07	1.91882e+07	3.40746e+06	2.78607e+07	6.96307e+07	3.80047e+07	2.81887e+07	6.01569e+07	2.91133e+07	High	High	High	High	High	Peak Found
High	Q8NBQ5	13	180	13	HSD17B11	1	1.208	0.385848	0.941338	5.03055e+07	5.542e+07	2.39737e+07	3.53086e+07	3.71135e+07	3.47459e+07	1.76773e+07	6.45564e+06	5.52151e+07	3.53086e+07	5.03055e+07	6.17993e+07	5.542e+07	5.51568e+07	High	High	High	High	High	High
High	O00411	16	71	16	POLRMT	3	1.015	0.813625	0.983321	1.01965e+07	1.20724e+07	4.42718e+06	7.46667e+06	1.09934e+07	4.67811e+06	4.32184e+06	1.41298e+06	1.01965e+07	7.46667e+06	1.49011e+07	8.32051e+06	1.35494e+07	1.20724e+07	High	High	High	High	High	High
High	Q13765	6	233	5	NACA	1	0.817	0.568919	0.9479	1.09355e+08	1.0054e+08	5.87939e+07	7.14433e+07	8.06783e+07	5.65271e+07	1.85356e+07	1.26728e+07	1.35411e+08	7.14433e+07	1.09355e+08	1.0054e+08	5.81107e+07	1.08276e+08	High	High	High	High	High	High
High	P43897	11	133	11	TSFM	1	1.255	0.307254	0.941338	5.58155e+07	6.06168e+07	2.42344e+07	4.68757e+07	4.994e+07	5.22611e+07	1.61843e+07	7.09468e+06	5.58155e+07	4.68757e+07	6.76912e+07	9.29519e+07	5.07392e+07	6.06168e+07	High	High	High	High	High	High
High	P62826	9	347	9	RAN	11	0.866	0.737692	0.968491	1.94654e+08	1.53118e+08	8.45162e+07	1.73767e+08	1.66646e+08	8.60887e+07	3.98995e+07	2.46471e+07	1.94654e+08	1.73767e+08	2.2588e+08	1.53118e+08	1.25089e+08	2.10584e+08	High	High	High	High	High	High
High	O96019	12	97	12	ACTL6A	8	0.78	0.453918	0.941338	5.39724e+07	4.88888e+07	2.28494e+07	5.39724e+07	4.88422e+07	2.74871e+07	1.95711e+07	4.79387e+06	5.26256e+07	5.39724e+07	6.62032e+07	4.88888e+07	6.13573e+07	4.09587e+07	High	High	High	High	High	High
High	Q92797	22	122	22	SYMPK	5	1.091	0.630664	0.958222	1.5844e+07	1.22039e+07	6.3149e+06	1.69558e+07	1.16891e+07	6.86149e+06	1.07652e+07	1.10329e+06	1.45442e+07	1.69558e+07	1.5844e+07	1.22039e+07	3.37498e+07	9.42645e+06	High	High	High	High	High	High
High	Q15269	19	63	19	PWP2	2	0.832	0.539222	0.947344	1.51713e+07	1.14609e+07	3.88635e+06	4.02483e+07	1.11928e+07	6.44378e+06	9.30575e+06	981632	8.95085e+06	4.02483e+07	1.51713e+07	1.14609e+07	2.91744e+07	8.38704e+06	High	High	High	High	High	Peak Found
High	Q9Y383	14	160	9	LUC7L2	0	0.676	0.245841	0.941338	3.53599e+07	2.13909e+07	1.19573e+07	35977043	2.60872e+07	1.19134e+07	8.24078e+06	2.50362e+06	2.75395e+07	35977043	3.53599e+07	2.11893e+07	2.58356e+07	2.13909e+07	High	High	High	High	High	High
High	O60292	19	33	19	SIPA1L3	0	0.735	0.282359	0.941338	1.45799e+07	1.23173e+07	6.1763e+06	2.35087e+07	1.07565e+07	6.92525e+06	4.59247e+06	824569	1.4225e+07	2.35087e+07	1.45799e+07	1.23173e+07	1.43978e+07	7.0451e+06	High	High	High	High	High	Peak Found
High	Q9H4A4	19	148	19	RNPEP	0	0.775	0.465916	0.941338	9.72695e+07	6.68219e+07	3.71328e+07	1.52476e+08	7.17618e+07	3.75698e+07	2.87747e+07	7.75561e+06	8.55225e+07	1.52476e+08	9.72695e+07	6.68219e+07	9.02115e+07	6.62638e+07	High	High	High	High	High	High
High	P46782	9	157	9	RPS5	17	1.301	0.215246	0.941338	7.16391e+07	1.12686e+08	6.51892e+07	46558061	5.28526e+07	7.39447e+07	3.59434e+07	9.20702e+06	1.50141e+08	46558061	7.16391e+07	1.31519e+08	1.12686e+08	7.86646e+07	High	High	High	High	High	High
High	P00492	13	151	13	HPRT1	3	0.75	0.406921	0.941338	4.05658e+07	3.25594e+07	1.76132e+07	2.80007e+07	3.27524e+07	18306135	5.857e+06	4.15523e+06	4.05658e+07	2.80007e+07	4.43943e+07	3.25594e+07	1.83622e+07	3.55022e+07	High	High	High	High	High	High
High	Q9UBQ7	12	123	12	GRHPR	1	1.077	0.606952	0.951754	8.95797e+07	8.52096e+07	3.07586e+07	9.73201e+07	6.60885e+07	4.77082e+07	3.04188e+07	9.97307e+06	7.08417e+07	9.73201e+07	8.95797e+07	8.48541e+07	9.53659e+07	8.52096e+07	High	High	High	High	High	High
High	Q15942	13	169	13	ZYX	2	0.846	0.770485	0.975397	2.80293e+07	2.62956e+07	2.03303e+07	2.0881e+07	2.0679e+07	14784362	5.76172e+06	3.55347e+06	4.68238e+07	2.0881e+07	2.80293e+07	2.62956e+07	1.80635e+07	3.03608e+07	High	High	High	High	High	High
High	Q99829	11	160	11	CPNE1	2	1.033	0.774028	0.976561	5.00914e+07	5.5679e+07	2.17491e+07	3.96457e+07	4.31296e+07	3.13048e+07	1.27775e+07	6.65509e+06	5.00914e+07	3.96457e+07	5.84601e+07	5.5679e+07	4.00588e+07	5.68609e+07	High	High	High	High	High	High
High	O60361	7	227	1	NME2P1	1	1.175	0.370434	0.941338	3.33917e+06	3.92374e+06	1.76559e+06	1.94148e+06	2.46351e+06	2.20607e+06	696248	597422	4.06641e+06	1.94148e+06	3.33917e+06	3.92374e+06	2.1828e+06	5.10436e+06	High	Peak Found	Peak Found	Peak Found	Peak Found	Peak Found
High	Q96CM8	15	87	15	ACSF2	2	1.277	0.302123	0.941338	4.00856e+07	5.0465e+07	1.74047e+07	2.60359e+07	3.30486e+07	3.48325e+07	1.10532e+07	5.9065e+06	4.00856e+07	2.60359e+07	4.47958e+07	6.19534e+07	3.46528e+07	5.0465e+07	High	High	High	High	High	High
High	Q9UJU6	16	98	16	DBNL	4	0.733	0.361379	0.941338	3.88688e+07	3.90473e+07	3.01018e+07	3.47022e+07	2.8676e+07	3.07878e+07	7.45017e+06	4.57016e+06	6.93291e+07	3.47022e+07	3.88688e+07	5.47595e+07	2.3357e+07	3.90473e+07	High	High	High	High	High	High
High	P84085	8	189	4	ARF5	2	0.673	0.162914	0.927781	1.2204e+07	7.4242e+06	4.74728e+06	1.72781e+07	9.00364e+06	4.47653e+06	2.3681e+06	540221	1.09337e+07	1.72781e+07	1.2204e+07	7.962e+06	7.4242e+06	4.61563e+06	Peak Found	Peak Found	High	High	Peak Found	Peak Found
High	Q9NS69	7	124	7	TOMM22	2	1.046	0.721723	0.96541	3.81132e+07	4.28291e+07	3.05498e+07	2.8769e+07	2.81185e+07	3.46533e+07	1.13536e+07	5.01278e+06	7.03607e+07	2.8769e+07	3.81132e+07	6.16346e+07	3.55948e+07	4.28291e+07	High	High	High	High	High	High
High	Q9BXW7	11	72	11	HDHD5	0	1.015	0.816366	0.983321	1.83183e+07	1.56372e+07	7953574	1.54712e+07	1.4887e+07	1.27822e+07	3.92368e+06	1.8302e+06	1.83183e+07	1.54712e+07	2.01786e+07	2.27345e+07	1.23011e+07	1.56372e+07	High	High	High	High	High	High
High	O94905	13	133	11	ERLIN2	4	0.939	0.950921	0.998292	3.57539e+07	2.88985e+07	1.51222e+07	3.57539e+07	3.39476e+07	2.51845e+07	9.21218e+06	3.38232e+06	3.48287e+07	3.57539e+07	4.60143e+07	4.47933e+07	2.8881e+07	2.88985e+07	High	High	High	High	High	High
High	P42892	12	117	12	ECE1	5	0.811	0.62301	0.956949	2.31627e+07	1.78411e+07	1.0057e+07	1.43603e+07	1.72661e+07	1.00309e+07	3.18843e+06	1.77372e+07	2.31627e+07	1.43603e+07	2.34033e+07	1.78411e+07	9.99604e+06	1.51546e+08	High	High	High	High	High	High
High	P30520	13	126	13	ADSS2	2	0.832	0.707474	0.96541	2.73872e+07	2.74886e+07	1.48614e+07	1.52217e+07	2.02052e+07	1.5474e+07	4.27044e+06	3.21731e+06	3.42281e+07	1.52217e+07	2.73872e+07	2.75221e+07	1.33882e+07	2.74886e+07	High	High	High	High	High	High
High	Q9BZZ5	16	113	16	API5	0	1.017	0.817243	0.983321	6.0795e+07	5.32009e+07	2.94911e+07	37660255	4.48523e+07	3.83509e+07	1.15512e+07	6.22672e+06	6.79224e+07	37660255	6.0795e+07	6.82112e+07	3.6214e+07	5.32009e+07	High	High	High	High	High	High
High	Q96AQ6	16	91	16	PBXIP1	1	0.911	0.892723	0.993051	2.73077e+07	5.31824e+07	1.80218e+07	2.22031e+07	2.01466e+07	2.99011e+07	1.0017e+07	6.4925e+06	4.15069e+07	2.22031e+07	2.73077e+07	5.31824e+07	3.14044e+07	5.54717e+07	High	High	High	High	High	High
High	Q9BWF3	16	214	3	RBM4	1	0.878	0.715965	0.96541	1.08611e+07	1.04629e+07	4.71575e+06	17155896	7.68742e+06	5.88264e+06	3329409	1.43751e+06	1.08611e+07	17155896	1.04199e+07	1.04629e+07	1.0438e+07	1.2282e+07	High	High	High	High	High	High
High	Q15363	5	161	5	TMED2	5	1.044	0.760502	0.97313	4.99281e+07	5.01151e+07	2.16782e+07	4.43912e+07	5.42901e+07	6.05984e+07	1.59852e+07	3.99465e+06	4.99281e+07	4.43912e+07	7.35875e+07	1.07781e+08	5.01151e+07	3.41302e+07	High	High	High	High	High	High
High	Q8NE86	11	143	11	MCU	4	1.103	0.571779	0.9479	5.60432e+07	6.10905e+07	1.74545e+07	5.60432e+07	54738214	3.02889e+07	1.9486e+07	8.43767e+06	4.02004e+07	5.60432e+07	7.41949e+07	5.38721e+07	6.10905e+07	7.20912e+07	High	High	High	High	High	High
High	Q7Z417	15	102	15	NUFIP2	0	0.924	0.999292	0.99975	2.29664e+07	1.84941e+07	1.00205e+07	2.29664e+07	1.4367e+07	1.03981e+07	6.06394e+06	1.92597e+06	2.30786e+07	2.29664e+07	1.94738e+07	1.84941e+07	1.9011e+07	1.64555e+07	High	High	High	High	High	High
High	Q15008	14	114	14	PSMD6	62	0.83	0.612799	0.955266	4.72038e+07	4.37968e+07	2.43695e+07	2.19743e+07	3.48252e+07	2.46242e+07	7.49904e+06	6.29978e+06	5.61266e+07	2.19743e+07	4.72038e+07	4.37968e+07	2.35102e+07	5.38252e+07	High	High	High	High	High	High
High	O00505	14	140	11	KPNA3	2	0.764	0.34022	0.941338	1.58604e+07	1.22116e+07	6.8864e+06	1.54927e+07	1.18955e+07	6.86582e+06	7.15767e+06	1.16179e+06	1.58604e+07	1.54927e+07	1.61237e+07	1.22116e+07	2.244e+07	9.92632e+06	High	High	High	High	High	High
High	Q15059	17	83	11	BRD3	0	1.139	0.535037	0.947344	1.1245e+07	1.57431e+07	3.96961e+06	1.8866e+07	8.29612e+06	8.85134e+06	4.95885e+06	2.36412e+06	9.14261e+06	1.8866e+07	1.1245e+07	1.57431e+07	1.55465e+07	2.0199e+07	High	High	High	High	High	Peak Found
High	P62280	11	403	11	RPS11	19	1.133	0.521052	0.941338	3.83557e+08	3.98286e+08	1.66536e+08	2.29376e+08	3.48881e+08	165778001	1.27041e+08	5.20353e+07	3.83557e+08	2.29376e+08	4.7289e+08	2.94854e+08	3.98286e+08	4.44588e+08	High	High	High	High	High	High
High	P48449	19	140	19	LSS	5	1.195	0.335091	0.941338	2.81293e+07	3.1883e+07	1.57275e+07	1.60815e+07	2.07528e+07	2.42868e+07	8.54751e+06	3.73164e+06	3.62229e+07	1.60815e+07	2.81293e+07	4.31967e+07	2.67972e+07	3.1883e+07	High	High	High	High	High	High
High	Q92769	14	146	9	HDAC2	29	0.727	0.269403	0.941338	1.79016e+07	1.43715e+07	7.24191e+06	1.90237e+07	1.32071e+07	8.57201e+06	4.58408e+06	657144	1.66792e+07	1.90237e+07	1.79016e+07	1.52462e+07	1.43715e+07	5.61462e+06	High	High	High	High	High	High
High	P61106	13	227	12	RAB14	7	1.209	0.409681	0.941338	4.06347e+07	4.59025e+07	3.45403e+07	2.90513e+07	2.99788e+07	5.20312e+07	1.46415e+07	4.2599e+06	7.95516e+07	2.90513e+07	4.06347e+07	9.25431e+07	4.59025e+07	3.63965e+07	High	High	High	High	High	High
High	P62753	10	266	10	RPS6	43	1.056	0.699476	0.96541	3.17387e+08	4.07681e+08	1.37805e+08	2.79867e+08	2.46939e+08	1.26631e+08	1.61372e+08	4.77157e+07	3.17387e+08	2.79867e+08	3.34714e+08	2.25226e+08	5.05917e+08	4.07681e+08	High	High	High	High	High	High
High	Q01581	15	108	15	HMGCS1	9	0.658	0.243748	0.941338	2.9293e+07	2.10478e+07	1.71575e+07	2.19894e+07	2.16113e+07	1.61724e+07	3.35018e+06	2.46347e+06	3.95163e+07	2.19894e+07	2.9293e+07	2.87644e+07	1.05031e+07	2.10478e+07	High	High	High	High	High	High
High	O60488	14	77	12	ACSL4	12	1.045	0.726695	0.966139	2.51421e+08	1.94557e+08	1.20982e+08	1.49918e+08	1.85489e+08	1.09387e+08	3.60195e+07	2.87574e+07	2.78639e+08	1.49918e+08	2.51421e+08	1.94557e+08	1.12925e+08	2.45703e+08	High	High	High	High	High	Peak Found
High	Q9H7Z7	11	181	11	PTGES2	4	1.094	0.553721	0.947344	6.47913e+07	6.83454e+07	3.06028e+07	4.36298e+07	4.78005e+07	4.36366e+07	1.83262e+07	7.99925e+06	7.04829e+07	4.36298e+07	6.47913e+07	7.76123e+07	5.74542e+07	6.83454e+07	High	High	High	High	High	High
High	P45973	10	226	9	CBX5	5	0.591	0.0861826	0.747715	5.92688e+07	2.98753e+07	1.09506e+07	1.25784e+08	4.37263e+07	9.2262e+06	2.75291e+07	3.49666e+06	2.52209e+07	1.25784e+08	5.92688e+07	1.64098e+07	8.63064e+07	2.98753e+07	High	High	High	High	High	High
High	O75607	6	117	6	NPM3	0	0.738	0.42704	0.941338	3.317e+07	2.62465e+07	1.19912e+07	3.72438e+07	2.44716e+07	1.47568e+07	8.41422e+06	2.5693e+06	2.76175e+07	3.72438e+07	3.317e+07	2.62465e+07	2.63794e+07	2.19521e+07	High	High	High	High	High	High
High	O43396	14	114	14	TXNL1	7	0.835	0.691029	0.96541	3.27864e+07	3.3311e+07	1.99844e+07	1.74656e+07	2.41886e+07	2.09363e+07	3.64165e+06	3.89878e+06	4.6027e+07	1.74656e+07	3.27864e+07	3.72375e+07	1.14169e+07	3.3311e+07	High	High	High	High	High	High
High	Q15629	7	203	7	TRAM1	2	1.342	0.16426	0.931252	6.21005e+07	9.47194e+07	2.45415e+07	6.21005e+07	7.10464e+07	4.64808e+07	3.16064e+07	1.10861e+07	5.65229e+07	6.21005e+07	9.62999e+07	8.26711e+07	9.90889e+07	9.47194e+07	High	High	High	High	High	High
High	P15291	9	104	9	B4GALT1	9	1.278	0.238056	0.941338	2.0959e+07	2.76939e+07	9.10012e+06	1.30115e+07	1.9312e+07	1.78539e+07	7.03568e+06	3.24133e+06	2.0959e+07	1.30115e+07	2.61764e+07	3.17551e+07	2.20575e+07	2.76939e+07	High	High	High	High	High	High
High	Q96S52	13	133	13	PIGS	1	1.075	0.580582	0.949454	2.80928e+07	2.77161e+07	1.23911e+07	1.65787e+07	2.07258e+07	1.81847e+07	8.84059e+06	3.0018e+06	2.85386e+07	1.65787e+07	2.80928e+07	3.23434e+07	2.77161e+07	2.56473e+07	High	High	High	High	High	High
High	Q92614	20	49	20	MYO18A	3	1.005	0.786125	0.977713	1.89708e+07	1.87271e+07	8.13104e+06	2.14556e+07	1.39959e+07	1.05291e+07	6.94596e+06	2.16112e+06	1.8727e+07	2.14556e+07	1.89708e+07	1.87271e+07	2.17762e+07	1.84646e+07	High	High	High	Peak Found	High	Peak Found
High	Q9BV38	11	133	11	WDR18	1	0.664	0.233852	0.941338	2.71628e+07	1.6481e+07	6.54463e+06	5.58379e+07	20039681	9.26624e+06	1.40785e+07	998643	1.50733e+07	5.58379e+07	2.71628e+07	1.6481e+07	4.41373e+07	8.53238e+06	High	High	High	High	High	Peak Found
High	P10768	9	113	9	ESD	2	0.865	0.748949	0.972982	4.00548e+07	3.76062e+07	2.04362e+07	2.49247e+07	2.9551e+07	2.11436e+07	5.58154e+06	4.82016e+06	4.70677e+07	2.49247e+07	4.00548e+07	3.76062e+07	1.74986e+07	4.11833e+07	High	High	High	High	High	High
High	P62805	9	1260	9	H4-16; H4C1; H4C11; H4C12; H4C13; H4C14; H4C15; H4C2; H4C3; H4C4; H4C5; H4C6; H4C8; H4C9	50	1.13	0.525463	0.944429	6.66604e+08	3.86901e+08	7.15606e+07	9.40894e+08	4.91795e+08	9.60025e+07	2.00191e+09	4.52835e+07	1.64815e+08	9.40894e+08	6.66604e+08	1.70751e+08	6.27617e+09	3.86901e+08	High	High	High	High	High	High
High	Q9HC38	14	143	14	GLOD4	0	0.751	0.406165	0.941338	3.75829e+07	3.32964e+07	2.25988e+07	2.27464e+07	2.77273e+07	1.87205e+07	4.2717e+06	4.53921e+06	5.20484e+07	2.27464e+07	3.75829e+07	3.32964e+07	1.33922e+07	3.87829e+07	High	High	High	High	High	High
High	Q9GZY8	8	82	8	MFF	0	1.063	0.698327	0.96541	1.41325e+07	1.60676e+07	6.13616e+06	1.31176e+07	1.21482e+07	9.76651e+06	5.12507e+06	1.37582e+06	1.41325e+07	1.31176e+07	1.64663e+07	1.73708e+07	1.60676e+07	1.1755e+07	High	High	High	High	High	High
High	Q16836	11	105	11	HADH	11	1.249	0.343967	0.941338	4.29401e+07	4.24874e+07	2.10535e+07	3.49424e+07	3.16796e+07	3.67338e+07	1.08471e+07	4.97279e+06	4.84895e+07	3.49424e+07	4.29401e+07	6.5335e+07	3.40067e+07	4.24874e+07	High	High	High	High	High	High
High	O15381	17	39	17	NVL	0	0.962	0.968185	0.998292	9.20406e+06	5.45596e+06	1.83502e+06	1.43838e+07	6.79041e+06	3.06755e+06	2.91563e+06	548016	4.22633e+06	1.43838e+07	9.20406e+06	5.45596e+06	9.14078e+06	4.68223e+06	Peak Found	High	High	Peak Found	High	Peak Found
High	Q70UQ0	17	227	17	IKBIP	1	1.11	0.569314	0.9479	1.4209e+08	1.56416e+08	5.41654e+07	1.74612e+08	1.04829e+08	8.79427e+07	5.52575e+07	1.41442e+07	1.24751e+08	1.74612e+08	1.4209e+08	1.56416e+08	1.73238e+08	1.20848e+08	High	High	High	High	High	High
High	Q6ZRV2	15	30	15	FAM83H	0	1.011	0.838872	0.98666	7.85734e+06	4.91154e+06	2.7712e+06	2.35234e+07	5.79685e+06	2.37219e+06	3.80873e+06	574855	6.38249e+06	2.35234e+07	7.85734e+06	4.21919e+06	1.19407e+07	4.91154e+06	Peak Found	High	High	Peak Found	High	Peak Found
High	O15231	15	70	15	ZNF185	0	0.789	0.463255	0.941338	1.68506e+07	1.76427e+07	7.31635e+06	4.09737e+07	8.87034e+06	9.91937e+06	5.63409e+06	611746	1.68506e+07	4.09737e+07	1.20233e+07	1.76427e+07	1.76634e+07	5.22674e+06	High	High	High	High	High	Peak Found
High	Q9Y281	13	395	9	CFL2	4	0.805	0.625491	0.956949	2.44971e+07	2.48923e+07	1.24622e+07	2.10156e+07	1.8073e+07	1.39954e+07	5.18736e+06	3.05109e+06	2.87024e+07	2.10156e+07	2.44971e+07	2.48923e+07	1.62629e+07	2.60684e+07	High	High	High	High	High	High
High	Q9UMX5	8	143	8	NENF	0	1.272	0.285684	0.941338	4.82345e+07	7.83986e+07	3.57297e+07	3.14875e+07	3.55856e+07	4.91343e+07	1.30831e+07	9.17589e+06	8.2291e+07	3.14875e+07	4.82345e+07	8.73907e+07	4.10167e+07	7.83986e+07	High	High	High	High	High	High
High	Q53EP0	19	62	19	FNDC3B	0	1.116	0.59667	0.951754	1.10536e+07	1.50846e+07	6.3248e+06	1.02475e+07	8.15492e+06	8.48114e+06	4.83371e+06	1.17118e+06	1.4567e+07	1.02475e+07	1.10536e+07	1.50846e+07	1.51541e+07	1.00065e+07	High	High	High	High	High	High
High	Q8TDN6	13	118	13	BRIX1	1	0.759	0.408367	0.941338	9.76822e+07	4.12922e+07	4.24124e+07	1.01294e+08	3.13687e+07	2.3216e+07	39897526	4.64252e+06	9.76822e+07	1.01294e+08	4.25187e+07	4.12922e+07	1.25082e+08	3.96655e+07	High	High	High	High	High	High
High	Q9UKN8	14	77	14	GTF3C4	3	0.713	0.228536	0.941338	1.31666e+07	7.63188e+06	4.44929e+06	1.33981e+07	9.71382e+06	5.834e+06	2.43434e+06	845116	1.02474e+07	1.33981e+07	1.31666e+07	1.03764e+07	7.63188e+06	7.22065e+06	High	High	High	High	High	High
High	Q93050	19	96	18	ATP6V0A1	5	1.033	0.778129	0.976561	1.36687e+07	1.56851e+07	5.93479e+06	7.13537e+06	1.1335e+07	1.07897e+07	2.69875e+06	1.83581e+06	1.36687e+07	7.13537e+06	1.5364e+07	1.91906e+07	8.46085e+06	1.56851e+07	High	High	High	High	High	High
High	Q53H12	14	135	14	AGK	2	1.257	0.294723	0.941338	6.21131e+07	6.65449e+07	2.69688e+07	4.02997e+07	5.42059e+07	5.03134e+07	1.50294e+07	7.78852e+06	6.21131e+07	4.02997e+07	7.34733e+07	8.94877e+07	4.71185e+07	6.65449e+07	High	High	High	High	High	High
High	Q8N684	14	141	14	CPSF7	5	0.674	0.24093	0.941338	5.07153e+07	3.24169e+07	1.53032e+07	6.82266e+07	3.74158e+07	1.8226e+07	1.65874e+07	2.67484e+06	3.52457e+07	6.82266e+07	5.07153e+07	3.24169e+07	5.2003e+07	2.28538e+07	High	High	High	High	High	High
High	Q14562	15	63	14	DHX8	1	0.849	0.62381	0.956949	1.24623e+07	1.03724e+07	4.57824e+06	1.47954e+07	9.1942e+06	5.02911e+06	3.83911e+06	1.214e+06	1.05444e+07	1.47954e+07	1.24623e+07	8.94482e+06	1.2036e+07	1.03724e+07	Peak Found	High	High	Peak Found	High	Peak Found
High	O95571	11	169	11	ETHE1	1	1.173	0.394465	0.941338	6.96757e+07	6.3093e+07	3.37174e+07	6.96757e+07	4.6835e+07	5.7692e+07	1.94952e+07	7.3845e+06	7.76562e+07	6.96757e+07	6.34824e+07	1.02611e+08	6.11194e+07	6.3093e+07	High	High	High	High	High	High
High	O95453	16	142	16	PARN	4	0.984	0.955829	0.998292	5.02491e+07	4.91672e+07	2.6842e+07	5.02491e+07	3.51597e+07	3.12231e+07	1.3462e+07	5.7546e+06	6.18213e+07	5.02491e+07	4.76572e+07	5.55336e+07	4.22046e+07	4.91672e+07	High	High	High	High	High	High
High	Q9UHD1	13	123	13	CHORDC1	0	0.847	0.719969	0.96541	3.22524e+07	3.4672e+07	1.81147e+07	1.89929e+07	2.37946e+07	2.11645e+07	4.74898e+06	4.05806e+06	4.1721e+07	1.89929e+07	3.22524e+07	3.76433e+07	1.48885e+07	3.4672e+07	High	High	High	High	High	High
High	O43615	14	141	14	TIMM44	1	1.239	0.328527	0.941338	4.00824e+07	3.78634e+07	1.90777e+07	2.95887e+07	2.95713e+07	3.4862e+07	1.20773e+07	4.37638e+06	4.39389e+07	2.95887e+07	4.00824e+07	6.20059e+07	3.78634e+07	3.73917e+07	High	High	High	High	High	High
High	Q5SSJ5	16	225	16	HP1BP3	0	1.204	0.386775	0.941338	1.60873e+08	1.65726e+08	72394240	1.00822e+08	1.18686e+08	9.31774e+07	6.73421e+07	1.93193e+07	1.66735e+08	1.00822e+08	1.60873e+08	1.65726e+08	2.11124e+08	1.65064e+08	High	High	High	High	High	High
High	Q14258	15	124	15	TRIM25	13	1.105	0.505148	0.941338	2.16535e+07	2.15023e+07	9.4017e+06	1.64789e+07	1.66198e+07	1.20894e+07	5.9804e+06	2.9446e+06	2.16535e+07	1.64789e+07	2.25273e+07	2.15023e+07	1.87491e+07	2.51586e+07	High	High	High	High	High	High
High	Q8IXI1	14	161	12	RHOT2	1	1.267	0.237337	0.941338	1.72585e+07	2.49889e+07	7.49344e+06	1.60891e+07	1.55645e+07	1.53619e+07	7.13358e+06	2.92474e+06	1.72585e+07	1.60891e+07	2.10969e+07	2.73227e+07	2.23644e+07	2.49889e+07	High	High	High	High	High	High
High	Q8IXB1	16	98	16	DNAJC10	0	1.18	0.45914	0.941338	4.62705e+07	4.20652e+07	2.0197e+07	3.08698e+07	3.41367e+07	2.36506e+07	9.99586e+06	5.53237e+06	4.65168e+07	3.08698e+07	4.62705e+07	4.20652e+07	3.13379e+07	4.72684e+07	High	High	High	High	High	High
High	P02751	16	25	16	FN1	49	0.842	0.619706	0.956949	1.1028e+07	8.33506e+06	3.46692e+06	1.92553e+07	8.13602e+06	4.68628e+06	3.86426e+06	705371	7.98484e+06	1.92553e+07	1.1028e+07	8.33506e+06	1.21148e+07	6.02667e+06	Peak Found	High	High	Peak Found	High	Peak Found
High	Q14103	11	388	9	HNRNPD	3	0.898	0.838135	0.986469	1.96902e+08	1.65533e+08	8.15382e+07	2.82724e+08	1.45267e+08	9.3069e+07	6.30785e+07	1.90441e+07	1.87795e+08	2.82724e+08	1.96902e+08	1.65533e+08	1.97757e+08	1.62713e+08	High	High	High	High	High	High
High	Q6ZRP7	14	107	14	QSOX2	0	1.335	0.196458	0.941338	2.53394e+07	2.55973e+07	1.10021e+07	1.44104e+07	1.87411e+07	2.29208e+07	5.46273e+06	2.99594e+06	2.53394e+07	1.44104e+07	2.54026e+07	4.0767e+07	1.71262e+07	2.55973e+07	High	High	High	High	High	High
High	P21589	13	91	13	NT5E	6	1.439	0.0973534	0.792808	2.04264e+07	3.76745e+07	1.19571e+07	1.64343e+07	1.50698e+07	1.67636e+07	1.2017e+07	6.64429e+06	2.7539e+07	1.64343e+07	2.04264e+07	2.98158e+07	3.76745e+07	5.67687e+07	High	High	High	High	High	High
High	P60891	12	130	5	PRPS1	2	0.864	0.813716	0.983321	3.74841e+07	2.69749e+07	1.80596e+07	2.07307e+07	2.76544e+07	1.51663e+07	5.07041e+06	4.17133e+06	4.1594e+07	2.07307e+07	3.74841e+07	2.69749e+07	1.58962e+07	3.56397e+07	High	High	High	High	High	High
High	Q9H2U1	19	68	18	DHX36	2	0.781	0.475256	0.941338	1.07117e+07	6.64464e+06	4.65088e+06	1.01433e+07	8.4543e+06	2.82248e+06	2.21561e+06	777699	1.07117e+07	1.01433e+07	1.14594e+07	5.02008e+06	6.94615e+06	6.64464e+06	High	High	High	High	High	High
High	Q16822	16	137	16	PCK2	6	1.167	0.409623	0.941338	2.58884e+07	2.46391e+07	1.2607e+07	2.16273e+07	1.90995e+07	1.87534e+07	6.14382e+06	2.8838e+06	2.90359e+07	2.16273e+07	2.58884e+07	3.33549e+07	1.92615e+07	2.46391e+07	High	High	High	High	High	High
High	Q9Y3E5	6	91	6	PTRH2	1	1.372	0.144081	0.888898	2.44403e+07	3.42368e+07	1.06117e+07	1.74089e+07	1.98852e+07	2.04828e+07	1.032e+07	4.00713e+06	2.44403e+07	1.74089e+07	2.69534e+07	3.64308e+07	3.23541e+07	3.42368e+07	High	High	High	High	High	High
High	Q9Y4E1	17	54	17	WASHC2C	0	1.022	0.846081	0.98666	1.26462e+07	1.4984e+07	6.50514e+06	8.62485e+06	9.32989e+06	8.42459e+06	2.71347e+06	2.50954e+06	1.49823e+07	8.62485e+06	1.26462e+07	1.4984e+07	8.50698e+06	2.14415e+07	High	High	High	High	High	High
High	O60341	14	80	14	KDM1A	13	0.739	0.434835	0.941338	2.9012e+07	1.89953e+07	1.14198e+07	4.70658e+07	2.14039e+07	1.06799e+07	1.03173e+07	1.93031e+06	2.63016e+07	4.70658e+07	2.9012e+07	1.89953e+07	3.23456e+07	1.64925e+07	High	High	High	High	High	Peak Found
High	Q9BWM7	11	137	9	SFXN3	0	1.24	0.267272	0.941338	1.77888e+07	2.21407e+07	7.72366e+06	1.77867e+07	1.45356e+07	1.24483e+07	7.61048e+06	1.95937e+06	1.77888e+07	1.77867e+07	1.97023e+07	2.21407e+07	2.38596e+07	1.67408e+07	High	High	High	High	High	High
High	Q9NR12	12	68	12	PDLIM7	2	0.755	0.361228	0.941338	2.0294e+07	1.37619e+07	1.00228e+07	2.0294e+07	13846826	7.73744e+06	5.22358e+06	1.56676e+06	2.30841e+07	2.0294e+07	1.87687e+07	1.37619e+07	1.63764e+07	1.33863e+07	High	High	High	High	High	Peak Found
High	P30038	11	102	11	ALDH4A1	4	1.159	0.48489	0.941338	4.55002e+07	4.79396e+07	1.6577e+07	5.4712e+07	3.35684e+07	2.76011e+07	1.4339e+07	5.61092e+06	3.81793e+07	5.4712e+07	4.55002e+07	4.90915e+07	4.49541e+07	4.79396e+07	High	High	High	High	High	High
High	O15173	8	244	7	PGRMC2	6	1.26	0.261988	0.941338	8.44316e+07	9.59886e+07	3.84813e+07	5.40612e+07	6.22904e+07	7.40412e+07	2.09245e+07	1.12347e+07	8.86283e+07	5.40612e+07	8.44316e+07	1.3169e+08	6.56002e+07	9.59886e+07	High	High	High	High	High	High
High	Q9BYG3	12	72	12	NIFK	0	1.229	0.361478	0.941338	1.81896e+07	8.86496e+06	3.06367e+06	2.97899e+07	1.34196e+07	4.98421e+06	1.88439e+07	903598	7.0561e+06	2.97899e+07	1.81896e+07	8.86496e+06	5.90775e+07	7.72032e+06	Peak Found	High	High	High	High	Peak Found
High	Q13206	16	44	16	DDX10	0	1.413	0.147639	0.895888	8.47906e+06	8.13332e+06	2.62593e+06	1.81855e+07	6.25553e+06	4.57286e+06	6.78897e+06	439295	6.04791e+06	1.81855e+07	8.47906e+06	8.13332e+06	2.12841e+07	3.75333e+06	Peak Found	High	High	High	High	Peak Found
High	Q9Y394	10	153	10	DHRS7	0	1.247	0.343328	0.941338	4.80374e+07	5.08682e+07	2.15107e+07	2.2841e+07	3.54402e+07	3.97841e+07	1.37904e+07	5.95369e+06	4.95423e+07	2.2841e+07	4.80374e+07	7.07602e+07	4.32342e+07	5.08682e+07	High	High	High	High	High	High
High	P55010	14	160	14	EIF5	4	0.901	0.809773	0.983321	4.77499e+07	5.01426e+07	2.90337e+07	2.96294e+07	3.52281e+07	2.81921e+07	7.20204e+06	6.74994e+06	6.68689e+07	2.96294e+07	4.77499e+07	5.01426e+07	2.25791e+07	5.76713e+07	High	High	High	High	High	High
High	A0MZ66	16	91	16	SHTN1	1	0.904	0.933519	0.997433	2.12928e+07	2.05932e+07	1.56622e+07	1.54932e+07	1.5709e+07	1.15783e+07	5.55804e+06	2.56703e+06	3.60725e+07	1.54932e+07	2.12928e+07	2.05932e+07	1.7425e+07	2.19326e+07	High	High	High	High	High	High
High	P18031	12	122	12	PTPN1	13	1.11	0.500069	0.941338	2.85749e+07	2.50244e+07	1.44836e+07	2.18808e+07	2.10815e+07	2.59389e+07	7.84811e+06	2.92889e+06	3.33579e+07	2.18808e+07	2.85749e+07	4.61351e+07	2.46046e+07	2.50244e+07	High	High	High	High	High	High
High	O94880	17	28	17	PHF14	0	0.815	0.531354	0.945514	7.75374e+06	2.90951e+06	998089	23410203	5.72042e+06	961234	3.17143e+06	340533	2.29875e+06	23410203	7.75374e+06	1.70966e+06	9.94273e+06	2.90951e+06	Peak Found	High	High	Peak Found	High	Peak Found
High	Q9HAV7	8	250	8	GRPEL1	1	1.29	0.219007	0.941338	7.21954e+07	1.02008e+08	4.6616e+07	5.44297e+07	5.3263e+07	8.36469e+07	2.04974e+07	1.19392e+07	1.07364e+08	5.44297e+07	7.21954e+07	1.48775e+08	6.42612e+07	1.02008e+08	High	High	High	High	High	High
High	O60885	17	89	12	BRD4	3	0.928	0.844387	0.98666	1.14126e+07	1.62538e+07	4.95523e+06	1.70841e+07	7.57824e+06	6.95686e+06	5.55156e+06	1.90236e+06	1.14126e+07	1.70841e+07	1.02719e+07	1.23735e+07	1.74047e+07	1.62538e+07	High	High	High	High	High	Peak Found
High	Q9HCS7	15	56	15	XAB2	7	0.857	0.714957	0.96541	8.32506e+07	8.43667e+07	2.8088e+07	8.32506e+07	73504997	5.86175e+07	2.69104e+07	8.51747e+06	6.46908e+07	8.32506e+07	9.96324e+07	1.04257e+08	8.43667e+07	7.27731e+07	High	High	High	High	High	Peak Found
High	P12931	15	129	9	SRC	83	0.855	0.675398	0.96541	4.34898e+07	5.18296e+07	1.88828e+07	3.10777e+07	3.51486e+07	2.91406e+07	6.67733e+06	8.60368e+06	4.34898e+07	3.10777e+07	4.76421e+07	5.18296e+07	2.09341e+07	7.35096e+07	High	High	High	High	High	High
High	Q8IWA0	18	76	18	WDR75	2	1.009	0.8867	0.991909	1.66388e+07	1.04301e+07	3.72657e+06	4.36735e+07	1.22755e+07	2.36081e+06	1.34756e+07	1.22076e+06	8.58286e+06	4.36735e+07	1.66388e+07	4.19895e+06	4.22474e+07	1.04301e+07	Peak Found	High	High	Peak Found	High	Peak Found
High	Q8NCN5	18	82	18	PDPR	1	1.02	0.724016	0.96541	2.87194e+07	2.0788e+07	1.24696e+07	1.83306e+07	2.55304e+07	2.25343e+07	6.63075e+06	2.36683e+06	2.87194e+07	1.83306e+07	3.46052e+07	4.00798e+07	2.0788e+07	2.02221e+07	High	High	High	High	High	High
High	Q9BY77	13	74	13	POLDIP3	3	1.081	0.628729	0.956949	1.7612e+07	1.3337e+07	7.64693e+06	2.30201e+07	4.72748e+06	7.49858e+06	8.59067e+06	481805	1.7612e+07	2.30201e+07	6.40786e+06	1.3337e+07	2.69326e+07	4.11653e+06	High	High	High	High	High	High
High	Q96HS1	14	187	14	PGAM5	1	1.166	0.402769	0.941338	7.71819e+07	6.48877e+07	1.71665e+07	7.71819e+07	5.82394e+07	3.64823e+07	3.00526e+07	7.17006e+06	3.95371e+07	7.71819e+07	7.89407e+07	6.48877e+07	9.42178e+07	6.12608e+07	High	High	High	High	High	High
High	Q13185	8	237	6	CBX3	6	0.602	0.0895442	0.763679	6.91791e+07	5.53762e+07	2.86792e+07	153726275	5.10377e+07	3.11346e+07	3.38757e+07	5.78833e+06	6.60525e+07	153726275	6.91791e+07	5.53762e+07	1.06204e+08	4.94554e+07	High	High	High	High	High	High
High	Q9BVK6	7	176	6	TMED9	2	1.111	0.535997	0.947344	8.65362e+07	9.51926e+07	3.7573e+07	7.30606e+07	7.60544e+07	6.38024e+07	2.69962e+07	1.11415e+07	8.65362e+07	7.30606e+07	1.03088e+08	1.13479e+08	8.46355e+07	9.51926e+07	High	High	High	High	High	High
High	Q32P28	15	104	14	P3H1	2	1.305	0.243824	0.941338	3.31199e+07	3.66861e+07	1.47353e+07	3.30571e+07	2.44346e+07	2.86305e+07	1.17018e+07	4.12463e+06	3.39377e+07	3.30571e+07	3.31199e+07	5.09224e+07	3.66861e+07	3.52407e+07	High	High	High	High	High	High
High	P28074	12	131	12	PSMB5	60	0.625	0.12908	0.862098	5.34269e+07	3.69841e+07	2.31973e+07	4.99347e+07	5.38015e+07	2.44161e+07	9.44702e+06	4.32868e+06	5.34269e+07	4.99347e+07	7.29252e+07	4.34266e+07	2.96173e+07	3.69841e+07	High	High	High	High	High	High
High	Q01085	12	82	9	TIAL1	1	0.661	0.206249	0.941338	2.31034e+07	1.74824e+07	7.63937e+06	3.78709e+07	1.70448e+07	9.82928e+06	8.80011e+06	1.71812e+06	1.75946e+07	3.78709e+07	2.31034e+07	1.74824e+07	2.75892e+07	1.46796e+07	High	High	High	High	High	High
High	P07741	7	121	7	APRT	2	0.916	0.98937	0.999548	2.50636e+07	2.1746e+07	1.20436e+07	1.21394e+07	1.8491e+07	1.22264e+07	3.90275e+06	3.31106e+06	2.77382e+07	1.21394e+07	2.50636e+07	2.1746e+07	1.22355e+07	2.82896e+07	High	High	High	High	High	High
High	Q12904	11	106	11	AIMP1	3	0.884	0.792257	0.978496	1.20264e+08	1.12022e+08	6.5019e+07	8.2482e+07	8.87261e+07	6.29831e+07	1.81789e+07	1.59045e+07	1.49749e+08	8.2482e+07	1.20264e+08	1.12022e+08	5.69926e+07	1.35887e+08	High	High	High	High	High	High
High	Q5VT52	17	59	17	RPRD2	1	0.979	0.946589	0.997433	1.38465e+07	9.85695e+06	6.01198e+06	1.62879e+07	8.60726e+06	5.54195e+06	5.17943e+06	838283	1.38465e+07	1.62879e+07	1.16667e+07	9.85695e+06	1.6238e+07	7.16226e+06	High	High	High	High	High	Peak Found
High	P78316	19	76	19	NOP14	2	1.445	0.0925199	0.775812	1.92224e+07	2.06923e+07	6.86254e+06	1.93721e+07	1.41815e+07	1.03898e+07	1.20142e+07	2.42186e+06	1.58055e+07	1.93721e+07	1.92224e+07	1.84794e+07	3.76656e+07	2.06923e+07	High	High	High	High	High	Peak Found
High	P61158	12	164	12	ACTR3	6	0.754	0.393588	0.941338	4.94353e+07	3.99939e+07	2.13016e+07	4.94353e+07	4.02395e+07	2.40015e+07	9.21066e+06	4.68095e+06	4.90607e+07	4.94353e+07	5.45426e+07	4.26892e+07	2.88763e+07	3.99939e+07	High	High	High	High	High	High
High	Q8IY17	17	63	17	PNPLA6	1	1.031	0.784849	0.977713	1.76155e+07	1.19463e+07	8.78777e+06	1.30078e+07	1.29961e+07	6705213	5.21297e+06	1.39822e+06	2.02396e+07	1.30078e+07	1.76155e+07	1.19259e+07	1.63432e+07	1.19463e+07	High	High	High	High	High	High
High	P47895	15	229	11	ALDH1A3	3	0.561	0.058815	0.618698	2.30471e+06	392752	978082	2.30471e+06	2.2838e+06	267656		37924.4	2.25267e+06	2.30471e+06	3.09558e+06	476056		324025	High	Peak Found	High	High	Not Found	Peak Found
High	O43175	13	109	13	PHGDH	4	0.826	0.681964	0.96541	2.52403e+07	1.93119e+07	1.0959e+07	1.49085e+07	1.9717e+07	1.08579e+07	4.22072e+06	2.76278e+06	2.52403e+07	1.49085e+07	2.67254e+07	1.93119e+07	1.32324e+07	2.36052e+07	High	High	High	High	High	High
High	P63208	10	138	10	SKP1	38	0.594	0.0924176	0.775812	3.80614e+07	3.66596e+07	3.61971e+07	3.80614e+07	2.6179e+07	2.06114e+07	1.04049e+07	5.47967e+06	8.33673e+07	3.80614e+07	3.54843e+07	3.66596e+07	3.26204e+07	4.68181e+07	High	High	High	High	High	High
High	Q07666	9	145	9	KHDRBS1	2	0.645	0.141236	0.882645	8.27144e+07	4.91543e+07	1.55217e+07	1.47406e+08	6.10236e+07	2.76364e+07	2.41273e+07	3.56315e+06	3.57487e+07	1.47406e+08	8.27144e+07	4.91543e+07	7.56414e+07	3.04434e+07	High	High	High	High	High	High
High	Q14165	10	191	10	MLEC	2	1.483	0.0920653	0.775038	8.84337e+07	1.19956e+08	4.11283e+07	4.10674e+07	6.52431e+07	8.52959e+07	2.72208e+07	1.40398e+07	9.47247e+07	4.10674e+07	8.84337e+07	1.51708e+08	8.53398e+07	1.19956e+08	High	High	High	High	High	High
High	P62314	5	145	5	SNRPD1	4	0.747	0.36694	0.941338	6.23396e+07	4.46203e+07	2.25361e+07	6.23396e+07	5.27251e+07	2.50872e+07	2.79131e+07	4.39022e+06	5.19039e+07	6.23396e+07	7.14662e+07	4.46203e+07	8.75101e+07	3.751e+07	High	High	High	High	High	High
High	Q9ULW0	16	68	16	TPX2	3	0.819	0.526764	0.944429	1.19617e+07	1.09054e+07	5.19362e+06	2.91285e+07	8.47041e+06	6.13144e+06	5.09291e+06	512331	1.19617e+07	2.91285e+07	1.14812e+07	1.09054e+07	1.59668e+07	4.37734e+06	High	High	High	High	High	Peak Found
High	Q969X5	10	160	10	ERGIC1	0	1.382	0.134609	0.871952	7.44249e+07	9.94149e+07	3.23144e+07	4.93246e+07	5.77413e+07	6.13793e+07	2.69782e+07	1.16357e+07	7.44249e+07	4.93246e+07	7.82655e+07	1.0917e+08	8.45791e+07	9.94149e+07	High	High	High	High	High	High
High	P36542	11	359	11	ATP5F1C	3	1.234	0.33932	0.941338	1.76775e+08	2.82935e+08	7.67537e+07	1.66105e+08	1.80919e+08	1.75974e+08	5.94514e+07	3.31152e+07	1.76775e+08	1.66105e+08	2.45227e+08	3.12989e+08	1.86386e+08	2.82935e+08	High	High	High	High	High	High
High	P40222	16	100	16	TXLNA	1	0.865	0.824257	0.983321	2.68271e+07	1.7074e+07	1.40377e+07	1.70603e+07	1.97921e+07	1.48974e+07	4.70304e+06	1.99837e+06	3.2331e+07	1.70603e+07	2.68271e+07	2.64967e+07	1.47445e+07	1.7074e+07	High	High	High	High	High	High
High	Q02978	11	175	11	SLC25A11	2	1.302	0.247816	0.941338	4.77883e+07	7.51432e+07	1.47528e+07	4.77883e+07	5.60904e+07	3.00925e+07	2.39684e+07	1.18923e+07	3.39779e+07	4.77883e+07	7.60277e+07	5.35227e+07	7.51432e+07	1.01608e+08	High	High	High	High	High	High
High	O15143	14	123	13	ARPC1B	6	0.727	0.375732	0.941338	3.48966e+07	2.71133e+07	1.51517e+07	3.94837e+07	2.53879e+07	1.52441e+07	4.87117e+06	3.35714e+06	3.48966e+07	3.94837e+07	3.4412e+07	2.71133e+07	1.52716e+07	2.86833e+07	High	High	High	High	High	High
High	Q13438	16	55	16	OS9	5	1.056	0.614502	0.956158	2.19508e+07	2.54411e+07	1.37906e+07	1.20946e+07	1.61945e+07	1.75913e+07	5.32117e+06	2.97767e+06	3.17619e+07	1.20946e+07	2.19508e+07	3.1288e+07	1.66824e+07	2.54411e+07	High	High	High	High	High	Peak Found
High	Q53GS9	16	125	16	USP39	1	0.882	0.860377	0.988655	2.10928e+07	1.99721e+07	8.42016e+06	2.10928e+07	1.87543e+07	1.1229e+07	7.8772e+06	2.15141e+06	1.93929e+07	2.10928e+07	2.54205e+07	1.99721e+07	2.46958e+07	1.83816e+07	High	High	High	High	High	High
High	P25325	11	95	11	MPST	3	1.122	0.464878	0.941338	2.31853e+07	2.17274e+07	1.16481e+07	1.5338e+07	17105247	1.60488e+07	4.84017e+06	2.54301e+06	2.68272e+07	1.5338e+07	2.31853e+07	2.85446e+07	1.51744e+07	2.17274e+07	High	High	High	High	High	High
High	Q9Y6D9	15	73	15	MAD1L1	10	0.904	0.767347	0.975349	1.45712e+07	1.19861e+07	5.38336e+06	1.45712e+07	1.26407e+07	6.2879e+06	4.1563e+06	1.40287e+06	1.23987e+07	1.45712e+07	1.71338e+07	1.11837e+07	1.30304e+07	1.19861e+07	High	High	High	High	High	High
High	O00541	15	169	15	PES1	1	0.777	0.494821	0.941338	4.36477e+07	2.50636e+07	1.44056e+07	6.07446e+07	3.22017e+07	1.32271e+07	3.201e+07	2.93348e+06	3.31782e+07	6.07446e+07	4.36477e+07	2.35258e+07	1.00354e+08	2.50636e+07	High	High	High	High	High	High
High	Q9NYY8	13	86	13	FASTKD2	0	1.567	0.0479071	0.562256	1.49289e+07	2.36124e+07	4.89132e+06	1.49289e+07	1.49563e+07	9.49591e+06	9.86746e+06	2.76363e+06	1.12654e+07	1.49289e+07	2.02725e+07	1.68895e+07	3.09354e+07	2.36124e+07	High	High	High	High	High	High
High	Q8NBU5	10	88	10	ATAD1	1	1.184	0.409905	0.941338	3.01158e+07	4.63221e+07	1.58352e+07	2.50125e+07	2.22183e+07	2.98826e+07	1.04941e+07	5.42161e+06	3.64708e+07	2.50125e+07	3.01158e+07	5.31495e+07	3.28998e+07	4.63221e+07	High	High	High	High	High	High
High	P62491	13	401	2	RAB11A	8	0.01	1e-17	3.64795e-16	195766		84999.4						195766						Peak Found	High	Not Found	High	Not Found	Not Found
High	Q9UHD9	8	86	3	UBQLN2	1	0.822	0.583001	0.949785	4.92989e+06	3.10771e+06	3.30105e+06	3.32495e+06	3.63709e+06	3.20491e+06	860076	363731	7.60281e+06	3.32495e+06	4.92989e+06	5.70028e+06	2.69642e+06	3.10771e+06	High	High	High	High	High	High
High	Q9BT78	11	113	11	COPS4	6	0.849	0.618631	0.95686	1.8239e+07	1.34381e+07	9.44062e+06	1.02586e+07	1.3456e+07	1.01641e+07	2.40405e+06	1.57282e+06	2.17432e+07	1.02586e+07	1.8239e+07	1.80779e+07	7.53692e+06	1.34381e+07	High	High	High	High	High	High
High	Q9Y263	17	56	17	PLAA	0	0.812	0.552271	0.947344	1.86948e+07	1.55206e+07	8.11706e+06	1.59863e+07	1.67223e+07	8.72626e+06	2.88696e+06	1.89547e+06	1.86948e+07	1.59863e+07	2.26662e+07	1.55206e+07	9.05088e+06	1.61948e+07	High	High	High	High	Peak Found	High
High	P06753	11	562	2	TPM3	7	0.973	0.907993	0.994488	8.49885e+07	9.38392e+07	5.73039e+07	6.93554e+07	6.27013e+07	5.27599e+07	1.68712e+07	1.48897e+07	1.31979e+08	6.93554e+07	8.49885e+07	9.38392e+07	5.28928e+07	1.27217e+08	High	High	High	High	High	High
High	O15382	8	110	8	BCAT2	2	1.221	0.285397	0.941338	3.06053e+07	3.24536e+07	1.32884e+07	2.27307e+07	2.35108e+07	2.67283e+07	8.30263e+06	3.79842e+06	3.06053e+07	2.27307e+07	3.18677e+07	4.75391e+07	2.60295e+07	3.24536e+07	High	High	High	High	High	High
High	Q92544	12	92	12	TM9SF4	0	1.306	0.195813	0.941338	81653618	8.54576e+07	3.73962e+07	81653618	4.40611e+07	54608413	2.43487e+07	1.00021e+07	8.61291e+07	81653618	5.97226e+07	9.71269e+07	7.63356e+07	8.54576e+07	High	High	High	High	High	High
High	O75822	14	130	14	EIF3J	8	1.012	0.838455	0.986659	3.59177e+07	5.29844e+07	2.80747e+07	2.05299e+07	2.64987e+07	2.97898e+07	5.60922e+06	6.69989e+06	6.46603e+07	2.05299e+07	3.59177e+07	5.29844e+07	1.75854e+07	5.72436e+07	High	High	High	High	High	High
High	O75489	13	226	13	NDUFS3	6	1.143	0.445803	0.941338	6.50625e+07	7.44605e+07	2.83561e+07	4.37217e+07	4.80007e+07	4.55283e+07	1.7671e+07	8.71497e+06	6.53084e+07	4.37217e+07	6.50625e+07	8.0977e+07	5.54001e+07	7.44605e+07	High	High	High	High	High	High
High	O60684	13	90	7	KPNA6	1	0.779	0.463831	0.941338	9.94026e+06	7.62696e+06	4.36501e+06	7.69914e+06	7.33355e+06	4.28816e+06	2.85819e+06	584611	1.00533e+07	7.69914e+06	9.94026e+06	7.62696e+06	8.96071e+06	4.9949e+06	High	High	High	High	Peak Found	Peak Found
High	P28290	19	29	19	ITPRID2	0	0.704	0.276817	0.941338	1.04274e+07	5.85437e+06	2.42195e+06	2.93778e+07	7.69294e+06	3.24729e+06	5.34541e+06	685205	5.57813e+06	2.93778e+07	1.04274e+07	5.77565e+06	1.67584e+07	5.85437e+06	Peak Found	High	High	High	High	Peak Found
High	O00468	18	73	18	AGRN	15	0.853	0.719729	0.96541	5.74111e+07	1.02245e+08	4.15385e+07	5.74111e+07	3.79492e+07	8.26076e+07	2.5014e+07	1.19669e+07	9.56694e+07	5.74111e+07	5.14383e+07	1.46927e+08	7.84213e+07	1.02245e+08	High	High	High	High	High	High
High	P35270	9	99	9	SPR	2	0.763	0.506354	0.941338	2.67363e+07	2.20962e+07	1.16086e+07	2.54072e+07	2.68841e+07	1.24233e+07	1.02309e+07	2.17658e+06	2.67363e+07	2.54072e+07	3.644e+07	2.20962e+07	3.20747e+07	1.85966e+07	High	High	High	High	High	High
High	P0CG39	7	980	2	POTEJ	0	2.063	0.0008449	0.0195929	4330627	2.17141e+06	2.54328e+06	4330627	429773	5.1794e+06	692614	90892.6	5.85755e+06	4330627	582536	9.21211e+06	2.17141e+06	776584	High	High	Peak Found	High	High	Peak Found
High	Q15582	15	92	15	TGFBI	1	0.681	0.162737	0.927781	1.74944e+07	8.8441e+06	5.56661e+06	1.79183e+07	1.29067e+07	4.97249e+06	3.71981e+06	972835	1.28207e+07	1.79183e+07	1.74944e+07	8.8441e+06	1.16619e+07	8.31188e+06	High	High	High	High	High	High
High	P29590	17	91	17	PML	12	2.247	0.00175254	0.0389051	4.5375e+07	6.91767e+07	1.97013e+07	3.27252e+07	3.60505e+07	4.10644e+07	2.20653e+07	4.03077e+06	4.5375e+07	3.27252e+07	4.88646e+07	7.30375e+07	6.91767e+07	3.44388e+07	High	High	High	High	High	High
High	Q92599	14	127	10	SEPTIN8	1	0.739	0.320916	0.941338	1.04997e+07	8.27786e+06	6.43216e+06	9.10857e+06	7.74625e+06	5.31889e+06	2.33896e+06	968854	1.48142e+07	9.10857e+06	1.04997e+07	9.46021e+06	7.33285e+06	8.27786e+06	High	High	High	High	High	Peak Found
High	P50570	19	111	13	DNM2	14	0.75	0.321665	0.941338	1.78435e+07	1.37117e+07	6.10444e+06	1.78435e+07	1.50745e+07	7.70924e+06	6.49331e+06	1.34473e+06	1.40594e+07	1.78435e+07	2.04327e+07	1.37117e+07	2.03571e+07	1.14894e+07	High	High	High	High	High	High
High	P11908	12	125	5	PRPS2	2	0.675	0.15511	0.91023	1.34647e+07	7.71758e+06	5.84622e+06	1.03927e+07	1.01403e+07	4.33911e+06	1.67155e+06	1.14777e+06	1.34647e+07	1.03927e+07	1.37447e+07	7.71758e+06	5.24046e+06	9.80648e+06	High	High	High	High	High	High
High	P43155	15	107	15	CRAT	3	1.111	0.489228	0.941338	2.15319e+07	1.99833e+07	9.71186e+06	1.65507e+07	1.58854e+07	1.71828e+07	5.79497e+06	2.33888e+06	2.23679e+07	1.65507e+07	2.15319e+07	3.05614e+07	1.81678e+07	1.99833e+07	High	High	High	High	High	High
High	Q6PL18	17	32	17	ATAD2	2	0.806	0.511084	0.941338	7.23233e+06	1.03913e+06	637312	2.43734e+07	5.33574e+06	528455	4.72271e+06	121621	1.46782e+06	2.43734e+07	7.23233e+06	939914	1.48061e+07	1.03913e+06	Peak Found	High	High	Peak Found	High	Peak Found
High	P30740	14	144	13	SERPINB1	2	0.664	0.247597	0.941338	3.27946e+07	2.01618e+07	1.4239e+07	1.68721e+07	2.42415e+07	1.20349e+07	5.02451e+06	2.35977e+06	3.27946e+07	1.68721e+07	3.28581e+07	2.14054e+07	1.57523e+07	2.01618e+07	High	High	High	High	High	High
High	Q96I59	9	48	9	NARS2	2	1.22	0.394253	0.941338	1.21421e+07	1.45136e+07	5.22857e+06	1.21421e+07	14565974	8.53307e+06	4.6294e+06	1.04318e+06	1.20422e+07	1.21421e+07	1.97435e+07	1.5177e+07	1.45136e+07	8.9129e+06	High	High	High	High	High	Peak Found
High	O75410	14	98	13	TACC1	0	0.913	0.835348	0.984329	1.54573e+07	1.36362e+07	7.38061e+06	1.54573e+07	1.1208e+07	1.34077e+07	2.81589e+06	1.596e+06	1.69987e+07	1.54573e+07	1.51919e+07	2.3847e+07	8.82809e+06	1.36362e+07	High	High	High	High	High	High
High	Q5JWF2	14	146	13	GNAS	24	1.041	0.765209	0.974476	5.04408e+07	5.15132e+07	2.56296e+07	2.82275e+07	3.72133e+07	3.19906e+07	7.82065e+06	6.02918e+06	5.90289e+07	2.82275e+07	5.04408e+07	5.68987e+07	2.45185e+07	5.15132e+07	High	High	High	High	High	High
High	Q15075	20	64	20	EEA1	2	1.013	0.814932	0.983321	7.13928e+08	3.12588e+08	5.64499e+07	9.30774e+08	5.26709e+08	7.6763e+07	5.39724e+08	3.65858e+07	1.30013e+08	9.30774e+08	7.13928e+08	1.36531e+08	1.69209e+09	3.12588e+08	High	High	High	High	High	High
High	P51665	11	117	11	PSMD7	63	0.919	0.991148	0.999548	2.204e+07	2.35329e+07	1.50654e+07	1.27374e+07	1.62603e+07	1.40906e+07	3.33696e+06	2.75432e+06	3.46979e+07	1.27374e+07	2.204e+07	2.50616e+07	1.04617e+07	2.35329e+07	High	High	High	High	High	High
High	Q9NR28	10	148	10	DIABLO	9	1.152	0.424735	0.941338	7.95364e+07	8.76929e+07	4.4348e+07	5.31761e+07	5.8679e+07	7.93641e+07	1.94843e+07	1.02637e+07	1.0214e+08	5.31761e+07	7.95364e+07	1.41158e+08	6.10852e+07	8.76929e+07	High	High	High	High	High	High
High	Q9H6W3	13	79	13	RIOX1	0	1.03	0.712818	0.96541	1.71826e+07	2.05485e+07	9.14175e+06	1.48562e+07	1.26767e+07	1.15532e+07	6.99351e+06	1.62886e+06	2.10548e+07	1.48562e+07	1.71826e+07	2.05485e+07	2.19253e+07	1.39169e+07	High	High	High	High	High	High
High	P02768	9	410	4	ALB	14	1.501	0.0449618	0.5433	2.19115e+06	4.98337e+06	1.88018e+06		817978	1.69998e+06	1.58954e+06	1.56921e+06	4.33033e+06		1.10873e+06	3.0236e+06	4.98337e+06	1.34073e+07	High	Not Found	Peak Found	Peak Found	High	High
High	Q9Y320	12	137	12	TMX2	0	1.315	0.244149	0.941338	3.84059e+07	4.29557e+07	1.68828e+07	2.10192e+07	2.83345e+07	3.08531e+07	1.06562e+07	5.0276e+06	3.88836e+07	2.10192e+07	3.84059e+07	5.48756e+07	3.34081e+07	4.29557e+07	High	High	High	High	High	High
High	Q9BZK7	12	94	9	TBL1XR1	20	0.78	0.463191	0.941338	2.18541e+07	1.54813e+07	1.04315e+07	2.18541e+07	13047799	9.73791e+06	4.93807e+06	710428	2.40254e+07	2.18541e+07	1.76856e+07	1.73199e+07	1.54813e+07	6.06988e+06	High	High	High	High	High	High
High	Q8TDB6	17	58	17	DTX3L	2	3.41	6.71977e-07	2.08547e-05	3.00555e+06	1.67588e+07	604778	3.3421e+06	2.21738e+06	6.69149e+06	5.76393e+06	1.96148e+06	1.3929e+06	3.3421e+06	3.00555e+06	1.19015e+07	1.80705e+07	1.67588e+07	Peak Found	Peak Found	Peak Found	High	High	High
High	Q6WKZ4	17	72	17	RAB11FIP1	0	0.982	0.821066	0.983321	3.17743e+07	2.67346e+07	1.3796e+07	3.18288e+07	1.49032e+07	1.87005e+07	8.52751e+06	2.67077e+06	3.17743e+07	3.18288e+07	2.02006e+07	3.32608e+07	2.67346e+07	2.2819e+07	High	High	High	High	High	High
High	O95232	10	76	10	LUC7L3	0	0.605	0.0634683	0.651176	1.96869e+07	1.1497e+07	4.5012e+06	3.31254e+07	1.45243e+07	6.40399e+06	6.72047e+06	1.34562e+06	1.03669e+07	3.31254e+07	1.96869e+07	1.13902e+07	2.10693e+07	1.1497e+07	High	High	High	High	High	High
High	P98175	16	122	15	RBM10	0	0.854	0.771544	0.975397	3.36385e+07	3.18088e+07	1.55309e+07	3.36385e+07	2.03829e+07	17884078	1.14193e+07	2.72017e+06	3.577e+07	3.36385e+07	2.76281e+07	3.18088e+07	3.58005e+07	2.32411e+07	High	High	High	High	High	Peak Found
High	O15439	18	94	18	ABCC4	14	1.273	0.247119	0.941338	2.32724e+07	2.93992e+07	1.01046e+07	1.03455e+07	1.90273e+07	1.7603e+07	5.80995e+06	3.44092e+06	2.32724e+07	1.03455e+07	2.57906e+07	3.13088e+07	1.82147e+07	2.93992e+07	High	High	High	High	High	High
High	Q76FK4	13	21	13	NOL8	0	0.807	0.55964	0.947628	7.00781e+06	5.12449e+06	2.41177e+06	1.82714e+07	5.1701e+06	2.20193e+06	4.63597e+06	599778	5.55467e+06	1.82714e+07	7.00781e+06	3.91637e+06	1.45342e+07	5.12449e+06	Peak Found	High	Peak Found	Peak Found	High	Peak Found
High	O14828	6	90	6	SCAMP3	0	1.198	0.388582	0.941338	6.2602e+07	6.58335e+07	3.31522e+07	3.87182e+07	4.61854e+07	4.42282e+07	1.43444e+07	7.70525e+06	7.63544e+07	3.87182e+07	6.2602e+07	7.86645e+07	4.49711e+07	6.58335e+07	High	High	High	High	High	High
High	Q9H2G2	18	55	18	SLK	3	0.928	0.868559	0.989115	1.63215e+07	1.24781e+07	8.74389e+06	7.29732e+06	1.20414e+07	9.2372e+06	1.87539e+06	1.46045e+06	2.01385e+07	7.29732e+06	1.63215e+07	1.64294e+07	5.87953e+06	1.24781e+07	High	High	High	High	High	High
High	P60953	8	143	7	CDC42	61	0.875	0.72129	0.96541	5.73468e+07	4.05717e+07	3.14117e+07	3.00541e+07	4.23083e+07	4.08616e+07	1.20448e+07	4.74858e+06	7.23459e+07	3.00541e+07	5.73468e+07	7.26768e+07	3.77616e+07	4.05717e+07	High	High	High	High	High	High
High	P39748	11	122	11	FEN1	8	0.749	0.47494	0.941338	2.96496e+07	2.30725e+07	1.28735e+07	2.46152e+07	2.78001e+07	1.29722e+07	5.57773e+06	4.01334e+06	2.96496e+07	2.46152e+07	3.76817e+07	2.30725e+07	1.74867e+07	3.42899e+07	High	High	High	High	High	High
High	P28070	8	80	8	PSMB4	60	0.861	0.797775	0.98132	3.22392e+07	2.59307e+07	1.39978e+07	1.97729e+07	2.63651e+07	1.79961e+07	3.84343e+06	3.03497e+06	3.22392e+07	1.97729e+07	3.57366e+07	3.20081e+07	1.20495e+07	2.59307e+07	High	High	High	High	High	High
High	Q13769	14	38	14	THOC5	3	0.771	0.453443	0.941338	9.22224e+06	6.30056e+06	2.80823e+06	1.81011e+07	6.80382e+06	3.54241e+06	2.76437e+06	234060	6.46777e+06	1.81011e+07	9.22224e+06	6.30056e+06	8.66656e+06	1.9998e+06	Peak Found	High	High	Peak Found	High	Peak Found
High	Q9UBU9	14	110	14	NXF1	5	1.098	0.516428	0.941338	2.05825e+07	2.15865e+07	8.03132e+06	2.05825e+07	1.7456e+07	1.21367e+07	7.10264e+06	1.17612e+06	1.84973e+07	2.05825e+07	2.36607e+07	2.15865e+07	2.22674e+07	1.00487e+07	High	High	High	High	High	High
High	Q5T8D3	10	131	10	ACBD5	4	1.284	0.224582	0.941338	2.75492e+07	2.95041e+07	1.60521e+07	1.86113e+07	2.03247e+07	2.70592e+07	9.14244e+06	3.4532e+06	3.69704e+07	1.86113e+07	2.75492e+07	4.81277e+07	2.86624e+07	2.95041e+07	High	High	High	High	High	High
High	Q9BSH4	10	145	10	TACO1	4	1.173	0.443881	0.941338	6.01915e+07	6.7388e+07	3.08877e+07	4.83083e+07	4.4407e+07	5.42287e+07	1.40316e+07	7.88719e+06	7.11391e+07	4.83083e+07	6.01915e+07	9.64516e+07	4.39904e+07	6.7388e+07	High	High	High	High	High	High
High	P62316	7	226	7	SNRPD2	4	0.792	0.497777	0.941338	1.18446e+08	7.54064e+07	4.73281e+07	1.87558e+08	8.73848e+07	4.09706e+07	4.76514e+07	8.82568e+06	1.09004e+08	1.87558e+08	1.18446e+08	7.28706e+07	1.49392e+08	7.54064e+07	High	High	High	High	High	High
High	P25788	10	166	10	PSMA3	60	1.146	0.456476	0.941338	8.26372e+07	9.7694e+07	5.33012e+07	4.82781e+07	6.09666e+07	5.93957e+07	1.39598e+07	1.14343e+07	1.22761e+08	4.82781e+07	8.26372e+07	1.05642e+08	4.37652e+07	9.7694e+07	High	High	High	High	High	High
High	Q12996	15	106	15	CSTF3	5	0.933	0.968824	0.998292	2.35392e+07	2.67034e+07	1.3053e+07	2.00687e+07	1.73663e+07	1.50137e+07	9.8448e+06	2.0816e+06	3.0063e+07	2.00687e+07	2.35392e+07	2.67034e+07	3.08644e+07	1.77851e+07	High	High	High	High	High	High
High	O00764	10	111	10	PDXK	2	0.621	0.134375	0.871341	4.04399e+07	2.77905e+07	2.1313e+07	2.75752e+07	2.9835e+07	1.94036e+07	3.83844e+06	3.25264e+06	4.90872e+07	2.75752e+07	4.04399e+07	3.45114e+07	1.20339e+07	2.77905e+07	High	High	High	High	High	High
High	P07951	10	373	1	TPM2	3	0.603	0.0626798	0.646275	1.26819e+07	1.03062e+07	7.12675e+06	1.21611e+07	9.35621e+06	7.477e+06	2.0528e+06	1.20626e+06	1.6414e+07	1.21611e+07	1.26819e+07	1.32987e+07	6.43573e+06	1.03062e+07	High	High	High	High	High	High
High	Q9Y224	11	111	11	RTRAF	1	0.698	0.329581	0.941338	3.25663e+07	2.19005e+07	1.34254e+07	3.43764e+07	2.40262e+07	1.32716e+07	6.32642e+06	2.56327e+06	3.09207e+07	3.43764e+07	3.25663e+07	2.3605e+07	1.98339e+07	2.19005e+07	High	High	High	High	High	High
High	Q9Y3Z3	19	72	19	SAMHD1	2	2.256	0.000871677	0.020139	9.0246e+06	1.99697e+07	3.91837e+06	1.32263e+07	6.55136e+06	1.10101e+07	6.36973e+06	3.62975e+06	9.0246e+06	1.32263e+07	8.88004e+06	1.95827e+07	1.99697e+07	3.10125e+07	High	High	High	High	High	High
High	Q6KB66	15	302	13	KRT80	2	0.886	0.787557	0.977713	6.09176e+06	7.7355e+06	2.03597e+06	1.62819e+07	4.49427e+06	4.34919e+06	2.9476e+06	618867	4.68914e+06	1.62819e+07	6.09176e+06	7.7355e+06	9.24101e+06	5.28759e+06	Peak Found	High	High	Peak Found	High	Peak Found
High	P82675	12	132	12	MRPS5	3	1.353	0.199252	0.941338	3.78398e+07	4.15656e+07	1.97108e+07	1.9242e+07	2.79168e+07	4.1478e+07	9.03537e+06	4.8649e+06	4.5397e+07	1.9242e+07	3.78398e+07	7.37731e+07	2.83267e+07	4.15656e+07	High	High	High	High	High	High
High	Q6PD62	18	114	18	CTR9	5	0.974	0.96057	0.998292	1.88127e+07	1.7095e+07	8.16826e+06	1.66866e+07	1.39204e+07	9.61144e+06	5.46577e+06	1.61619e+06	1.88127e+07	1.66866e+07	1.88684e+07	1.7095e+07	1.71357e+07	1.38087e+07	High	High	High	High	High	High
High	Q14696	10	210	10	MESD	0	1.07	0.663285	0.964175	1.22105e+08	1.36049e+08	67556089	1.01052e+08	9.00842e+07	1.05783e+08	3.0035e+07	1.59234e+07	1.55592e+08	1.01052e+08	1.22105e+08	1.88146e+08	9.41625e+07	1.36049e+08	High	High	High	High	High	High
High	Q16850	14	117	14	CYP51A1	10	0.927	0.973701	0.998292	2.8758e+07	2.50491e+07	1.51416e+07	1.65725e+07	2.12166e+07	1.8433e+07	6.25103e+06	2.93178e+06	3.48733e+07	1.65725e+07	2.8758e+07	3.27852e+07	1.95976e+07	2.50491e+07	High	High	High	High	High	High
High	A0AV96	12	77	12	RBM47	1	0.755	0.378699	0.941338	4.79488e+07	4.8163e+07	1.90007e+07	4.86528e+07	3.53748e+07	2.70013e+07	1.53626e+07	6.19559e+06	4.37615e+07	4.86528e+07	4.79488e+07	4.80246e+07	4.8163e+07	5.2935e+07	High	High	High	High	High	High
High	Q9Y2A7	17	73	17	NCKAP1	9	1.055	0.715897	0.96541	1.8616e+07	1.68549e+07	8.84134e+06	1.00827e+07	1.37342e+07	9.47643e+06	4.62479e+06	2.09695e+06	2.03629e+07	1.00827e+07	1.8616e+07	1.68549e+07	1.44992e+07	1.79163e+07	High	High	High	High	High	High
High	Q00688	9	106	9	FKBP3	0	0.685	0.223737	0.941338	6.25999e+07	5.08635e+07	3.78047e+07	4.28406e+07	4.61838e+07	2.85974e+07	8.58261e+06	7.14714e+06	8.707e+07	4.28406e+07	6.25999e+07	5.08635e+07	2.69073e+07	6.1065e+07	High	High	High	High	High	High
High	P55735	9	93	9	SEC13	39	0.667	0.217033	0.941338	4.4153e+07	2.50398e+07	2.20002e+07	4.4153e+07	2.20318e+07	1.24571e+07	8.65269e+06	2.93069e+06	5.06697e+07	4.4153e+07	2.9863e+07	2.21563e+07	2.7127e+07	2.50398e+07	High	High	High	High	High	High
High	P46977	14	196	14	STT3A	2	1.182	0.362908	0.941338	7.29035e+07	8.48468e+07	4.05467e+07	3.7233e+07	5.37855e+07	5.16843e+07	1.87865e+07	9.9306e+06	9.33851e+07	3.7233e+07	7.29035e+07	9.1926e+07	5.88973e+07	8.48468e+07	High	High	High	High	High	High
High	Q9NUQ6	11	87	11	SPATS2L	0	1.45	0.0954737	0.784671	1.52257e+07	2.17222e+07	4.91046e+06	1.52257e+07	1.46282e+07	7.41145e+06	1.04575e+07	2.5424e+06	1.13095e+07	1.52257e+07	1.98278e+07	1.31821e+07	3.27853e+07	2.17222e+07	High	High	High	High	High	High
High	Q6ZXV5	14	89	14	TMTC3	0	1.243	0.268337	0.941338	1.5186e+07	2.42524e+07	6.5458e+06	1.5186e+07	1.96112e+07	1.31143e+07	7.73577e+06	3.28499e+06	1.5076e+07	1.5186e+07	2.65821e+07	2.33251e+07	2.42524e+07	2.80669e+07	High	High	High	High	High	High
High	Q99653	9	121	9	CHP1	2	1.009	0.737173	0.968491	2.89614e+07	2.47385e+07	1.33897e+07	2.1266e+07	2.13666e+07	1.73024e+07	7.40532e+06	2.89544e+06	3.08384e+07	2.1266e+07	2.89614e+07	3.07741e+07	2.32164e+07	2.47385e+07	High	High	High	High	High	High
High	Q16851	12	77	12	UGP2	5	0.865	0.830232	0.983548	2.78413e+07	2.57822e+07	1.2886e+07	1.83264e+07	2.05403e+07	1.44958e+07	3.41402e+06	3.21963e+06	2.96784e+07	1.83264e+07	2.78413e+07	2.57822e+07	1.07033e+07	2.75084e+07	High	High	High	High	High	High
High	Q9Y4I1	16	32	15	MYO5A	5	1.064	0.690228	0.96541	1.39105e+07	1.05341e+07	2.38613e+06	1.69628e+07	1.02627e+07	4.59467e+06	3.36007e+06	1.50923e+06	5.49563e+06	1.69628e+07	1.39105e+07	8.17212e+06	1.05341e+07	1.28948e+07	Peak Found	High	High	Peak Found	High	Peak Found
High	Q6P1M0	16	121	16	SLC27A4	4	1.204	0.369998	0.941338	1.73511e+07	1.87242e+07	7.53362e+06	1.21141e+07	1.3552e+07	1.14613e+07	5.97246e+06	1.97704e+06	1.73511e+07	1.21141e+07	1.83691e+07	2.03852e+07	1.87242e+07	1.68917e+07	High	High	High	High	High	High
High	Q9Y617	13	204	13	PSAT1	6	0.812	0.553922	0.947344	6.18425e+07	5.18903e+07	2.85522e+07	4.58383e+07	4.56251e+07	2.91747e+07	1.19367e+07	6.30009e+06	6.57601e+07	4.58383e+07	6.18425e+07	5.18903e+07	3.74226e+07	5.38278e+07	High	High	High	High	High	High
High	P54578	12	84	12	USP14	1	0.814	0.565583	0.9479	1.1199e+08	1.04517e+08	4.10231e+07	2.55031e+08	8.26221e+07	5.87634e+07	5.1521e+07	4.3462e+06	9.44824e+07	2.55031e+08	1.1199e+08	1.04517e+08	1.61523e+08	3.71338e+07	High	High	High	High	High	High
High	Q13247	14	292	8	SRSF6	6	0.733	0.325504	0.941338	1.32732e+08	8.52355e+07	4.49886e+07	2.72472e+08	9.79247e+07	4.79226e+07	5.4818e+07	9.77316e+06	1.03615e+08	2.72472e+08	1.32732e+08	8.52355e+07	1.7186e+08	8.35016e+07	High	High	High	High	High	High
High	Q9UK61	17	40	17	TASOR	0	0.695	0.26904	0.941338	4.26043e+06	2.38831e+06	971314	1.50606e+07	3.14318e+06	1.3428e+06	3.44743e+06	225280	2.23708e+06	1.50606e+07	4.26043e+06	2.38831e+06	1.0808e+07	1.92478e+06	High	High	High	High	High	Peak Found
High	Q9NUU7	13	89	13	DDX19A	0	0.797	0.525597	0.944429	1.37553e+08	1.10158e+08	4.87894e+07	2.33852e+08	1.01482e+08	6.1935e+07	4.4876e+07	5.24181e+06	1.12369e+08	2.33852e+08	1.37553e+08	1.10158e+08	1.4069e+08	4.47859e+07	High	High	High	High	High	High
High	Q6NUQ4	15	108	15	TMEM214	0	1.194	0.37361	0.941338	1.40983e+07	2.25137e+07	5.64812e+06	1.40983e+07	2.13129e+07	8.39715e+06	1.09812e+07	2.63504e+06	1.30085e+07	1.40983e+07	2.88886e+07	1.49352e+07	3.4427e+07	2.25137e+07	High	High	High	High	High	Peak Found
High	P62318	5	170	5	SNRPD3	7	0.745	0.344269	0.941338	1.05417e+08	7.56262e+07	4.23705e+07	1.67896e+08	7.77731e+07	4.25199e+07	3.69007e+07	7.32334e+06	9.75856e+07	1.67896e+08	1.05417e+08	7.56262e+07	1.15687e+08	6.25704e+07	High	High	High	High	High	High
High	Q96RS6	14	98	14	NUDCD1	0	1.03	0.683452	0.96541	2.05555e+07	2.06452e+07	1.24145e+07	1.12759e+07	1.5165e+07	1.16414e+07	3.10145e+06	2.41634e+06	2.85924e+07	1.12759e+07	2.05555e+07	2.07054e+07	9.72333e+06	2.06452e+07	High	High	High	High	High	High
High	Q9P0V9	11	83	10	SEPTIN10	0	0.742	0.288414	0.941338	1.55087e+07	1.10909e+07	8.05609e+06	1.38114e+07	1.14418e+07	8.0223e+06	2.9481e+06	1.2981e+06	1.85544e+07	1.38114e+07	1.55087e+07	1.42685e+07	9.24256e+06	1.10909e+07	High	High	High	High	High	High
High	Q53GQ0	10	236	10	HSD17B12	3	1.192	0.430065	0.941338	3.81412e+07	5.35063e+07	1.65604e+07	3.31249e+07	4.36233e+07	3.00832e+07	1.70456e+07	7.15513e+06	3.81412e+07	3.31249e+07	5.91292e+07	5.35063e+07	5.34395e+07	6.11332e+07	High	High	High	High	High	High
High	O14579	9	79	9	COPE	2	0.656	0.138093	0.877212	2.44604e+07	1.02325e+07	1.22829e+07	1.63807e+07	1.8046e+07	1.16231e+07	2.71087e+06	1.19762e+06	2.82894e+07	1.63807e+07	2.44604e+07	2.0673e+07	8.49882e+06	1.02325e+07	High	High	High	High	High	High
High	Q13620	19	121	12	CUL4B	13	0.802	0.445941	0.941338	1.4994e+07	1.13715e+07	6.52325e+06	1.06066e+07	1.1062e+07	6.39348e+06	2.7155e+06	1.33194e+06	1.5024e+07	1.06066e+07	1.4994e+07	1.13715e+07	8.51336e+06	1.13801e+07	High	High	High	High	High	High
High	O43237	14	93	13	DYNC1LI2	13	0.848	0.759486	0.972982	2.22105e+07	2.12848e+07	1.17595e+07	1.93745e+07	1.63861e+07	1.38275e+07	4.86925e+06	2.4912e+06	2.70838e+07	1.93745e+07	2.22105e+07	2.45937e+07	1.52656e+07	2.12848e+07	High	High	High	High	High	High
High	O75844	13	201	13	ZMPSTE24	7	1.387	0.124613	0.851408	5.51611e+07	8.05251e+07	2.75295e+07	2.76615e+07	40695749	5.03937e+07	1.80857e+07	9.42478e+06	6.34045e+07	2.76615e+07	5.51611e+07	8.96306e+07	5.67003e+07	8.05251e+07	High	High	High	High	High	High
High	P38432	11	61	11	COIL	1	0.75	0.390489	0.941338	1.01493e+07	4.37599e+06	2.44991e+06	2.5358e+07	7.4878e+06	2.32914e+06	6.4394e+06	512173	5.64251e+06	2.5358e+07	1.01493e+07	4.14262e+06	2.01881e+07	4.37599e+06	High	High	High	High	High	High
High	Q9Y4E8	18	87	17	USP15	3	1.054	0.715229	0.96541	1.31948e+07	1.60545e+07	7.05277e+06	8.29488e+06	9.73464e+06	9.02647e+06	2.2237e+06	1.95945e+06	1.62436e+07	8.29488e+06	1.31948e+07	1.60545e+07	6.9715e+06	1.67415e+07	High	High	High	High	High	High
High	O00330	13	91	13	PDHX	5	0.936	0.99794	0.999556	3.78254e+07	2.93833e+07	1.59019e+07	4.02156e+07	2.79062e+07	2.14997e+07	9.37238e+06	3.31621e+06	3.66245e+07	4.02156e+07	3.78254e+07	3.82396e+07	2.93833e+07	2.83336e+07	High	High	High	High	High	High
High	Q5H9R7	16	72	16	PPP6R3	2	0.807	0.474278	0.941338	1.68228e+07	1.24833e+07	7.85469e+06	1.08967e+07	1.24112e+07	7.50913e+06	2.96001e+06	1.46107e+06	1.80905e+07	1.08967e+07	1.68228e+07	1.33558e+07	9.2799e+06	1.24833e+07	High	High	High	High	High	High
High	P61160	9	130	9	ACTR2	8	0.765	0.459127	0.941338	4.22882e+07	2.67351e+07	1.81984e+07	4.22882e+07	3.15885e+07	1.94397e+07	8.06314e+06	3.12911e+06	4.19137e+07	4.22882e+07	4.28167e+07	3.45756e+07	2.52787e+07	2.67351e+07	High	High	High	High	High	High
High	P98194	16	69	16	ATP2C1	1	1.147	0.43703	0.941338	2.86072e+07	2.29988e+07	6.16797e+06	2.91025e+07	2.11053e+07	1.38919e+07	7.33592e+06	2.09963e+06	1.42058e+07	2.91025e+07	2.86072e+07	2.47082e+07	2.29988e+07	1.79392e+07	High	High	High	High	High	Peak Found
High	Q9Y2Q3	9	145	9	GSTK1	3	1.45	0.133291	0.868934	3.01754e+07	6.42001e+07	1.31018e+07	2.8903e+07	3.13424e+07	3.60957e+07	2.14595e+07	4205233	3.01754e+07	2.8903e+07	4.2483e+07	6.42001e+07	6.72777e+07	3.59294e+07	High	High	High	High	High	High
High	Q8TED0	14	50	14	UTP15	2	1.071	0.674652	0.96541	1.74662e+07	6.2714e+06	3.67218e+06	29886087	1.28859e+07	3.52602e+06	1.28908e+07	655439	8.45758e+06	29886087	1.74662e+07	6.2714e+06	4.04138e+07	5.60005e+06	Peak Found	High	High	Peak Found	High	Peak Found
High	Q9Y6G9	15	94	14	DYNC1LI1	15	0.839	0.634296	0.958222	2.00953e+07	1.40985e+07	8.72515e+06	1.33377e+07	1.52653e+07	7.92669e+06	3.20957e+06	2.44673e+06	2.00953e+07	1.33377e+07	2.06913e+07	1.40985e+07	1.00623e+07	2.09048e+07	High	High	High	High	High	High
High	Q99590	13	85	13	SCAF11	1	0.918	0.830941	0.983755	1.40043e+07	1.41249e+07	9.0267e+06	1.40043e+07	9.47349e+06	7.94158e+06	6.41607e+06	1.10024e+06	2.07899e+07	1.40043e+07	1.28408e+07	1.41249e+07	2.0115e+07	9.40041e+06	High	High	High	High	High	Peak Found
High	Q9H6R4	14	66	14	NOL6	2	0.815	0.652657	0.961547	4.40045e+07	2.04092e+07	9.89273e+06	9.46862e+07	3.24648e+07	1.14748e+07	2.74848e+07	2.34704e+06	2.27844e+07	9.46862e+07	4.40045e+07	2.04092e+07	8.61673e+07	2.00531e+07	High	High	High	High	High	Peak Found
High	Q99729	8	330	7	HNRNPAB	2	0.775	0.442362	0.941338	1.23775e+08	9.39156e+07	5.01271e+07	2.20409e+08	9.13167e+07	5.23641e+07	4.28063e+07	1.0992e+07	1.1545e+08	2.20409e+08	1.23775e+08	9.31352e+07	1.34202e+08	9.39156e+07	High	High	High	High	High	High
High	P31949	7	664	7	S100A11	1	1.333	0.217325	0.941338	6.0216e+08	9.8632e+08	3.6377e+08	4.55597e+08	4.44251e+08	5.84905e+08	1.92598e+08	1.1544e+08	8.37816e+08	4.55597e+08	6.0216e+08	1.04032e+09	6.03812e+08	9.8632e+08	High	High	High	High	High	High
High	P30041	14	314	14	PRDX6	5	0.816	0.581957	0.949581	1.42279e+08	1.32669e+08	7.67913e+07	92528872	1.04968e+08	7.45914e+07	2.22942e+07	1.98428e+07	1.76862e+08	92528872	1.42279e+08	1.32669e+08	6.98944e+07	1.69536e+08	High	High	High	High	High	High
High	P61006	11	281	5	RAB8A	10	1.153	0.471882	0.941338	9.27409e+06	8.81715e+06	5.32219e+06	4.14293e+06	6.84207e+06	8.03595e+06	2.15076e+06	1.03197e+06	1.22578e+07	4.14293e+06	9.27409e+06	1.42928e+07	6.74282e+06	8.81715e+06	High	High	High	High	High	High
High	Q15427	7	110	7	SF3B4	3	0.681	0.257776	0.941338	3.63152e+07	2.64578e+07	1.57676e+07	4.72306e+07	2.22548e+07	1.48756e+07	1.04715e+07	1.80405e+06	3.63152e+07	4.72306e+07	3.01653e+07	2.64578e+07	3.28291e+07	1.54137e+07	High	High	High	High	High	High
High	Q13523	13	68	13	PRPF4B	1	0.915	0.907529	0.994488	4.24511e+07	4.27665e+07	1.52695e+07	4.24511e+07	3.24688e+07	1.72676e+07	1.54184e+07	5.00545e+06	3.5168e+07	4.24511e+07	4.40099e+07	3.07122e+07	4.8338e+07	4.27665e+07	High	High	High	High	High	Peak Found
High	P10599	6	377	6	TXN	18	0.884	0.79535	0.980205	3.65868e+08	4.20096e+08	3.09582e+08	2.96823e+08	2.69924e+08	2.36194e+08	8.62469e+07	7.52358e+07	7.13013e+08	2.96823e+08	3.65868e+08	4.20096e+08	2.70392e+08	6.42813e+08	High	High	High	High	High	High
High	O43747	15	111	14	AP1G1	4	0.995	0.787707	0.977713	2.45801e+07	2.45144e+07	1.27437e+07	1.48394e+07	1.81343e+07	1.46455e+07	6.83632e+06	2.8692e+06	2.93508e+07	1.48394e+07	2.45801e+07	2.60486e+07	2.14325e+07	2.45144e+07	High	High	High	High	High	High
High	O14578	17	30	17	CIT	7	0.843	0.628769	0.956949	1.15891e+07	7.31263e+06	5.03184e+06	1.14931e+07	1.23216e+07	4.70709e+06	2.33251e+06	640753	1.15891e+07	1.14931e+07	1.67014e+07	8.37207e+06	7.31263e+06	5.47458e+06	High	High	High	Peak Found	High	Peak Found
High	P27216	13	101	12	ANXA13	0	0.906	0.882499	0.990736	4.27777e+07	3.98672e+07	1.89701e+07	3.16019e+07	3.15598e+07	2.98191e+07	9.4288e+06	4.66611e+06	4.36911e+07	3.16019e+07	4.27777e+07	5.30364e+07	2.95602e+07	3.98672e+07	High	High	High	High	High	High
High	P51690	13	113	11	ARSL	3	1.031	0.788023	0.977713	1.64418e+07	1.36896e+07	7.13884e+06	9.82181e+06	1.53733e+07	1.51607e+07	3.3564e+06	1.60226e+06	1.64418e+07	9.82181e+06	2.08378e+07	2.69648e+07	1.05226e+07	1.36896e+07	High	High	High	High	High	High
High	Q96C36	10	122	9	PYCR2	2	1.122	0.473358	0.941338	3.32166e+07	1.31627e+07	1.44222e+07	2.32238e+07	2.8123e+07	2.61281e+07	4.06882e+06	1.54058e+06	3.32166e+07	2.32238e+07	3.81193e+07	4.64717e+07	1.27561e+07	1.31627e+07	High	High	High	High	High	High
High	Q01130	7	250	5	SRSF2	6	0.832	0.639249	0.959714	4.71406e+07	3.66302e+07	1.89138e+07	5.82651e+07	3.47785e+07	2.05949e+07	1.37159e+07	3.97019e+06	4.35614e+07	5.82651e+07	4.71406e+07	3.66302e+07	4.30007e+07	3.39212e+07	High	High	High	High	High	High
High	Q9P2K5	12	87	12	MYEF2	4	0.693	0.189557	0.941338	1.93812e+07	1.01856e+07	4.92907e+06	4.10384e+07	1.42987e+07	5.72674e+06	6.55023e+06	979569	1.13524e+07	4.10384e+07	1.93812e+07	1.01856e+07	2.05356e+07	8.36941e+06	High	High	High	High	High	High
High	Q96JB5	13	65	13	CDK5RAP3	0	1.031	0.781433	0.977139	9.96139e+06	9.91795e+06	7.32165e+06	6.1403e+06	7.34914e+06	9.38618e+06	2.69358e+06	1.16081e+06	1.68629e+07	6.1403e+06	9.96139e+06	1.66943e+07	8.44464e+06	9.91795e+06	High	High	High	High	High	High
High	P21283	12	95	12	ATP6V1C1	6	1.136	0.506481	0.941338	3.95583e+07	3.82081e+07	1.98142e+07	2.82335e+07	2.91846e+07	3.48673e+07	9.67601e+06	4.47194e+06	4.56351e+07	2.82335e+07	3.95583e+07	6.20152e+07	3.03352e+07	3.82081e+07	High	High	High	High	High	High
High	Q8IYB8	13	54	13	SUPV3L1	0	1.404	0.143118	0.887446	2.21696e+07	2.85265e+07	1.16289e+07	1.90799e+07	1.63559e+07	2.23883e+07	9.05192e+06	3.33878e+06	2.67831e+07	1.90799e+07	2.21696e+07	3.982e+07	2.83786e+07	2.85265e+07	High	High	High	High	High	High
High	P04439	8	93	4	HLA-A	13	2.571	0.000294629	0.00747112	1.62069e+07	5.45751e+07	9.18732e+06	1.05533e+07	1.19568e+07	3.57197e+07	1.21144e+07	6.38755e+06	2.11598e+07	1.05533e+07	1.62069e+07	6.35313e+07	3.79797e+07	5.45751e+07	High	High	High	High	High	High
High	Q8NHH9	12	90	10	ATL2	0	1.183	0.353271	0.941338	2.03832e+07	2.06007e+07	9.3826e+06	1.02503e+07	1.50379e+07	1.7099e+07	4.92914e+06	2.41114e+06	2.16095e+07	1.02503e+07	2.03832e+07	3.04125e+07	1.54533e+07	2.06007e+07	High	High	High	High	High	High
High	P50897	9	91	9	PPT1	1	1.039	0.703419	0.96541	1.64862e+07	1.70632e+07	9.56674e+06	1.06697e+07	1.21629e+07	1.20591e+07	2.87133e+06	1.99711e+06	2.20336e+07	1.06697e+07	1.64862e+07	2.14484e+07	9.00189e+06	1.70632e+07	High	High	High	High	High	High
High	O94776	18	134	18	MTA2	7	1.15	0.483864	0.941338	3.4471e+07	4.01418e+07	2.00595e+07	2.01418e+07	2.54314e+07	2.48954e+07	1.2804e+07	3.11568e+06	4.62e+07	2.01418e+07	3.4471e+07	4.42791e+07	4.01418e+07	2.66203e+07	High	High	High	High	High	High
High	Q8WTT2	13	60	13	NOC3L	0	1.168	0.473535	0.941338	4.30248e+07	4.98833e+07	1.86808e+07	4.09102e+07	3.4581e+07	2.41079e+07	2.04414e+07	5.83842e+06	4.30248e+07	4.09102e+07	4.68728e+07	4.28785e+07	6.40856e+07	4.98833e+07	Peak Found	High	High	Peak Found	High	Peak Found
High	P15428	11	92	11	HPGD	7	0.45	0.00384537	0.0776291	9.88505e+07	5.84879e+07	3.67554e+07	1.56812e+08	7.29282e+07	2.55355e+07	3.95144e+07	6.84551e+06	8.46533e+07	1.56812e+08	9.88505e+07	4.54177e+07	1.23881e+08	5.84879e+07	High	High	High	High	Peak Found	Peak Found
High	P13196	14	42	14	ALAS1	6	0.763	0.385113	0.941338	5.56716e+06	3.28254e+06	1.3238e+06	5.56716e+06	5.2516e+06	2.3144e+06	1.04703e+06	244099	3.04892e+06	5.56716e+06	7.11829e+06	4.11641e+06	3.28254e+06	2.08557e+06	Peak Found	Peak Found	Peak Found	Peak Found	Peak Found	Peak Found
High	Q9C0J8	17	60	17	WDR33	5	0.854	0.647927	0.959911	1.20944e+07	8.14283e+06	5.25124e+06	1.50715e+07	6.99628e+06	4.57821e+06	4.34242e+06	623844	1.20944e+07	1.50715e+07	9.48311e+06	8.14283e+06	1.36139e+07	5.33011e+06	High	High	High	High	High	Peak Found
High	P61020	9	168	6	RAB5B	7	0.965	0.9662	0.998292	7.76582e+06	6.53673e+06	5.18606e+06	5.34274e+06	5.72933e+06	6.32566e+06	2.08502e+06	534018	1.19443e+07	5.34274e+06	7.76582e+06	1.12509e+07	6.53673e+06	4.56264e+06	High	High	High	High	High	High
High	P19623	12	128	12	SRM	4	0.727	0.372133	0.941338	1.98871e+07	2.30718e+07	1.5477e+07	1.43169e+07	1.46719e+07	12971835	2.8405e+06	2.75248e+06	3.56458e+07	1.43169e+07	1.98871e+07	2.30718e+07	8.90522e+06	2.35171e+07	High	High	High	High	High	High
High	Q9BQP7	12	91	12	MGME1	0	1.061	0.674953	0.96541	1.72922e+07	1.39765e+07	7.50806e+06	1.3238e+07	1.51431e+07	1.66556e+07	3.49412e+06	1.63583e+06	1.72922e+07	1.3238e+07	2.05258e+07	2.96237e+07	1.09544e+07	1.39765e+07	High	High	High	High	High	High
High	Q8N7H5	12	98	12	PAF1	5	0.851	0.631165	0.958222	1.69354e+07	1.42161e+07	1.17182e+07	1.69354e+07	1.20559e+07	1.11427e+07	4.53451e+06	1.14973e+06	2.69887e+07	1.69354e+07	1.63412e+07	1.98184e+07	1.42161e+07	9.82323e+06	High	High	High	High	High	Peak Found
High	Q9UKF6	16	87	16	CPSF3	6	0.798	0.550972	0.947344	3.4249e+07	3.54194e+07	1.29004e+07	3.69362e+07	2.52676e+07	1.99141e+07	1.14224e+07	2.64262e+06	2.97116e+07	3.69362e+07	3.4249e+07	3.54194e+07	3.58102e+07	2.25785e+07	High	High	High	High	High	Peak Found
High	Q86VM9	13	55	13	ZC3H18	0	0.726	0.270811	0.941338	1.38084e+07	7.58058e+06	4.58154e+06	3.1065e+07	10187319	4.26209e+06	7.12375e+06	479373	1.0552e+07	3.1065e+07	1.38084e+07	7.58058e+06	2.23336e+07	4.09575e+06	High	High	High	High	High	Peak Found
High	Q16629	8	214	7	SRSF7	6	0.705	0.255377	0.941338	1.17326e+08	5.04344e+07	1.53855e+07	3.24933e+08	8.65587e+07	1.8946e+07	7.25081e+07	5.90292e+06	3.54352e+07	3.24933e+08	1.17326e+08	3.36975e+07	2.2732e+08	5.04344e+07	High	High	High	High	High	High
High	P16278	12	128	12	GLB1	12	1.011	0.735353	0.968491	2.92025e+07	2.67303e+07	1.44543e+07	1.90934e+07	2.15445e+07	2.14386e+07	6.70019e+06	3.12856e+06	3.32905e+07	1.90934e+07	2.92025e+07	3.81309e+07	2.10057e+07	2.67303e+07	High	High	High	High	High	High
High	Q8WUD1	9	178	1	RAB2B	1	2.062	0.0182149	0.287283	454939	938311	279796		236951	527554			644412		321175	938311			Peak Found	Not Found	Peak Found	High	Not Found	Not Found
High	Q13868	10	101	10	EXOSC2	7	0.704	0.305702	0.941338	2.34101e+07	1.67317e+07	6.46572e+06	31334474	1.72711e+07	9.4072e+06	5.85113e+06	1.57763e+06	1.48915e+07	31334474	2.34101e+07	1.67317e+07	1.83438e+07	1.34792e+07	High	High	High	High	High	High
High	Q8N8S7	17	95	17	ENAH	3	0.812	0.643324	0.959862	3.01025e+07	2.48709e+07	1.30701e+07	3.03079e+07	1.6532e+07	1.39833e+07	7.96025e+06	2.36259e+06	3.01025e+07	3.03079e+07	2.24083e+07	2.48709e+07	2.49561e+07	2.01859e+07	High	High	High	High	High	High
High	P46199	12	97	12	MTIF2	1	1.233	0.277297	0.941338	2.32078e+07	1.83346e+07	1.00766e+07	1.64489e+07	1.77353e+07	2.05354e+07	5.84817e+06	1.99736e+06	2.32078e+07	1.64489e+07	2.40393e+07	3.65243e+07	1.83346e+07	1.70654e+07	High	High	High	High	High	Peak Found
High	Q96SI9	14	150	9	STRBP	0	0.738	0.318583	0.941338	6.54148e+06	3.19534e+06	730701	8.81724e+06	4.82605e+06	1.79654e+06	1.73119e+06	217966	1.68291e+06	8.81724e+06	6.54148e+06	3.19534e+06	5.42745e+06	1.8623e+06	High	High	High	High	High	High
High	P19387	11	59	11	POLR2C	43	0.773	0.501542	0.941338	2.25855e+07	1.82852e+07	9.80633e+06	2.89506e+07	1.28526e+07	1.0528e+07	5.83244e+06	1.77293e+06	2.25855e+07	2.89506e+07	1.74211e+07	1.87253e+07	1.82852e+07	1.51479e+07	High	High	High	High	High	High
High	Q03135	9	149	9	CAV1	34	0.974	0.904812	0.994488	1.13183e+08	1.09647e+08	7.30915e+07	1.13183e+08	7.54913e+07	9.59604e+07	3.48766e+07	1.28333e+07	1.68341e+08	1.13183e+08	1.02325e+08	1.70676e+08	1.09341e+08	1.09647e+08	High	High	High	High	High	High
High	P20340	10	176	7	RAB6A	7	1.183	0.371813	0.941338	6.98805e+07	7.12786e+07	3.03413e+07	5.22949e+07	5.54616e+07	5.0615e+07	2.02063e+07	8.34255e+06	6.98805e+07	5.22949e+07	7.51754e+07	9.00242e+07	6.33488e+07	7.12786e+07	High	High	High	High	High	High
High	Q07955	13	523	13	SRSF1	6	0.705	0.278033	0.941338	2.66543e+08	1.51665e+08	6.48094e+07	4.66769e+08	1.96645e+08	6.96354e+07	1.00691e+08	1.77511e+07	1.49266e+08	4.66769e+08	2.66543e+08	1.23854e+08	3.15676e+08	1.51665e+08	High	High	High	High	High	High
High	O75477	11	113	9	ERLIN1	2	1.289	0.231638	0.941338	2.2744e+07	3.21347e+07	7.24382e+06	2.2744e+07	2.58591e+07	1.80673e+07	1.1441e+07	3.59684e+06	1.66836e+07	2.2744e+07	3.50507e+07	3.21347e+07	3.58687e+07	3.07313e+07	High	High	High	High	High	High
High	P53582	11	131	11	METAP1	1	0.842	0.765303	0.974476	2.93541e+07	2.27291e+07	1.27452e+07	3.02034e+07	1.95105e+07	1.27792e+07	6.84339e+06	2.74982e+06	2.93541e+07	3.02034e+07	2.64456e+07	2.27291e+07	2.14547e+07	2.34944e+07	High	High	High	High	High	High
High	Q9BYD6	11	75	11	MRPL1	3	1.197	0.330179	0.941338	3.08601e+07	3.49413e+07	13399063	2.43376e+07	2.66779e+07	2.67419e+07	9.9293e+06	4.08959e+06	3.08601e+07	2.43376e+07	3.61606e+07	4.75634e+07	3.11293e+07	3.49413e+07	High	High	High	High	High	High
High	Q9BTT0	7	96	7	ANP32E	0	0.801	0.609549	0.953168	2.56002e+07	2.32761e+07	2.07025e+07	1.10686e+07	1.88869e+07	1.30867e+07	3.8036e+06	3.67247e+06	4.7681e+07	1.10686e+07	2.56002e+07	2.32761e+07	1.19246e+07	3.13775e+07	High	High	High	High	High	High
High	P35659	12	154	12	DEK	4	0.907	0.89324	0.993054	8.66119e+07	6.97724e+07	2.73893e+07	1.11415e+08	6.3899e+07	3.73397e+07	3.25656e+07	8.16627e+06	6.30817e+07	1.11415e+08	8.66119e+07	6.64127e+07	1.02096e+08	6.97724e+07	High	High	High	High	High	High
High	P62244	7	224	7	RPS15A	17	0.678	0.19751	0.941338	1.15835e+08	7.51141e+07	3.53328e+07	1.15835e+08	93352784	4.2232e+07	3.5432e+07	6.31003e+06	8.13768e+07	1.15835e+08	1.26535e+08	7.51141e+07	1.11083e+08	5.39127e+07	High	High	High	High	High	High
High	O60216	15	76	15	RAD21	12	0.878	0.856769	0.988655	1.85853e+07	2.70939e+07	1.28673e+07	1.85853e+07	9.265e+06	1.52332e+07	8.2395e+06	7.7778e+06	2.96354e+07	1.85853e+07	1.25582e+07	2.70939e+07	2.58316e+07	6.64533e+07	High	High	High	High	High	Peak Found
High	Q96SB8	16	39	16	SMC6	1	1.136	0.559462	0.947628	7.97097e+06	4.62627e+06	3.4609e+06	1.25764e+07	4.31715e+06	1.20572e+06	3.20588e+06	541466	7.97097e+06	1.25764e+07	5.85168e+06	2.14451e+06	1.00507e+07	4.62627e+06	Peak Found	High	High	Peak Found	High	Peak Found
High	O00291	15	69	15	HIP1	3	0.858	0.679922	0.96541	1.14468e+07	1.01173e+07	7823590	6.33171e+06	8.44501e+06	7.81119e+06	1.46738e+06	1.18415e+06	1.80189e+07	6.33171e+06	1.14468e+07	1.3893e+07	4.60037e+06	1.01173e+07	High	High	High	High	Peak Found	Peak Found
High	Q06323	12	291	12	PSME1	58	1.675	0.0279245	0.392326	6.68079e+07	1.26235e+08	3.55046e+07	3.60789e+07	4.92883e+07	7.78664e+07	1.93706e+07	1.47747e+07	8.17725e+07	3.60789e+07	6.68079e+07	1.38494e+08	6.07285e+07	1.26235e+08	High	High	High	High	High	High
High	P19440	11	105	11	GGT1	13	1.43	0.103272	0.809307	2.56191e+07	3.92722e+07	1.2663e+07	1.41146e+07	1.89008e+07	2.20803e+07	7258138	4.75206e+06	2.91649e+07	1.41146e+07	2.56191e+07	3.92722e+07	2.27549e+07	4.06015e+07	High	High	High	High	High	High
High	Q16678	15	119	15	CYP1B1	16	1.13	0.527668	0.944429	6.91273e+06	7.69726e+06	3.00142e+06	4.53448e+06	5.29375e+06	6.51568e+06	2.45519e+06	805003	6.91273e+06	4.53448e+06	7.17541e+06	1.15888e+07	7.69726e+06	6.87792e+06	Peak Found	High	Peak Found	Peak Found	High	Peak Found
High	P09661	10	233	10	SNRPA1	3	0.911	0.874283	0.989281	6.19581e+07	6.32442e+07	2.69015e+07	7.1787e+07	4.27272e+07	3.56243e+07	2.0173e+07	5.60641e+06	6.19581e+07	7.1787e+07	5.79146e+07	6.33616e+07	6.32442e+07	4.7901e+07	High	High	High	High	High	High
High	P49589	16	127	16	CARS1	2	0.985	0.808028	0.983321	2.70871e+07	3.05152e+07	1.374e+07	2.21011e+07	1.99839e+07	1.71568e+07	6.49311e+06	3.78314e+06	3.16452e+07	2.21011e+07	2.70871e+07	3.05152e+07	2.03565e+07	3.2323e+07	High	High	High	High	High	High
High	Q01469	8	175	8	FABP5	5	0.796	0.524687	0.944429	6.97014e+07	8.37115e+07	5.62648e+07	5.19981e+07	5.14231e+07	4.70657e+07	1.2826e+07	1.35533e+07	1.29586e+08	5.19981e+07	6.97014e+07	8.37115e+07	4.02106e+07	1.15799e+08	High	High	High	High	High	High
High	P99999	5	259	5	CYCS	33	1.417	0.145324	0.88963	1.84981e+08	2.37706e+08	1.23567e+08	1.67217e+08	1.36472e+08	2.01591e+08	5.1054e+07	2.78215e+07	2.84594e+08	1.67217e+08	1.84981e+08	3.58551e+08	1.60059e+08	2.37706e+08	High	High	High	High	High	High
High	P28340	19	63	18	POLD1	28	0.892	0.780776	0.977139	1.76123e+07	1.48398e+07	8.73413e+06	1.41201e+07	1.29937e+07	8.88252e+06	3.87862e+06	1.73687e+06	2.0116e+07	1.41201e+07	1.76123e+07	1.57985e+07	1.21598e+07	1.48398e+07	High	High	High	High	High	High
High	Q96DZ1	15	102	15	ERLEC1	4	1.055	0.70133	0.96541	1.12222e+08	1.22918e+08	7.44233e+07	7.57162e+07	8.27935e+07	9.49363e+07	2.21397e+07	1.43865e+07	1.71408e+08	7.57162e+07	1.12222e+08	1.68854e+08	6.94099e+07	1.22918e+08	High	High	High	High	High	Peak Found
High	Q9H3P7	10	79	10	ACBD3	1	0.912	0.845819	0.98666	1.67398e+07	1.61107e+07	1.01643e+07	1.00941e+07	1.235e+07	1.08431e+07	2.71193e+06	1.88562e+06	2.341e+07	1.00941e+07	1.67398e+07	1.92856e+07	8.50215e+06	1.61107e+07	High	High	High	High	High	High
High	O00264	9	311	8	PGRMC1	1	1.378	0.175013	0.941338	1.47168e+08	1.51722e+08	6.75202e+07	9.49477e+07	1.08575e+08	1.26802e+08	3.45067e+07	1.77578e+07	1.55509e+08	9.49477e+07	1.47168e+08	2.25531e+08	1.08182e+08	1.51722e+08	High	High	High	High	High	High
High	Q14694	15	93	15	USP10	3	0.842	0.660526	0.963937	3.32743e+08	1.75689e+08	1.00454e+08	5.12752e+08	2.45485e+08	8.898e+07	1.54516e+08	2.05629e+07	2.31362e+08	5.12752e+08	3.32743e+08	1.5826e+08	4.84423e+08	1.75689e+08	High	High	High	High	High	High
High	Q9Y285	13	119	13	FARSA	1	0.777	0.52793	0.944429	2.47951e+07	2.05412e+07	1.07657e+07	1.56305e+07	2.39711e+07	1.27802e+07	4.95135e+06	2.40417e+06	2.47951e+07	1.56305e+07	3.24916e+07	2.27309e+07	1.55229e+07	2.05412e+07	High	High	High	High	High	High
High	Q9Y2W2	14	105	14	WBP11	1	0.786	0.425299	0.941338	1.99465e+07	1.21874e+07	8.59122e+06	2.60443e+07	1.47158e+07	1.35563e+07	3.8874e+06	959812	1.97869e+07	2.60443e+07	1.99465e+07	2.41114e+07	1.21874e+07	8.20061e+06	High	High	High	High	High	High
High	Q9P035	9	240	9	HACD3	1	1.183	0.423163	0.941338	9.8625e+07	1.49813e+08	3.32597e+07	9.8625e+07	1.01566e+08	4.4112e+07	4.8693e+07	1.75343e+07	7.66021e+07	9.8625e+07	1.37668e+08	7.84578e+07	1.52657e+08	1.49813e+08	High	High	High	High	High	High
High	P26232	11	109	2	CTNNA2	6	0.882	0.741904	0.969767	5.69439e+06	5.24586e+06	3577503	3905983	4.20111e+06	3494233	1.32923e+06	613984	8.23953e+06	3905983	5.69439e+06	6.21487e+06	4.16725e+06	5.24586e+06	High	High	High	High	High	High
High	P10321	10	89	4	HLA-C	11	3.494	6.25879e-07	1.95212e-05	5.38659e+06	3.67838e+07	3.74903e+06	3.48169e+06	3.97402e+06	2.31571e+07	4.03102e+06	4.30523e+06	8.63458e+06	3.48169e+06	5.38659e+06	4.11873e+07	1.26376e+07	3.67838e+07	Peak Found	High	High	High	High	High
High	O75821	11	144	11	EIF3G	8	0.866	0.721575	0.96541	5.93441e+07	4.8678e+07	2.7813e+07	5.44508e+07	4.37818e+07	4.51447e+07	1.49766e+07	5.69735e+06	6.40575e+07	5.44508e+07	5.93441e+07	8.02947e+07	4.69531e+07	4.8678e+07	High	High	High	High	High	High
High	O00154	9	123	9	ACOT7	1	0.889	0.901358	0.994488	2.25046e+07	2.25449e+07	1.11554e+07	1.8496e+07	1.66031e+07	1.70602e+07	4.20307e+06	2.63869e+06	2.56926e+07	1.8496e+07	2.25046e+07	3.03434e+07	1.3177e+07	2.25449e+07	High	High	High	High	High	High
High	Q9Y4C8	16	53	16	RBM19	0	0.89	0.900705	0.994488	2.46813e+07	2.07859e+07	8.1051e+06	3.69171e+07	1.82089e+07	1.16866e+07	8.87848e+06	1.66893e+06	1.86673e+07	3.69171e+07	2.46813e+07	2.07859e+07	2.78349e+07	1.42593e+07	High	High	High	High	High	Peak Found
High	P08243	15	87	15	ASNS	6	0.971	0.946651	0.997433	6.24257e+07	5.12026e+07	3.63864e+07	3.83014e+07	4.60554e+07	5.40446e+07	1.31633e+07	5.99283e+06	8.38034e+07	3.83014e+07	6.24257e+07	9.61242e+07	4.12683e+07	5.12026e+07	High	High	High	High	High	High
High	Q86XL3	15	79	15	ANKLE2	3	1.135	0.488656	0.941338	1.10299e+07	1.05252e+07	6.35642e+06	7.88307e+06	8.13745e+06	9.48395e+06	3.35721e+06	1.12648e+06	1.46398e+07	7.88307e+06	1.10299e+07	1.68682e+07	1.05252e+07	9.6246e+06	High	High	High	High	High	High
High	Q92734	7	59	7	TFG	2	0.968	0.860622	0.988655	2.33199e+07	1.93994e+07	1.01252e+07	1.75082e+07	1.72153e+07	1.14708e+07	6.18783e+06	1.93265e+06	2.33199e+07	1.75082e+07	2.33344e+07	2.0402e+07	1.93994e+07	1.65125e+07	High	High	High	High	High	High
High	Q96B97	11	103	11	SH3KBP1	8	0.903	0.84919	0.987148	3.11378e+07	5.66088e+07	3.05151e+07	2.37989e+07	2.29723e+07	3.18276e+07	1.43774e+07	1.4276e+07	7.02808e+07	2.37989e+07	3.11378e+07	5.66088e+07	4.50746e+07	1.21974e+08	High	High	High	High	High	High
High	Q02252	13	74	13	ALDH6A1	1	1.022	0.708775	0.96541	2.07631e+07	1.87316e+07	1.02239e+07	9.82859e+06	1.53182e+07	1.54024e+07	3.3304e+06	2.19237e+06	2.35472e+07	9.82859e+06	2.07631e+07	2.73948e+07	1.04411e+07	1.87316e+07	High	High	High	High	High	High
High	Q69YN4	13	45	13	VIRMA	0	0.734	0.325778	0.941338	5.05102e+06	3.13656e+06	1.46787e+06	6.59922e+06	3.72646e+06	1.56512e+06	3.43337e+06	367107	3.38073e+06	6.59922e+06	5.05102e+06	2.78373e+06	1.07639e+07	3.13656e+06	High	High	High	Peak Found	High	Peak Found
High	Q96E39	11	248	1	RBMXL1	0	1.574	0.0834591	0.734985	1.06912e+06	1.68332e+06		1.78095e+06	473496		536929			1.78095e+06	641800		1.68332e+06		Not Found	High	Peak Found	Not Found	High	Not Found
High	P52294	11	83	5	KPNA1	9	0.66	0.214399	0.941338	57677023	2.51239e+07	2.56867e+07	57677023	2.08765e+07	1.41256e+07	1.53001e+07	1.86991e+06	5.91603e+07	57677023	2.8297e+07	2.51239e+07	4.79674e+07	1.59765e+07	High	High	High	High	High	Peak Found
High	Q9NY93	14	116	14	DDX56	0	1.001	0.823632	0.983321	1.87261e+07	1.54682e+07	5.75212e+06	2.76349e+07	1.38154e+07	8.69678e+06	1.15725e+07	1.64664e+06	1.3248e+07	2.76349e+07	1.87261e+07	1.54682e+07	3.6281e+07	1.40689e+07	High	High	High	High	High	High
High	P40925	11	185	11	MDH1	8	0.807	0.555229	0.947344	1.25032e+08	1.06996e+08	5.51991e+07	6.69139e+07	9.22442e+07	6.01572e+07	1.92251e+07	1.28198e+07	1.27132e+08	6.69139e+07	1.25032e+08	1.06996e+08	6.02726e+07	1.09532e+08	High	High	High	High	High	High
High	O00507	21	77	1	USP9Y	0	1.283	0.367256	0.941338	548211	703142	238027				283674	65066.3	548211				889346	555924	Peak Found	Not Found	Not Found	Not Found	Peak Found	Peak Found
High	P12694	12	79	12	BCKDHA	3	1.077	0.624721	0.956949	1.67435e+07	1.69712e+07	7.26984e+06	1.26972e+07	1.60119e+07	1.29581e+07	4.911e+06	1.98634e+06	1.67435e+07	1.26972e+07	2.17034e+07	2.30473e+07	1.53965e+07	1.69712e+07	High	High	High	High	High	High
High	A0AVT1	19	83	19	UBA6	2	0.981	0.944951	0.997433	1.15639e+07	1.27183e+07	6.43587e+06	6.05955e+06	8.53141e+06	7.51733e+06	2.09408e+06	1.48857e+06	1.48228e+07	6.05955e+06	1.15639e+07	1.33704e+07	6.56514e+06	1.27183e+07	High	High	High	High	High	High
High	P33316	9	124	9	DUT	1	0.992	0.904204	0.994488	4.7483e+07	5.44494e+07	3.08286e+07	3.11329e+07	3.50312e+07	36553398	1.05283e+07	6.37284e+06	7.10029e+07	3.11329e+07	4.7483e+07	6.50141e+07	3.30072e+07	5.44494e+07	High	High	High	High	High	High
High	Q9Y618	15	60	15	NCOR2	23	0.783	0.401906	0.941338	1.51416e+07	1.19738e+07	6.57428e+06	1.62689e+07	7.37789e+06	7.64471e+06	3.81928e+06	777242	1.51416e+07	1.62689e+07	1.00004e+07	1.35969e+07	1.19738e+07	6.64073e+06	High	High	High	High	High	Peak Found
High	P30533	14	138	14	LRPAP1	0	1.152	0.450027	0.941338	2.76033e+07	4.10989e+07	1.95178e+07	2.74031e+07	2.03647e+07	2.88201e+07	9.44889e+06	4.81028e+06	4.49524e+07	2.74031e+07	2.76033e+07	5.12596e+07	2.96231e+07	4.10989e+07	High	High	High	High	High	High
High	Q16204	13	94	13	CCDC6	3	0.933	0.96836	0.998292	2.15274e+07	2.15039e+07	1.23687e+07	1.71379e+07	1.58821e+07	1.20903e+07	6.0372e+06	2.54116e+06	2.84869e+07	1.71379e+07	2.15274e+07	2.15039e+07	1.89272e+07	2.17116e+07	High	High	High	High	High	High
High	P84090	5	238	5	ERH	0	0.835	0.633417	0.958222	1.17288e+08	1.03603e+08	4.06582e+07	3.34672e+08	8.65304e+07	5.82493e+07	8.09224e+07	8.52419e+06	9.36419e+07	3.34672e+08	1.17288e+08	1.03603e+08	2.53699e+08	7.28305e+07	High	High	High	High	High	High
High	Q5SRE5	16	61	16	NUP188	28	1.055	0.704392	0.96541	1.24903e+07	8.79577e+06	2.64783e+06	1.46529e+07	9.21484e+06	3.0229e+06	9.16511e+06	1.02947e+06	6.09835e+06	1.46529e+07	1.24903e+07	5.37655e+06	2.87335e+07	8.79577e+06	Peak Found	High	High	High	High	Peak Found
High	Q9H8Y8	8	137	8	GORASP2	1	1.11	0.535756	0.947344	3.16141e+07	3.66971e+07	2.27225e+07	2.55055e+07	2.33237e+07	3.43096e+07	9.06703e+06	4.29508e+06	5.23333e+07	2.55055e+07	3.16141e+07	6.10234e+07	2.8426e+07	3.66971e+07	High	High	High	High	High	High
High	Q9NRR5	11	72	9	UBQLN4	0	0.928	0.945919	0.997433	1.97585e+07	1.73041e+07	1.22982e+07	16885702	1.45771e+07	1.25218e+07	4.48486e+06	2.0253e+06	2.83246e+07	16885702	1.97585e+07	2.22713e+07	1.40605e+07	1.73041e+07	Peak Found	High	High	High	High	Peak Found
High	Q9UIJ7	14	160	14	AK3	1	1.323	0.194317	0.941338	5.81557e+07	7.46016e+07	2.52505e+07	4.81076e+07	4.82954e+07	4.19438e+07	2.20583e+07	8.74866e+06	5.81557e+07	4.81076e+07	6.5462e+07	7.46016e+07	6.91549e+07	7.47483e+07	High	High	High	High	High	High
High	Q16630	10	105	10	CPSF6	2	0.694	0.30505	0.941338	3.35564e+07	2.24033e+07	1.12506e+07	4.41156e+07	2.47566e+07	1.11383e+07	9.65774e+06	2.62212e+06	2.59119e+07	4.41156e+07	3.35564e+07	1.98107e+07	3.02779e+07	2.24033e+07	High	High	High	High	High	High
High	Q9NQ50	8	98	8	MRPL40	4	1.211	0.317498	0.941338	2.6007e+07	3.0528e+07	1.18881e+07	1.82555e+07	1.9187e+07	2.01403e+07	7.3562e+06	3.57304e+06	2.738e+07	1.82555e+07	2.6007e+07	3.58217e+07	2.30624e+07	3.0528e+07	High	High	High	High	High	High
High	Q9Y2Z0	13	104	13	SUGT1	3	0.809	0.628219	0.956949	2.17694e+07	2.21748e+07	1.66656e+07	1.426e+07	1.60607e+07	1.24675e+07	3.7794e+06	2.88291e+06	3.83833e+07	1.426e+07	2.17694e+07	2.21748e+07	1.18488e+07	2.46315e+07	High	High	High	High	High	High
High	Q8TCJ2	14	234	14	STT3B	0	1.307	0.211874	0.941338	6.24643e+07	7.02703e+07	2.55335e+07	6.24643e+07	4.85982e+07	3.94686e+07	2.28617e+07	8.22455e+06	5.88076e+07	6.24643e+07	6.58724e+07	7.01991e+07	7.16734e+07	7.02703e+07	High	High	High	High	High	High
High	Q96DV4	12	153	12	MRPL38	3	0.981	0.895383	0.993667	3.99516e+07	4.07603e+07	1.92401e+07	3.22912e+07	2.94748e+07	27977797	1.14603e+07	4.77065e+06	4.43128e+07	3.22912e+07	3.99516e+07	4.97615e+07	3.5929e+07	4.07603e+07	High	High	High	High	High	High
High	Q9UPT8	13	64	13	ZC3H4	0	0.892	0.811061	0.983321	9.12985e+06	8.2725e+06	7.44056e+06	5.84255e+06	6.73566e+06	5.5732e+06	2.63868e+06	905214	1.71367e+07	5.84255e+06	9.12985e+06	9.91253e+06	8.2725e+06	7.73412e+06	High	High	High	High	High	Peak Found
High	O75027	11	70	11	ABCB7	2	1.222	0.291811	0.941338	1.81943e+07	2.2607e+07	6.84151e+06	1.94391e+07	1.34231e+07	7.72969e+06	7.42234e+06	2.64596e+06	1.5757e+07	1.94391e+07	1.81943e+07	1.37481e+07	2.32697e+07	2.2607e+07	High	High	High	High	High	High
High	Q9H910	9	109	9	JPT2	0	0.723	0.339668	0.941338	3.58862e+07	3.30118e+07	2.11023e+07	2.20856e+07	2.64755e+07	1.85605e+07	5.15358e+06	3.97188e+06	4.86019e+07	2.20856e+07	3.58862e+07	3.30118e+07	1.61569e+07	3.39356e+07	High	High	High	High	High	High
High	P49721	8	132	8	PSMB2	60	0.878	0.759202	0.972982	7.27352e+07	5.37299e+07	2.36084e+07	9.59516e+07	5.36613e+07	2.9062e+07	2.50753e+07	6.28863e+06	5.43737e+07	9.59516e+07	7.27352e+07	5.16899e+07	7.86134e+07	5.37299e+07	High	High	High	High	High	High
High	Q08170	12	259	6	SRSF4	5	0.885	0.738397	0.968491	1.34538e+07	9.69268e+06	4.73266e+06	3.51367e+07	9.9257e+06	5.44959e+06	8.02375e+06	796020	1.09e+07	3.51367e+07	1.34538e+07	9.69268e+06	2.51552e+07	6.80117e+06	High	High	High	High	High	High
High	O43395	13	99	13	PRPF3	2	1.175	0.447775	0.941338	4.53396e+07	5.95928e+07	2.86595e+07	3.38823e+07	3.34498e+07	4.83283e+07	1.90083e+07	6.85616e+06	6.60072e+07	3.38823e+07	4.53396e+07	8.59571e+07	5.95928e+07	5.85789e+07	High	High	High	High	High	High
High	Q9BX68	6	129	6	HINT2	1	1.232	0.29461	0.941338	6.77412e+07	1.01502e+08	4.6833e+07	4.87605e+07	4.99769e+07	8.24313e+07	1.71688e+07	1.188e+07	1.07863e+08	4.87605e+07	6.77412e+07	1.46613e+08	5.38259e+07	1.01502e+08	High	High	High	High	High	High
High	O43402	9	139	9	EMC8	0	1.109	0.501985	0.941338	2.80586e+07	2.04451e+07	1.35126e+07	2.164e+07	2.07006e+07	2.32195e+07	6.52136e+06	2.00849e+06	3.11216e+07	2.164e+07	2.80586e+07	4.12983e+07	2.04451e+07	1.71605e+07	High	High	High	High	High	High
High	Q96CP6	12	54	12	GRAMD1A	0	1.025	0.689874	0.96541	1.90991e+07	2.45681e+07	8.90723e+06	1.13827e+07	1.40906e+07	1.50529e+07	4.49813e+06	2.87549e+06	2.05147e+07	1.13827e+07	1.90991e+07	2.67732e+07	1.41021e+07	2.45681e+07	High	High	High	High	High	High
High	Q9H0L4	8	84	3	CSTF2T	5	0.944	0.926766	0.997433	2.60751e+06	2.45389e+06	1.75784e+06	2.14844e+06	1.92373e+06	2.1751e+06	782715	247724	4.04856e+06	2.14844e+06	2.60751e+06	3.86865e+06	2.45389e+06	2.11654e+06	High	High	High	High	Peak Found	Peak Found
High	Q9P0M6	11	100	9	MACROH2A2	3	1.268	0.292201	0.941338	1.40496e+07	2.51347e+06	751419	2.30304e+07	10365280	635318	9.04353e+06	294181	1.73063e+06	2.30304e+07	1.40496e+07	1.12998e+06	2.83523e+07	2.51347e+06	Peak Found	High	High	Peak Found	High	Peak Found
High	P51649	13	73	13	ALDH5A1	2	1.153	0.456152	0.941338	1.70315e+07	1.44509e+07	9.15223e+06	1.08766e+07	1.25652e+07	1.29889e+07	4.28799e+06	1.69136e+06	2.1079e+07	1.08766e+07	1.70315e+07	2.31022e+07	1.34432e+07	1.44509e+07	High	High	High	High	High	High
High	P14678	8	252	8	SNRPB	7	0.741	0.358928	0.941338	8.55061e+07	6.34644e+07	3.23727e+07	1.58783e+08	6.30832e+07	3.56821e+07	2.35914e+07	6.49211e+06	7.45593e+07	1.58783e+08	8.55061e+07	6.34644e+07	7.39612e+07	5.54684e+07	High	High	High	High	High	High
High	Q9GZT3	7	127	7	SLIRP	0	0.862	0.725599	0.966139	2.33532e+08	2.39559e+08	1.11186e+08	2.15468e+08	1.72291e+08	1.34689e+08	4.8279e+07	3.12151e+07	2.56078e+08	2.15468e+08	2.33532e+08	2.39559e+08	1.51359e+08	2.66701e+08	High	High	High	High	High	High
High	Q9NQ29	11	126	6	LUC7L	1	0.923	0.845341	0.98666	1.40136e+07	1.16748e+07	6.08452e+06	9.93899e+06	1.11057e+07	7.35142e+06	3.44346e+06	1.36644e+06	1.40136e+07	9.93899e+06	1.50533e+07	1.30753e+07	1.07956e+07	1.16748e+07	High	High	High	High	High	High
High	Q92688	7	265	4	ANP32B	0	0.709	0.27874	0.941338	5.81513e+07	5.40118e+07	46213948	2.4522e+07	4.29018e+07	3.43093e+07	7.8388e+06	6.32163e+06	1.06438e+08	2.4522e+07	5.81513e+07	6.10227e+07	2.45754e+07	5.40118e+07	High	High	High	High	High	High
High	Q9NX63	9	146	9	CHCHD3	2	0.955	0.968951	0.998292	1.18907e+08	1.02626e+08	3.4273e+07	1.91936e+08	8.77254e+07	5.55643e+07	5.02674e+07	1.20115e+07	7.89358e+07	1.91936e+08	1.18907e+08	9.88271e+07	1.57593e+08	1.02626e+08	High	High	High	High	High	High
High	Q9BSD7	10	89	10	NTPCR	0	0.86	0.646834	0.959911	1.65539e+07	1.31432e+07	4.84185e+06	1.65539e+07	1.26616e+07	7.38958e+06	3.16903e+06	1.92028e+06	1.11515e+07	1.65539e+07	1.71622e+07	1.31432e+07	9.93519e+06	1.64068e+07	High	High	High	High	High	High
High	Q96T76	11	39	11	MMS19	1	0.853	0.634816	0.958222	5.0378e+06	4.62076e+06	2.18735e+06	3.9426e+06	5.81214e+06	2.59796e+06	649949	873348	5.0378e+06	3.9426e+06	7.87807e+06	4.62076e+06	2.03765e+06	7.46187e+06	Peak Found	High	High	High	Peak Found	Peak Found
High	O75150	15	60	14	RNF40	2	0.904	0.843118	0.98666	1.12407e+07	6.49446e+06	7.81461e+06	9.78679e+06	8.29294e+06	7.39032e+06	2.00374e+06	760122	1.79982e+07	9.78679e+06	1.12407e+07	1.31445e+07	6.28192e+06	6.49446e+06	High	High	High	High	High	Peak Found
High	Q9NW64	9	39	9	RBM22	1	0.674	0.232294	0.941338	3.66117e+07	3.07108e+07	1.58964e+07	42056514	2.1721e+07	2.09272e+07	9.79582e+06	2.59143e+06	3.66117e+07	42056514	2.94417e+07	3.72214e+07	3.07108e+07	2.21411e+07	High	High	High	High	High	Peak Found
High	Q9UHR4	12	75	12	BAIAP2L1	4	0.828	0.654261	0.961886	1.83779e+07	2.04951e+07	9.66052e+06	1.83779e+07	1.29847e+07	1.16037e+07	6.53733e+06	1.68343e+06	2.22496e+07	1.83779e+07	1.76001e+07	2.06384e+07	2.04951e+07	1.43832e+07	High	High	High	High	High	High
High	Q13619	17	94	10	CUL4A	13	0.845	0.645755	0.959911	6.12446e+06	5.35954e+06	1.8952e+06	6.12446e+06	6.47919e+06	2.30969e+06	2.1414e+06	627289	4.36494e+06	6.12446e+06	8.78222e+06	4.10803e+06	6.71349e+06	5.35954e+06	High	High	High	Peak Found	Peak Found	High
High	Q4KMQ2	13	54	13	ANO6	2	1.418	0.110643	0.827521	1.59848e+07	1.64775e+07	8.36053e+06	5.9603e+06	1.1793e+07	2.0512e+07	3.95186e+06	1.92856e+06	1.92556e+07	5.9603e+06	1.59848e+07	3.64828e+07	1.23895e+07	1.64775e+07	High	High	High	High	High	High
High	P04920	14	56	14	SLC4A2	2	1.056	0.755647	0.972982	1.41301e+07	1.32999e+07	6.5212e+06	8.08372e+06	1.04246e+07	9.46796e+06	3.15838e+06	1.55665e+06	1.50193e+07	8.08372e+06	1.41301e+07	1.68398e+07	9.90182e+06	1.32999e+07	High	High	High	High	High	High
High	Q9UBF2	14	62	11	COPG2	2	0.736	0.366741	0.941338	6.12565e+06	6.5932e+06	2.65968e+06	5.166e+06	8.28628e+06	3.70694e+06	1.51745e+06	1.10257e+06	6.12565e+06	5.166e+06	1.12316e+07	6.5932e+06	4.75735e+06	9.42036e+06	High	High	High	High	Peak Found	High
High	Q96EY8	9	74	9	MMAB	3	1.011	0.82265	0.983321	1.67048e+07	1.60559e+07	7.253e+06	1.17953e+07	1.49023e+07	1.39625e+07	3.19362e+06	1.87921e+06	1.67048e+07	1.17953e+07	2.01994e+07	2.48337e+07	1.00123e+07	1.60559e+07	High	High	High	High	High	High
High	P46108	13	96	13	CRK	28	0.81	0.56219	0.9479	1.89635e+07	1.83315e+07	1.79814e+07	1.05083e+07	1.39906e+07	1.37238e+07	2.22257e+06	2.14554e+06	4.14138e+07	1.05083e+07	1.89635e+07	2.44093e+07	6.96797e+06	1.83315e+07	High	High	High	High	High	High
High	O14745	12	87	12	SLC9A3R1	0	0.611	0.107298	0.819423	2.10035e+07	1.67193e+07	1.57924e+07	8.75381e+06	1.54956e+07	1.26522e+07	2.54915e+06	1.95686e+06	3.63722e+07	8.75381e+06	2.10035e+07	2.25034e+07	7.99182e+06	1.67193e+07	High	High	High	High	High	High
High	P23193	13	137	13	TCEA1	15	0.762	0.402756	0.941338	6.22258e+07	4.26228e+07	3.17368e+07	6.22258e+07	3.87601e+07	3.1341e+07	1.12058e+07	4.98864e+06	7.30946e+07	6.22258e+07	5.25374e+07	5.57434e+07	3.51314e+07	4.26228e+07	High	High	High	High	High	High
High	P48960	10	65	10	ADGRE5	4	1.124	0.543747	0.947344	6.44198e+07	6.25537e+07	2.14642e+07	9.5617e+07	47526472	3.51701e+07	3.22176e+07	5.68966e+06	4.94353e+07	9.5617e+07	6.44198e+07	6.25537e+07	1.01005e+08	4.86123e+07	High	High	High	High	High	High
High	Q9NZU5	15	93	15	LMCD1	1	0.727	0.288718	0.941338	1.8602e+07	1.48569e+07	1.24338e+07	1.04692e+07	1.37239e+07	1.01079e+07	1.235e+06	1.73887e+06	2.8637e+07	1.04692e+07	1.8602e+07	1.7978e+07	3.87184e+06	1.48569e+07	High	High	High	High	High	High
High	Q9Y2R9	10	140	10	MRPS7	3	1.097	0.587247	0.950244	3.14033e+07	3.84729e+07	1.35712e+07	3.14033e+07	2.79608e+07	2.23442e+07	9.90865e+06	4.50292e+06	3.12565e+07	3.14033e+07	3.78995e+07	3.97415e+07	3.10646e+07	3.84729e+07	High	High	High	High	High	High
High	O96013	12	81	12	PAK4	23	0.802	0.595488	0.951754	2.38583e+07	1.8314e+07	1.06187e+07	1.8465e+07	1.76018e+07	1.07766e+07	5.81168e+06	2.1435e+06	2.44564e+07	1.8465e+07	2.38583e+07	1.91674e+07	1.82202e+07	1.8314e+07	High	High	High	High	High	Peak Found
High	P21912	8	157	8	SDHB	7	1.318	0.234654	0.941338	4.93883e+07	5.93e+07	2.14438e+07	3.74992e+07	3.87886e+07	4.17946e+07	1.33629e+07	6.94056e+06	4.93883e+07	3.74992e+07	5.2576e+07	7.43361e+07	4.18939e+07	5.93e+07	High	High	High	High	High	High
High	Q96CW1	13	56	13	AP2M1	20	1.015	0.759225	0.972982	2.09969e+07	1.66494e+07	1.05077e+07	1.29313e+07	1.54907e+07	1.35402e+07	4.32112e+06	1.94867e+06	2.42009e+07	1.29313e+07	2.09969e+07	2.40826e+07	1.35471e+07	1.66494e+07	High	High	High	High	High	High
High	P11766	8	99	8	ADH5	3	0.809	0.638555	0.959714	2.37952e+07	2.00172e+07	1.03316e+07	1.8591e+07	2.25181e+07	1.17507e+07	2.1301e+06	2.34284e+06	2.37952e+07	1.8591e+07	3.05222e+07	2.08999e+07	6.67806e+06	2.00172e+07	High	High	High	High	High	High
High	P17174	13	116	13	GOT1	10	0.847	0.776557	0.976561	2.78447e+07	2.42869e+07	1.35701e+07	1.58517e+07	2.05428e+07	1.3655e+07	3.92415e+06	3.04029e+06	3.1254e+07	1.58517e+07	2.78447e+07	2.42869e+07	1.23026e+07	2.59761e+07	High	High	High	High	High	High
High	Q8N2K0	11	69	11	ABHD12	1	1.189	0.386591	0.941338	1.46635e+07	1.67745e+07	6.36673e+06	8.92031e+06	1.60569e+07	8.81811e+06	5.35055e+06	2.46186e+06	1.46635e+07	8.92031e+06	2.17643e+07	1.5684e+07	1.67745e+07	2.10341e+07	High	High	High	High	High	High
High	Q9UGI8	14	81	14	TES	0	0.765	0.44658	0.941338	1.97125e+07	1.85225e+07	1.36804e+07	1.67203e+07	1.45431e+07	1.04141e+07	3.30939e+06	2.2749e+06	3.15081e+07	1.67203e+07	1.97125e+07	1.85225e+07	1.03753e+07	1.94367e+07	High	High	High	High	High	High
High	Q9NVH1	14	96	14	DNAJC11	1	1.257	0.271698	0.941338	2.53999e+07	2.91823e+07	1.0586e+07	2.53999e+07	2.30859e+07	1.93067e+07	6.28484e+06	3.41555e+06	2.43811e+07	2.53999e+07	3.12918e+07	3.4339e+07	1.97036e+07	2.91823e+07	High	High	High	High	High	High
High	P04062	12	112	12	GBA	3	1.029	0.682263	0.96541	2.71954e+07	1.76165e+07	1.18079e+07	2.71487e+07	2.24097e+07	1.9153e+07	5.49018e+06	2.06187e+06	2.71954e+07	2.71487e+07	3.03753e+07	3.40657e+07	1.72122e+07	1.76165e+07	High	High	High	High	High	High
High	P08240	12	61	12	SRPRA	2	1.214	0.360851	0.941338	1.54422e+07	1.99532e+07	7.06476e+06	1.24259e+07	1.13927e+07	1.12184e+07	6.82207e+06	1.94577e+06	1.62712e+07	1.24259e+07	1.54422e+07	1.99532e+07	2.13878e+07	1.66246e+07	High	High	High	High	High	High
High	Q02543	8	230	8	RPL18A	15	0.938	0.964939	0.998292	1.87733e+08	2.01213e+08	8.15113e+07	1.42395e+08	2.07488e+08	9.44168e+07	6.41808e+07	2.61612e+07	1.87733e+08	1.42395e+08	2.81239e+08	1.6793e+08	2.01213e+08	2.2352e+08	High	High	High	High	High	High
High	Q9HB71	9	154	9	CACYBP	1	0.793	0.49783	0.941338	6.27964e+07	6.1236e+07	4.17196e+07	4.24001e+07	4.63288e+07	3.44292e+07	7.74217e+06	1.07666e+07	9.60866e+07	4.24001e+07	6.27964e+07	6.1236e+07	2.42724e+07	9.19898e+07	High	High	High	High	High	High
High	Q8NCW5	8	84	8	NAXE	1	0.992	0.865266	0.988655	3.93895e+07	3.58653e+07	1.71025e+07	1.98797e+07	2.98871e+07	2.16689e+07	7.13368e+06	4.19773e+06	3.93895e+07	1.98797e+07	4.05105e+07	3.85404e+07	2.23648e+07	3.58653e+07	High	High	High	High	High	High
High	P37268	12	52	12	FDFT1	7	0.756	0.334719	0.941338	1.81088e+07	8.76343e+06	7.86264e+06	7.63748e+06	1.47587e+07	1.14097e+07	2.79527e+06	865317	1.81088e+07	7.63748e+06	2.00047e+07	2.02933e+07	8.76343e+06	7.39324e+06	High	High	High	High	High	Peak Found
High	Q1ED39	12	48	12	KNOP1	0	0.718	0.358654	0.941338	2.50478e+07	1.8875e+07	9.79817e+06	4.42663e+07	1.84794e+07	1.06122e+07	1.09505e+07	1.78877e+06	2.25667e+07	4.42663e+07	2.50478e+07	1.8875e+07	3.43309e+07	1.52832e+07	High	High	High	Peak Found	High	High
High	Q92615	13	102	13	LARP4B	0	0.872	0.700449	0.96541	1.77476e+07	1.32937e+07	9.42797e+06	1.64179e+07	1.30935e+07	8.35997e+06	4.24029e+06	1.45694e+06	2.1714e+07	1.64179e+07	1.77476e+07	1.48691e+07	1.32937e+07	1.2448e+07	High	High	High	High	High	High
High	Q15437	9	82	7	SEC23B	1	0.855	0.659257	0.963937	3.78763e+06	4.48801e+06	2.15833e+06	3.36558e+06	2.79437e+06	2.52333e+06	1.0742e+06	558076	4.97096e+06	3.36558e+06	3.78763e+06	4.48801e+06	3.36772e+06	4.76819e+06	High	High	High	High	High	High
High	Q96TC7	12	65	12	RMDN3	0	1.393	0.146797	0.893387	1.11817e+07	1.27388e+07	4.85496e+06	8.6889e+06	1.02744e+07	1.18272e+07	4.06329e+06	1.29991e+06	1.11817e+07	8.6889e+06	1.39265e+07	2.10359e+07	1.27388e+07	1.11064e+07	High	High	High	High	High	High
High	O00203	16	95	15	AP3B1	2	1.007	0.854011	0.988047	1.31102e+07	1.67852e+07	5.69231e+06	1.15002e+07	1.4677e+07	6.9739e+06	5.51535e+06	1.96457e+06	1.31102e+07	1.15002e+07	1.98939e+07	1.24038e+07	1.72911e+07	1.67852e+07	High	High	High	High	High	High
High	Q8WWY3	10	81	10	PRPF31	1	0.725	0.264388	0.941338	1.87439e+07	1.37081e+07	1.11042e+07	1.45391e+07	1.38285e+07	9.89646e+06	4.37247e+06	1.22507e+06	2.55746e+07	1.45391e+07	1.87439e+07	1.76019e+07	1.37081e+07	1.0467e+07	High	High	High	High	High	High
High	Q15185	8	295	8	PTGES3	11	0.791	0.506856	0.941338	1.16813e+08	1.2357e+08	8.86508e+07	8.14966e+07	8.61802e+07	6.94757e+07	1.60787e+07	1.73162e+07	2.04176e+08	8.14966e+07	1.16813e+08	1.2357e+08	5.04083e+07	1.47949e+08	High	High	High	High	High	High
High	Q15050	11	85	11	RRS1	0	0.837	0.729782	0.967101	3.01298e+07	1.63616e+07	6.2427e+06	6.57497e+07	2.22286e+07	6.48345e+06	2.22523e+07	1.91499e+06	1.43779e+07	6.57497e+07	3.01298e+07	1.15315e+07	6.97632e+07	1.63616e+07	High	High	High	High	High	High
High	Q15813	13	57	13	TBCE	1	0.823	0.597812	0.951754	9.41799e+06	5.37875e+06	4.95011e+06	3.70119e+06	6.94824e+06	3.02414e+06	947581	875016	1.14008e+07	3.70119e+06	9.41799e+06	5.37875e+06	2.97076e+06	7.47611e+06	High	High	High	High	Peak Found	Peak Found
High	Q13867	10	55	10	BLMH	1	0.873	0.688337	0.96541	1.5849e+07	1.37913e+07	7.65681e+06	6.7401e+06	1.16928e+07	7.75397e+06	920493	1.63716e+06	1.76348e+07	6.7401e+06	1.5849e+07	1.37913e+07	2.88583e+06	1.39878e+07	High	High	High	High	High	High
High	Q06587	9	72	7	RING1	10	0.567	0.063828	0.651652	7.89828e+06	5.79481e+06	3.13769e+06	1.50152e+07	5.82705e+06	3.25806e+06	2.66717e+06	444124	7.22657e+06	1.50152e+07	7.89828e+06	5.79481e+06	8.36182e+06	3.79458e+06	High	High	High	High	High	High
High	Q9Y2R4	9	46	9	DDX52	3	1.158	0.529436	0.945038	6.32038e+06	5.04437e+06	2.91423e+06	5.95518e+06	4.66294e+06	2.83614e+06	5.0824e+06	483875	6.71191e+06	5.95518e+06	6.32038e+06	5.04437e+06	1.59338e+07	4.13421e+06	High	High	High	High	High	Peak Found
High	Q9NX62	10	69	10	BPNT2	2	1.098	0.519648	0.941338	2.72958e+07	2.98165e+07	1.18515e+07	1.62717e+07	2.22849e+07	2.18409e+07	6.94992e+06	3.48978e+06	2.72958e+07	1.62717e+07	3.02061e+07	3.88463e+07	2.17887e+07	2.98165e+07	High	High	High	High	High	High
High	P53041	11	87	11	PPP5C	5	0.921	0.998284	0.999556	2.47995e+07	1.97773e+07	1.0859e+07	1.8355e+07	1.82961e+07	1.11196e+07	4.86845e+06	2.3549e+06	2.50099e+07	1.8355e+07	2.47995e+07	1.97773e+07	1.5263e+07	2.01202e+07	High	High	High	High	High	High
High	P27635	8	313	4	RPL10	14	0.972	0.894557	0.993667	6.79139e+07	6.73921e+07	2.94874e+07	3.85375e+07	6.86522e+07	3.06826e+07	2.1496e+07	7.94856e+06	6.79139e+07	3.85375e+07	9.30546e+07	5.45724e+07	6.73921e+07	6.79123e+07	High	High	High	High	High	High
High	P25685	13	155	12	DNAJB1	7	0.816	0.599077	0.951754	3.37083e+07	3.61629e+07	2.42863e+07	2.51036e+07	2.48687e+07	2.03321e+07	6.32606e+06	4.41439e+06	5.5935e+07	2.51036e+07	3.37083e+07	3.61629e+07	1.98328e+07	3.77165e+07	High	High	High	High	High	High
High	Q6Y7W6	13	75	13	GIGYF2	1	0.827	0.701243	0.96541	1.33457e+07	3.67563e+07	2.23677e+07	9.35219e+06	9.84596e+06	2.47252e+07	2.71543e+06	4.30202e+06	5.15161e+07	9.35219e+06	1.33457e+07	4.39764e+07	8.51314e+06	3.67563e+07	High	High	High	High	High	Peak Found
High	Q9Y679	10	114	10	AUP1	0	1.203	0.382998	0.941338	3.47738e+07	4.26622e+07	1.66897e+07	2.51237e+07	2.56548e+07	1.79961e+07	1.36079e+07	5.69189e+06	3.8439e+07	2.51237e+07	3.47738e+07	3.2008e+07	4.26622e+07	4.86313e+07	High	High	High	High	High	High
High	Q9UBG0	12	81	12	MRC2	1	0.978	0.994241	0.999556	1.25108e+07	1.40901e+07	7.35351e+06	7.62423e+06	9.23002e+06	1.01022e+07	2.78306e+06	1.64913e+06	1.69362e+07	7.62423e+06	1.25108e+07	1.79678e+07	8.72515e+06	1.40901e+07	High	High	High	High	High	High
High	P78318	12	66	12	IGBP1	1	0.81	0.499209	0.941338	2.23189e+07	1.3062e+07	1.11954e+07	2.23189e+07	1.35156e+07	7.34396e+06	4.02646e+06	2.05348e+06	2.57846e+07	2.23189e+07	1.83197e+07	1.3062e+07	1.26233e+07	1.75449e+07	High	High	High	High	High	High
High	Q6DKK2	13	94	13	TTC19	1	1.036	0.767979	0.975349	1.73108e+07	1.85211e+07	8.42533e+06	1.03322e+07	1.27713e+07	1.55461e+07	3.20322e+06	2.16774e+06	1.94048e+07	1.03322e+07	1.73108e+07	2.76504e+07	1.00424e+07	1.85211e+07	High	High	High	High	High	High
High	P46379	15	94	15	BAG6	1	0.911	0.969464	0.998292	2.3623e+07	2.27491e+07	1.41961e+07	2.13453e+07	1.74281e+07	1.52061e+07	5.02052e+06	2.66259e+06	3.26958e+07	2.13453e+07	2.3623e+07	2.70457e+07	1.57398e+07	2.27491e+07	High	High	High	High	High	High
High	P05386	3	64	2	RPLP1	14	0.468	0.00417137	0.0836689	2.44722e+07	1.08281e+07	1.06255e+07	2.82616e+07	1.46197e+07	5.28183e+06	3.45384e+06	2.10579e+06	2.44722e+07	2.82616e+07	1.98163e+07	9.3943e+06	1.08281e+07	1.79918e+07	High	High	High	High	High	High
High	O95163	14	49	14	ELP1	1	0.866	0.706753	0.96541	1.20955e+07	9.59705e+06	5.25174e+06	7.93381e+06	1.01112e+07	5.39582e+06	2.33606e+06	1.23989e+06	1.20955e+07	7.93381e+06	1.37052e+07	9.59705e+06	7.32378e+06	1.05936e+07	High	High	High	High	High	Peak Found
High	Q86W42	13	85	13	THOC6	3	0.665	0.190522	0.941338	5.7044e+07	5.45577e+07	2.47678e+07	5.95803e+07	4.00531e+07	3.72198e+07	1.45797e+07	6.38552e+06	5.7044e+07	5.95803e+07	5.429e+07	6.61994e+07	4.57087e+07	5.45577e+07	High	High	High	High	High	High
High	Q96EY1	8	97	8	DNAJA3	0	0.817	0.673843	0.96541	2.80299e+07	2.07061e+07	5.75737e+06	3.32052e+07	2.06794e+07	9729130	9.31903e+06	2.42348e+06	1.32601e+07	3.32052e+07	2.80299e+07	1.73043e+07	2.9216e+07	2.07061e+07	High	High	High	High	High	High
High	Q10472	13	70	12	GALNT1	5	1.005	0.843031	0.98666	1.89121e+07	1.74577e+07	7.61171e+06	1.89121e+07	2.01443e+07	1.86392e+07	4.84967e+06	2.04327e+06	1.75309e+07	1.89121e+07	2.73046e+07	3.31519e+07	1.52042e+07	1.74577e+07	High	High	High	High	High	High
High	Q9GZS1	14	96	14	POLR1E	7	0.974	0.922144	0.997433	3.55188e+07	3.68339e+07	1.54218e+07	3.70086e+07	2.58004e+07	2.07094e+07	1.52577e+07	3.15917e+06	3.55188e+07	3.70086e+07	3.49711e+07	3.68339e+07	4.78342e+07	2.69918e+07	High	High	High	High	High	High
High	P01893	7	93	2	HLA-H	7	5.345	4.87902e-10	1.68151e-08	2.49578e+06	1.46499e+07	1.08364e+06	1.50792e+06	2.26647e+06	10935091	3.34454e+06	1.71464e+06	2.49578e+06	1.50792e+06	3.07209e+06	1.94492e+07	1.04854e+07	1.46499e+07	High	High	High	High	High	High
High	Q969N2	11	84	11	PIGT	2	1.169	0.378632	0.941338	2.12294e+07	2.07231e+07	9.21756e+06	1.15276e+07	1.5693e+07	1.47492e+07	5.24289e+06	2.42546e+06	2.12294e+07	1.15276e+07	2.12711e+07	2.62331e+07	1.6437e+07	2.07231e+07	High	High	High	High	High	High
High	Q9UBX3	8	97	8	SLC25A10	3	1.279	0.256563	0.941338	8.72364e+07	1.1252e+08	4.0678e+07	7.62985e+07	6.43597e+07	6.32628e+07	3.25894e+07	1.45933e+07	9.36875e+07	7.62985e+07	8.72364e+07	1.1252e+08	1.02171e+08	1.24685e+08	High	High	High	High	High	High
High	Q8IXI2	13	120	12	RHOT1	2	1.134	0.491733	0.941338	1.52536e+07	1.69628e+07	7.31102e+06	9.67623e+06	1.12535e+07	1.29858e+07	4.31594e+06	1.98535e+06	1.68384e+07	9.67623e+06	1.52536e+07	2.30966e+07	1.35309e+07	1.69628e+07	High	High	High	High	High	High
High	Q9Y295	12	108	12	DRG1	0	0.812	0.627215	0.956949	2.20961e+07	1.82162e+07	1.15458e+07	1.5705e+07	1.63016e+07	1.07731e+07	3.14811e+06	2.13205e+06	2.65917e+07	1.5705e+07	2.20961e+07	1.91611e+07	9.86963e+06	1.82162e+07	High	High	High	High	High	High
High	Q9BYD3	8	69	8	MRPL4	3	1.232	0.280053	0.941338	2.16117e+07	2.32463e+07	9.38354e+06	9.97479e+06	1.89301e+07	1.66951e+07	5.3306e+06	2.72079e+06	2.16117e+07	9.97479e+06	2.56588e+07	2.96939e+07	1.67119e+07	2.32463e+07	High	High	High	High	High	High
High	Q8NFH4	10	121	10	NUP37	34	0.583	0.0513215	0.575798	1.90605e+07	1.43502e+07	7.40482e+06	3.04557e+07	1.40621e+07	8.42751e+06	4.57727e+06	1.27724e+06	1.70544e+07	3.04557e+07	1.90605e+07	1.49892e+07	1.43502e+07	1.09127e+07	High	High	High	High	High	High
High	Q8IWJ2	15	52	13	GCC2	3	1.321	0.255853	0.941338	4.33172e+06	8.67776e+06	3.58829e+06	2.49295e+06	3.19578e+06	6.50515e+06	2.76794e+06	720978	8.26437e+06	2.49295e+06	4.33172e+06	1.15701e+07	8.67776e+06	6.16002e+06	High	High	High	High	High	Peak Found
High	O00746	8	69	8	NME4	2	0.772	0.536577	0.947344	3.37036e+07	2.05267e+07	1.53452e+07	3.37036e+07	1.96345e+07	2.45481e+07	6.54741e+06	1.58177e+06	3.53423e+07	3.37036e+07	2.66136e+07	4.36615e+07	2.05267e+07	1.35146e+07	High	High	High	High	High	High
High	O43399	10	136	10	TPD52L2	0	0.936	0.976924	0.998292	3.2236e+07	3.82732e+07	2.45533e+07	2.35737e+07	2.37825e+07	2.15186e+07	6.27423e+06	7.16455e+06	5.65499e+07	2.35737e+07	3.2236e+07	3.82732e+07	1.96703e+07	6.12138e+07	High	High	High	High	High	High
High	P35080	8	97	8	PFN2	3	0.789	0.570396	0.9479	2.71255e+07	3.00854e+07	2.19944e+07	2.59423e+07	2.00122e+07	1.69151e+07	6.19911e+06	3.5853e+06	5.06565e+07	2.59423e+07	2.71255e+07	3.00854e+07	1.94348e+07	3.06327e+07	High	High	High	High	High	High
High	Q9HAV4	11	59	11	XPO5	3	0.888	0.791541	0.978496	4.39259e+07	7.28412e+07	1.90721e+07	3.6977e+07	4.93146e+07	4.09541e+07	1.63755e+07	8.57165e+06	4.39259e+07	3.6977e+07	6.68435e+07	7.28412e+07	5.13386e+07	7.32359e+07	High	High	High	High	High	High
High	Q9NP72	11	138	11	RAB18	4	1.167	0.447651	0.941338	4.37405e+07	3.61283e+07	2.01947e+07	1.8953e+07	3.22701e+07	2.79596e+07	9.57534e+06	4.22852e+06	4.65114e+07	1.8953e+07	4.37405e+07	4.97292e+07	3.00196e+07	3.61283e+07	High	High	High	High	High	High
High	A2RRP1	17	52	17	NBAS	1	1.351	0.178387	0.941338	9.2418e+06	9.04452e+06	7.19861e+06	4167402	6.81825e+06	4.56564e+06	2.88493e+06	1.33862e+06	1.65795e+07	4167402	9.2418e+06	8.12048e+06	9.04452e+06	1.14371e+07	High	High	High	High	High	Peak Found
High	O15126	9	76	9	SCAMP1	1	0.951	0.905341	0.994488	3.3746e+07	2.86833e+07	1.46521e+07	1.8356e+07	2.53996e+07	2.42308e+07	6.32255e+06	3.35714e+06	3.3746e+07	1.8356e+07	3.44279e+07	4.3097e+07	1.98218e+07	2.86833e+07	High	High	High	High	High	High
High	O95602	15	55	14	POLR1A	7	1.057	0.665431	0.964828	1.65247e+07	1.65207e+07	7.17483e+06	1.73443e+07	1.05286e+07	9.28855e+06	6.72644e+06	1.84857e+06	1.65247e+07	1.73443e+07	1.4271e+07	1.65207e+07	2.1088e+07	1.57941e+07	High	High	High	High	High	Peak Found
High	Q9HCD5	12	46	12	NCOA5	0	0.794	0.443225	0.941338	1.70622e+07	8.28995e+06	3.98111e+06	4.89886e+07	1.25878e+07	4.66092e+06	1.04568e+07	818873	9.1691e+06	4.89886e+07	1.70622e+07	8.28995e+06	3.27831e+07	6.99643e+06	Peak Found	High	High	Peak Found	High	Peak Found
High	Q9NTZ6	15	115	15	RBM12	0	0.844	0.73324	0.968491	2.13546e+07	1.99707e+07	1.41761e+07	1.47076e+07	1.57546e+07	1.31575e+07	3.74966e+06	2.3374e+06	3.26498e+07	1.47076e+07	2.13546e+07	2.3402e+07	1.17555e+07	1.99707e+07	High	High	High	High	High	High
High	P07686	12	140	11	HEXB	7	0.886	0.814639	0.983321	4.73922e+07	3.0614e+07	2.48586e+07	2.97358e+07	3.49642e+07	5.12702e+07	6.08754e+06	3.58311e+06	5.72531e+07	2.97358e+07	4.73922e+07	9.11896e+07	1.9085e+07	3.0614e+07	High	High	High	High	High	High
High	O75828	9	83	6	CBR3	3	1.374	0.219644	0.941338	2.65217e+06	8.94398e+06	1.44169e+06	2.65217e+06	1.37215e+06	5.81662e+06	944918	1.04682e+06	3.32043e+06	2.65217e+06	1.85988e+06	1.03455e+07	2.96241e+06	8.94398e+06	High	High	Peak Found	High	Peak Found	High
High	O95816	11	112	11	BAG2	2	0.781	0.544511	0.947344	3.38106e+07	2.7792e+07	1.46802e+07	4.56817e+07	2.39721e+07	1.5274e+07	8.8648e+06	3.40028e+06	3.38106e+07	4.56817e+07	3.2493e+07	2.71665e+07	2.7792e+07	2.90519e+07	High	High	High	High	High	High
High	Q9NVV4	13	79	13	MTPAP	0	1.367	0.1493	0.899299	1.3551e+07	2.32238e+07	5.88368e+06	1.19087e+07	1.31751e+07	1.05895e+07	7.40769e+06	3.57547e+06	1.3551e+07	1.19087e+07	1.78582e+07	1.88345e+07	2.32238e+07	3.05488e+07	High	High	High	High	High	High
High	P61604	10	711	10	HSPE1	1	1.553	0.0731266	0.697934	7.56631e+08	1.23411e+09	8.84175e+08	5.32428e+08	5.58214e+08	1.40322e+09	2.63924e+08	1.44442e+08	2.03639e+09	5.32428e+08	7.56631e+08	2.49577e+09	8.27426e+08	1.23411e+09	High	High	High	High	High	High
High	Q96C01	9	140	9	FAM136A	0	1.256	0.254085	0.941338	7.19457e+07	8.01075e+07	4.05501e+07	5.11231e+07	5.30788e+07	7.44302e+07	1.86112e+07	9.37591e+06	9.3393e+07	5.11231e+07	7.19457e+07	1.32382e+08	5.83478e+07	8.01075e+07	High	High	High	High	High	High
High	P13798	12	96	12	APEH	2	0.822	0.687753	0.96541	2.61526e+07	2.07541e+07	1.13824e+07	1.17891e+07	1.92944e+07	1.16688e+07	2.93671e+06	2.55317e+06	2.62154e+07	1.17891e+07	2.61526e+07	2.07541e+07	9.20686e+06	2.18143e+07	High	High	High	High	High	High
High	Q8NBJ4	10	77	10	GOLM1	2	0.817	0.52018	0.941338	2.1934e+07	1.34778e+07	1.24187e+07	1.55195e+07	1.61821e+07	1.6957e+07	4.27573e+06	1.57747e+06	2.86022e+07	1.55195e+07	2.1934e+07	3.01599e+07	1.34048e+07	1.34778e+07	High	High	High	High	High	High
High	Q96FV9	15	47	15	THOC1	3	0.839	0.598059	0.951754	1.25616e+07	7.90487e+06	4.81283e+06	1.83559e+07	9.2675e+06	4.44442e+06	4.91321e+06	380796	1.10847e+07	1.83559e+07	1.25616e+07	7.90487e+06	1.54034e+07	3.25351e+06	High	High	High	High	High	Peak Found
High	O14880	3	114	3	MGST3	5	1.217	0.340963	0.941338	3.07309e+07	3.69252e+07	13342994	2.57614e+07	2.97178e+07	2.61699e+07	1.1778e+07	3.98361e+06	3.07309e+07	2.57614e+07	4.0281e+07	4.6546e+07	3.69252e+07	3.40359e+07	High	High	High	High	High	High
High	Q8TCT9	8	292	8	HM13	1	1.602	0.0570031	0.606801	1.22089e+08	1.55697e+08	6.77046e+07	8.88475e+07	9.00727e+07	1.3731e+08	4.62788e+07	1.82231e+07	1.55934e+08	8.88475e+07	1.22089e+08	2.44221e+08	1.45088e+08	1.55697e+08	High	High	High	High	High	High
High	O95071	13	43	13	UBR5	1	0.918	0.897468	0.994388	8.10141e+06	7.57596e+06	3.74618e+06	7.61378e+06	5.97692e+06	4.25949e+06	2.22601e+06	1.02562e+06	8.62802e+06	7.61378e+06	8.10141e+06	7.57596e+06	6.97874e+06	8.76284e+06	High	High	High	High	High	Peak Found
High	Q9P287	10	75	10	BCCIP	0	0.795	0.579358	0.949454	2.19487e+07	2.24807e+07	1.5372e+07	1.0818e+07	1.61929e+07	1.44806e+07	3.13668e+06	2.63118e+06	3.54041e+07	1.0818e+07	2.19487e+07	2.57553e+07	9.8338e+06	2.24807e+07	High	High	High	High	High	High
High	P57721	6	124	1	PCBP3	0	0.498	0.0145191	0.238972	4.30698e+06	2.14337e+06	1.33338e+06	4.30698e+06	3.45112e+06	1.72479e+06	683670	143527	3.07098e+06	4.30698e+06	4.67782e+06	3.06773e+06	2.14337e+06	1.22629e+06	Peak Found	High	High	High	Peak Found	High
High	Q13557	9	78	8	CAMK2D	32	0.812	0.465173	0.941338	1.66615e+07	1.08376e+07	3.15231e+06	1.98092e+07	1.22922e+07	6.09331e+06	3.98785e+06	873949	7.26024e+06	1.98092e+07	1.66615e+07	1.08376e+07	1.25023e+07	7.467e+06	High	High	High	High	High	High
High	Q6NVY1	10	74	10	HIBCH	2	1.241	0.279168	0.941338	1.84792e+07	1.94117e+07	8.02344e+06	1.2103e+07	1.48024e+07	1.6312e+07	5.43121e+06	2.27197e+06	1.84792e+07	1.2103e+07	2.00639e+07	2.90127e+07	1.70274e+07	1.94117e+07	High	High	High	High	High	High
High	P51812	15	64	14	RPS6KA3	17	0.815	0.607892	0.95179	2.19273e+07	1.60632e+07	9.52055e+06	1.46786e+07	1.83056e+07	9.03136e+06	4.524e+06	2.34068e+06	2.19273e+07	1.46786e+07	2.48123e+07	1.60632e+07	1.41832e+07	1.99987e+07	High	High	High	High	Peak Found	Peak Found
High	Q9NVI7	11	83	5	ATAD3A	0	0.893	0.818459	0.983321	1.19032e+07	5.24959e+06	1.15819e+06	1.41858e+07	8.78171e+06	1.32832e+06	4.88928e+06	614421	2.66748e+06	1.41858e+07	1.19032e+07	2.36255e+06	1.53284e+07	5.24959e+06	High	High	High	High	High	Peak Found
High	P67870	7	78	7	CSNK2B	18	0.739	0.456816	0.941338	3.3285e+07	1.84079e+07	1.38376e+07	3.3285e+07	2.47567e+07	14362180	5.87155e+06	2.12685e+06	3.187e+07	3.3285e+07	3.35565e+07	2.55447e+07	1.84079e+07	1.81717e+07	High	High	High	High	High	High
High	P83916	6	118	5	CBX1	2	0.74	0.372653	0.941338	2.14617e+07	1.6612e+07	5.55754e+06	3.83834e+07	1.58337e+07	4.51422e+06	1.03764e+07	1.94429e+06	1.27999e+07	3.83834e+07	2.14617e+07	8.02902e+06	3.25308e+07	1.6612e+07	High	High	High	High	High	High
High	Q9NXF1	16	41	16	TEX10	1	1.176	0.446753	0.941338	1.73219e+07	1.15248e+07	8.67403e+06	1.45012e+07	1.27794e+07	6.4797e+06	8.3035e+06	1.32292e+06	1.99776e+07	1.45012e+07	1.73219e+07	1.15248e+07	2.60322e+07	1.1303e+07	Peak Found	High	High	High	High	Peak Found
High	P40121	9	86	9	CAPG	1	0.617	0.136653	0.877212	2.2506e+07	2.07269e+07	1.58482e+07	1.65414e+07	1.66041e+07	1.23329e+07	3.34021e+06	2.4259e+06	3.65008e+07	1.65414e+07	2.2506e+07	2.19355e+07	1.04719e+07	2.07269e+07	High	High	High	High	High	High
High	Q96E11	7	99	7	MRRF	1	1.204	0.329294	0.941338	1.7232e+07	2.89655e+07	1.31403e+07	1.42514e+07	1.27131e+07	1.73267e+07	8.86196e+06	3.39017e+06	3.02642e+07	1.42514e+07	1.7232e+07	3.08174e+07	2.77831e+07	2.89655e+07	High	High	High	High	High	High
[truncated: 4,202 more rows]

## Sheet: Quan 5% FDR
Protein FDR Confidence: Combined	Accession	# Peptides	# PSMs	# Unique Peptides	Gene Symbol	# Protein Pathway Groups	Abundance Ratio: (IFNy) / (ctrl)	Abundance Ratio P-Value: (IFNy) / (ctrl)	Abundance Ratio Adj. P-Value: (IFNy) / (ctrl)	Abundances (Grouped): ctrl	Abundances (Grouped): IFNy	Abundance: F2: Sample, ctrl	Abundance: F6: Sample, ctrl	Abundance: F7: Sample, ctrl	Abundance: F3: Sample, IFNy	Abundance: F8: Sample, IFNy	Abundance: F9: Sample, IFNy	Abundances (Normalized): F2: Sample, ctrl	Abundances (Normalized): F6: Sample, ctrl	Abundances (Normalized): F7: Sample, ctrl	Abundances (Normalized): F3: Sample, IFNy	Abundances (Normalized): F8: Sample, IFNy	Abundances (Normalized): F9: Sample, IFNy	Found in Sample: [S2] F2: Sample, ctrl	Found in Sample: [S6] F6: Sample, ctrl	Found in Sample: [S7] F7: Sample, ctrl	Found in Sample: [S3] F3: Sample, IFNy	Found in Sample: [S8] F8: Sample, IFNy	Found in Sample: [S9] F9: Sample, IFNy
[truncated: 5,477 more rows]
