# Supplementary material for: A Lysine Residue at the C-Terminus of MHC Class I Ligands Correlates with Low C-Terminal Proteasomal Cleavage Probability
Source: Biomolecules. 2023 Aug 24;13(9):1300. doi: 10.3390/biom13091300 (PMC10527444; doi:10.3390/biom13091300)
Supplement: Supplementary file 1 [file biomolecules-13-01300-s001.zip › Supplementary_Table_S3.csv]

Epitope ID	Object Type	Description	Epitope Modified Residue(s)	Epitope Modification(s)	Starting Position	Ending Position	Non-peptidic epitope Accession	Epitope Synonyms	Antigen Name	Antigen Accession	Parent Protein	Parent Protein Accession	Organism Name	Parent Organism	Parent Organism ID	Epitope Comments	Epitope Relationship	Object Type	Description	Starting Position	Ending Position	Non-peptidic object Accession	Synonyms	Antigen Name	Parent Protein	Organism Name	Parent Organism
2	Linear peptide	AAAAAAAAAAAAA			489	501			RNA-binding protein 47	A0AV96.2	RNA-binding protein 47	A0AV96	Homo sapiens	Homo sapiens	9606	The epitope was located in the PRIDE database; PXD023545.
271	Linear peptide	AALDGTFQRK			122	131			Thymidine kinase, cytosolic	P04183.2	Thymidine kinase, cytosolic	P04183	Homo sapiens	Homo sapiens	9606
414	Linear peptide	AARPATSTL			1113	1121			eukaryotic translation initiation factor 4G I [Homo sapiens]	GI:21634449	Eukaryotic translation initiation factor 4 gamma 1	E7EX73	Homo sapiens	Homo sapiens	9606
426	Linear peptide	AASDISLLDAQSAPLR							unknown protein eluted from human MHC allele	SRC248339			Homo sapiens	Homo sapiens	9606
434	Linear peptide	AASKERSGVSL			49	59			Histone H1.4	P10412.2	Histone H1.4	P10412	Homo sapiens	Homo sapiens	9606
996	Linear peptide	AEIPRTFKY							RAS p21 protein activator 2	SRC250677	Ras GTPase-activating protein 2	Q15283	Homo sapiens	Homo sapiens	9606	This peptide was detected by HPLC fractionation of peptides bound to HLA-B44 expressing cells. No significant matches with existing database sequences could be found. The human endogenous origin of this HLA-B44 presented peptide is presumed.
997	Linear peptide	AEIPTRVNY							synaptotagmin IX	SRC250676			Homo sapiens	Homo sapiens	9606	This peptide was detected by HPLC fractionation of peptides bound to HLA-B44 expressing cells. No significant matches with existing database sequences could be found. The human endogenous origin of this HLA-B44 presented peptide is presumed.
1210	Linear peptide	AEVDKVTGRF			37	46			40S ribosomal protein S21	P63220.1	40S ribosomal protein S21	Q9BYK1	Homo sapiens	Homo sapiens	9606
1817	Linear peptide	AHSTIMPRL			694	702			MCM4	AAC52018.1	DNA replication licensing factor MCM4	P33991	Homo sapiens	Homo sapiens	9606
2382	Linear peptide	ALAETSYVKV			280	289			Melanoma-associated antigen 8	P43361	Melanoma-associated antigen 8	P43361	Homo sapiens	Homo sapiens	9606	HLA LIGAND ATLAS peptide_sequence_id: 133827.
2441	Linear peptide	ALAPSTMKI			319	327			Actin, cytoplasmic 1	P60709.1	Actin, cytoplasmic 1	P60709	Homo sapiens	Homo sapiens	9606
2469	Linear peptide	ALDGGNKHFL			224	233			Melanocyte protein PMEL	P40967.2	Melanocyte protein PMEL	P40967	Homo sapiens	Homo sapiens	9606
2528	Linear peptide	ALFGALFLA			2	10			Phospholipid transfer protein precursor	P55058.1	Phospholipid transfer protein	P55058	Homo sapiens	Homo sapiens	9606	HLA LIGAND ATLAS peptide_sequence_id: 39052.
2657	Linear peptide	ALKGTNESL			332	340			vimentin variant 3	ACA06103.1	Keratin, type I cytoskeletal 13	P13646	Homo sapiens	Homo sapiens	9606
2685	Linear peptide	ALLAGSEYL			439	447			eukaryotic translation initiation factor 3 subunit D [Homo sapiens]	GI:4503523	Eukaryotic translation initiation factor 3 subunit D	O15371	Homo sapiens	Homo sapiens	9606
2688	Linear peptide	ALLAVGATK			24	32			melanocyte-specific secreted glycoprotein, partial	AAA35930.1	Melanocyte protein PMEL	P40967	Homo sapiens	Homo sapiens	9606
2747	Linear peptide	ALMDKSLHV			56	64			melanoma antigen recognized by T-cells 1	NP_005502.1	Melanoma antigen recognized by T-cells 1	Q16655	Homo sapiens	Homo sapiens	9606
2779	Linear peptide	ALNFPGSQK			87	95			Melanocyte protein PMEL	P40967.2	Melanocyte protein PMEL	P40967	Homo sapiens	Homo sapiens	9606
2797	Linear peptide	ALNSKDAAL			141	149			Lamin-B1	P20700.2	Lamin-B1	P20700	Homo sapiens	Homo sapiens	9606
2813	Linear peptide	ALPHAILRL			170	178			Actin, cytoplasmic 2	P63261.1	Actin, cytoplasmic 2	P63261	Homo sapiens	Homo sapiens	9606	HLA LIGAND ATLAS peptide_sequence_id: 65069.
2821	Linear peptide	ALPPPPPPP			559	567			Uncharacterized protein C11orf95	C9JLR9.1	Uncharacterized protein C11orf95	C9JLR9	Homo sapiens	Homo sapiens	9606
2857	Linear peptide	ALREEEEGV			301	309			melanoma-associated antigen 1	NP_004979.3	Melanoma-associated antigen 1	P43355	Homo sapiens	Homo sapiens	9606
2866	Linear peptide	ALRPSTSRSL			43	52			Vimentin	P08670.4	Keratin, type I cytoskeletal 18	P05783	Homo sapiens	Homo sapiens	9606	HLA LIGAND ATLAS peptide_sequence_id: 212892.
2874	Linear peptide	ALSDHHIYL			216	224			Fructose-bisphosphate aldolase A	P04075.2	Fructose-bisphosphate aldolase	H3BQN4	Homo sapiens	Homo sapiens	9606
2995	Linear peptide	ALWDIETGQQTV			167	178			Guanine nucleotide-binding protein G(I)/G(S)/G(T) subunit beta-2	P62879.3	Guanine nucleotide-binding protein G(I)/G(S)/G(T) subunit beta-2	E7EP32	Homo sapiens	Homo sapiens	9606
2999	Linear peptide	ALWGFFPVL			4	12			ER membrane protein complex subunit 7 precursor [Homo sapiens]	GI:9910346	ER membrane protein complex subunit 7	Q9NPA0	Homo sapiens	Homo sapiens	9606
3117	Linear peptide	AMITDLEERL			1027	1036			Myosin-9	P35579.4	Myosin-9	P35579	Homo sapiens	Homo sapiens	9606
3146	Linear peptide	AMLDLLKSV			664	672			Proto-oncogene DBL	P10911.3	Proto-oncogene DBL	P10911	Homo sapiens	Homo sapiens	9606	HLA LIGAND ATLAS peptide_sequence_id: 195321.
3147	Linear peptide	AMLGTHTMEV			177	186			Melanocyte protein Pmel 17 precursor	P40967.2	Melanocyte protein PMEL	P40967	Homo sapiens	Homo sapiens	9606
3165	Linear peptide	AMNREVSSL			1912	1920			non-muscle myosin heavy chain 9	ALX00019.1	Myosin-9	P35579	Homo sapiens	Homo sapiens	9606
3203	Linear peptide	AMVGAVLTA			482	490			Tyrosinase	P14679.3	Tyrosinase	P14679	Homo sapiens	Homo sapiens	9606
3500	Linear peptide	APAYSRAL			70	77			Heat shock protein beta-1	P04792.2	Heat shock protein beta-1	P04792	Homo sapiens	Homo sapiens	9606	HLA LIGAND ATLAS peptide_sequence_id: 10360.
3530	Linear peptide	APEEHPVLL			797	805			POTE-2 alpha-actin	ABP57734.1	POTE ankyrin domain family member F	A5A3E0	Homo sapiens	Homo sapiens	9606
3549	Linear peptide	APFEPLASGIL			2	12			Metalloproteinase inhibitor 1 precursor	P01033.1	Metalloproteinase inhibitor 1	P01033	Homo sapiens	Homo sapiens	9606
3624	Linear peptide	APKRPPSAF			94	102			High mobility group protein B1	P09429.3	High mobility group protein B1	Q5T7C4	Homo sapiens	Homo sapiens	9606
3771	Linear peptide	APRALLLLL			5	13			HLA class I histocompatibility antigen, Cw-7 alpha chain	P10321.3	HLA class I histocompatibility antigen, C alpha chain	P10321	Homo sapiens	Homo sapiens	9606
3784	Linear peptide	APRQPGLMA			49	57			Coiled-coil-helix-coiled-coil-helix domain-containing protein 2, mitochondrial precursor	Q9Y6H1.1	Coiled-coil-helix-coiled-coil-helix domain-containing protein 2	Q9Y6H1	Homo sapiens	Homo sapiens	9606	HLA LIGAND ATLAS peptide_sequence_id: 12674.
3793	Linear peptide	APRTLVLLL			5	13			HLA-A2	AAA76608.2	HLA class I histocompatibility antigen, A alpha chain (Fragment)	A0A140T933	Homo sapiens	Homo sapiens	9606
3809	Linear peptide	APRTVALTA			9	17			HLA class II histocompatibility antigen, DP	P04440.1	HLA class II histocompatibility antigen, DP beta 1 chain	P04440	Homo sapiens	Homo sapiens	9606	HLA LIGAND ATLAS peptide_sequence_id: 7011.
3813	Linear peptide	APSGSLAVPLAVL			2	14			Thioredoxin domain-containing protein 1 precursor	Q9H3N1.1	Thioredoxin-related transmembrane protein 1	Q9H3N1	Homo sapiens	Homo sapiens	9606
3855	Linear peptide	APTGDLPRA			6	14			Proteasome subunit beta type-9 precursor	P28065.2	Proteasome subunit beta type-9	P28065	Homo sapiens	Homo sapiens	9606
4173	Linear peptide	ARLFGIRAK			189	197			60S ribosomal protein L13	P26373.4	60S ribosomal protein L13	P26373	Homo sapiens	Homo sapiens	9606
4395	Linear peptide	ASFDKAKLK			11	19			Thymosin beta-10	P63313.2	Thymosin beta-10	P63313	Homo sapiens	Homo sapiens	9606
4397	Linear peptide	ASFEAQGALANIAVDKA			77	93			HLA class II histocompatibility antigen, DR alpha chain	P01903.2	HLA-DRA	A0A0G2JMH6	Homo sapiens	Homo sapiens	9606
4700	Linear peptide	ASQKGMSVY			253	261			Calponin-3	Q15417.1	Calponin-3	Q15417	Homo sapiens	Homo sapiens	9606
4706	Linear peptide	ASQKRPSQR			2	10			myelin basic protein isoform X2 [Homo sapiens]	XP_024306956.1	Myelin basic protein	H7BYR8	Homo sapiens	Homo sapiens	9606
4707	Linear peptide	ASQKRPSQRHG			2	12			myelin basic protein isoform X2 [Homo sapiens]	XP_024306956.1	Myelin basic protein	H7BYR8	Homo sapiens	Homo sapiens	9606
4708	Linear peptide	ASQKRPSQRHGS			2	13			myelin basic protein isoform X2 [Homo sapiens]	XP_024306956.1	Myelin basic protein	H7BYR8	Homo sapiens	Homo sapiens	9606
4710	Linear peptide	ASQKRPSQRHGSKY			2	15			myelin basic protein isoform X2 [Homo sapiens]	XP_024306956.1	Myelin basic protein	H7BYR8	Homo sapiens	Homo sapiens	9606
4777	Linear peptide	ASSLPTTMNY			68	77			melanoma-associated antigen 3	NP_005353.1	Melanoma-associated antigen 3	P43357	Homo sapiens	Homo sapiens	9606
4785	Linear peptide	ASSSYNMVI			892	900			Guanine nucleotide-binding protein G(s) subunit alpha isoforms XLas	Q5JWF2.2	Guanine nucleotide-binding protein G(s) subunit alpha isoforms XLas	Q5JWF2	Homo sapiens	Homo sapiens	9606
4844	Linear peptide	ASYEFVQRL			1403	1411			dynein, cytoplasmic 1, heavy chain 1, isoform CRA_f [Homo sapiens]	GI:119602170	Cytoplasmic dynein 1 heavy chain 1	Q14204	Homo sapiens	Homo sapiens	9606
4919	Linear peptide	ATDFKFAMY			189	197			G1/S-specific cyclin-D2	P30279.1	Cyclin N-terminal domain-containing protein	A0A3B3IT44	Homo sapiens	Homo sapiens	9606
4982	Linear peptide	ATGPSIKI			285	292			guanine nucleotide binding protein (G protein), beta polypeptide 2-like 1, isoform CRA_e	EAW53696.1	Receptor of activated protein C kinase 1	P63244	Homo sapiens	Homo sapiens	9606
5597	Linear peptide	AVVGGLGGY			120	128			prion protein PrP	ABD63004.1	Major prion protein	P04156	Homo sapiens	Homo sapiens	9606
5947	Linear peptide	AYVHMVTHF			45	53			Bax inhibitor 1	P55061.2	Bax inhibitor 1	F8W1V3	Homo sapiens	Homo sapiens	9606
6772	Linear peptide	CPIGENSPL			647	655			Pmel 17	AAB19181.1	Melanocyte protein PMEL	P40967	Homo sapiens	Homo sapiens	9606
7466	Linear peptide	DAAKNQVAM			55	63			Heat shock 70 kDa protein 1L	P34931.2	Heat shock 70 kDa protein 1-like	P34931	Homo sapiens	Homo sapiens	9606
7491	Linear peptide	DAEFRHDSGYEVHHQK			562	577			amyloid beta A4 protein isoform g	NP_001129603.1	Amyloid-beta precursor protein	A0A0A0MRG2	Homo sapiens	Homo sapiens	9606
7492	Linear peptide	DAEFRHDSGYEVHHQKL			562	578			amyloid beta A4 protein isoform g	NP_001129603.1	Amyloid-beta precursor protein	A0A0A0MRG2	Homo sapiens	Homo sapiens	9606
7536	Linear peptide	DAHIYLNHI			254	262			thymidylate synthase	NP_001062.1	Thymidylate synthase	P04818	Homo sapiens	Homo sapiens	9606
7560	Linear peptide	DAKIRIFDL			28	36			60S ribosomal protein L10-like	Q96L21.3	60S ribosomal protein L10-like	Q96L21	Homo sapiens	Homo sapiens	9606
7683	Linear peptide	DAYALNHTL			243	251			POU domain class 2-associating factor 1	Q16633.1	POU domain class 2-associating factor 1	Q16633	Homo sapiens	Homo sapiens	9606
7692	Linear peptide	DAYRRIHSL			220	228			lys-63-specific deubiquitinase BRCC36 isoform 2 [Homo sapiens]	GI:64762484	Lys-63-specific deubiquitinase BRCC36	A0A087WZR3	Homo sapiens	Homo sapiens	9606
8112	Linear peptide	DENPVVHFF			216	224			Myelin basic protein	P02686.3	Myelin basic protein	J3QQK6	Homo sapiens	Homo sapiens	9606
8193	Linear peptide	DEVGIVTKMY							dynein	SRC250679	Dynein heavy chain 6, axonemal	Q9C0G6	Homo sapiens	Homo sapiens	9606	This peptide was detected by HPLC fractionation of peptides bound to HLA-B44 expressing cells. No significant matches with existing database sequences could be found. The human endogenous origin of this HLA-B44 presented peptide is presumed.
8245	Linear peptide	DFDGTPRLY			137	145			Proteasome subunit alpha type-7	O14818.1	Proteasome subunit alpha type-7	O14818	Homo sapiens	Homo sapiens	9606	The epitope was located in the PRIDE database; PXD023545.
8652	Linear peptide	DIGSESTEDQ							unknown protein eluted from human MHC allele	SRC248339			Homo sapiens	Homo sapiens	9606
9070	Linear peptide	DLERKVESL			219	227			Vimentin	P08670.4	Keratin, type I cytoskeletal 18	P05783	Homo sapiens	Homo sapiens	9606
9144	Linear peptide	DLKDQIAQL			165	173			lamin-B1 isoform 1	NP_005564.1	Lamin-B1	P20700	Homo sapiens	Homo sapiens	9606
9173	Linear peptide	DLLGTLHNL			791	799			Protein virilizer homolog	Q69YN4.2	Protein virilizer homolog	Q69YN4	Homo sapiens	Homo sapiens	9606
9217	Linear peptide	DLNGAQIKL			127	135			Lamin-B1	P20700.2	Lamin-B1	P20700	Homo sapiens	Homo sapiens	9606	The epitope was located in the PRIDE database; PXD023545.
9293	Linear peptide	DLTDYLMKI			186	194			Actin, aortic smooth muscle	P62736.1	Actin, aortic smooth muscle	P62736	Homo sapiens	Homo sapiens	9606
9294	Linear peptide	DLTDYLMKIL			186	195			Actin, alpha skeletal muscle	P68133.1	Actin, alpha skeletal muscle	P68133	Homo sapiens	Homo sapiens	9606	HLA LIGAND ATLAS peptide_sequence_id: 64563.
9765	Linear peptide	DPSGAYFAW			150	158			Proteasome subunit alpha type-2	P25787.2	Proteasome subunit alpha type	A0A024RA52	Homo sapiens	Homo sapiens	9606
9950	Linear peptide	DRASFIKNL			114	122			type VI collagen alpha 2 chain precursor [Homo sapiens]	GI:13603394	Collagen alpha-2(VI) chain	P12110	Homo sapiens	Homo sapiens	9606
9994	Linear peptide	DRKLRINSL							topoisomerase (DNA) III alpha	SRC250689	DNA topoisomerase 3-alpha	Q13472	Homo sapiens	Homo sapiens	9606	This peptide was synthesized based on the results obtained by sequencing endogenous HLA-B*1402 presented peptides. No perfect match to the sequences from current protein databases could be found.
10073	Linear peptide	DRYRRIHSL			201	209			T-cell receptor alpha chain-c6.1A fusion protein	AAB30469.2			Homo sapiens	Homo sapiens	9606	This peptide was synthesized based on the results obtained by sequencing endogenous HLA-B*1402 presented peptides. This is an alternate possible sequence for the peptide DAYRRIHSLA, since both A and R residues were identified for position 2 at equimolar amounts. At the moment of its publication, no matches could be found in the protein sequence databases, but at the moment of this data entry, thi…
10091	Linear peptide	DSDGSFFLY			329	337			Ig gamma-3 chain C region	P01860.2	Immunoglobulin heavy constant gamma 3	P01860	Homo sapiens	Homo sapiens	9606	HLA LIGAND ATLAS peptide_sequence_id: 43313.
10460	Linear peptide	DTQFVRFDSDAASQR			29	43			MHC class I antigen, partial	SFV91242.1	HLA class I histocompatibility antigen, A alpha chain	Q5RJ27	Homo sapiens	Homo sapiens	9606
10461	Linear peptide	DTQFVRFDSDAASQRMEP			54	71			HLA class I histocompatibility antigen, A alpha chain	P04439.2	HLA class I histocompatibility antigen, A alpha chain	P04439	Homo sapiens	Homo sapiens	9606
10462	Linear peptide	DTQFVRFDSDAASQRMEPR			54	72			HLA class I histocompatibility antigen, A alpha chain	P04439.2	HLA class I histocompatibility antigen, A alpha chain	P04439	Homo sapiens	Homo sapiens	9606
11010	Linear peptide	EADPTGHSY			161	169			Melanoma-associated antigen 1	P43355.1	Melanoma-associated antigen 1	P43355	Homo sapiens	Homo sapiens	9606
11117	Linear peptide	EALIHQLKINPYVLS			710	724			Leucyl-cystinyl aminopeptidase	Q9UIQ6.3	Leucyl-cystinyl aminopeptidase	Q9UIQ6	Homo sapiens	Homo sapiens	9606
11225	Linear peptide	EAYLGKKV			158	165			Endoplasmic reticulum chaperone BiP	P11021.2	Endoplasmic reticulum chaperone BiP	P11021	Homo sapiens	Homo sapiens	9606
11359	Linear peptide	EDIVADHVASY			24	34			HLA class II histocompatibility antigen, DQ alpha 1 chain	P01909.1	HLA class II histocompatibility antigen DQ alpha chain	Q5Y7D2	Homo sapiens	Homo sapiens	9606
11804	Linear peptide	EENLLDFVRF							unknown protein eluted from human MHC allele	SRC248339			Homo sapiens	Homo sapiens	9606
12318	Linear peptide	EHAGVISVL			40	48			Hepatitis B virus X-interacting protein	O43504.1	Ragulator complex protein LAMTOR5	O43504	Homo sapiens	Homo sapiens	9606
12787	Linear peptide	EKKYFAATQFEPLAAR			285	300			Leucyl-cystinyl aminopeptidase	Q9UIQ6.3	Leucyl-cystinyl aminopeptidase	Q9UIQ6	Homo sapiens	Homo sapiens	9606
13124	Linear peptide	ELKKKTNL							hCG1746041, isoform CRA_b	SRC250681	UPF0461 protein C5orf24	Q7Z6I8	Homo sapiens	Homo sapiens	9606	This peptide was detected by HPLC fractionation of peptides bound to HLA-B8 expressing cells. The only complete sequence match in current databases correspond to a bacterial product. Human protein including this epitopic sequence has not been reported. A Candidatus Carsonella ruddii protein, transketolase (Genebank ID 13272353), harbors this sequence.
13145	Linear peptide	ELKVKNLEL			1273	1281			CAP-Gly domain-containing linker protein 1	P30622.1	CAP-Gly domain-containing linker protein 1	P30622	Homo sapiens	Homo sapiens	9606	This peptide was detected by HPLC fractionation of peptides bound to HLA-B8 expressing cells.
13162	Linear peptide	ELLNIPFLY			163	171			UDP-glucuronosyltransferase 2B17 precursor	NP_001068.1	UDP-glucuronosyltransferase 2B17	O75795	Homo sapiens	Homo sapiens	9606
13202	Linear peptide	ELPDGQVITI			241	250			Putative beta-actin-like protein 3	Q9BYX7.1	Putative beta-actin-like protein 3	Q9BYX7	Homo sapiens	Homo sapiens	9606	HLA LIGAND ATLAS peptide_sequence_id: 110670.
13210	Linear peptide	ELPPGSTKR			298	306			Cellular tumor antigen p53	P04637.4	Cellular tumor antigen p53	J3KP33	Homo sapiens	Homo sapiens	9606
13227	Linear peptide	ELQAQIAEL			1069	1077			non-muscle myosin heavy chain 9	ALX00019.1	Myosin-9	P35579	Homo sapiens	Homo sapiens	9606
13259	Linear peptide	ELRRQVDQL			156	164			Vimentin	P08670.4	Keratin, type I cytoskeletal 18	P05783	Homo sapiens	Homo sapiens	9606
13423	Linear peptide	EMVELRILL			41	49			Heterogeneous nuclear ribonucleoprotein K	P61978.1	Heterogeneous nuclear ribonucleoprotein K	P61978	Homo sapiens	Homo sapiens	9606
13640	Linear peptide	EPEPHILLF			61	69			CKS2, partial [Homo sapiens]	GI:47115197	Cyclin-dependent kinases regulatory subunit 2	P33552	Homo sapiens	Homo sapiens	9606
13682	Linear peptide	EPKYKTQL							zinc finger protein	SRC250687			Homo sapiens	Homo sapiens	9606	This peptide was detected by HPLC fractionation of peptides bound to HLA-B8 expressing cells. Data originally imported from the HLA Ligand Database (http://hlaligand.ouhsc.edu/). Human protein including this epitopic sequence has not been reported. A S.cerevisiae protein, Phosphoribosylaminoimida- zole-succinocarboxamide synthase (Swiss-prot ID P27616), harbors this sequence.
13735	Linear peptide	EPQVYTLPPSR			275	285			Ig gamma-3 chain C region	P01860.2	Immunoglobulin heavy constant gamma 3	P01860	Homo sapiens	Homo sapiens	9606
13803	Linear peptide	EQARAAVDTY			64	73			MHC class II antigen, partial	APU50634.1	HLA class II histocompatibility antigen, DRB1 beta chain	P01911	Homo sapiens	Homo sapiens	9606
14027	Linear peptide	ERLKIRGSL			75	83			40S ribosomal protein S25	P62851.1	40S ribosomal protein S25	P62851	Homo sapiens	Homo sapiens	9606
14083	Linear peptide	ERTLHLVEL							kelch domain	SRC250690			Homo sapiens	Homo sapiens	9606	This peptide was synthesized based on the results obtained by sequencing endogenous HLA-B*1402 presented peptides. No perfect match to the sequences from current protein databases could be found.
14104	Linear peptide	ERYPRYNQL							alpha 1 type VIII collagen	SRC250688	Collagen alpha-1(VIII) chain	P27658	Homo sapiens	Homo sapiens	9606	This peptide was synthesized based on the results obtained by sequencing endogenous HLA-B*1402 presented peptides. No perfect match to the sequences from current protein databases could be found.
14155	Linear peptide	ESGPSIVHR			364	372			Actin, cytoplasmic 1	P60709.1	Actin, cytoplasmic 1	P60709	Homo sapiens	Homo sapiens	9606
14367	Linear peptide	ETFGFEIQSY			86	95			Pleckstrin homology Sec7 and coiled-coil domains-binding protein	O60759.2	Cytohesin-interacting protein	O60759	Homo sapiens	Homo sapiens	9606
14375	Linear peptide	ETFNTPAMY			125	133			Actin, cytoplasmic 1	P60709.1	Actin, cytoplasmic 1	P60709	Homo sapiens	Homo sapiens	9606
14628	Linear peptide	EVAPPEYHRK			351	360			Mortality factor 4-like protein 1	Q9UBU8.2	Mortality factor 4-like protein 1	Q9UBU8	Homo sapiens	Homo sapiens	9606
14672	Linear peptide	EVDPIGHLY			168	176			melanoma-associated antigen 3	NP_005353.1	Melanoma-associated antigen 3	P43357	Homo sapiens	Homo sapiens	9606
14733	Linear peptide	EVIPYTPAM			103	111			Heme oxygenase 1	P09601.1	Heme oxygenase 1	P09601	Homo sapiens	Homo sapiens	9606
15174	Linear peptide	FAFVTDNTY			269	277			G2/mitotic-specific cyclin-B1	P14635.1	G2/mitotic-specific cyclin-B1	P14635	Homo sapiens	Homo sapiens	9606	HLA LIGAND ATLAS peptide_sequence_id: 151756.
15450	Linear peptide	FDQKIVEWDSRKSKYFE			62	78			CD48 antigen	P09326.2	CD48 antigen	P09326	Homo sapiens	Homo sapiens	9606
15930	Linear peptide	FFVAPFPEVF							unknown protein eluted from human MHC allele	SRC248339			Homo sapiens	Homo sapiens	9606
16128	Linear peptide	FHMDPSGTF			96	104			proteasome subunit alpha type-5 isoform 2	NP_001186701.1	Proteasome subunit alpha type-5	P28066	Homo sapiens	Homo sapiens	9606
16222	Linear peptide	FIKDGSSTY			597	605			Induced by contact to basement membrane 1 protein	Q5TEJ8.1	Protein THEMIS2	Q5TEJ8	Homo sapiens	Homo sapiens	9606	HLA LIGAND ATLAS peptide_sequence_id: 34189.
16326	Linear peptide	FIVPLTDLRIPS			2617	2628			Apolipoprotein B-100	P04114.2	Apolipoprotein B-100	P04114	Homo sapiens	Homo sapiens	9606
16559	Linear peptide	FLDSLRDLI			161	169			AP-2 complex subunit beta	P63010.1	AP-2 complex subunit beta (Fragment)	A0A087WU93	Homo sapiens	Homo sapiens	9606
16581	Linear peptide	FLEQQNKIL			123	131			Vimentin	P08670.4	Keratin, type I cytoskeletal 18	P05783	Homo sapiens	Homo sapiens	9606	HLA LIGAND ATLAS peptide_sequence_id: 163538.
16582	Linear peptide	FLEQQNKILL			23	32			Chain A, X-Ray Crystal Structure Of Coil 1a Of Human Vimentin	3G1E_A	Hom s 5	P02538	Homo sapiens	Homo sapiens	9606
16586	Linear peptide	FLFDGSPTYV			2335	2344			Fatty acid synthase	P49327.3	Fatty acid synthase	P49327	Homo sapiens	Homo sapiens	9606	HLA LIGAND ATLAS peptide_sequence_id: 74877.
16587	Linear peptide	FLFDGSPTYVL			2335	2345			Fatty acid synthase	P49327.3	Fatty acid synthase	P49327	Homo sapiens	Homo sapiens	9606
16859	Linear peptide	FLPWHRLFL			207	215			Tyrosinase	P14679.3	Tyrosinase	P14679	Homo sapiens	Homo sapiens	9606
16898	Linear peptide	FLSNGHVTI			302	310			Myosin-9	P35579.4	Myosin-9	P35579	Homo sapiens	Homo sapiens	9606
16970	Linear peptide	FLWGPRALV			271	279			Melanoma-associated antigen 12	P43365.2	Melanoma-associated antigen 12	P43365	Homo sapiens	Homo sapiens	9606
17277	Linear peptide	FPEHIFPAL			27	35			Actin-related protein 2	P61160.1	Actin-related protein 2	F5H6T1	Homo sapiens	Homo sapiens	9606
17319	Linear peptide	FPKPPSYNVATTLPSYDE			61	78			NEDD4 family-interacting protein 1	Q9BT67.1	NEDD4 family-interacting protein 1	Q9BT67	Homo sapiens	Homo sapiens	9606
17661	Linear peptide	FRYNGLIHR			38	46			60S ribosomal protein L28	P46779.3	60S ribosomal protein L28	P46779	Homo sapiens	Homo sapiens	9606
17725	Linear peptide	FSGPAISRI			253	261			Ribose-phosphate pyrophosphokinase 3	P21108.2	Ribose-phosphate pyrophosphokinase 3	P21108	Homo sapiens	Homo sapiens	9606	The following refers to the epitope id as found in the original FIMM database: P000356.
17944	Linear peptide	FTEVSIRKY							ankyrin repeat domain 30B	SRC250684	Ankyrin repeat domain-containing protein 30B	Q9BXX2	Homo sapiens	Homo sapiens	9606	Data originally imported from the HLA Ligand Database (http://hlaligand.ouhsc.edu/). A peptide detected by HPLC fractionation of peptides bound to HLA-A1 expressing cells was sequenced, by Edman degradation, and this sequence was the primary assignment. Secondary possible assignments for each position but E3 were found, making it impossible to confirm this sequence as the real eluted peptide. If …
18155	Linear peptide	FVFDRPLPV			97	105			proteasome subunit alpha type-1 isoform 3	NP_001137409.1	Proteasome subunit alpha type-1	P25786	Homo sapiens	Homo sapiens	9606
18379	Linear peptide	FYDNNTGKLI			641	650			STRN protein	AAI06880.1	Striatin	O43815	Homo sapiens	Homo sapiens	9606
19535	Linear peptide	GFGRIGRLVTRAAFNSGK			10	27			Glyceraldehyde-3-phosphate dehydrogenase	P04406.3	Glyceraldehyde-3-phosphate dehydrogenase	P04406	Homo sapiens	Homo sapiens	9606
20153	Linear peptide	GHLENNPAL			67	75			RPLP0 protein	AAI07718.1	60S acidic ribosomal protein P0	F8VWS0	Homo sapiens	Homo sapiens	9606
20767	Linear peptide	GLAPPQHLIRV			187	197			Cellular tumor antigen p53	P04637.4	Cellular tumor antigen p53	J3KP33	Homo sapiens	Homo sapiens	9606
20774	Linear peptide	GLATDVQTV			55	63			Proteasome subunit beta type-3	P49720.2	Proteasome subunit beta type-3 (Fragment)	A0A087WUL2	Homo sapiens	Homo sapiens	9606	HLA LIGAND ATLAS peptide_sequence_id: 34651.
20804	Linear peptide	GLDLQPCIDL			559	568			Myosin-7B	A7E2Y1.4	Myosin-7B	A0A087X0T3	Homo sapiens	Homo sapiens	9606	HLA LIGAND ATLAS peptide_sequence_id: 137113.
20812	Linear peptide	GLDVLTAKV			359	367			Vinculin	P18206.4	Vinculin	P18206	Homo sapiens	Homo sapiens	9606
20914	Linear peptide	GLIEKNIEL			425	433			DNA (cytosine-5)-methyltransferase 1	P26358.2	DNA (cytosine-5)-methyltransferase 1	P26358	Homo sapiens	Homo sapiens	9606	HLA LIGAND ATLAS peptide_sequence_id: 38222.
20995	Linear peptide	GLLGTLVQ			400	407			Catenin beta-1	P35222.1	Catenin beta-1 (Fragment)	A0A2R8YCH5	Homo sapiens	Homo sapiens	9606
20996	Linear peptide	GLLGTLVQL			400	408			Catenin beta-1	P35222.1	Catenin beta-1 (Fragment)	A0A2R8YCH5	Homo sapiens	Homo sapiens	9606	HLA LIGAND ATLAS peptide_sequence_id: 35648.
21023	Linear peptide	GLLRVISGV			338	346			cellular myosin heavy chain	AAA59888.1			Homo sapiens	Homo sapiens	9606
21236	Linear peptide	GLYPGLIWL			21	29			Interferon regulatory factor 6	O14896.1	Interferon regulatory factor 6	O14896	Homo sapiens	Homo sapiens	9606
21241	Linear peptide	GLYSGVTTV			46	54			Ribonucleoside-diphosphate reductase large subunit	P23921	Ribonucleoside-diphosphate reductase large subunit	E9PL69	Homo sapiens	Homo sapiens	9606
21276	Linear peptide	GMGQKDSYV			48	56			Actin, aortic smooth muscle	P62736.1	Actin, aortic smooth muscle	P62736	Homo sapiens	Homo sapiens	9606	HLA LIGAND ATLAS peptide_sequence_id: 74096.
21588	Linear peptide	GPDGRLLRGHDQYAYDGKD			128	146			HLA class I histocompatibility antigen, B-7 alpha chain precursor	P01889.3	HLA class I histocompatibility antigen, B alpha chain	P01889	Homo sapiens	Homo sapiens	9606
21589	Linear peptide	GPDGRLLRGHDQYAYDGKDY			128	147			HLA class I histocompatibility antigen, B-7 alpha chain precursor	P01889.3	HLA class I histocompatibility antigen, B alpha chain	P01889	Homo sapiens	Homo sapiens	9606
21591	Linear peptide	GPDGRLLRGHNQFAYDGK			128	145			MHC class I antigen	E7CRN8.1	HLA class I antigen	Q5SS57	Homo sapiens	Homo sapiens	9606
21626	Linear peptide	GPGAPADVQYDLYLNVANRR			127	146			Interleukin-3 receptor alpha chain precursor	P26951.1	Interleukin-3 receptor subunit alpha	P26951	Homo sapiens	Homo sapiens	9606
21772	Linear peptide	GPRTAALGLL			4	13			Reticulocalbin-2 precursor	Q14257.1	Reticulocalbin-2	Q14257	Homo sapiens	Homo sapiens	9606
21843	Linear peptide	GPYGGGGQYF			339	348			Heterogeneous nuclear ribonucleoprotein A1	P09651.5	Heterogeneous nuclear ribonucleoprotein A1	P09651	Homo sapiens	Homo sapiens	9606	The epitope was located in the PRIDE database; PXD023545.
22072	Linear peptide	GRIDKPILK			173	181			60S ribosomal protein L8	P62917.2	60S ribosomal protein L8 (Fragment)	E9PKZ0	Homo sapiens	Homo sapiens	9606
22141	Linear peptide	GRLLRGHNQFAYDGK			131	145			MHC class I antigen	E7CRN8.1	HLA class I antigen	Q5SS57	Homo sapiens	Homo sapiens	9606
22154	Linear peptide	GRNSFEVRV			6	14			p53, partial	ANT46062.1	Cellular tumor antigen p53	P04637	Homo sapiens	Homo sapiens	9606
22166	Linear peptide	GRPNCFQIV			536	544			Ras GTPase-activating protein 1	P20936.1			Homo sapiens	Homo sapiens	9606
22259	Linear peptide	GRYFRIQEV							mitochondrial ribosomal protein L20	SRC250691	39S ribosomal protein L20, mitochondrial	Q9BYC9	Homo sapiens	Homo sapiens	9606	This peptide was synthesized based on the results obtained at sequencing of endogenous HLA-B*1402 presented peptides. No perfect match to the sequences from current protein databases could be found.
22319	Linear peptide	GSFASIFWLK			238	247			Ribonucleoside-diphosphate reductase subunit M2	P31350.1	Ribonucleoside-diphosphate reductase subunit M2	P31350	Homo sapiens	Homo sapiens	9606
22572	Linear peptide	GSVVGNWQY			137	145			melanoma-associated antigen 3	NP_005353.1	Melanoma-associated antigen 3	P43357	Homo sapiens	Homo sapiens	9606
22607	Linear peptide	GTATLRLVK			460	468			Melanocyte protein PMEL	P40967.2	Melanocyte protein PMEL	P40967	Homo sapiens	Homo sapiens	9606
22794	Linear peptide	GTQLFEDNY			104	112			v-erb-b2 erythroblastic leukemia viral oncogene homolog 2, neuro/glioblastoma derived oncogene homolog (avian)	AAO18082.1	Receptor protein-tyrosine kinase	B4DTR1	Homo sapiens	Homo sapiens	9606
23214	Linear peptide	GVYDGEEHSV			231	240			Melanoma-associated antigen B2	O15479.2	Melanoma-associated antigen B2	O15479	Homo sapiens	Homo sapiens	9606
23742	Linear peptide	HETTFNSI			975	982			POTE ankyrin domain family member I	P0CG38.1	POTE ankyrin domain family member I	P0CG38	Homo sapiens	Homo sapiens	9606	HLA LIGAND ATLAS peptide_sequence_id: 24814.
24292	Linear peptide	HLREYQDLL			375	383			Alpha-internexin	Q16352.2	Keratin, type I cytoskeletal 27	Q7Z3Y8	Homo sapiens	Homo sapiens	9606	HLA LIGAND ATLAS peptide_sequence_id: 53072.
24445	Linear peptide	HPEYAVSVLL							unknown protein eluted from human MHC allele	SRC248339			Homo sapiens	Homo sapiens	9606
24465	Linear peptide	HPKYKTEL			150	157			Zinc finger protein 36, C3H1 type-like 1	Q07352.1	mRNA decay activator protein ZFP36L1	Q07352	Homo sapiens	Homo sapiens	9606
24854	Linear peptide	HSTISLQM			203	210			Calponin-2	Q99439.4	Calponin-2	Q99439	Homo sapiens	Homo sapiens	9606	The following refers to the epitope id as found in the original FIMM database: P000365.
25141	Linear peptide	HWTSESSVSG			372	381			fibrinogen alpha chain isoform 2, partial [Homo sapiens]	ALQ33521.1	Fibrinogen alpha chain	P02671	Homo sapiens	Homo sapiens	9606
25247	Linear peptide	IADMGHLKY			241	249			Proliferating cell nuclear antigen	P12004.1	Proliferating cell nuclear antigen	P12004	Homo sapiens	Homo sapiens	9606
25403	Linear peptide	IAQVATISAN			168	177			60 kDa heat shock protein, mitochondrial precursor	P10809.2	60 kDa heat shock protein, mitochondrial	P10809	Homo sapiens	Homo sapiens	9606	HLA LIGAND ATLAS peptide_sequence_id: 135969.
25454	Linear peptide	IATVDSYVI			1823	1831			Tenascin precursor	P24821.2	Tenascin	P24821	Homo sapiens	Homo sapiens	9606	This epitope was identified by sequencing HLA-B*0702-bound peptides that were unique to or up-regulated in HIV-infected cells.
25535	Linear peptide	IDALNENK							unknown protein eluted from human MHC allele	SRC248339			Homo sapiens	Homo sapiens	9606
25937	Linear peptide	IEQEGPEY			76	83			MHC class I antigen	CEO87005.1	HLA class I antigen	Q5SS57	Homo sapiens	Homo sapiens	9606
25938	Linear peptide	IEQEGPEYW			76	84			MHC class I antigen	SIT52284.1	HLA class I antigen	Q5SS57	Homo sapiens	Homo sapiens	9606
26006	Linear peptide	IEVSSPITLQAL			371	382			Apolipoprotein B-100	P04114.2	Apolipoprotein B-100	P04114	Homo sapiens	Homo sapiens	9606	HLA LIGAND ATLAS peptide_sequence_id: 58256.
27000	Linear peptide	ILDKKVEKV			570	578			Heat shock protein HSP 90-beta	P08238.4	Heat shock protein HSP 90-beta	P08238	Homo sapiens	Homo sapiens	9606
27007	Linear peptide	ILDQKINEV			23	31			Ornithine decarboxylase	P11926.2	Ornithine decarboxylase	P11926	Homo sapiens	Homo sapiens	9606
27012	Linear peptide	ILDSVGIEA			27	35			Chain A, Nmr Structure Of Dimerization Domain Of Human Ribosomal Protein P2	2W1O_A	60S acidic ribosomal protein P2	P05387	Homo sapiens	Homo sapiens	9606
27079	Linear peptide	ILGPPGSVY			97	105			Ubiquitin-conjugating enzyme E2 E3	Q969T4.1	Ubiquitin-conjugating enzyme E2 E3	R4GND1	Homo sapiens	Homo sapiens	9606	HLA LIGAND ATLAS peptide_sequence_id: 36738.
27133	Linear peptide	ILKKIIPTL			100	108			heterogeneous nuclear ribonucleoprotein K isoform a	NP_112553.1	Heterogeneous nuclear ribonucleoprotein K	P61978	Homo sapiens	Homo sapiens	9606
27142	Linear peptide	ILKQKIALD							Interleukin-6	SRC248682	Interleukin-6	P05231	Homo sapiens	Homo sapiens	9606	This peptide was detected by HPLC fractionation of peptides bound to HLA-B8 expressing cells. Human protein including this epitopic sequence has not been reported. A Bos taurus (cow) protein, the IL-6 precursor (Swiss-prot ID P26892) harbors this sequence.
27144	Linear peptide	ILLAELEQL			130	138			vimentin variant 3	ACA06103.1	Keratin, type I cytoskeletal 13	P13646	Homo sapiens	Homo sapiens	9606
27201	Linear peptide	ILMEHIHKL			118	126			ribosomal protein L19	AAN76335.1	Ribosomal protein L19	J3KTE4	Homo sapiens	Homo sapiens	9606
27258	Linear peptide	ILQDGRIFI			20	28			Small nuclear ribonucleoprotein-associated proteins B and B'	P14678.2	Small nuclear ribonucleoprotein-associated proteins B and B'	P14678	Homo sapiens	Homo sapiens	9606
27377	Linear peptide	ILTDITKGV			661	669			Elongation factor 2	P13639.4	Elongation factor 2	P13639	Homo sapiens	Homo sapiens	9606	HLA LIGAND ATLAS peptide_sequence_id: 36485.
27513	Linear peptide	IMLEALERV			68	76			Putative small nuclear ribonucleoprotein G-like protein 15	A8MWD9.2	Putative small nuclear ribonucleoprotein G-like protein 15	A8MWD9	Homo sapiens	Homo sapiens	9606
27628	Linear peptide	INFDFPKL			407	414			Probable ATP-dependent RNA helicase DDX6	P26196.2	Probable ATP-dependent RNA helicase DDX6	P26196	Homo sapiens	Homo sapiens	9606
27801	Linear peptide	IPCLLISFL			248	256			Neuronal acetylcholine receptor subunit alpha-3 precursor	P32297.3	Neuronal acetylcholine receptor subunit alpha-3	P32297	Homo sapiens	Homo sapiens	9606	This epitope was identified by sequencing HLA-B*0702-bound peptides that were unique to or up-regulated in HIV-infected cells.
28114	Linear peptide	IPYHIVNIV			357	365			Seryl-tRNA synthetase, cytoplasmic	P49591.3	Serine--tRNA ligase, cytoplasmic	P49591	Homo sapiens	Homo sapiens	9606
28221	Linear peptide	IQRTPKIQVYSRHPAE			21	36			Beta-2-microglobulin precursor	P61769.1	Beta-2-microglobulin	P61769	Homo sapiens	Homo sapiens	9606
28310	Linear peptide	IRHNKDRKV			5	13			ribosomal protein L18	AAH21743.1	60S ribosomal protein L18	Q07020	Homo sapiens	Homo sapiens	9606
28418	Linear peptide	IRYFPTQAL			79	87			ADP/ATP translocase 2	P05141.7	ADP/ATP translocase 2	P05141	Homo sapiens	Homo sapiens	9606
28821	Linear peptide	ITAPPSRVL			20	28			Acyl-CoA desaturase	O00767.2	Acyl-CoA desaturase	O00767	Homo sapiens	Homo sapiens	9606
28864	Linear peptide	ITDQVPFSV			216	224			melanocyte-specific secreted glycoprotein, partial	AAA35930.1	Melanocyte protein PMEL	P40967	Homo sapiens	Homo sapiens	9606
28869	Linear peptide	ITEDMGHLKY							proliferating cell nuclear antigen	SRC250686	Proliferating cell nuclear antigen	P12004	Homo sapiens	Homo sapiens	9606	Data originally imported from the HLA Ligand Database (http://hlaligand.ouhsc.edu/). A peptide detected by HPLC fractionation of peptides bound to HLA-A1 expressing cells was sequenced, by Edman degradation, and this sequence was the primary assignment. Secondary possible assignments for each position but L8 and Y10 were found, making it impossible to confirm this sequence as the real eluted pept…
28877	Linear peptide	ITEKNSGLY			467	475			Carcinoembryonic antigen-related cell adhesion molecule 5	P06731.3	Carcinoembryonic antigen-related cell adhesion molecule 5	P06731	Homo sapiens	Homo sapiens	9606
29022	Linear peptide	ITNTVGSSI			464	472			Glucosamine--fructose-6-phosphate aminotransferase	Q06210.3	Glutamine--fructose-6-phosphate aminotransferase [isomerizing] 1	Q06210	Homo sapiens	Homo sapiens	9606
29050	Linear peptide	ITPSYVAFTPEGER			61	74			78 kDa glucose-regulated protein	P11021.2	Endoplasmic reticulum chaperone BiP	P11021	Homo sapiens	Homo sapiens	9606
29466	Linear peptide	IVTDFSVIK							unknown protein eluted from human MHC allele	SRC248339			Homo sapiens	Homo sapiens	9606
29860	Linear peptide	KALINADEL			381	389			Spectrin alpha chain, brain	Q13813.3	Spectrin alpha chain, non-erythrocytic 1	Q13813	Homo sapiens	Homo sapiens	9606
30279	Linear peptide	KDYIALNEDLRS			145	156			HLA class I histocompatibility antigen, Cw-12 alpha chain precursor	P30508.2	HLA class I antigen	Q5QT33	Homo sapiens	Homo sapiens	9606
30280	Linear peptide	KDYIALNEDLRSWT			145	158			HLA class I histocompatibility antigen, A-1 alpha chain	P30443.1	HLA class I histocompatibility antigen, A alpha chain	A0A0G2JI36	Homo sapiens	Homo sapiens	9606
30281	Linear peptide	KDYIALNEDLRSWTA			145	159			HLA class I histocompatibility antigen, B-7 alpha chain precursor	P01889.3	HLA class I histocompatibility antigen, B alpha chain	P01889	Homo sapiens	Homo sapiens	9606
30620	Linear peptide	KESTLHLVL			63	71			Ubiquitin-60S ribosomal protein L40	P62987.2	Ubiquitin-60S ribosomal protein L40	P62987	Homo sapiens	Homo sapiens	9606
31037	Linear peptide	KGPPAALTL			22	30			Interleukin-27 beta chain precursor	Q14213.2	Interleukin-27 subunit beta	Q14213	Homo sapiens	Homo sapiens	9606
31235	Linear peptide	KIFGSLAFL			93	101			unnamed protein product	BAG62073.1	Receptor protein-tyrosine kinase	B4DTR1	Homo sapiens	Homo sapiens	9606
31254	Linear peptide	KIFQDHPLQK			542	551			Band 3 anion transport protein	P02730.3	Band 3 anion transport protein	P02730	Homo sapiens	Homo sapiens	9606	HLA LIGAND ATLAS peptide_sequence_id: 179409.
31316	Linear peptide	KILDTFEKL			312	320			Integrin alpha-L	P20701.3	Integrin alpha-L	P20701	Homo sapiens	Homo sapiens	9606
31481	Linear peptide	KIYQWINEL			21	29			cell differentiation protein RCD1 homolog isoform 1	NP_001258563.1	CCR4-NOT transcription complex subunit 9	Q92600	Homo sapiens	Homo sapiens	9606
31896	Linear peptide	KLHEEEIQEL			236	245			Vimentin	P08670.4	Keratin, type I cytoskeletal 18	P05783	Homo sapiens	Homo sapiens	9606
31931	Linear peptide	KLKDVLLQV			1843	1851			Myosin-9	P35579.4	Myosin-9	P35579	Homo sapiens	Homo sapiens	9606	HLA LIGAND ATLAS peptide_sequence_id: 52058.
31946	Linear peptide	KLKKLEEEQI			975	984			non-muscle myosin heavy chain 9	ALX00019.1	Myosin-9	P35579	Homo sapiens	Homo sapiens	9606
31967	Linear peptide	KLLEGEEERL			379	388			Lamin-B1	P20700.2	Lamin-B1	P20700	Homo sapiens	Homo sapiens	9606
31968	Linear peptide	KLLEGEESRI			402	411			vimentin variant 3	ACA06103.1	Keratin, type I cytoskeletal 13	P13646	Homo sapiens	Homo sapiens	9606
32107	Linear peptide	KLQKDLEGL			1392	1400			non-muscle myosin heavy chain 9	ALX00019.1	Myosin-9	P35579	Homo sapiens	Homo sapiens	9606
32118	Linear peptide	KLQVELDNV			1277	1285			Myosin-9	P35579.4	Myosin-9	P35579	Homo sapiens	Homo sapiens	9606
32137	Linear peptide	KLRNWQWWRL			821	830			Myosin-9	P35579.4	Myosin-9	P35579	Homo sapiens	Homo sapiens	9606	HLA LIGAND ATLAS peptide_sequence_id: 142404.
32154	Linear peptide	KLSDGVAVL			396	404			60 kDa heat shock protein, mitochondrial	P10809.2	60 kDa heat shock protein, mitochondrial	P10809	Homo sapiens	Homo sapiens	9606
32194	Linear peptide	KLTKDFSAL			1298	1306			Myosin-9	P35579.4	Myosin-9	P35579	Homo sapiens	Homo sapiens	9606
32336	Linear peptide	KMKEIAEAY			127	135			Heat shock-related 70 kDa protein 2	P54652.1	Heat shock-related 70 kDa protein 2	P54652	Homo sapiens	Homo sapiens	9606	HLA LIGAND ATLAS peptide_sequence_id: 10259.
32389	Linear peptide	KMQQNIQEL			940	948			Myosin-9	P35579.4	Myosin-9	P35579	Homo sapiens	Homo sapiens	9606
32410	Linear peptide	KMVELVHFL			140	148			MAGEA2 protein, partial	AAI09189.3	Melanoma-associated antigen 2 (Fragment)	E9PC03	Homo sapiens	Homo sapiens	9606
32505	Linear peptide	KNHEFIATF			157	165			Protein kinase C delta type	Q05655.2	Protein kinase C delta type	Q05655	Homo sapiens	Homo sapiens	9606
32645	Linear peptide	KPAFFAEKL			274	282			Annexin A1	P04083.2	Annexin A1	P04083	Homo sapiens	Homo sapiens	9606
32821	Linear peptide	KPPKPVSKMRMATPLLMQA			83	101			class II antigen gamma chain	AAA36304.1	HLA class II histocompatibility antigen gamma chain	P04233	Homo sapiens	Homo sapiens	9606
32868	Linear peptide	KPRSPVVEL			666	674			Chain A, Human Grk2 In Complex With Gbetgamma Subunits And Balanol (Soak)	3KRW_A	Beta-adrenergic receptor kinase 1	P25098	Homo sapiens	Homo sapiens	9606
32882	Linear peptide	KPSLPFTSL			3	11			Cytokine receptor common gamma chain precursor	P31785.1	Fibronectin type-III domain-containing protein	A0A2R8Y437	Homo sapiens	Homo sapiens	9606	HLA LIGAND ATLAS peptide_sequence_id: 13747.
33140	Linear peptide	KRGILTLKY			62	70			actin, gamma-enteric smooth muscle isoform 1 precursor [Homo sapiens]	NP_001606.1	Actin, gamma-enteric smooth muscle	P63267	Homo sapiens	Homo sapiens	9606
33260	Linear peptide	KRYKSIVKY			257	265			Farnesyl pyrophosphate synthase	P14324.4	Farnesyl pyrophosphate synthase	P14324	Homo sapiens	Homo sapiens	9606
33295	Linear peptide	KSDPIMLLK			313	321			Pyruvate dehydrogenase E1 component subunit alpha, somatic form, mitochondrial	P08559.3	Pyruvate dehydrogenase E1 component subunit alpha, somatic form, mitochondrial	P08559	Homo sapiens	Homo sapiens	9606
33587	Linear peptide	KSYSFIARM			901	909			Calcium homeostasis endoplasmic reticulum protein	Q8IWX8.3	Calcium homeostasis endoplasmic reticulum protein	Q8IWX8	Homo sapiens	Homo sapiens	9606
33838	Linear peptide	KTRIIDVVY			75	83			40S ribosomal protein S8	P62241.2	40S ribosomal protein S8	P62241	Homo sapiens	Homo sapiens	9606	HLA LIGAND ATLAS peptide_sequence_id: 59160.
33915	Linear peptide	KTWGQYWQV			154	162			Melanocyte protein PMEL	P40967.2	Melanocyte protein PMEL	P40967	Homo sapiens	Homo sapiens	9606
33919	Linear peptide	KTYEHFNAM			176	184			NADPH--cytochrome P450 reductase	P16435.2	NADPH--cytochrome P450 reductase	P16435	Homo sapiens	Homo sapiens	9606
33932	Linear peptide	KTYQFLNDI			136	144			Ribosomal RNA processing protein 36 homolog	Q96EU6.1	Ribosomal RNA processing protein 36 homolog	Q96EU6	Homo sapiens	Homo sapiens	9606
33943	Linear peptide	KVAELVHFL			112	120			melanoma-associated antigen 3	NP_005353.1	Melanoma-associated antigen 3	P43357	Homo sapiens	Homo sapiens	9606
34095	Linear peptide	KVLEYVIKV			278	286			melanoma-associated antigen 1 [Homo sapiens]	GI:148276977	Melanoma-associated antigen 1	P43355	Homo sapiens	Homo sapiens	9606
34167	Linear peptide	KVPQLEIVPN							unknown protein eluted from human MHC allele	SRC248339			Homo sapiens	Homo sapiens	9606
34240	Linear peptide	KVVNPLFEK			26	34			60S ribosomal protein L7a	P62424.2	60S ribosomal protein L7a	P62424	Homo sapiens	Homo sapiens	9606
34344	Linear peptide	KYADKIYSI			606	614			Glutamate carboxypeptidase 2	Q04609.1	Glutamate carboxypeptidase 2	Q04609	Homo sapiens	Homo sapiens	9606	HLA LIGAND ATLAS peptide_sequence_id: 78547.
34554	Linear peptide	KYPENFFLL			112	120			protein phosphatase 1, catalytic subunit, beta isoform	AAV38549.1	Serine/threonine-protein phosphatase PP1-beta catalytic subunit	P62140	Homo sapiens	Homo sapiens	9606
35641	Linear peptide	LENVIRDA			63	70			Histone H4	P62805.2	Histone H4	P62805	Homo sapiens	Homo sapiens	9606	HLA LIGAND ATLAS peptide_sequence_id: 77432.
36760	Linear peptide	LIVTQTMK							unknown protein eluted from human MHC allele	SRC248339			Homo sapiens	Homo sapiens	9606
36787	Linear peptide	LIYRRRLMK			614	622			Melanocyte protein PMEL	P40967.2	Melanocyte protein PMEL	P40967	Homo sapiens	Homo sapiens	9606
37149	Linear peptide	LLDEPTNHL			251	259			ATP-binding cassette sub-family F member 2	Q9UG63.2	ATP-binding cassette sub-family F member 2	Q9UG63	Homo sapiens	Homo sapiens	9606
37182	Linear peptide	LLDVPTAAV			16	24			Gamma-interferon-inducible lysosomal thiol reductase	P13284.3	Gamma-interferon-inducible lysosomal thiol reductase	P13284	Homo sapiens	Homo sapiens	9606	HLA LIGAND ATLAS peptide_sequence_id: 36919.
37183	Linear peptide	LLDVTAAV							interferon, gamma-inducible protein	SRC250796			Homo sapiens	Homo sapiens	9606
37199	Linear peptide	LLEGEEERL			380	388			Lamin-B1	P20700.2	Lamin-B1	P20700	Homo sapiens	Homo sapiens	9606	HLA LIGAND ATLAS peptide_sequence_id: 197318.
37364	Linear peptide	LLGRNSFEV			264	272			Cellular tumor antigen p53	P04637.4	Cellular tumor antigen p53	J3KP33	Homo sapiens	Homo sapiens	9606
37474	Linear peptide	LLLDVPTAAV			15	24			interferon gamma-inducible protein 30 preproprotein	ABI63377.1	Gamma-interferon-inducible lysosomal thiol reductase	P13284	Homo sapiens	Homo sapiens	9606
37475	Linear peptide	LLLDVPTAAVQA			15	26			Gamma-interferon-inducible lysosomal thiol reductase	P13284.3	Gamma-interferon-inducible lysosomal thiol reductase	P13284	Homo sapiens	Homo sapiens	9606
37476	Linear peptide	LLLDVTPLSL			436	445			heat shock 70kDa protein 9 (mortalin)	AAH00478.1	Stress-70 protein, mitochondrial	P38646	Homo sapiens	Homo sapiens	9606
37700	Linear peptide	LLQDSVDFSL			79	88			Vimentin	P08670.4	Keratin, type I cytoskeletal 18	P05783	Homo sapiens	Homo sapiens	9606	HLA LIGAND ATLAS peptide_sequence_id: 37246.
37765	Linear peptide	LLSAEPVPA			20	28			B-cell antigen receptor complex-associated protein beta chain	P40259.1	B-cell antigen receptor complex-associated protein beta chain	P40259	Homo sapiens	Homo sapiens	9606
38521	Linear peptide	LPHQPLATY			52	60			POU domain class 2-associating factor 1	Q16633.1	POU domain class 2-associating factor 1	Q16633	Homo sapiens	Homo sapiens	9606	HLA LIGAND ATLAS peptide_sequence_id: 68230.
38552	Linear peptide	LPKEACMEI			527	535			melanocyte-specific secreted glycoprotein, partial	AAA35930.1	Melanocyte protein PMEL	P40967	Homo sapiens	Homo sapiens	9606
38562	Linear peptide	LPKPPKPVSKMRMATPLLMQ			97	116			HLA class II histocompatibility antigen gamma chain	P04233.3	HLA class II histocompatibility antigen gamma chain	P04233	Homo sapiens	Homo sapiens	9606
38563	Linear peptide	LPKPPKPVSKMRMATPLLMQALP			97	119			HLA class II histocompatibility antigen gamma chain	P04233.3	HLA class II histocompatibility antigen gamma chain	P04233	Homo sapiens	Homo sapiens	9606
38564	Linear peptide	LPKPPKPVSKMRMATPLLMQALPM			97	120			HLA class II histocompatibility antigen gamma chain	P04233.3	HLA class II histocompatibility antigen gamma chain	P04233	Homo sapiens	Homo sapiens	9606
38568	Linear peptide	LPKVKLAL							transmembrane protein 16H, isoform CRA_b	SRC250682	Anoctamin-8	Q9HCE9	Homo sapiens	Homo sapiens	9606	This peptide was detected by HPLC fractionation of peptides bound to HLA-B8 expressing cells. No complete homology to any database sequence could be found. The human protein Kelch-like protein 10 includes the sequence LPKVRLAL. Human origin of this peptide is assumed.
38636	Linear peptide	LPQANRDTL			465	473			Rac GTPase-activating protein 1	Q9H0H5.1	Rac GTPase-activating protein 1	Q9H0H5	Homo sapiens	Homo sapiens	9606
38738	Linear peptide	LPTSHPKIV			411	419			Deformed epidermal autoregulatory factor 1 homolog	O75398.1	Deformed epidermal autoregulatory factor 1 homolog	O75398	Homo sapiens	Homo sapiens	9606	This epitope was identified by sequencing HLA-B*0702-bound peptides that were unique to or up-regulated in HIV-infected cells.
38829	Linear peptide	LQDSVDFSL			80	88			Vimentin	P08670.4	Keratin, type I cytoskeletal 18	P05783	Homo sapiens	Homo sapiens	9606	HLA LIGAND ATLAS peptide_sequence_id: 35330.
38837	Linear peptide	LQFPVGRVHR			24	33			Histone H2A type 2-A	Q6FI13.3	Histone H2A type 2-A	Q6FI13	Homo sapiens	Homo sapiens	9606
39858	Linear peptide	LTDPSQRLV			370	378			beta-catenin	CAA61107.1	Catenin beta-1	P35222	Homo sapiens	Homo sapiens	9606	The following refers to the epitope id as found in the original FIMM database: P000357.
40156	Linear peptide	LTRPGSSYF			46	54			DnaJ homolog subfamily C member 8	O75937.2	DnaJ homolog subfamily C member 8	O75937	Homo sapiens	Homo sapiens	9606
40382	Linear peptide	LVHFLLLKY			116	124			melanoma antigen family A, 2B	AAH63681.1	Melanoma-associated antigen 2	P43356	Homo sapiens	Homo sapiens	9606
40467	Linear peptide	LVMAPRTVL			2	10			HLA class I histocompatibility antigen, B-7 alpha chain precursor	P01889.3	HLA class I histocompatibility antigen, B alpha chain	P01889	Homo sapiens	Homo sapiens	9606	This sequence is present in multiple HLA class I antigens.
41154	Linear peptide	MATPLLMQALPMGALPQ			93	109			class II antigen gamma chain	AAA36304.1	HLA class II histocompatibility antigen gamma chain	P04233	Homo sapiens	Homo sapiens	9606
41699	Linear peptide	MIEPRTLQY			41	49			40S ribosomal protein S16	P62249.2	40S ribosomal protein S16	P62249	Homo sapiens	Homo sapiens	9606	This peptide was detected by HPLC fractionation of peptides bound to HLA-A1 expressing cells. Data originally imported from the HLA Ligand Database (http://hlaligand.ouhsc.edu/).
41953	Linear peptide	MLGTHTMEV			178	186			Melanocyte protein Pmel 17 precursor	P40967.2	Melanocyte protein PMEL	P40967	Homo sapiens	Homo sapiens	9606
41989	Linear peptide	MLLAVLYCL			1	9			Tyrosinase	P14679.3	Tyrosinase	P14679	Homo sapiens	Homo sapiens	9606
42103	Linear peptide	MMAKEEELV			847	855			myosin-9	NP_002464.1	Myosin-9	P35579	Homo sapiens	Homo sapiens	9606
42286	Linear peptide	MPKAGLLII			196	204			melanoma-associated antigen 3 [Homo sapiens]	GI:4885467	Melanoma-associated antigen 3	P43357	Homo sapiens	Homo sapiens	9606
42331	Linear peptide	MPTASTAQIL			264	273			ribonucleoside-diphosphate reductase large subunit isoform 3	NP_001304994.1	Ribonucleoside-diphosphate reductase large subunit	E9PL69	Homo sapiens	Homo sapiens	9606
42921	Linear peptide	MVDGTLLLL			1	9			HLA class I histocompatibility antigen, alpha chain E precursor	P13747.3	HLA class I histocompatibility antigen, alpha chain E	P13747	Homo sapiens	Homo sapiens	9606
43430	Linear peptide	NDELEIIEGM			208	217			60 kDa heat shock protein, mitochondrial precursor	P10809.2	60 kDa heat shock protein, mitochondrial	P10809	Homo sapiens	Homo sapiens	9606	HLA LIGAND ATLAS peptide_sequence_id: 150766.
44643	Linear peptide	NLAEDIMRL			177	185			Vimentin	P08670.4	Keratin, type I cytoskeletal 18	P05783	Homo sapiens	Homo sapiens	9606
44857	Linear peptide	NLRETNLDSL			422	431			Vimentin	P08670.4	Keratin, type I cytoskeletal 18	P05783	Homo sapiens	Homo sapiens	9606	HLA LIGAND ATLAS peptide_sequence_id: 104723.
44901	Linear peptide	NLTISDVSV			1133	1141			Mucin-1 precursor	P15941.2			Homo sapiens	Homo sapiens	9606
44920	Linear peptide	NLVPMVATV							unknown protein eluted from human MHC allele	SRC248339			Homo sapiens	Homo sapiens	9606
44948	Linear peptide	NLYPFVKTV			102	110			Bifunctional purine biosynthesis protein PURH	P31939.3	Bifunctional purine biosynthesis protein ATIC	P31939	Homo sapiens	Homo sapiens	9606
45354	Linear peptide	NPGGYVAYSKAATVT			215	229			transferrin receptor protein 1	NP_003225.2	Transferrin receptor protein 1	P02786	Homo sapiens	Homo sapiens	9606
45355	Linear peptide	NPGGYVAYSKAATVTG			215	230			Transferrin receptor protein 1	P02786.2	Transferrin receptor (P90, CD71), isoform CRA_c	G3V0E5	Homo sapiens	Homo sapiens	9606
45356	Linear peptide	NPGGYVAYSKAATVTGKL			215	232			Transferrin receptor protein 1	P02786.2	Transferrin receptor (P90, CD71), isoform CRA_c	G3V0E5	Homo sapiens	Homo sapiens	9606
45441	Linear peptide	NPNQNKNVAL			186	195			ELAV-like protein 1	Q15717.2	ELAV-like protein 1	Q15717	Homo sapiens	Homo sapiens	9606
45442	Linear peptide	NPNSPSITY			44	52			Enhancer of rudimentary homolog	P84090.1	Enhancer of rudimentary homolog	P84090	Homo sapiens	Homo sapiens	9606	HLA LIGAND ATLAS peptide_sequence_id: 61745.
45552	Linear peptide	NQFPGFKEV			172	180			U2 small nuclear ribonucleoprotein B''	P08579.1	U2 small nuclear ribonucleoprotein B''	P08579	Homo sapiens	Homo sapiens	9606
45726	Linear peptide	NRRFVNVVP			113	121			ubiquitin-like protein fubi and ribosomal protein S30 precursor	NP_001988.1	40S ribosomal protein S30 (Fragment)	E9PM49	Homo sapiens	Homo sapiens	9606
46072	Linear peptide	NTDGSTDYGILQINSR							unknown protein eluted from human MHC allele	SRC248339			Homo sapiens	Homo sapiens	9606
46426	Linear peptide	NVLRIINEPTAAAIA			172	186			Chain A, Crystal Structure Of The Complex Between The Bag5 Bd5 And Hsp70 Nbd	3A8Y_A	Heat shock 70 kDa protein 1A	P0DMV8	Homo sapiens	Homo sapiens	9606
46685	Linear peptide	NYPLWSQSY			76	84			Melanoma-associated antigen 3	P43357.1	Melanoma-associated antigen 3	P43357	Homo sapiens	Homo sapiens	9606
47093	Linear peptide	PDFIVPLTDLRIP			2615	2627			Apolipoprotein B-100	P04114.2	Apolipoprotein B-100	P04114	Homo sapiens	Homo sapiens	9606
48424	Linear peptide	PLNDNIATL			591	599			Myosin-9	P35579.4	Myosin-9	P35579	Homo sapiens	Homo sapiens	9606	HLA LIGAND ATLAS peptide_sequence_id: 166543.
48445	Linear peptide	PLPNFSSLNL			393	402			unnamed protein product	BAB71275.1	Keratin, type I cytoskeletal 13	P13646	Homo sapiens	Homo sapiens	9606
50826	Linear peptide	QGALANIAVDKANLE			82	96			HLA class II histocompatibility antigen, DR alpha chain precursor	P01903.1	HLA class II histocompatibility antigen, DR alpha chain	P01903	Homo sapiens	Homo sapiens	9606
51288	Linear peptide	QLAKLMATL			653	661			Myosin-9	P35579.4	Myosin-9	P35579	Homo sapiens	Homo sapiens	9606
51322	Linear peptide	QLEELEDEL			1547	1555			Myosin-11	P35749.3	Myosin-11	P35749	Homo sapiens	Homo sapiens	9606	HLA LIGAND ATLAS peptide_sequence_id: 141824.
51342	Linear peptide	QLFNHTMFI			485	493			Myosin-11	P35749.3	Myosin-11	P35749	Homo sapiens	Homo sapiens	9606	HLA LIGAND ATLAS peptide_sequence_id: 165316.
51402	Linear peptide	QLLDVKLAL			362	370			Lamin-B1	P20700.2	Lamin-B1	P20700	Homo sapiens	Homo sapiens	9606
51423	Linear peptide	QLLQANPIL			210	218			Myosin-9	P35579.4	Myosin-9	P35579	Homo sapiens	Homo sapiens	9606
51441	Linear peptide	QLMAEKLQL			877	885			Myosin-9	P35579.4	Myosin-9	P35579	Homo sapiens	Homo sapiens	9606
51584	Linear peptide	QLYKEQLAKL			648	657			Myosin-9	P35579.4	Myosin-9	P35579	Homo sapiens	Homo sapiens	9606
51962	Linear peptide	QPRYPVNSV			187	195			T-complex protein 1 subunit alpha	P17987.1	T-complex protein 1 subunit alpha	P17987	Homo sapiens	Homo sapiens	9606	HLA LIGAND ATLAS peptide_sequence_id: 12745.
52335	Linear peptide	QSIAFISRL			234	242			Transmembrane protein 33	P57088.2	Transmembrane protein 33	P57088	Homo sapiens	Homo sapiens	9606
53128	Linear peptide	RAKFKQLL							unknown protein eluted from human MHC allele	SRC248339			Homo sapiens	Homo sapiens	9606
53647	Linear peptide	RETNLDSL			424	431			Vimentin	P08670.4	Keratin, type I cytoskeletal 18	P05783	Homo sapiens	Homo sapiens	9606	HLA LIGAND ATLAS peptide_sequence_id: 104683.
54050	Linear peptide	RHGSKYLATAST			143	154			Myelin basic protein	P02686.3	Myelin basic protein	J3QQK6	Homo sapiens	Homo sapiens	9606	HLA LIGAND ATLAS peptide_sequence_id: 211637.
54080	Linear peptide	RHPKYKTEL			188	196			zinc finger protein 36, C3H1 type-like 2	NP_008818.3	mRNA decay activator protein ZFP36L2	P47974	Homo sapiens	Homo sapiens	9606
54162	Linear peptide	RIIPRHLQL			78	86			histone H2AX	NP_002096.1	Histone H2AX	P16104	Homo sapiens	Homo sapiens	9606
54184	Linear peptide	RILGAVAKV			823	831			Vinculin	P18206.4	Vinculin	P18206	Homo sapiens	Homo sapiens	9606	HLA LIGAND ATLAS peptide_sequence_id: 52847.
54286	Linear peptide	RISGVDRYY			53	61			NADH dehydrogenase	O15239.1	NADH dehydrogenase [ubiquinone] 1 alpha subcomplex subunit 1	O15239	Homo sapiens	Homo sapiens	9606	HLA LIGAND ATLAS peptide_sequence_id: 37675.
54486	Linear peptide	RLAVYIDKV			42	50			Lamin-B1	P20700.2	Lamin-B1	P20700	Homo sapiens	Homo sapiens	9606
54487	Linear peptide	RLAVYIDRV			41	49			Lamin-A/C	P02545.1	Prelamin-A/C	P02545	Homo sapiens	Homo sapiens	9606	HLA LIGAND ATLAS peptide_sequence_id: 36278.
54508	Linear peptide	RLDLAGRDL			179	187			Actin, aortic smooth muscle	P62736.1	Actin, aortic smooth muscle	P62736	Homo sapiens	Homo sapiens	9606
54613	Linear peptide	RLKKANLQI			1754	1762			non-muscle myosin heavy chain 9	ALX00019.1	Myosin-9	P35579	Homo sapiens	Homo sapiens	9606
54672	Linear peptide	RLMKQDFSV			626	634			melanocyte-specific secreted glycoprotein, partial	AAA35930.1	Melanocyte protein PMEL	P40967	Homo sapiens	Homo sapiens	9606
54684	Linear peptide	RLNKVISEL			38	46			ribosomal protein P2	NP_000995.1	60S acidic ribosomal protein P2	P05387	Homo sapiens	Homo sapiens	9606
54723	Linear peptide	RLQQELDDL			1417	1425			Myosin-9	P35579.4	Myosin-9	P35579	Homo sapiens	Homo sapiens	9606	HLA LIGAND ATLAS peptide_sequence_id: 155286.
54746	Linear peptide	RLRSSVPGV			69	77			Vimentin	P08670.4	Keratin, type I cytoskeletal 18	P05783	Homo sapiens	Homo sapiens	9606	HLA LIGAND ATLAS peptide_sequence_id: 188275.
54855	Linear peptide	RMATPLLMQALP			108	119			HLA class II histocompatibility antigen gamma chain	P04233.3	HLA class II histocompatibility antigen gamma chain	P04233	Homo sapiens	Homo sapiens	9606
54857	Linear peptide	RMATPLLMQALPMGALPQ			108	125			HLA class II histocompatibility antigen gamma chain	P04233.3	HLA class II histocompatibility antigen gamma chain	P04233	Homo sapiens	Homo sapiens	9606
54882	Linear peptide	RMFPNAPYL			126	134			Wilms tumor protein	P19544.2	Wilms tumor protein	A0A0A0MT54	Homo sapiens	Homo sapiens	9606
54920	Linear peptide	RMLPHAPGV			455	463			HDAC2 protein, partial [Homo sapiens]	GI:71051977	Histone deacetylase 2	Q92769	Homo sapiens	Homo sapiens	9606
54943	Linear peptide	RMQKEITAL			312	320			Actin, cytoplasmic 2	P63261.1	Actin, cytoplasmic 2	P63261	Homo sapiens	Homo sapiens	9606
55094	Linear peptide	RNYEYLIRL			394	402			Transcription factor 25	Q9BQ70.1	Transcription factor 25	Q9BQ70	Homo sapiens	Homo sapiens	9606
55111	Linear peptide	RPAKSMDSL			342	350			Rho GTPase-activating protein 31	Q2M1Z3.2	Rho GTPase-activating protein 31	Q2M1Z3	Homo sapiens	Homo sapiens	9606
55116	Linear peptide	RPASAGAML			198	206			Myocyte-specific enhancer factor 2D	Q14814.1	Myocyte-specific enhancer factor 2D	Q14814	Homo sapiens	Homo sapiens	9606
55198	Linear peptide	RPKSNIVLL			222	230			B-lymphocyte antigen CD20	P11836.1	B-lymphocyte antigen CD20	P11836	Homo sapiens	Homo sapiens	9606	HLA LIGAND ATLAS peptide_sequence_id: 10573.
55252	Linear peptide	RPPIFIRRL							unknown protein eluted from human MHC allele	SRC248339			Homo sapiens	Homo sapiens	9606
55322	Linear peptide	RPRHQGVMV			39	47			Actin, alpha cardiac muscle 1	P68032.1	Actin, alpha cardiac muscle 1	P68032	Homo sapiens	Homo sapiens	9606	HLA LIGAND ATLAS peptide_sequence_id: 12405.
55327	Linear peptide	RPRPPARSL							unknown protein eluted from human MHC allele	SRC248339			Homo sapiens	Homo sapiens	9606
55339	Linear peptide	RPSGPGPEL			261	269			Probable global transcription activator SNF2L2	P51531.2	Probable global transcription activator SNF2L2	P51531	Homo sapiens	Homo sapiens	9606	HLA LIGAND ATLAS peptide_sequence_id: 12651.
55385	Linear peptide	RPYSNVSNL			644	652			SBF1 protein, partial	AAH09268.2	Myotubularin-related protein 5	O95248	Homo sapiens	Homo sapiens	9606
55556	Linear peptide	RRFFPYYVY			127	135			Proteasome subunit beta type-1	P20618.2	Proteasome subunit beta type-1	P20618	Homo sapiens	Homo sapiens	9606
55565	Linear peptide	RRFVNVVPTF			114	123			ubiquitin-like protein fubi and ribosomal protein S30 precursor	NP_001988.1	40S ribosomal protein S30 (Fragment)	E9PM49	Homo sapiens	Homo sapiens	9606
55602	Linear peptide	RRHWGGNVL			110	118			ribosomal protein L7a	BAB39381.1	60S ribosomal protein L7a	P62424	Homo sapiens	Homo sapiens	9606
55763	Linear peptide	RRVKEVVKK			122	130			HSP90AB1 protein	AAH09206.2	Heat shock protein HSP 90-beta	P08238	Homo sapiens	Homo sapiens	9606
55785	Linear peptide	RRYQKSTEL			53	61			Histone H3.1	P68431.2	Histone H3.1	P68431	Homo sapiens	Homo sapiens	9606	HLA LIGAND ATLAS peptide_sequence_id: 78423.
55813	Linear peptide	RSDPVTLDV			581	589			Carcinoembryonic antigen-related cell adhesion molecule 5	P06731.3	Carcinoembryonic antigen-related cell adhesion molecule 5	P06731	Homo sapiens	Homo sapiens	9606
55963	Linear peptide	RSSPPGHYY			126	134			OCIA domain-containing protein 1 isoform 4	NP_001161726.1	OCIA domain-containing protein 1	Q9NX40	Homo sapiens	Homo sapiens	9606
56002	Linear peptide	RSYLFLGGI			138	146			Bax inhibitor 1	P55061.2	Bax inhibitor 1	F8W1V3	Homo sapiens	Homo sapiens	9606
56028	Linear peptide	RTDGKVFQF			23	31			60S ribosomal protein L24	P83731.1	60S ribosomal protein L24	C9JXB8	Homo sapiens	Homo sapiens	9606
56048	Linear peptide	RTFHIFYYL			272	280			Myosin-9	P35579.4	Myosin-9	P35579	Homo sapiens	Homo sapiens	9606
56158	Linear peptide	RTQNVLGEK			54	62			40S ribosomal protein S3	P23396.2	40S ribosomal protein S3	P23396	Homo sapiens	Homo sapiens	9606	HLA LIGAND ATLAS peptide_sequence_id: 41960.
56362	Linear peptide	RVMAPRALL			2	10			HLA class I histocompatibility antigen, Cw-7 alpha chain	P10321.3	HLA class I histocompatibility antigen, C alpha chain	P10321	Homo sapiens	Homo sapiens	9606
56375	Linear peptide	RVPGVAPTL			302	310			Wilms tumor protein	P19544.2	Wilms tumor protein	A0A0A0MT54	Homo sapiens	Homo sapiens	9606
56462	Linear peptide	RVYNNTARY			277	285			Ribonucleoside-diphosphate reductase large subunit	P23921.1	Ribonucleoside-diphosphate reductase large subunit	E9PL69	Homo sapiens	Homo sapiens	9606
56569	Linear peptide	RYLENGKETL			194	203			MHC class I antigen [Homo sapiens]	AXQ60518.1	HLA class I histocompatibility antigen, A alpha chain	A0A140T8W8	Homo sapiens	Homo sapiens	9606
56570	Linear peptide	RYLENGKETLQ			194	204			HLA class I histocompatibility antigen, A-3 alpha chain	P04439.2	HLA class I histocompatibility antigen, A alpha chain	P04439	Homo sapiens	Homo sapiens	9606	HLA LIGAND ATLAS peptide_sequence_id: 85185.
56857	Linear peptide	SALGYLHSL			208	216			Serine/threonine-protein kinase Sgk1	O00141.2	Serine/threonine-protein kinase Sgk1	O00141	Homo sapiens	Homo sapiens	9606
57469	Linear peptide	SEIDLILGY							Cytochrome P450 2D6	SRC279997	Cytochrome P450 2D6	P10635	Homo sapiens	Homo sapiens	9606	This peptide was detected by HPLC fractionation of peptides bound to HLA-B44 expressing cells. No significant matches with existing database sequences could be found. The human endogenous origin of this HLA-B44 presented peptide is presumed.
57470	Linear peptide	SEIDTVAKY							E3 ubiquitin-protein ligase	SRC250678			Homo sapiens	Homo sapiens	9606	This peptide was detected by HPLC fractionation of peptides bound to HLA-A1 expressing cells. No significant matches with existing database sequences could be found. The human endogenous origin of this HLA-B44 presented peptide is presumed.
57493	Linear peptide	SEIVGKRI			137	144			40S ribosomal protein S7	P62081.1	40S ribosomal protein S7	B5MCP9	Homo sapiens	Homo sapiens	9606
57494	Linear peptide	SEIWRDIDF			192	200			tyrosinase precursor	AHZ44440.1	Tyrosinase	P14679	Homo sapiens	Homo sapiens	9606
58441	Linear peptide	SIAAFIQRL			725	733			Large proline-rich protein BAG6	P46379.2	Large proline-rich protein BAG6	P46379	Homo sapiens	Homo sapiens	9606	HLA LIGAND ATLAS peptide_sequence_id: 173237.
58547	Linear peptide	SIIGRLLEV			11	19			serine/threonine-protein phosphatase PP1-alpha catalytic subunit isoform 1	NP_002699.1	Serine/threonine-protein phosphatase PP1-alpha catalytic subunit	P62136	Homo sapiens	Homo sapiens	9606
58685	Linear peptide	SIRDGVRAY			87	95			Quinone oxidoreductase-like protein 1	C9JZK8	Quinone oxidoreductase-like protein 1	C9JZK8	Homo sapiens	Homo sapiens	9606
58686	Linear peptide	SIRGNNIRY			59	67			Small nuclear ribonucleoprotein Sm D1	P62314.1	Small nuclear ribonucleoprotein Sm D1	P62314	Homo sapiens	Homo sapiens	9606
58971	Linear peptide	SKYLATASTMD			146	156			Myelin basic protein	P02686.3	Myelin basic protein	J3QQK6	Homo sapiens	Homo sapiens	9606	HLA LIGAND ATLAS peptide_sequence_id: 59492.
58987	Linear peptide	SLADTNSLAV			577	586			melanocyte-specific secreted glycoprotein, partial	AAA35930.1	Melanocyte protein PMEL	P40967	Homo sapiens	Homo sapiens	9606
58995	Linear peptide	SLAGGIIGV			154	162			heterogeneous nuclear ribonucleoprotein K transcript variant	AAW84289.1	Heterogeneous nuclear ribonucleoprotein K	P61978	Homo sapiens	Homo sapiens	9606
59035	Linear peptide	SLDDYNHLV			288	296			L-dopachrome tautomerase isoform 1 precursor	NP_001913.2	L-dopachrome tautomerase	P40126	Homo sapiens	Homo sapiens	9606
59037	Linear peptide	SLDGVVPPVIKQ							unknown protein eluted from human MHC allele	SRC248339			Homo sapiens	Homo sapiens	9606
59100	Linear peptide	SLFPGKLEV			1010	1018			Protein flightless-1 homolog	Q13045.2	Protein flightless-1 homolog	Q13045	Homo sapiens	Homo sapiens	9606	HLA LIGAND ATLAS peptide_sequence_id: 35092.
59170	Linear peptide	SLIGHLQTL			337	345			Dual specificity protein phosphatase 5	Q16690	Dual specificity protein phosphatase 5	Q16690	Homo sapiens	Homo sapiens	9606
59255	Linear peptide	SLLGGDVVSV			23	32			DSIPI	CAG38481.1	TSC22 domain family protein 3	Q99576	Homo sapiens	Homo sapiens	9606
59292	Linear peptide	SLLPAIVEL			415	423			Serine/threonine-protein phosphatase 2A 65 kDa regulatory subunit A beta isoform	P30154.3	Serine/threonine-protein phosphatase 2A 65 kDa regulatory subunit A beta isoform	P30154	Homo sapiens	Homo sapiens	9606
59295	Linear peptide	SLLPPDALVGL			156	166			Protein transport protein Sec23B	Q15437.2	Protein transport protein Sec23B	Q15437	Homo sapiens	Homo sapiens	9606	HLA LIGAND ATLAS peptide_sequence_id: 37397.
59296	Linear peptide	SLLPPTALVGL			156	166			Sec23 homolog A (S. cerevisiae)	AAH36649.1	Protein transport protein Sec23A	Q15436	Homo sapiens	Homo sapiens	9606
59361	Linear peptide	SLNLRETNL			420	428			Vimentin	P08670.4	Keratin, type I cytoskeletal 18	P05783	Homo sapiens	Homo sapiens	9606
59392	Linear peptide	SLPLPNFSSL			412	421			Vimentin	P08670.4	Keratin, type I cytoskeletal 18	P05783	Homo sapiens	Homo sapiens	9606	HLA LIGAND ATLAS peptide_sequence_id: 66494.
59411	Linear peptide	SLQEEIAFL			78	86			Chain A, Vimentin	5WHF_A	Keratin, type I cuticular Ha8	O76015	Homo sapiens	Homo sapiens	9606
59453	Linear peptide	SLSEKTVLL			106	114			CD59 glycoprotein precursor	P13987.1	CD59 glycoprotein (Fragment)	A0A2U3TZL5	Homo sapiens	Homo sapiens	9606
59472	Linear peptide	SLSRFSWGA			244	252			Myelin basic protein	P02686.3	Myelin basic protein	J3QQK6	Homo sapiens	Homo sapiens	9606
59481	Linear peptide	SLSTFQQMWI			349	358			Actin, gamma-enteric smooth muscle	P63267.1	Actin, gamma-enteric smooth muscle	P63267	Homo sapiens	Homo sapiens	9606	HLA LIGAND ATLAS peptide_sequence_id: 117508.
59482	Linear peptide	SLSTKLKQV			1326	1334			Myosin-9	P35579.4	Myosin-9	P35579	Homo sapiens	Homo sapiens	9606
59582	Linear peptide	SLWGQPAEA			18	26			Collagen alpha-5(IV) chain	P29400.2	Collagen alpha-5(IV) chain	P29400	Homo sapiens	Homo sapiens	9606
59588	Linear peptide	SLYASSPGGV			51	60			vimentin variant 3	ACA06103.1	Keratin, type I cytoskeletal 13	P13646	Homo sapiens	Homo sapiens	9606
59979	Linear peptide	SPALPGLKL			147	155			Tumor necrosis factor receptor superfamily member 13B	O14836.1	Tumor necrosis factor receptor superfamily member 13B	O14836	Homo sapiens	Homo sapiens	9606
60025	Linear peptide	SPEEQDFLTKHASHTGSWIG			203	222			Low affinity immunoglobulin epsilon Fc receptor	P06734.1	Low affinity immunoglobulin epsilon Fc receptor	P06734	Homo sapiens	Homo sapiens	9606
60103	Linear peptide	SPKLPVSSL			121	129			AT-rich interactive domain-containing protein 3A isoform X2 [Homo sapiens]	GI:1034606683	AT-rich interactive domain-containing protein 3A	Q99856	Homo sapiens	Homo sapiens	9606
60166	Linear peptide	SPNQARAQAAL			141	151			Polypyrimidine tract-binding protein 1	P26599.1	Polypyrimidine tract-binding protein 1	P26599	Homo sapiens	Homo sapiens	9606
60245	Linear peptide	SPRYIFTML			823	831			DNA topoisomerase 2-beta	Q02880.3	DNA topoisomerase 2-beta	Q02880	Homo sapiens	Homo sapiens	9606
60288	Linear peptide	SPTQPIQL			257	264			Protein ADRM1	Q16186.2	Proteasomal ubiquitin receptor ADRM1	Q16186	Homo sapiens	Homo sapiens	9606
60347	Linear peptide	SPYQNIKIL			145	153			Spermine synthase	P52788.2	Spermine synthase	P52788	Homo sapiens	Homo sapiens	9606	HLA LIGAND ATLAS peptide_sequence_id: 15712.
60436	Linear peptide	SQFGGGSQY			61	69			Eukaryotic translation initiation factor 3 subunit D	O15371.1	Eukaryotic translation initiation factor 3 subunit D	O15371	Homo sapiens	Homo sapiens	9606	HLA LIGAND ATLAS peptide_sequence_id: 34321.
60636	Linear peptide	SRDKTIIMW			35	43			receptor of activated protein C kinase 1 [Homo sapiens]	GI:5174447	Receptor of activated protein C kinase 1	P63244	Homo sapiens	Homo sapiens	9606
60974	Linear peptide	SSEQTFMYY			180	188			ornithine decarboxylase isoform 2	NP_001274117.1	Ornithine decarboxylase	P11926	Homo sapiens	Homo sapiens	9606
61487	Linear peptide	SSYGQQSSF			259	267			RNA-binding protein EWS	Q01844.1	RNA-binding protein EWS	Q01844	Homo sapiens	Homo sapiens	9606
61503	Linear peptide	SSYTTTTTI			12	20			stearoyl CoA desaturase [Homo sapiens]	GI:2190404	Acyl-CoA desaturase	O00767	Homo sapiens	Homo sapiens	9606
61551	Linear peptide	STDHIPILY			95	103			glutamine: fructose-6-phosphate amidotransferase 1 muscle isoform GFAT1M	AAK15342.1	Glutamine--fructose-6-phosphate aminotransferase [isomerizing] 1	Q06210	Homo sapiens	Homo sapiens	9606
61588	Linear peptide	STEPVNILY							schlafen family member 5	SRC250683	Schlafen family member 5	Q08AF3	Homo sapiens	Homo sapiens	9606	This peptide was detected by HPLC fractionation of peptides bound to HLA-A1 expressing cells. Data originally imported from the HLA Ligand Database (http://hlaligand.ouhsc.edu/). No significant matches with existing database sequences could be found. Residue Y9 is a tentative assignment. The human endogenous origin of this HLA-A1 presented peptide is presumed.
61926	Linear peptide	STTAICATGL			152	161			Ubiquitin carboxyl-terminal hydrolase 3 (Ubiquitin thioesterase 3) (Ubiquitin-specific-processing protease 3) (Deubiquitinating enzyme 3)	Q9Y6I4.1	Ubiquitin carboxyl-terminal hydrolase 3	Q9Y6I4	Homo sapiens	Homo sapiens	9606	This epitope was identified by sequencing HLA-B*0702-bound peptides that were unique to or up-regulated in HIV-infected cells.
61960	Linear peptide	STTTGHLIY			21	29			Putative elongation factor 1-alpha-like 3	Q5VTE0.1	Putative elongation factor 1-alpha-like 3	Q5VTE0	Homo sapiens	Homo sapiens	9606
62048	Linear peptide	SVAQDAPRIVLD							unknown protein eluted from human MHC allele	SRC248339			Homo sapiens	Homo sapiens	9606
62223	Linear peptide	SVLNLVIVK			107	115			40S ribosomal protein S6	P62753.1	40S ribosomal protein S6	A2A3R5	Homo sapiens	Homo sapiens	9606	HLA LIGAND ATLAS peptide_sequence_id: 44394.
62224	Linear peptide	SVLNVLHSL			226	234			Eukaryotic translation initiation factor 3 subunit L	Q9Y262.1	Eukaryotic translation initiation factor 3 subunit L	Q9Y262	Homo sapiens	Homo sapiens	9606
62337	Linear peptide	SVSTVLTSKY			132	141			Hemoglobin subunit alpha	P69905.2	HCG1745306, isoform CRA_a	G3V1N2	Homo sapiens	Homo sapiens	9606	HLA LIGAND ATLAS peptide_sequence_id: 56488.
62543	Linear peptide	SYFPEITHI			367	375			Tyrosine-protein kinase JAK1	P23458.2	Tyrosine-protein kinase JAK1	P23458	Homo sapiens	Homo sapiens	9606
63303	Linear peptide	TEARCFYGF			156	164			Ribonucleoside-diphosphate reductase subunit M2	P31350.1	Ribonucleoside-diphosphate reductase subunit M2	P31350	Homo sapiens	Homo sapiens	9606
63630	Linear peptide	TFDVAPSRL			301	309			nodal modulator 2 isoform 1 precursor [Homo sapiens]	NP_001004060.1	Nodal modulator 2	Q5JPE7	Homo sapiens	Homo sapiens	9606
64008	Linear peptide	TGYNFQRV			443	450			pleiotropic regulator 1 isoform 1 [Homo sapiens]	GI:4505895	Pleiotropic regulator 1	O43660	Homo sapiens	Homo sapiens	9606
64758	Linear peptide	TLDSQVMSL			360	368			L-dopachrome tautomerase isoform 1 precursor	NP_001913.2	L-dopachrome tautomerase	P40126	Homo sapiens	Homo sapiens	9606
64777	Linear peptide	TLENERGEL			1221	1229			Myosin-9	P35579.4	Myosin-9	P35579	Homo sapiens	Homo sapiens	9606	HLA LIGAND ATLAS peptide_sequence_id: 182455.
64963	Linear peptide	TLNDELEIIEG			206	216			60 kDa heat shock protein, mitochondrial precursor	P10809.2	60 kDa heat shock protein, mitochondrial	P10809	Homo sapiens	Homo sapiens	9606
65046	Linear peptide	TLRNTNPNFV			667	676			Myosin-10	P35580.3	Myosin-10	P35580	Homo sapiens	Homo sapiens	9606	HLA LIGAND ATLAS peptide_sequence_id: 110074.
65061	Linear peptide	TLSKIFKL			283	290			Myelin basic protein	P02686.3	Myelin basic protein	J3QQK6	Homo sapiens	Homo sapiens	9606
65151	Linear peptide	TLWVDPYEV			101	109			Protein BTG2	P78543.1	Protein BTG2	P78543	Homo sapiens	Homo sapiens	9606	HLA LIGAND ATLAS peptide_sequence_id: 30575.
65527	Linear peptide	TPDFIVPLTDLRIP			2614	2627			Apolipoprotein B-100	P04114.2	Apolipoprotein B-100	P04114	Homo sapiens	Homo sapiens	9606
65528	Linear peptide	TPDFIVPLTDLRIPS			2614	2628			Apolipoprotein B-100	P04114.2	Apolipoprotein B-100	P04114	Homo sapiens	Homo sapiens	9606
65565	Linear peptide	TPEVDDEALEK							unknown protein eluted from human MHC allele	SRC248339			Homo sapiens	Homo sapiens	9606
65566	Linear peptide	TPEVDDEALEKFDK							unknown protein eluted from human MHC allele	SRC248339			Homo sapiens	Homo sapiens	9606
65621	Linear peptide	TPKIQVYSRHPAEN			24	37			beta-2-microglobulin precursor	ABI63354.1	Beta-2-microglobulin	P61769	Homo sapiens	Homo sapiens	9606
65622	Linear peptide	TPKIQVYSRHPAENG			24	38			Beta-2-microglobulin precursor	P61769.1	Beta-2-microglobulin	P61769	Homo sapiens	Homo sapiens	9606
65624	Linear peptide	TPKIQVYSRHPAENGKS			24	40			Beta-2-microglobulin precursor	P61769.1	Beta-2-microglobulin	P61769	Homo sapiens	Homo sapiens	9606
65638	Linear peptide	TPLGPPDAEYW			83	93			HLA class II histocompatibility antigen, DQ beta 1 chain	P01920.2	HLA class II histocompatibility antigen, DQ beta 1 chain	A0A140T9R6	Homo sapiens	Homo sapiens	9606
65727	Linear peptide	TPQSNRPVM			527	535			DNA-directed RNA polymerase II subunit RPB1	P24928.2	DNA-directed RNA polymerase II subunit RPB1	P24928	Homo sapiens	Homo sapiens	9606
65787	Linear peptide	TPTLVEVSRNLGKVG			444	458			Serum albumin	A0A0C4DGB6	Serum albumin	D6RHD5	Homo sapiens	Homo sapiens	9606
66549	Linear peptide	TTAYFLYQQQGRLDK			61	75			HLA class II histocompatibility antigen gamma chain	H0YBZ2	HLA class II histocompatibility antigen gamma chain	P04233	Homo sapiens	Homo sapiens	9606
66655	Linear peptide	TTINFTRQR			66	74			Melanoma-associated antigen 1	P43355.1	Melanoma-associated antigen 1	P43355	Homo sapiens	Homo sapiens	9606
66995	Linear peptide	TVFDAKRLIGR			66	76			Heat shock 70 kDa protein 1	P08107.5	Heat shock 70 kDa protein 1A	P0DMV8	Homo sapiens	Homo sapiens	9606
67549	Linear peptide	VADKFTEL			263	270			Serine/threonine-protein phosphatase 2A 65 kDa regulatory subunit A alpha isoform	P30153.4			Homo sapiens	Homo sapiens	9606
67555	Linear peptide	VADLVGFLL			106	114			Melanoma-associated antigen 1	P43355.1	Melanoma-associated antigen 1	P43355	Homo sapiens	Homo sapiens	9606
67661	Linear peptide	VALDFEQEM			919	927			POTE ankyrin domain family member F	A5A3E0.2	POTE ankyrin domain family member F	A5A3E0	Homo sapiens	Homo sapiens	9606
67925	Linear peptide	VDDTQFVRFDSDAASQR			27	43			MHC class I antigen, partial	AFD61656.2	HLA class I antigen	Q53Z42	Homo sapiens	Homo sapiens	9606
67926	Linear peptide	VDDTQFVRFDSDAASQRME			52	70			HLA class I histocompatibility antigen, A alpha chain	P04439.2	HLA class I histocompatibility antigen, A alpha chain	P04439	Homo sapiens	Homo sapiens	9606
67927	Linear peptide	VDDTQFVRFDSDAASQRMEP			52	71			HLA class I histocompatibility antigen, A alpha chain	P04439.2	HLA class I histocompatibility antigen, A alpha chain	P04439	Homo sapiens	Homo sapiens	9606
67928	Linear peptide	VDDTQFVRFDSDAASQRMEPR			27	47			MHC class I antigen, partial	AFD61656.2	HLA class I antigen	Q53Z42	Homo sapiens	Homo sapiens	9606
68202	Linear peptide	VEGSLIVEKI			485	494			60 kDa heat shock protein, mitochondrial precursor	P10809.2	60 kDa heat shock protein, mitochondrial	P10809	Homo sapiens	Homo sapiens	9606
68791	Linear peptide	VGSDWRFLRGYHQYA			102	116			DK1 lymphocyte antigen, partial [Homo sapiens]	GI:12598440	HLA class I histocompatibility antigen, A alpha chain	A0A140T913	Homo sapiens	Homo sapiens	9606
68826	Linear peptide	VGYVDDTQF			49	57			HLA class I histocompatibility antigen, A-3 alpha chain	P04439.2	HLA class I histocompatibility antigen, A alpha chain	P04439	Homo sapiens	Homo sapiens	9606	HLA LIGAND ATLAS peptide_sequence_id: 84904.
69545	Linear peptide	VLIGGKPDRV			193	202			Heterogeneous nuclear ribonucleoprotein K	P61978.1	Heterogeneous nuclear ribonucleoprotein K	P61978	Homo sapiens	Homo sapiens	9606
69550	Linear peptide	VLIQRNPQL			153	161			v-erb-b2 erythroblastic leukemia viral oncogene homolog 2, neuro/glioblastoma derived oncogene homolog (avian)	AAO18082.1	Receptor protein-tyrosine kinase	B4DTR1	Homo sapiens	Homo sapiens	9606
69561	Linear peptide	VLKEGSEYRV			100	109			Rho GDP-dissociation inhibitor 2	P52566.3	Rho GDP-dissociation inhibitor 2	P52566	Homo sapiens	Homo sapiens	9606
69608	Linear peptide	VLLLDVTPL			435	443			Stress-70 protein, mitochondrial	P38646.2	Stress-70 protein, mitochondrial	P38646	Homo sapiens	Homo sapiens	9606
69649	Linear peptide	VLMIKALEL			741	749			Myosin-9	P35579.4	Myosin-9	P35579	Homo sapiens	Homo sapiens	9606
69719	Linear peptide	VLQELNVTV			168	176			Neutrophil elastase	P08246.1	Neutrophil elastase	P08246	Homo sapiens	Homo sapiens	9606
69827	Linear peptide	VLVLDTDYK							unknown protein eluted from human MHC allele	SRC248339			Homo sapiens	Homo sapiens	9606
69856	Linear peptide	VLWVVKSTPA			846	855			Band 3 anion transport protein	P02730.3	Band 3 anion transport protein	P02730	Homo sapiens	Homo sapiens	9606	HLA LIGAND ATLAS peptide_sequence_id: 141784.
69906	Linear peptide	VLYRYGSFSV			483	492			melanocyte-specific secreted glycoprotein, partial	AAA35930.1	Melanocyte protein PMEL	P40967	Homo sapiens	Homo sapiens	9606
69921	Linear peptide	VMAPRTLIL			3	11			HLA class I histocompatibility antigen, Cw-3 alpha chain precursor	P04222.2	HLA class I histocompatibility antigen	Q53YP1	Homo sapiens	Homo sapiens	9606
69922	Linear peptide	VMAPRTLVL			3	11			MHC class I antigen, partial [Homo sapiens]	AAD19593.1	HLA class I histocompatibility antigen, A alpha chain	A0A1W2PR61	Homo sapiens	Homo sapiens	9606
69939	Linear peptide	VMDSKIVQV			434	442			Importin subunit alpha-5	P52294.3	Importin subunit alpha-5	P52294	Homo sapiens	Homo sapiens	9606	HLA LIGAND ATLAS peptide_sequence_id: 36050.
70063	Linear peptide	VNFEFPEF			161	168			ribosomal protein S7, isoform CRA_a [Homo sapiens]	EAX01056.1	40S ribosomal protein S7	P62081	Homo sapiens	Homo sapiens	9606
70243	Linear peptide	VPAGGAVAV			65	73			ribosomal protein P2	NP_000995.1	60S acidic ribosomal protein P2	P05387	Homo sapiens	Homo sapiens	9606
70299	Linear peptide	VPGAGSVPAI			240	249			Nuclear transcription factor Y subunit alpha	P23511.2	Nuclear transcription factor Y subunit alpha	P23511	Homo sapiens	Homo sapiens	9606
70344	Linear peptide	VPIYEGYALPHAILR			163	177			Actin, cytoplasmic 1	P60709.1	Actin, cytoplasmic 1	P60709	Homo sapiens	Homo sapiens	9606
70348	Linear peptide	VPKLKVCAL			95	103			60S ribosomal protein L18 isoform 1	NP_000970.1	60S ribosomal protein L18	Q07020	Homo sapiens	Homo sapiens	9606
70367	Linear peptide	VPLTDLRIPS			2619	2628			Apolipoprotein B-100	P04114.2	Apolipoprotein B-100	P04114	Homo sapiens	Homo sapiens	9606	The epitope was located in the PRIDE database; PXD023545.
70476	Linear peptide	VPSEPGGVL			422	430			Tyrosine-protein phosphatase non-receptor type 6	P29350.1	Tyrosine-protein phosphatase non-receptor type 6	P29350	Homo sapiens	Homo sapiens	9606
70586	Linear peptide	VQITEARCFY			153	162			Ribonucleoside-diphosphate reductase subunit M2	P31350.1	Ribonucleoside-diphosphate reductase subunit M2	P31350	Homo sapiens	Homo sapiens	9606
70902	Linear peptide	VSDIVGPDGLVY			177	188			rRNA 2'-O-methyltransferase fibrillarin	P22087.2	rRNA 2'-O-methyltransferase fibrillarin (Fragment)	M0R299	Homo sapiens	Homo sapiens	9606
71171	Linear peptide	VSTVLTSKY			133	141			Hemoglobin subunit alpha	P69905.2	HCG1745306, isoform CRA_a	G3V1N2	Homo sapiens	Homo sapiens	9606	HLA LIGAND ATLAS peptide_sequence_id: 55212.
71222	Linear peptide	VSYGSIVTY			295	303			CR2/CD21/C3d/Epstein-Barr virus receptor precursor	AAA35786.1	Complement receptor type 2	P20023	Homo sapiens	Homo sapiens	9606	The following refers to the epitope id as found in the original FIMM database: P000355.
71227	Linear peptide	VSYLFSHV			309	316			Ribose-phosphate pyrophosphokinase 2	P11908.2	Ribose-phosphate pyrophosphokinase 2	P11908	Homo sapiens	Homo sapiens	9606
71383	Linear peptide	VTKDGVTVAK			73	82			60 kDa heat shock protein, mitochondrial precursor	P10809.2	60 kDa heat shock protein, mitochondrial	P10809	Homo sapiens	Homo sapiens	9606
71411	Linear peptide	VTLSQPKIVKWDRDM			105	119			Beta-2-microglobulin precursor	P61769.1	Beta-2-microglobulin	P61769	Homo sapiens	Homo sapiens	9606
71583	Linear peptide	VTYSFRQSF			1017	1025			IQ motif and SEC7 domain-containing protein 2	Q5JU85	IQ motif and SEC7 domain-containing protein 2	A0A1W2PR28	Homo sapiens	Homo sapiens	9606
71761	Linear peptide	VVMGTLVAL			82	90			tyrosinase-related protein-2, partial	CAB93530.1	L-dopachrome tautomerase	P40126	Homo sapiens	Homo sapiens	9606
71789	Linear peptide	VVPPFLQPEV							unknown protein eluted from human MHC allele	SRC248339			Homo sapiens	Homo sapiens	9606
71901	Linear peptide	VVYDLSIRGF			208	217			Translin	Q15631.1	Translin	E9PGT1	Homo sapiens	Homo sapiens	9606
72178	Linear peptide	VYVEELKPTPEGDLEILLQK							unknown protein eluted from human MHC allele	SRC248339			Homo sapiens	Homo sapiens	9606
72437	Linear peptide	WFTHASPTLF			100	109			ribonucleoside-diphosphate reductase large subunit isoform 2	NP_001304993.1	Ribonucleoside-diphosphate reductase large subunit	P23921	Homo sapiens	Homo sapiens	9606
73233	Linear peptide	WVVKSTPASL			848	857			Band 3 anion transport protein	P02730.3	Band 3 anion transport protein	P02730	Homo sapiens	Homo sapiens	9606	HLA LIGAND ATLAS peptide_sequence_id: 78776.
73369	Linear peptide	YAIDLPVSV			144	152			L-dopachrome tautomerase isoform 3	NP_001309114.1	L-dopachrome tautomerase	P40126	Homo sapiens	Homo sapiens	9606
73803	Linear peptide	YFDPANGKF			265	273			elongation factor 2	NP_001952.1	Elongation factor 2	P13639	Homo sapiens	Homo sapiens	9606
74015	Linear peptide	YGIENEVFL			282	290			L-lactate dehydrogenase B chain	P07195.2	L-lactate dehydrogenase	A0A3B3IS95	Homo sapiens	Homo sapiens	9606
74043	Linear peptide	YGLKNLTAL			346	354			Phosphoinositide 3-kinase adapter protein 1	Q6ZUJ8.2	Phosphoinositide 3-kinase adapter protein 1	Q6ZUJ8	Homo sapiens	Homo sapiens	9606
74105	Linear peptide	YHEDIHTYL			178	186			Cyclin-A2	P20248.2	Cyclin-A2	P20248	Homo sapiens	Homo sapiens	9606
74374	Linear peptide	YISPYFINTS			223	232			60 kDa heat shock protein, mitochondrial precursor	P10809.2	60 kDa heat shock protein, mitochondrial	P10809	Homo sapiens	Homo sapiens	9606	HLA LIGAND ATLAS peptide_sequence_id: 218938.
74595	Linear peptide	YLDDPDLKY			359	367			DNA (cytosine-5)-methyltransferase 1	P26358.2	DNA (cytosine-5)-methyltransferase 1	P26358	Homo sapiens	Homo sapiens	9606	HLA LIGAND ATLAS peptide_sequence_id: 42710.
74638	Linear peptide	YLEPGPVTA			287	295			melanocyte-specific secreted glycoprotein, partial	AAA35930.1	Melanocyte protein PMEL	P40967	Homo sapiens	Homo sapiens	9606
74687	Linear peptide	YLGYLEQLLR							unknown protein eluted from human MHC allele	SRC248339			Homo sapiens	Homo sapiens	9606
74773	Linear peptide	YLLEKSRAI			257	265			Myosin-9	P35579.4	Myosin-9	P35579	Homo sapiens	Homo sapiens	9606	HLA LIGAND ATLAS peptide_sequence_id: 155025.
74794	Linear peptide	YLLPAIVHI			148	156			Probable ATP-dependent RNA helicase DDX5	P17844.1	Probable ATP-dependent RNA helicase DDX5	P17844	Homo sapiens	Homo sapiens	9606
75029	Linear peptide	YLYVDKNFI			9	17			cellular myosin heavy chain	AAA59888.1			Homo sapiens	Homo sapiens	9606
75058	Linear peptide	YMIDPSGVSY			150	159			Proteasome subunit alpha type-3	P25788.2	Proteasome endopeptidase complex	G3V4X5	Homo sapiens	Homo sapiens	9606	HLA LIGAND ATLAS peptide_sequence_id: 28226.
75092	Linear peptide	YMNGTMSQV			369	377			tyrosinase precursor	AHZ44440.1	Tyrosinase	P14679	Homo sapiens	Homo sapiens	9606
75236	Linear peptide	YNYFGFKTL			143	151			Ribonucleoside-diphosphate reductase large subunit	P23921.1	Ribonucleoside-diphosphate reductase large subunit	E9PL69	Homo sapiens	Homo sapiens	9606
75246	Linear peptide	YPAEITLTW			233	241			MHC class I antigen	SIT52294.1	HLA class I histocompatibility antigen	Q5RIP0	Homo sapiens	Homo sapiens	9606
75248	Linear peptide	YPAGFMDV			82	89			40S ribosomal protein S4, Y isoform 1	P22090.2	40S ribosomal protein S4, Y isoform 1 (Fragment)	C9JEH7	Homo sapiens	Homo sapiens	9606
75373	Linear peptide	YPNVNIHNF			190	198			Spectrin beta chain, brain 1	Q01082.2	Spectrin beta chain, non-erythrocytic 1	Q01082	Homo sapiens	Homo sapiens	9606
75482	Linear peptide	YQEPVLGPVRGPFP							unknown protein eluted from human MHC allele	SRC248339			Homo sapiens	Homo sapiens	9606
75980	Linear peptide	YTAVVPLVY			132	140			Immunoglobulin J chain	P01591.4	Immunoglobulin J chain	P01591	Homo sapiens	Homo sapiens	9606	HLA LIGAND ATLAS peptide_sequence_id: 11992.
76008	Linear peptide	YTDYGGLIFNSY			110	121			Cytochrome c oxidase subunit 2	P00403.1	Cytochrome c oxidase subunit 2	P00403	Homo sapiens	Homo sapiens	9606
76078	Linear peptide	YTIPPGHQV			393	401			Cytochrome P450 51A1	Q16850.3	Lanosterol 14-alpha demethylase	Q16850	Homo sapiens	Homo sapiens	9606
76171	Linear peptide	YTSDYFISY			154	162			v-ets erythroblastosis virus E26 oncogene homolog 1 (avian)	AAV38260.1	Protein C-ets-1	P14921	Homo sapiens	Homo sapiens	9606
76237	Linear peptide	YVASYLLAA			3	11			ribosomal protein P2	NP_000995.1	60S acidic ribosomal protein P2	P05387	Homo sapiens	Homo sapiens	9606
76238	Linear peptide	YVASYLLAAL			3	12			ribosomal protein P2	NP_000995.1	60S acidic ribosomal protein P2	P05387	Homo sapiens	Homo sapiens	9606
76496	Linear peptide	YYEEQHPEL			107	115			Interleukin-32	P24001.3	Interleukin-32 (Fragment)	F8VSD2	Homo sapiens	Homo sapiens	9606
76644	Linear peptide	EEEEEEEEE			48	56			Cysteine-rich hydrophobic domain-containing protein 1	Q5VXU3.2	Cysteine-rich hydrophobic domain-containing protein 1	B7Z4S5	Homo sapiens	Homo sapiens	9606
76645	Linear peptide	EEEEEEEEEE			48	57			cysteine-rich hydrophobic domain-containing protein 1 isoform 2 [Homo sapiens]	GI:665505948	Cysteine-rich hydrophobic domain-containing protein 1	Q5VXU3	Homo sapiens	Homo sapiens	9606	The epitope can be found in the PRIDE repository with the dataset identifier PRIDE:PXD011766.
77841	Linear peptide	AYDFLYNYL			161	169			Dermatan-sulfate epimerase precursor	Q9UL01.1	Dermatan-sulfate epimerase	Q9UL01	Homo sapiens	Homo sapiens	9606
77842	Linear peptide	AYIDFEMKI			250	258			Chain A, Squamous cell carcinoma antigen recognized by T-cells 3	5JPZ_A	Squamous cell carcinoma antigen recognized by T-cells 3	Q15020	Homo sapiens	Homo sapiens	9606
78106	Linear peptide	APWIEQEGPEYWDR			48	61			MHC class I antigen	AAB07699.1	HLA class I antigen	D9J307	Homo sapiens	Homo sapiens	9606
78124	Linear peptide	DVKIYLDENYERINVP			117	132			Integral membrane protein 2C	Q9NQX7.1	Integral membrane protein 2C	B8ZZM6	Homo sapiens	Homo sapiens	9606
78128	Linear peptide	EDVKIYLDENYERIN			116	130			Integral membrane protein 2C	Q9NQX7.1	Integral membrane protein 2C	B8ZZM6	Homo sapiens	Homo sapiens	9606
78129	Linear peptide	EDVKIYLDENYERINVP			116	132			Integral membrane protein 2C	Q9NQX7.1	Integral membrane protein 2C	B8ZZM6	Homo sapiens	Homo sapiens	9606
78130	Linear peptide	EDVKIYLDENYERINVPV			116	133			Integral membrane protein 2C	Q9NQX7.1	Integral membrane protein 2C	B8ZZM6	Homo sapiens	Homo sapiens	9606
78131	Linear peptide	EDVKIYLDENYERINVPVP			116	134			Integral membrane protein 2C	Q9NQX7.1	Integral membrane protein 2C	B8ZZM6	Homo sapiens	Homo sapiens	9606
78132	Linear peptide	EDVKIYLDENYERINVPVPQ			116	135			Integral membrane protein 2C	Q9NQX7.1	Integral membrane protein 2C	B8ZZM6	Homo sapiens	Homo sapiens	9606
78935	Linear peptide	AVPDEIPPL			703	711			Heat shock protein HSP 90-beta	P08238.4	Heat shock protein HSP 90-beta	P08238	Homo sapiens	Homo sapiens	9606	HLA LIGAND ATLAS peptide_sequence_id: 182539.
78965	Linear peptide	ETFNTPAHYV							Actin, gamma-enteric smooth muscle	SRC280218	Actin, gamma-enteric smooth muscle	P63267	Homo sapiens	Homo sapiens	9606
78966	Linear peptide	ETVAVGVIKAV							Elongation factor 1-alpha 1	SRC280233	Elongation factor 1-alpha 1	P68104	Homo sapiens	Homo sapiens	9606
78969	Linear peptide	FAYDGKDYI			140	148			MHC class I antigen [Homo sapiens]	GI:1465390245	HLA class I histocompatibility antigen	Q5RIP0	Homo sapiens	Homo sapiens	9606
78970	Linear peptide	FAYDGKDYL			137	145			HLA class I histocompatibility antigen, alpha chain E	P13747.4	HLA class I histocompatibility antigen, alpha chain E	P13747	Homo sapiens	Homo sapiens	9606	HLA LIGAND ATLAS peptide_sequence_id: 34860.
78975	Linear peptide	FVLPELPSV			321	329			Uncharacterized protein KIAA0174	P53990.1	IST1 homolog	P53990	Homo sapiens	Homo sapiens	9606
78993	Linear peptide	HLPSDFTPAV							unknown protein eluted from human MHC allele	SRC248339			Homo sapiens	Homo sapiens	9606
79004	Linear peptide	KQLDDLKVEL			19	28			60S ribosomal protein L35	F2Z388	60S ribosomal protein L35	P42766	Homo sapiens	Homo sapiens	9606
79019	Linear peptide	LRYPMAVGL			3	11			60S ribosomal protein L36	Q9Y3U8.3	60S ribosomal protein L36	Q9Y3U8	Homo sapiens	Homo sapiens	9606
79129	Linear peptide	YVISVVFRL			135	143			Gap junction beta-1 protein	P08034.1	Gap junction beta-1 protein	P08034	Homo sapiens	Homo sapiens	9606	The following refers to the epitope id as found in the original FIMM database: P000163.
79796	Linear peptide	DVGVYRAVTPQGRPDA			38	53			MHC class II antigen, partial	AHY82334.1	HLA class II histocompatibility antigen, DQ beta 1 chain	A2AAZ0	Homo sapiens	Homo sapiens	9606
79836	Linear peptide	GELIGTLNAAKVPAD			23	37			Triosephosphate isomerase	P60174.4	Triosephosphate isomerase	P60174	Homo sapiens	Homo sapiens	9606	The epitope was located in the PRIDE database; PXD023545.
79901	Linear peptide	LEEFGRFASFEAQG			70	83			HLA-DRA [Homo sapiens]	ARB08440.1	HLA-DRA	A0A0G2JMH6	Homo sapiens	Homo sapiens	9606
79916	Linear peptide	LPKPPKPVSKMRMATPLLMQALPMG			97	121			HLA class II histocompatibility antigen gamma chain	P04233.3	HLA class II histocompatibility antigen gamma chain	P04233	Homo sapiens	Homo sapiens	9606
81930	Linear peptide	FAAVEGIFF			228	236			Ribonucleoside-diphosphate reductase subunit M2	P31350.1	Ribonucleoside-diphosphate reductase subunit M2	P31350	Homo sapiens	Homo sapiens	9606
86005	Linear peptide	LTSMHFYGW			382	390			ribonucleoside-diphosphate reductase large subunit isoform 3	NP_001304994.1	Ribonucleoside-diphosphate reductase large subunit	E9PL69	Homo sapiens	Homo sapiens	9606
88319	Linear peptide	RVYVGNVAW			228	236			3 beta-hydroxysteroid dehydrogenase type 7	Q9H2F3.2	3 beta-hydroxysteroid dehydrogenase type 7	Q9H2F3	Homo sapiens	Homo sapiens	9606	HLA LIGAND ATLAS peptide_sequence_id: 120085.
95009	Linear peptide	EEFGRAFSF			46	54			MHC class II HLA-DPA1 antigen	Q9TPX3	HLA class II histocompatibility antigen, DP alpha 1 chain	P20036	Homo sapiens	Homo sapiens	9606
95010	Linear peptide	EEPTVIKKY			257	265			sorting nexin-5	NP_055241.1	Sorting nexin-5	Q9Y5X3	Homo sapiens	Homo sapiens	9606
95091	Linear peptide	GVYDGREHTV			230	239			MAGE-X2	AAA19007.1	Melanoma-associated antigen 4 (Fragment)	C9JK50	Homo sapiens	Homo sapiens	9606
95972	Linear peptide	VMAPRTVLL			3	11			HLA class I histocompatibility antigen, B-7 alpha chain precursor	P01889.3	HLA class I histocompatibility antigen, B alpha chain	P01889	Homo sapiens	Homo sapiens	9606
96328	Linear peptide	GLQTSQDARF			65	74			Calreticulin precursor	P27797.1	Calreticulin	P27797	Homo sapiens	Homo sapiens	9606	HLA LIGAND ATLAS peptide_sequence_id: 141372.
96476	Linear peptide	KLFPNSLDQT			111	120			Calreticulin precursor	P27797.1	Calreticulin	P27797	Homo sapiens	Homo sapiens	9606	HLA LIGAND ATLAS peptide_sequence_id: 169003.
96646	Linear peptide	MLLSVPLLLG			1	10			calreticulin precursor [Homo sapiens]	GI:4757900	Calreticulin	P27797	Homo sapiens	Homo sapiens	9606
96699	Linear peptide	NPRAMQALL			462	470			Ubiquilin-4	Q9NRR5.2	Ubiquilin-2	Q9UHD9	Homo sapiens	Homo sapiens	9606	HLA LIGAND ATLAS peptide_sequence_id: 15426.
96823	Linear peptide	RKEEEEAEDK			376	385			Calreticulin precursor	P27797.1	Calreticulin	P27797	Homo sapiens	Homo sapiens	9606
98486	Linear peptide	SVFVDSLTK			2532	2540			Filamin-A	P21333.4	Filamin-A	Q60FE5	Homo sapiens	Homo sapiens	9606	HLA LIGAND ATLAS peptide_sequence_id: 146516.
98894	Linear peptide	LSSPVTKSF			223	231			immunoglobulin kappa light chain VLJ region, partial [Homo sapiens]	BAC01670.1			Homo sapiens	Homo sapiens	9606
98989	Linear peptide	RRLPIFSRL			481	489			zinc finger protein 36, C3H1 type-like 2	NP_008818.3	mRNA decay activator protein ZFP36L2	P47974	Homo sapiens	Homo sapiens	9606
99043	Linear peptide	VLVLDTDYKK							unknown protein eluted from human MHC allele	SRC248339			Homo sapiens	Homo sapiens	9606
99044	Linear peptide	VMAPRALLL			3	11			HLA class I histocompatibility antigen, Cw-7 alpha chain	P10321.3	HLA class I histocompatibility antigen, C alpha chain	P10321	Homo sapiens	Homo sapiens	9606
99051	Linear peptide	VTAPRTLLL			3	11			human leucocyte antigen B [Homo sapiens]	CAB38071.2	HLA class I histocompatibility antigen B alpha chain	D5H3J5	Homo sapiens	Homo sapiens	9606
99134	Linear peptide	DAEFRHDSGYEVHHQ			562	576			amyloid beta A4 protein isoform g	NP_001129603.1	Amyloid-beta precursor protein	A0A0A0MRG2	Homo sapiens	Homo sapiens	9606
99843	Linear peptide	RQASIELPSM + PHOS(S4)	S4	Phosphorylation|PHOS	249	258			Lymphocyte-specific protein 1	P33241.1	Lymphocyte-specific protein 1	P33241	Homo sapiens	Homo sapiens	9606
99844	Linear peptide	RQASLSISV + PHOS(S4)	S4	Phosphorylation|PHOS	526	534			serine/threonine-protein kinase D2 isoform A [Homo sapiens]	GI:19923468	Serine/threonine-protein kinase D2	Q9BZL6	Homo sapiens	Homo sapiens	9606
99845	Linear peptide	RTYSGPMNKV + PHOS(S4)	S4	Phosphorylation|PHOS	53	62			protein POF1B isoform 1 [Homo sapiens]	GI:193794853	Protein POF1B	Q8WVV4	Homo sapiens	Homo sapiens	9606
99874	Linear peptide	AEDVGSNKGA			692	701			Amyloid beta A4 protein precursor	P05067.3	Amyloid-beta precursor protein	P05067	Homo sapiens	Homo sapiens	9606
100027	Linear peptide	FAEDVGSNKG			560	569			amyloid beta A4 protein isoform e precursor	NP_001129601.1	Amyloid-beta precursor protein	A0A0A0MRG2	Homo sapiens	Homo sapiens	9606
100046	Linear peptide	FRHDSGYEVH			565	574			amyloid beta A4 protein isoform g	NP_001129603.1	Amyloid-beta precursor protein	A0A0A0MRG2	Homo sapiens	Homo sapiens	9606
100097	Linear peptide	HDSGYEVHHQ			584	593			amyloid-beta precursor protein isoform j precursor [Homo sapiens]	NP_001191232.1	Amyloid-beta precursor protein	A0A0A0MRG2	Homo sapiens	Homo sapiens	9606
100725	Linear peptide	ALWMRLLPL			2	10			insulin [Homo sapiens]	GI:114318995	Insulin	A6XGL2	Homo sapiens	Homo sapiens	9606
100882	Linear peptide	GIVEQCCTSI			90	99			Insulin precursor	P01308.1	Insulin	P01308	Homo sapiens	Homo sapiens	9606
100920	Linear peptide	HLVEALYLV			34	42			Insulin precursor	P01308.1	Insulin	P01308	Homo sapiens	Homo sapiens	9606
101024	Linear peptide	LLLLLLLLL			14	22			apolipoprotein E receptor 2 precursor [Homo sapiens]	BAA09328.1	Low-density lipoprotein receptor-related protein 8	Q14114	Homo sapiens	Homo sapiens	9606
101048	Linear peptide	LVLNRLKVGL			286	295			60 kDa heat shock protein, mitochondrial precursor	P10809.2	60 kDa heat shock protein, mitochondrial	P10809	Homo sapiens	Homo sapiens	9606	HLA LIGAND ATLAS peptide_sequence_id: 99665.
101067	Linear peptide	NFFRMVISNPAAT			308	320			glutamate decarboxylase 1 isoform X3 [Homo sapiens]	XP_024308551.1	Glutamate decarboxylase 1	Q99259	Homo sapiens	Homo sapiens	9606
101200	Linear peptide	RLYQEVHRL			387	395			Receptor-type tyrosine-protein phosphatase N2	Q92932.2	Receptor-type tyrosine-protein phosphatase N2	Q92932	Homo sapiens	Homo sapiens	9606	HLA LIGAND ATLAS peptide_sequence_id: 171301.
101241	Linear peptide	SLQKRGIVEQ			85	94			Insulin precursor	P01308.1	Insulin	P01308	Homo sapiens	Homo sapiens	9606
101242	Linear peptide	SLQPLALEG			76	84			Insulin precursor	P01308.1	Insulin	P01308	Homo sapiens	Homo sapiens	9606
101248	Linear peptide	SLYQLENYC			101	109			Insulin precursor	P01308.1	Insulin	P01308	Homo sapiens	Homo sapiens	9606
101382	Linear peptide	VMAPRTLLL			3	11			HLA class I histocompatibility antigen, A-3 alpha chain	P04439.2	HLA class I histocompatibility antigen, A alpha chain	P04439	Homo sapiens	Homo sapiens	9606	HLA LIGAND ATLAS peptide_sequence_id: 11375.
102515	Linear peptide	HLCGSHLVEA			29	38			insulin	ABI63346.1	Insulin	A6XGL2	Homo sapiens	Homo sapiens	9606
102716	Linear peptide	PGMGAMGGMGGGMGGGMF			556	573			60 kDa heat shock protein, mitochondrial	P10809.2	60 kDa heat shock protein, mitochondrial	P10809	Homo sapiens	Homo sapiens	9606
103041	Linear peptide	ALWGPDPAAA			15	24			Insulin, isoform 2	F8WCM5.1	Insulin, isoform 2	F8WCM5	Homo sapiens	Homo sapiens	9606
103335	Linear peptide	LALEGSLQK			80	88			proinsulin precursor	NP_000198.1	Insulin	P01308	Homo sapiens	Homo sapiens	9606
103557	Linear peptide	RLLPLLALL			6	14			insulin [Homo sapiens]	GI:114318995	Insulin	A6XGL2	Homo sapiens	Homo sapiens	9606
103728	Linear peptide	WGPDPAAA			17	24			Insulin precursor	P01308.1	Insulin	P01308	Homo sapiens	Homo sapiens	9606
103839	Linear peptide	DAEFRHDSGYEVH			562	574			amyloid beta A4 protein isoform g	NP_001129603.1	Amyloid-beta precursor protein	A0A0A0MRG2	Homo sapiens	Homo sapiens	9606
103998	Linear peptide	IVKWDRDM			91	98			pI 5.3 beta 2-microglobulin, BM	AAB35347.1	Beta-2-microglobulin (Fragment)	H0YLF3	Homo sapiens	Homo sapiens	9606
104247	Linear peptide	SHLVEALYL			33	41			proinsulin precursor	NP_000198.1	Insulin	P01308	Homo sapiens	Homo sapiens	9606
104489	Linear peptide	FQDENYLYL			138	146			Myotonin-protein kinase	Q09013.3	Myotonin-protein kinase	Q09013	Homo sapiens	Homo sapiens	9606	HLA LIGAND ATLAS peptide_sequence_id: 161315.
104631	Linear peptide	SNFLNCYVSGFHPSDIEVDLLK			40	61			Beta-2-microglobulin precursor	P61769.1	Beta-2-microglobulin	P61769	Homo sapiens	Homo sapiens	9606
104760	Linear peptide	EAQGALANIAVDKA			80	93			HLA class II histocompatibility antigen, DR alpha chain precursor	P01903.1	HLA class II histocompatibility antigen, DR alpha chain	P01903	Homo sapiens	Homo sapiens	9606
104774	Linear peptide	FEAQGALANIAVDKA			79	93			HLA-DRA	A0A0G2JMH6	HLA-DRA	A0A0G2JMH6	Homo sapiens	Homo sapiens	9606
104862	Linear peptide	KPPKPVSKMRMATPLLMQALP			99	119			HLA class II histocompatibility antigen gamma chain	P04233.3	HLA class II histocompatibility antigen gamma chain	P04233	Homo sapiens	Homo sapiens	9606
104973	Linear peptide	SFEAQGALANIAVDKA			78	93			HLA class II histocompatibility antigen, DR alpha chain precursor	P01903.1	HLA class II histocompatibility antigen, DR alpha chain	P01903	Homo sapiens	Homo sapiens	9606
105018	Linear peptide	VGDVTGAQAYASTAK			89	103			Interferon-induced transmembrane protein 2	Q01629.2	Interferon-induced transmembrane protein 2	E9PQN9	Homo sapiens	Homo sapiens	9606
105151	Linear peptide	DVGEYRAVTELGRPD			72	86			HLA class II histocompatibility antigen, DR beta 5 chain	Q30154.1	HLA class II histocompatibility antigen, DR beta 5 chain	Q30154	Homo sapiens	Homo sapiens	9606
105153	Linear peptide	DVTTL			88	92			Long-chain-fatty-acid--CoA ligase 1	P33121.1	Long-chain-fatty-acid--CoA ligase 1	P33121	Homo sapiens	Homo sapiens	9606
105174	Linear peptide	FAEDVGSNKGAIIGL			691	705			Amyloid beta A4 protein precursor	P05067.3	Amyloid-beta precursor protein	P05067	Homo sapiens	Homo sapiens	9606
105266	Linear peptide	KMRMATPLLMQALPM			106	120			HLA class II histocompatibility antigen gamma chain	P04233.3	HLA class II histocompatibility antigen gamma chain	P04233	Homo sapiens	Homo sapiens	9606
105319	Linear peptide	LVFFAEDVGSNK			688	699			Amyloid beta A4 protein precursor	P05067.3	Amyloid-beta precursor protein	P05067	Homo sapiens	Homo sapiens	9606
105768	Linear peptide	FAEDVGSNKGA			691	701			Amyloid beta A4 protein precursor	P05067.3	Amyloid-beta precursor protein	P05067	Homo sapiens	Homo sapiens	9606
105950	Linear peptide	LWMRLLPLL			3	11			insulin	ABI63346.1	Insulin	A6XGL2	Homo sapiens	Homo sapiens	9606
105968	Linear peptide	MRLLPLLA			5	12			proinsulin precursor	NP_000198.1	Insulin	P01308	Homo sapiens	Homo sapiens	9606
105969	Linear peptide	MRLLPLLAL			5	13			insulin [Homo sapiens]	GI:114318995	Insulin	A6XGL2	Homo sapiens	Homo sapiens	9606
105970	Linear peptide	MRLLPLLALL			5	14			proinsulin precursor	NP_000198.1	Insulin	P01308	Homo sapiens	Homo sapiens	9606
106063	Linear peptide	RGFFYTPKT			46	54			Insulin, isoform 2	F8WCM5.1	Insulin, isoform 2	F8WCM5	Homo sapiens	Homo sapiens	9606
106386	Linear peptide	EIVLTQSPGTLSLSPGERA			1	19			immunoglobulin light chain variable region, partial [Homo sapiens]	AOW44054.1	Immunoglobulin kappa variable 3-20	P01619	Homo sapiens	Homo sapiens	9606
106399	Linear peptide	ERGFFYTPK			45	53			Insulin, isoform 2	F8WCM5.1	Insulin, isoform 2	F8WCM5	Homo sapiens	Homo sapiens	9606	HLA LIGAND ATLAS peptide_sequence_id: 193466.
106534	Linear peptide	IFDLGGGTF			199	207			Heat shock 70 kDa protein 1L	P34931.2	Heat shock 70 kDa protein 1-like	P34931	Homo sapiens	Homo sapiens	9606
106609	Linear peptide	LLDVAPLSL			393	401			Heat shock 70 kDa protein 1A	P0DMV8.1	Heat shock 70 kDa protein 1A	P0DMV8	Homo sapiens	Homo sapiens	9606
106610	Linear peptide	LLLLDVAPL			393	401			Heat shock 70 kDa protein 6	P17066.2	Heat shock 70 kDa protein 6	P17066	Homo sapiens	Homo sapiens	9606
106886	Linear peptide	SYIEKVRFL			82	90			Glial fibrillary acidic protein	P14136.1	Hom s 5	P02538	Homo sapiens	Homo sapiens	9606	HLA LIGAND ATLAS peptide_sequence_id: 74902.
107325	Linear peptide	DTLMISR			179	185			Ig gamma-3 chain C region	P01860.2	Immunoglobulin heavy constant gamma 3	P01860	Homo sapiens	Homo sapiens	9606
107366	Linear peptide	FPPKPKD			254	260			anti-colorectal carcinoma heavy chain	AAB28159.1	Immunoglobulin heavy constant gamma 2	P01859	Homo sapiens	Homo sapiens	9606
107800	Linear peptide	DSRGNPTVE			13	21			Gamma-enolase	P09104.3	Gamma-enolase	P09104	Homo sapiens	Homo sapiens	9606	HLA LIGAND ATLAS peptide_sequence_id: 98823.
108307	Linear peptide	DDTQFVRFDSDAASPR			53	68			major histocompatability complex B antigen	AJP61152.1	HLA class I antigen	D9J307	Homo sapiens	Homo sapiens	9606
108318	Linear peptide	DLRSWTAADTAAQITQ			153	168			MHC class I antigen	CEP25360.1	HLA class I antigen	O19617	Homo sapiens	Homo sapiens	9606
108319	Linear peptide	DLSSWTAADTAAQITQ			153	168			major histocompatability complex B antigen	AJP61152.1	HLA class I antigen	D9J307	Homo sapiens	Homo sapiens	9606
108320	Linear peptide	DLSSWTAADTAAQITQR			153	169			HLA class I histocompatibility antigen, B-14 alpha chain	P30462.1	HLA class I antigen	Q5SS57	Homo sapiens	Homo sapiens	9606
108324	Linear peptide	DTQFVRFDSDAASPR			54	68			HLA class I histocompatibility antigen, Cw-3 alpha chain precursor	P04222.2	HLA class I histocompatibility antigen	Q53YP1	Homo sapiens	Homo sapiens	9606
108326	Linear peptide	DTQFVRFDSDAASQRME			29	45			MHC class I antigen, partial	AFD61656.2	HLA class I antigen	Q53Z42	Homo sapiens	Homo sapiens	9606
108368	Linear peptide	FVRFDSDAASPR			57	68			HLA class I histocompatibility antigen, Cw-7 alpha chain	P10321.3	HLA class I histocompatibility antigen, C alpha chain	P10321	Homo sapiens	Homo sapiens	9606
108369	Linear peptide	FVRFDSDAASQ			57	67			HLA class I histocompatibility antigen, A-3 alpha chain	P04439.2	HLA class I histocompatibility antigen, A alpha chain	P04439	Homo sapiens	Homo sapiens	9606
108490	Linear peptide	IYFRNQKGHSGLQPTGFLS			248	266			MHC class II antigen	CAL99241.1	HLA class II histocompatibility antigen DR beta chain	Q5Y7D1	Homo sapiens	Homo sapiens	9606
108511	Linear peptide	KVQWKVDNALQSGNS			151	165			immunoglobulin kappa light chain	BAV56779.1			Homo sapiens	Homo sapiens	9606
108514	Linear peptide	LAGVAGLLVAL			584	594			Receptor-type tyrosine-protein phosphatase-like N precursor	Q16849.1	Receptor-type tyrosine-protein phosphatase-like N	Q16849	Homo sapiens	Homo sapiens	9606
108530	Linear peptide	LPKPPKPVSKMRMATPLLMQA			97	117			HLA class II histocompatibility antigen gamma chain	P04233.3	HLA class II histocompatibility antigen gamma chain	P04233	Homo sapiens	Homo sapiens	9606
108531	Linear peptide	LPSYEEALSLPSK			236	248			Lysosomal-associated transmembrane protein 5	Q13571.1	Lysosomal-associated transmembrane protein 5	Q13571	Homo sapiens	Homo sapiens	9606
108537	Linear peptide	LSSWTAADTAAQITQ			154	168			HLA class I histocompatibility antigen, B-13 alpha chain	P30461.1	HLA class I histocompatibility antigen B alpha chain	Q2L6G2	Homo sapiens	Homo sapiens	9606
108677	Linear peptide	VDDTQFVRFDSDAASPR			52	68			MHC class I antigen	SIT52294.1	HLA class I histocompatibility antigen	Q5RIP0	Homo sapiens	Homo sapiens	9606
108678	Linear peptide	VDDTQFVRFDSDAASPRGEPR			52	72			MHC class I antigen	SIT52294.1	HLA class I histocompatibility antigen	Q5RIP0	Homo sapiens	Homo sapiens	9606
108731	Linear peptide	AFFAERLYY			357	365			annexin A7 isoform 4	NP_001307808.1	Annexin A7	P20073	Homo sapiens	Homo sapiens	9606
108778	Linear peptide	APAAPTPAA			44	52			p53, partial	ADE43218.1	Cellular tumor antigen p53 (Fragment)	S4R334	Homo sapiens	Homo sapiens	9606
108943	Linear peptide	FFGETSHNY			235	243			matrin 3	AAF17217.1	Matrin-3	P43243	Homo sapiens	Homo sapiens	9606
108962	Linear peptide	FLRKNQRAL			658	666			Cullin-associated NEDD8-dissociated protein 1	Q86VP6.2	Cullin-associated NEDD8-dissociated protein 1	Q86VP6	Homo sapiens	Homo sapiens	9606
109248	Linear peptide	GSDCTTIHY			226	234			p53 transformation suppressor, partial [Homo sapiens]	CAA42635.1	Cellular tumor antigen p53	P04637	Homo sapiens	Homo sapiens	9606
109283	Linear peptide	GYLHDFLKY			254	262			Mortality factor 4-like protein 2	Q15014.1	Mortality factor 4-like protein 2	Q15014	Homo sapiens	Homo sapiens	9606	HLA LIGAND ATLAS peptide_sequence_id: 11280.
109434	Linear peptide	KQMEDGHTL			50	58			E3 ubiquitin-protein ligase UHRF1	Q96T88.1	E3 ubiquitin-protein ligase UHRF1	Q96T88	Homo sapiens	Homo sapiens	9606
109506	Linear peptide	LPAQGLIEF			174	182			Transcriptional activator protein Pur-beta	Q96QR8.3	Transcriptional activator protein Pur-beta	Q96QR8	Homo sapiens	Homo sapiens	9606	HLA LIGAND ATLAS peptide_sequence_id: 59315.
109632	Linear peptide	NSESGNSRY			421	429			Src homology 2 domain containing E [Homo sapiens]	GI:219518914	SH2 domain-containing adapter protein E	Q5VZ18	Homo sapiens	Homo sapiens	9606
109642	Linear peptide	NYIDKVRFL			116	124			Vimentin	P08670.4	Keratin, type I cytoskeletal 18	P05783	Homo sapiens	Homo sapiens	9606	HLA LIGAND ATLAS peptide_sequence_id: 23244.
109970	Linear peptide	TFMDHVLRY			686	694			ATP-citrate synthase isoform 2	NP_942127.1	ATP-citrate synthase	P53396	Homo sapiens	Homo sapiens	9606
110121	Linear peptide	YFEYIEENKY			238	247			heterogeneous nuclear ribonucleoprotein U isoform b	NP_004492.2	Heterogeneous nuclear ribonucleoprotein U	A0A1W2PPS1	Homo sapiens	Homo sapiens	9606
110159	Linear peptide	YYWPRPRRY			9	17			G antigen 12H	NP_001091880.1	G antigen 12H	A6NDE8	Homo sapiens	Homo sapiens	9606
111080	Linear peptide	AAAAAAAAR			119	127			GATA binding protein 4	AAW51922.1	Transcription factor GATA-4	P43694	Homo sapiens	Homo sapiens	9606
111224	Linear peptide	EAAAAAAAAR			4730	4739			epiplakin	BAC92750.1	Epiplakin	A0A075B730	Homo sapiens	Homo sapiens	9606
112163	Linear peptide	IFKLGGRDSRSGSP			143	156			myelin basic protein isoform 4 [Homo sapiens]	NP_001020263.1	Myelin basic protein	P02686	Homo sapiens	Homo sapiens	9606
112844	Linear peptide	SWGAEGQRPGFGYG			275	288			myelin basic protein, isoform CRA_g [Homo sapiens]	EAW66598.1	Myelin basic protein	P02686	Homo sapiens	Homo sapiens	9606
113527	Linear peptide	HYGSLPQK			95	102			myelin basic protein isoform X2 [Homo sapiens]	XP_024306956.1	Myelin basic protein	H7BYR8	Homo sapiens	Homo sapiens	9606
113575	Linear peptide	KMLDHEYTT			262	270			DNA topoisomerase 1	P11387.2	DNA topoisomerase 1	P11387	Homo sapiens	Homo sapiens	9606
113612	Linear peptide	LLFSFAQAV			168	176			Transaldolase	P37837.2	Transaldolase	F2Z393	Homo sapiens	Homo sapiens	9606	HLA LIGAND ATLAS peptide_sequence_id: 53584.
113942	Linear peptide	TQDENPVVHF			214	223			Myelin basic protein	P02686.3	Myelin basic protein	J3QQK6	Homo sapiens	Homo sapiens	9606
114133	Linear peptide	KYLATASTM			14	22			myelin basic protein	AAC41944.1	Myelin basic protein (Fragment)	J3QKL5	Homo sapiens	Homo sapiens	9606
114140	Linear peptide	PKPPKPVSKMRMATPLLMQA			82	101			class II antigen gamma chain	AAA36304.1	HLA class II histocompatibility antigen gamma chain	P04233	Homo sapiens	Homo sapiens	9606
114741	Linear peptide	ASDYKSAHKGF			121	131			MBP	CAG38771.1	Myelin basic protein	J3QQK6	Homo sapiens	Homo sapiens	9606
115061	Linear peptide	HKGFKGVDAQGTLS			128	141			MBP	CAG38771.1	Myelin basic protein	J3QQK6	Homo sapiens	Homo sapiens	9606
115117	Linear peptide	TRFSYAEYF			2	10			Ankyrin repeat and SOCS box protein 2	Q96Q27.1	Ankyrin repeat and SOCS box protein 2	Q96Q27	Homo sapiens	Homo sapiens	9606
115260	Linear peptide	GAEGQRPGFGYGG			107	119			MBP	CAG38771.1	Myelin basic protein	J3QQK6	Homo sapiens	Homo sapiens	9606
115626	Linear peptide	LKDAIGEGKVTL			101	112			Myelin-oligodendrocyte glycoprotein	Q16653.2	Myelin-oligodendrocyte glycoprotein	Q16653	Homo sapiens	Homo sapiens	9606	HLA LIGAND ATLAS peptide_sequence_id: 99108.
115654	Linear peptide	SWGAEGQRP			249	257			Myelin basic protein	P02686.3	Myelin basic protein	J3QQK6	Homo sapiens	Homo sapiens	9606
115655	Linear peptide	SWGAEGQRPG			249	258			Myelin basic protein	P02686.3	Myelin basic protein	J3QQK6	Homo sapiens	Homo sapiens	9606	HLA LIGAND ATLAS peptide_sequence_id: 188784.
115662	Linear peptide	WGAEGQRP			250	257			Myelin basic protein	P02686.3	Myelin basic protein	J3QQK6	Homo sapiens	Homo sapiens	9606	HLA LIGAND ATLAS peptide_sequence_id: 211657.
115782	Linear peptide	HQPHQPLPPT							unknown protein eluted from human MHC allele	SRC248339			Homo sapiens	Homo sapiens	9606
115868	Linear peptide	NIPPLTQTPV							unknown protein eluted from human MHC allele	SRC248339			Homo sapiens	Homo sapiens	9606
115871	Linear peptide	NLAQDLATV			143	151			Glial fibrillary acidic protein	P14136.1	Hom s 5	P02538	Homo sapiens	Homo sapiens	9606	HLA LIGAND ATLAS peptide_sequence_id: 74856.
115872	Linear peptide	NLQIRETSL			386	394			Glial fibrillary acidic protein	P14136.1	Hom s 5	P02538	Homo sapiens	Homo sapiens	9606
115877	Linear peptide	NVPGEIVESL							unknown protein eluted from human MHC allele	SRC248339			Homo sapiens	Homo sapiens	9606
115969	Linear peptide	SLPQNIPPLT							unknown protein eluted from human MHC allele	SRC248339			Homo sapiens	Homo sapiens	9606
115973	Linear peptide	SLVYPFPGPI							unknown protein eluted from human MHC allele	SRC248339			Homo sapiens	Homo sapiens	9606
116025	Linear peptide	VYPFPGPIPN							unknown protein eluted from human MHC allele	SRC248339			Homo sapiens	Homo sapiens	9606
116109	Linear peptide	IVTPRTPPPSQG			227	238			Myelin basic protein	P02686.3	Myelin basic protein	J3QQK6	Homo sapiens	Homo sapiens	9606	HLA LIGAND ATLAS peptide_sequence_id: 59530.
116233	Linear peptide	AAIANHQVL			410	418			DEAH (Asp-Glu-Ala-His) box polypeptide 16	AAH08825.1	Pre-mRNA-splicing factor ATP-dependent RNA helicase DHX16	O60231	Homo sapiens	Homo sapiens	9606
116239	Linear peptide	AAMKNVTEL			25	33			14-3-3 protein gamma	P61981.2	14-3-3 protein gamma	P61981	Homo sapiens	Homo sapiens	9606
116247	Linear peptide	AGVRNPQQHL			515	524			polyadenylate-binding protein 1	NP_002559.2	Polyadenylate-binding protein 1	P11940	Homo sapiens	Homo sapiens	9606
116251	Linear peptide	ALLDQLHTL			1052	1060			Nuclear receptor coactivator 3	Q9Y6Q9.1	Nuclear receptor coactivator 3	Q9Y6Q9	Homo sapiens	Homo sapiens	9606
116252	Linear peptide	ALNNLLHSL			575	583			Serine/threonine-protein kinase SMG1	Q96Q15.3	Serine/threonine-protein kinase SMG1	Q96Q15	Homo sapiens	Homo sapiens	9606
116257	Linear peptide	AQFKFTVL			317	324			Proliferation-associated protein 2G4	Q9UQ80.3	Proliferation-associated protein 2G4	F8VR77	Homo sapiens	Homo sapiens	9606
116264	Linear peptide	AQYKFIYV			503	510			Tyrosine-protein phosphatase non-receptor type 6	P29350.1	Tyrosine-protein phosphatase non-receptor type 6	P29350	Homo sapiens	Homo sapiens	9606
116265	Linear peptide	ASIDILHSI			22	30			26S proteasome non-ATPase regulatory subunit 11	O00231.3	26S proteasome non-ATPase regulatory subunit 11	O00231	Homo sapiens	Homo sapiens	9606
116294	Linear peptide	DVINVFHHL			148	156			cyclin L gamma	AAM21205.1	Cyclin-L1	Q9UK58	Homo sapiens	Homo sapiens	9606
116301	Linear peptide	ELSDIAHRI			15	23			Fructose-bisphosphate aldolase A	P04075.2	Fructose-bisphosphate aldolase	H3BQN4	Homo sapiens	Homo sapiens	9606	HLA LIGAND ATLAS peptide_sequence_id: 109961.
116305	Linear peptide	EQSDLVHRI			282	290			26S proteasome non-ATPase regulatory subunit 12	O00232.3	26S proteasome non-ATPase regulatory subunit 12	O00232	Homo sapiens	Homo sapiens	9606
116310	Linear peptide	FALKNPFYSL			180	189			Trafficking protein particle complex subunit 4	Q9Y296.1	Trafficking protein particle complex subunit	E9PN70	Homo sapiens	Homo sapiens	9606
116312	Linear peptide	FAVVNHQGTL			367	376			Ubiquitin carboxyl-terminal hydrolase 27	A6NNY8.3	Ubiquitin carboxyl-terminal hydrolase 27	A6NNY8	Homo sapiens	Homo sapiens	9606
116320	Linear peptide	FKNIVTPRTPPP			224	235			Myelin basic protein	P02686.3	Myelin basic protein	J3QQK6	Homo sapiens	Homo sapiens	9606	HLA LIGAND ATLAS peptide_sequence_id: 118102.
116321	Linear peptide	FQIVNPHLL			634	642			Ribonucleoside-diphosphate reductase large subunit	P23921.1	Ribonucleoside-diphosphate reductase large subunit	E9PL69	Homo sapiens	Homo sapiens	9606
116323	Linear peptide	FSEENHEPL			641	649			Vacuolar protein sorting-associated protein 35	Q96QK1.2	Vacuolar protein sorting-associated protein 35	Q96QK1	Homo sapiens	Homo sapiens	9606
116337	Linear peptide	GLMTTVHAI			173	181			Glyceraldehyde-3-phosphate dehydrogenase	P04406.3	Glyceraldehyde-3-phosphate dehydrogenase	P04406	Homo sapiens	Homo sapiens	9606
116338	Linear peptide	GLSATVTGGQK			57	67			myelin proteolipid protein isoform 3	NP_001291933.1	Myelin proteolipid protein	P60201	Homo sapiens	Homo sapiens	9606
116344	Linear peptide	GQVTFLHVF			135	143			Elongation of very long chain fatty acids protein 1	Q9BW60.1	Elongation of very long chain fatty acids protein 1	Q9BW60	Homo sapiens	Homo sapiens	9606	HLA LIGAND ATLAS peptide_sequence_id: 35274.
116345	Linear peptide	GQVVIIHML			240	248			AP-3 complex subunit beta-1	O00203.3	AP-3 complex subunit beta-1	O00203	Homo sapiens	Homo sapiens	9606
116359	Linear peptide	IGIENIHYL			163	171			malignant T-cell-amplified sequence 1 isoform 2	NP_001131026.1	Malignant T-cell-amplified sequence 1	Q9ULC4	Homo sapiens	Homo sapiens	9606
116374	Linear peptide	ISPENHISL			195	203			Interferon-inducible double-stranded RNA-dependent protein kinase activator A	O75569.1	Interferon-inducible double-stranded RNA-dependent protein kinase activator A	O75569	Homo sapiens	Homo sapiens	9606
116375	Linear peptide	ISPRFDVQL			75	83			40S ribosomal protein S15a	P62244.2	40S ribosomal protein S15a	I3L3P7	Homo sapiens	Homo sapiens	9606
116376	Linear peptide	IVIGVLHQL			285	293			Max-like protein X	Q9UH92.2	Max-like protein X	Q9UH92	Homo sapiens	Homo sapiens	9606	HLA LIGAND ATLAS peptide_sequence_id: 166564.
116383	Linear peptide	KFLEQVHQL			13	21			signal transducer and activator of transcription 1-alpha/beta isoform beta	NP_644671.1	Signal transducer and activator of transcription 1-alpha/beta	A0A669KB75	Homo sapiens	Homo sapiens	9606
116386	Linear peptide	KIFEFKETL			21	29			calcium/calmodulin-dependent protein kinase type 1D isoform 2	NP_705718.1	Calcium/calmodulin-dependent protein kinase type 1D	Q8IU85	Homo sapiens	Homo sapiens	9606
116391	Linear peptide	KQLEVVHTL			43	51			KIAA0776 protein	AAH28608.1	E3 UFM1-protein ligase 1	O94874	Homo sapiens	Homo sapiens	9606
116394	Linear peptide	KSISNPPGSNL			2369	2379			Serine/threonine-protein kinase WNK1	Q9H4A3.2	Serine/threonine-protein kinase WNK1	Q9H4A3	Homo sapiens	Homo sapiens	9606
116398	Linear peptide	KSYLMNKL			51	58			guanylate-binding protein 7	NP_997281.2	Guanylate-binding protein 7	Q8N8V2	Homo sapiens	Homo sapiens	9606
116400	Linear peptide	KTVVNKDVF			93	101			60S ribosomal protein L27	NP_000979.1	60S ribosomal protein L27	P61353	Homo sapiens	Homo sapiens	9606
116411	Linear peptide	LQYEFTKL			343	350			Formin-like protein 3	Q8IVF7.3	Formin-like protein 3	Q8IVF7	Homo sapiens	Homo sapiens	9606
116417	Linear peptide	LVYQFKEM			285	292			ETS-related transcription factor Elf-1	P32519.2	ETS-related transcription factor Elf-1 (Fragment)	A0A0U1RRL5	Homo sapiens	Homo sapiens	9606
116419	Linear peptide	MSYLFRNI			358	365			Phosphoribosyl pyrophosphate synthase-associated protein 2	O60256.1	Phosphoribosyl pyrophosphate synthase-associated protein 2	O60256	Homo sapiens	Homo sapiens	9606
116423	Linear peptide	NIAETLHFL			693	701			E3 ubiquitin-protein ligase TRIP12	Q14669.1	E3 ubiquitin-protein ligase TRIP12	Q14669	Homo sapiens	Homo sapiens	9606
116425	Linear peptide	NQLDGIHLL			549	557			N6-adenosine-methyltransferase 70 kDa subunit	Q86U44.2	N6-adenosine-methyltransferase catalytic subunit	Q86U44	Homo sapiens	Homo sapiens	9606
116429	Linear peptide	NSIRNLDTI			100	108			ataxin-10 isoform 1	NP_037368.1	Ataxin-10	Q9UBB4	Homo sapiens	Homo sapiens	9606
116441	Linear peptide	QLNEQVHSL			246	254			Microtubule-associated protein RP/EB family member 2	Q15555.1	Microtubule-associated protein RP/EB family member 2	Q15555	Homo sapiens	Homo sapiens	9606
116443	Linear peptide	QQLQIIHRV			96	104			U7 snRNA-associated Sm-like protein LSm10	Q969L4.1	U7 snRNA-associated Sm-like protein LSm10	Q969L4	Homo sapiens	Homo sapiens	9606
116444	Linear peptide	QQLQQQHLL			84	92			FOXP1, partial [Homo sapiens]	AAG47633.2	Forkhead box protein P1	Q9H334	Homo sapiens	Homo sapiens	9606
116447	Linear peptide	QQQQQQHLI			213	221			Mediator of RNA polymerase II transcription subunit 15	Q96RN5.2	Mediator of RNA polymerase II transcription subunit 15	Q96RN5	Homo sapiens	Homo sapiens	9606	HLA LIGAND ATLAS peptide_sequence_id: 217981.
116450	Linear peptide	RAIENIDTL			199	207			Protein phosphatase 1 regulatory subunit 7	Q15435.1	Protein phosphatase 1 regulatory subunit 7	Q15435	Homo sapiens	Homo sapiens	9606	HLA LIGAND ATLAS peptide_sequence_id: 166690.
116451	Linear peptide	RAIPNNQVL			113	121			Endothelial differentiation-related factor 1	O60869.1	Endothelial differentiation-related factor 1	O60869	Homo sapiens	Homo sapiens	9606
116463	Linear peptide	RLLEEIHAM			57	65			Serum response factor-binding protein 1	Q8NEF9.1	Serum response factor-binding protein 1	Q8NEF9	Homo sapiens	Homo sapiens	9606
116471	Linear peptide	RQIFNGTFV			115	123			60S ribosomal protein L7	P18124.1	60S ribosomal protein L7	A8MUD9	Homo sapiens	Homo sapiens	9606
116473	Linear peptide	RQLENGTTL			746	754			extended synaptotagmin-2	NP_065779.1	Extended synaptotagmin-2	A0A087WXU3	Homo sapiens	Homo sapiens	9606
116476	Linear peptide	RSLDNGGYYI			186	195			Tyrosine-protein kinase Lyn	P07948.3	Tyrosine-protein kinase Lyn	P07948	Homo sapiens	Homo sapiens	9606
116480	Linear peptide	RTVENVTVF			210	218			Synaptic vesicle membrane protein VAT-1 homolog	Q99536.2	Synaptic vesicle membrane protein VAT-1 homolog	Q99536	Homo sapiens	Homo sapiens	9606
116483	Linear peptide	RVLIFSQM			1078	1085			chromodomain-helicase-DNA-binding protein 3 isoform 2	NP_005843.2	Chromodomain-helicase-DNA-binding protein 3	Q12873	Homo sapiens	Homo sapiens	9606
116486	Linear peptide	SAARFALL			736	743			Solute carrier family 12 member 6	Q9UHW9.2	Solute carrier family 12 member 6	Q9UHW9	Homo sapiens	Homo sapiens	9606
116492	Linear peptide	SALGYLHSI			205	213			protein kinase	AAF12758.1	Serine/threonine-protein kinase Sgk3	Q96BR1	Homo sapiens	Homo sapiens	9606
116495	Linear peptide	SAPENAVRM			28	36			protein C10	NP_612434.1	Protein C10	Q99622	Homo sapiens	Homo sapiens	9606
116503	Linear peptide	SAVKNLQQL			290	298			Nitrogen permease regulator 3-like protein	Q12980.1	GATOR complex protein NPRL3	Q12980	Homo sapiens	Homo sapiens	9606
116504	Linear peptide	SELQVLHDI			185	193			renin receptor precursor [Homo sapiens]	GI:15011918	Renin receptor	O75787	Homo sapiens	Homo sapiens	9606
116515	Linear peptide	SLGKNPTDAYL			60	70			myosin regulatory light chain	BAA23323.1	Myosin regulatory light chain 12B	O14950	Homo sapiens	Homo sapiens	9606
116518	Linear peptide	SMMDVDHQI			79	87			T-complex protein 1 subunit epsilon	P48643.1	T-complex protein 1 subunit epsilon	B7ZAR1	Homo sapiens	Homo sapiens	9606
116519	Linear peptide	SMTLAIHEI			83	91			Sphingolipid delta(4)-desaturase DES1	O15121.1	Sphingolipid delta(4)-desaturase DES1 (Fragment)	E7EMA0	Homo sapiens	Homo sapiens	9606	HLA LIGAND ATLAS peptide_sequence_id: 37995.
116535	Linear peptide	SQLPVDHIL			924	932			Coatomer subunit alpha	P53621.2	Coatomer subunit alpha	P53621	Homo sapiens	Homo sapiens	9606
116554	Linear peptide	STYKFFEV			125	132			60S ribosomal protein L15	P61313.2	60S ribosomal protein L15	P61313	Homo sapiens	Homo sapiens	9606
116558	Linear peptide	SVYVYKVL			39	46			Histone H2B type 1-C/E/F/G/I	P62807.4	Histone H2B type 1-C/E/F/G/I	P62807	Homo sapiens	Homo sapiens	9606
116566	Linear peptide	TIVEFLHSF			850	858			KIAA0314 protein, partial	BAA20773.2	Bromodomain adjacent to zinc finger domain protein 2A	F8VU39	Homo sapiens	Homo sapiens	9606
116567	Linear peptide	TLLNVYHAF			626	634			Putative pre-mRNA-splicing factor ATP-dependent RNA helicase DHX15	O43143.2	Pre-mRNA-splicing factor ATP-dependent RNA helicase DHX15	O43143	Homo sapiens	Homo sapiens	9606	The epitope was located in the PRIDE database; PXD023545.
116569	Linear peptide	TLNSFIHVL			171	179			Elongation of very long chain fatty acids protein 5	Q9NYP7.1	Elongation of very long chain fatty acids protein 5	Q9NYP7	Homo sapiens	Homo sapiens	9606
116570	Linear peptide	TLTNVIHNL			50	58			ORM1-like protein 2	Q53FV1.2	ORM1-like protein 2	Q53FV1	Homo sapiens	Homo sapiens	9606
116586	Linear peptide	VALLNKTNV			283	291			Catenin beta-1	P35222.1	Catenin beta-1 (Fragment)	A0A2R8YCH5	Homo sapiens	Homo sapiens	9606
116590	Linear peptide	VAYKFPELL			630	638			E3 ubiquitin-protein ligase UBR2	Q8IWV8.1	E3 ubiquitin-protein ligase UBR2	Q8IWV8	Homo sapiens	Homo sapiens	9606
116591	Linear peptide	VGIENIHVM			113	121			myotubularin related protein 6	AAC78841.1	Myotubularin-related protein 6	Q9Y217	Homo sapiens	Homo sapiens	9606
116596	Linear peptide	VIAAFTSRF			314	322			Na/H antiporter	AAB59460.1	Sodium/hydrogen exchanger 1	P19634	Homo sapiens	Homo sapiens	9606
116602	Linear peptide	VLSEIMHSF			765	773			Importin-5	O00410.4	Importin-5	O00410	Homo sapiens	Homo sapiens	9606
116604	Linear peptide	VNFVHTNL			37	44			60S ribosomal protein L4	P36578.5	60S ribosomal protein L4	P36578	Homo sapiens	Homo sapiens	9606
116624	Linear peptide	YAMENTRQTI			1614	1623			nuclear receptor corepressor 1 isoform X17 [Homo sapiens]	GI:1034602322	Nuclear receptor corepressor 1	O75376	Homo sapiens	Homo sapiens	9606
116633	Linear peptide	YQNQEIHNL			227	235			Ribosome biogenesis protein BMS1 homolog	Q14692.1	Ribosome biogenesis protein BMS1 homolog	Q14692	Homo sapiens	Homo sapiens	9606
116634	Linear peptide	YSIQGQHTI			222	230			poly(rC)-binding protein 1	NP_006187.2	Poly(rC)-binding protein 1	Q15365	Homo sapiens	Homo sapiens	9606
116643	Linear peptide	YVVDNIDHL			175	183			E3 ubiquitin-protein ligase RFWD2	Q8NHY2.1	E3 ubiquitin-protein ligase COP1	Q8NHY2	Homo sapiens	Homo sapiens	9606	HLA LIGAND ATLAS peptide_sequence_id: 166330.
117281	Linear peptide	DVVYALKRQGRTLYGFGG			86	103			HIST1H4I protein	AAH67496.1	Histone H4	P62805	Homo sapiens	Homo sapiens	9606
117403	Linear peptide	YALKRQGRTLYG			89	100			Histone H4	P62805.2	Histone H4	P62805	Homo sapiens	Homo sapiens	9606	HLA LIGAND ATLAS peptide_sequence_id: 197096.
117598	Linear peptide	PEPAKSAPAPKKG			5	17			Chain D, Histone H2B type 1-J	5Y0D_D	Histone H2B type 1-J	P06899	Homo sapiens	Homo sapiens	9606
117599	Linear peptide	PEPAKSAPAPKKGSKKAVTKAQKKD			2	26			histone H2B type 1-C/E/F/G/I	NP_003509.1	Histone H2B type 1-C/E/F/G/I	P62807	Homo sapiens	Homo sapiens	9606
117747	Linear peptide	AMKISFAKK			274	282			U1 small nuclear ribonucleoprotein A	P09012.3	U1 small nuclear ribonucleoprotein A	P09012	Homo sapiens	Homo sapiens	9606
117754	Linear peptide	AQGTLSKIF			136	144			MBP	CAG38771.1	Myelin basic protein	J3QQK6	Homo sapiens	Homo sapiens	9606
117756	Linear peptide	ARHGFLPRH			158	166			Myelin basic protein	P02686.3	Myelin basic protein	J3QQK6	Homo sapiens	Homo sapiens	9606
117780	Linear peptide	DAQGTLSKI			279	287			Myelin basic protein	P02686.3	Myelin basic protein	J3QQK6	Homo sapiens	Homo sapiens	9606	HLA LIGAND ATLAS peptide_sequence_id: 60222.
117822	Linear peptide	EGQRPGFGY			109	117			MBP	CAG38771.1	Myelin basic protein	J3QQK6	Homo sapiens	Homo sapiens	9606
117889	Linear peptide	GQRPGFGYG			254	262			Myelin basic protein	P02686.3	Myelin basic protein	J3QQK6	Homo sapiens	Homo sapiens	9606
117898	Linear peptide	GTLSKIFKL			282	290			Myelin basic protein	P02686.3	Myelin basic protein	J3QQK6	Homo sapiens	Homo sapiens	9606
117903	Linear peptide	GYGGRASDY			260	268			Myelin basic protein	P02686.3	Myelin basic protein	J3QQK6	Homo sapiens	Homo sapiens	9606
117912	Linear peptide	HPARTAHYG			196	204			Myelin basic protein	P02686.3	Myelin basic protein	J3QQK6	Homo sapiens	Homo sapiens	9606
117915	Linear peptide	HRDTGILDS			33	41			myelin basic protein isoform X2 [Homo sapiens]	XP_024306956.1	Myelin basic protein	H7BYR8	Homo sapiens	Homo sapiens	9606
117927	Linear peptide	ILDSIGRFF			171	179			Myelin basic protein	P02686.3	Myelin basic protein	J3QQK6	Homo sapiens	Homo sapiens	9606
117959	Linear peptide	KLIETYFSK			45	53			proteolipid protein 1 (Pelizaeus-Merzbacher disease, spastic paraplegia 2, uncomplicated)	AAV38408.1	Myelin proteolipid protein	P60201	Homo sapiens	Homo sapiens	9606
117962	Linear peptide	KMWDPHNDPNAQGDA			87	101			U1 small nuclear ribonucleoprotein 70 kDa	NP_003080.2	U1 small nuclear ribonucleoprotein 70 kDa	P08621	Homo sapiens	Homo sapiens	9606
117971	Linear peptide	LATASTMDH			149	157			Myelin basic protein	P02686.3	Myelin basic protein	J3QQK6	Homo sapiens	Homo sapiens	9606	HLA LIGAND ATLAS peptide_sequence_id: 59369.
118004	Linear peptide	LRLSHLKPS			183	191			60 kDa SS-A/Ro ribonucleoprotein	P10155.2	60 kDa SS-A/Ro ribonucleoprotein	P10155	Homo sapiens	Homo sapiens	9606
118049	Linear peptide	PGVTVKDVNQQEFVRALAAF			2	21			40S ribosomal protein S19 isoform 2	NP_001308414.1			Homo sapiens	Homo sapiens	9606
118110	Linear peptide	RPGFGYGGR			256	264			Myelin basic protein	P02686.3	Myelin basic protein	J3QQK6	Homo sapiens	Homo sapiens	9606	HLA LIGAND ATLAS peptide_sequence_id: 211641.
118125	Linear peptide	SAHKGFKGV			270	278			Myelin basic protein	P02686.3	Myelin basic protein	J3QQK6	Homo sapiens	Homo sapiens	9606	HLA LIGAND ATLAS peptide_sequence_id: 208549.
118127	Linear peptide	SDDDMGFGLFD			104	114			60S acidic ribosomal protein P1	P05386.1	60S acidic ribosomal protein P1	P05386	Homo sapiens	Homo sapiens	9606
118181	Linear peptide	TMDHARHGF			154	162			Myelin basic protein	P02686.3	Myelin basic protein	J3QQK6	Homo sapiens	Homo sapiens	9606	HLA LIGAND ATLAS peptide_sequence_id: 74794.
118268	Linear peptide	APGSAAPAAGSAPAA			76	90			60S acidic ribosomal protein P2	P05387.1	60S acidic ribosomal protein P2	P05387	Homo sapiens	Homo sapiens	9606
118296	Linear peptide	DMGFGLFD			150	157			RPLP0 protein, partial	AAI04646.1	60S acidic ribosomal protein P0	P05388	Homo sapiens	Homo sapiens	9606
118527	Linear peptide	MRYVASYLLAALGGN			1	15			ribosomal protein P2	NP_000995.1	60S acidic ribosomal protein P2	P05387	Homo sapiens	Homo sapiens	9606
118537	Linear peptide	NLVPMVATV + OX(M5)	M5	Oxidation					unknown protein eluted from human MHC allele	SRC248339			Homo sapiens	Homo sapiens	9606
118550	Linear peptide	PEPAKSAPAPKKGSKKAV			2	19			histone H2B type 1-C/E/F/G/I	NP_003509.1	Histone H2B type 1-C/E/F/G/I	P62807	Homo sapiens	Homo sapiens	9606
118563	Linear peptide	PVTTPEEIAQVAT			161	173			chaperonin (HSP60)	AAA36022.1	60 kDa heat shock protein, mitochondrial	P10809	Homo sapiens	Homo sapiens	9606
118585	Linear peptide	RNPLIAGK			111	118			Small nuclear ribonucleoprotein Sm D2	P62316.1	Small nuclear ribonucleoprotein Sm D2	P62316	Homo sapiens	Homo sapiens	9606
118629	Linear peptide	TLNDELEIIEGMK			206	218			60 kDa heat shock protein, mitochondrial precursor	P10809.2	60 kDa heat shock protein, mitochondrial	P10809	Homo sapiens	Homo sapiens	9606
118651	Linear peptide	VGGTSDVEVNEKK			406	418			60 kDa heat shock protein, mitochondrial precursor	P10809.2	60 kDa heat shock protein, mitochondrial	P10809	Homo sapiens	Homo sapiens	9606
118734	Linear peptide	AEFRHDSGY			563	571			amyloid beta A4 protein isoform g	NP_001129603.1	Amyloid-beta precursor protein	A0A0A0MRG2	Homo sapiens	Homo sapiens	9606
118831	Linear peptide	HARHGFLPR			157	165			Myelin basic protein	P02686.3	Myelin basic protein	J3QQK6	Homo sapiens	Homo sapiens	9606
118842	Linear peptide	IDKTTAAF			50	57			U1 small nuclear ribonucleoprotein C	P09234.1	U1 small nuclear ribonucleoprotein C	P09234	Homo sapiens	Homo sapiens	9606	HLA LIGAND ATLAS peptide_sequence_id: 143287.
118870	Linear peptide	KPSPPYFGL			535	543			CTP synthase 1	P17812.2	CTP synthase	A0A3B3ITF6	Homo sapiens	Homo sapiens	9606
118901	Linear peptide	LTHDSPSV			13	20			U1 small nuclear ribonucleoprotein C	P09234.1	U1 small nuclear ribonucleoprotein C	P09234	Homo sapiens	Homo sapiens	9606
119027	Linear peptide	TAHYGSLPQ			200	208			Myelin basic protein	P02686.3	Myelin basic protein	J3QQK6	Homo sapiens	Homo sapiens	9606	HLA LIGAND ATLAS peptide_sequence_id: 188623.
119618	Linear peptide	NHYTQKSL			314	321			Ig gamma-4 chain C region	P01861.1	Immunoglobulin heavy constant gamma 4	P01861	Homo sapiens	Homo sapiens	9606
119739	Linear peptide	AGEYDHLPEQAF			496	507			ATP synthase beta subunit	AAA51808.1	ATP synthase subunit beta, mitochondrial	P06576	Homo sapiens	Homo sapiens	9606
119747	Linear peptide	ALMEGGENGPW			78	88			Acyl-CoA dehydrogenase family member 10	Q6JQN1.1	Acyl-CoA dehydrogenase family member 10	Q6JQN1	Homo sapiens	Homo sapiens	9606
119748	Linear peptide	ALMLAISHGRQ			699	709			KN motif and ankyrin repeat domain-containing protein 3	Q6NY19.1	KN motif and ankyrin repeat domain-containing protein 3	Q6NY19	Homo sapiens	Homo sapiens	9606
119750	Linear peptide	ALYSGVHKK			305	313			SAM and SH3 domain-containing protein 1	O94885.3	SAM and SH3 domain-containing protein 1	O94885	Homo sapiens	Homo sapiens	9606	HLA LIGAND ATLAS peptide_sequence_id: 12410.
119755	Linear peptide	AQVIILNHPGQISAG			340	354			Elongation factor 1-alpha	A0A087WV01	Elongation factor 1-alpha	A0A087WV01	Homo sapiens	Homo sapiens	9606
119756	Linear peptide	ARKLIGDPNLEF			185	196			RAN, member RAS oncogene family, isoform CRA_a	EAW98515.1	GTP-binding nuclear protein Ran	P62826	Homo sapiens	Homo sapiens	9606
119763	Linear peptide	ASSSVLSSPA			637	646			zinc finger protein SALL1	CAB41399.1	Sal-like protein 1 (Fragment)	H3BSM9	Homo sapiens	Homo sapiens	9606
119767	Linear peptide	ATALPTGTSK			6	15			E3 ubiquitin-protein ligase SIAH1	Q8IUQ4.2	E3 ubiquitin-protein ligase SIAH1	Q8IUQ4	Homo sapiens	Homo sapiens	9606
119768	Linear peptide	ATANQIILK			359	367			muscleblind-like protein 2 isoform 1 [Homo sapiens]	GI:21464125	Muscleblind-like protein 2	Q5VZF2	Homo sapiens	Homo sapiens	9606
119770	Linear peptide	ATIIDILTK			63	71			Annexin A1	P04083.2	Annexin A1	P04083	Homo sapiens	Homo sapiens	9606
119771	Linear peptide	ATVAGVHVK			18	26			Protein PET117 homolog, mitochondrial	Q6UWS5.1	Protein PET117 homolog, mitochondrial	Q6UWS5	Homo sapiens	Homo sapiens	9606	HLA LIGAND ATLAS peptide_sequence_id: 58399.
119773	Linear peptide	ATVTPSPVK			176	184			Nuclear ubiquitous casein and cyclin-dependent kinase substrate 1	Q9H1E3.1	Nuclear ubiquitous casein and cyclin-dependent kinase substrate 1	Q9H1E3	Homo sapiens	Homo sapiens	9606
119774	Linear peptide	AVALPLQTK			127	135			Pleiotropic regulator 1	O43660.1	Pleiotropic regulator 1	O43660	Homo sapiens	Homo sapiens	9606	HLA LIGAND ATLAS peptide_sequence_id: 13036.
119777	Linear peptide	AVILPPLSPYFK			29	40			NADH dehydrogenase [ubiquinone] 1 alpha subcomplex subunit 3 [Homo sapiens]	GI:4758772	NADH dehydrogenase [ubiquinone] 1 alpha subcomplex subunit 3	O95167	Homo sapiens	Homo sapiens	9606
119778	Linear peptide	AVQRTLLEK			177	185			CD99 antigen	P14209.1	CD99 antigen	P14209	Homo sapiens	Homo sapiens	9606	HLA LIGAND ATLAS peptide_sequence_id: 58433.
119779	Linear peptide	AVTDVIIAK			338	346			guanine nucleotide-binding regulatory protein 2 [Homo sapiens]	GI:183439	Guanine nucleotide-binding protein G(o) subunit alpha	P09471	Homo sapiens	Homo sapiens	9606
119781	Linear peptide	AVYSHVIQK			276	284			serine dehydratase (EC 4.2.1.13) [Homo sapiens]	AAA36604.1	L-serine dehydratase/L-threonine deaminase	P20132	Homo sapiens	Homo sapiens	9606
119782	Linear peptide	AWKRAEAIESSL			1052	1063			CENPJ protein	Q2KHM5	Centromere protein J	Q9HC77	Homo sapiens	Homo sapiens	9606
119788	Linear peptide	CPLSLAAQLD			151	160			SH3 and multiple ankyrin repeat domains protein 3	Q9BYB0.2	SH3 and multiple ankyrin repeat domains protein 3	A0A0U1RQS4	Homo sapiens	Homo sapiens	9606
119791	Linear peptide	DESGPSIVHR			1063	1072			POTE ankyrin domain family member E	Q6S8J3.3	POTE ankyrin domain family member E	Q6S8J3	Homo sapiens	Homo sapiens	9606	HLA LIGAND ATLAS peptide_sequence_id: 59462.
119797	Linear peptide	DGVIKVFNDMKVRK			9	22			Cofilin-1	P23528.3	Cofilin-1	P23528	Homo sapiens	Homo sapiens	9606
119799	Linear peptide	DLPSEASASTAGP			169	181			CDNA FLJ35444 fis, clone SMINT2003505	Q8NAF3	Rho GTPase-activating protein 9	R4GN15	Homo sapiens	Homo sapiens	9606
119800	Linear peptide	DLPWFRTLSW			138	147			Phosphatidate cytidylyltransferase 1	Q92903.2	Phosphatidate cytidylyltransferase 1	Q92903	Homo sapiens	Homo sapiens	9606
119802	Linear peptide	DLSQVAAISNDLK			72	84			Neurofilament light polypeptide	P07196.3	Neurofilament light polypeptide	P07196	Homo sapiens	Homo sapiens	9606
119808	Linear peptide	DTDHYFLRY			165	173			GPI transamidase component PIG-T	Q969N2.1	GPI transamidase component PIG-T	A0A1W2PP57	Homo sapiens	Homo sapiens	9606
119809	Linear peptide	DTGILDSIGRF			168	178			Myelin basic protein	P02686.3	Myelin basic protein	J3QQK6	Homo sapiens	Homo sapiens	9606	HLA LIGAND ATLAS peptide_sequence_id: 74977.
119816	Linear peptide	DVASVQQQRQEQSY			222	235			placental protein 17b1	AAD11622.1	Perilipin-3	O60664	Homo sapiens	Homo sapiens	9606
119818	Linear peptide	DVIGDLHQCQ			497	506			Protein unc-13 homolog D	Q70J99.1	Protein unc-13 homolog D	Q70J99	Homo sapiens	Homo sapiens	9606
119819	Linear peptide	DVIRLIMQY			9	17			WD40 repeat-containing protein SMU1	Q2TAY7.2	WD40 repeat-containing protein SMU1	Q2TAY7	Homo sapiens	Homo sapiens	9606	HLA LIGAND ATLAS peptide_sequence_id: 11727.
119836	Linear peptide	ELINNELSHF			35	44			S100 calcium binding protein B isoform 2	A8MRB1	Protein S100-B	A8MRB1	Homo sapiens	Homo sapiens	9606
119840	Linear peptide	EPGEPEFKYIGNMHGNE			101	117			Carboxypeptidase E	P16870.1			Homo sapiens	Homo sapiens	9606
119842	Linear peptide	ERIAGLEQED			173	182			NAD-dependent deacetylase sirtuin-2	Q8IXJ6.2	NAD-dependent protein deacetylase sirtuin-2	Q8IXJ6	Homo sapiens	Homo sapiens	9606
119848	Linear peptide	ETDLLDIRSEY			430	440			annexin A11 isoform 2	NP_001265338.1	Annexin A11	P50995	Homo sapiens	Homo sapiens	9606
119850	Linear peptide	EVGGEALGRL			23	32			Hemoglobin subunit beta	P68871.2	Hemoglobin subunit beta	P68871	Homo sapiens	Homo sapiens	9606	HLA LIGAND ATLAS peptide_sequence_id: 54151.
119859	Linear peptide	FGESLPARF			235	243			NAD-dependent deacetylase sirtuin-2	Q8IXJ6.2	NAD-dependent protein deacetylase sirtuin-2	Q8IXJ6	Homo sapiens	Homo sapiens	9606
119860	Linear peptide	FGYSNRVVDL			318	327			Glyceraldehyde-3-phosphate dehydrogenase	P04406.3	Glyceraldehyde-3-phosphate dehydrogenase	P04406	Homo sapiens	Homo sapiens	9606	HLA LIGAND ATLAS peptide_sequence_id: 56728.
119865	Linear peptide	FLGVAYGATRYN			20	31			ATP synthase, H+ transporting, mitochondrial F0 complex, subunit E	NP_009031.1	ATP synthase subunit e, mitochondrial	P56385	Homo sapiens	Homo sapiens	9606
119871	Linear peptide	FRDGDILGKYVD			91	102			10 kDa heat shock protein, mitochondrial	P61604.2	10 kDa heat shock protein, mitochondrial	B8ZZL8	Homo sapiens	Homo sapiens	9606
119872	Linear peptide	FRDQEGQDVLL			293	303			ATP synthase subunit beta, mitochondrial	P06576.3	ATP synthase subunit beta, mitochondrial	P06576	Homo sapiens	Homo sapiens	9606
119873	Linear peptide	FRELNEALEL			341	350			tumor protein p53 (Li-Fraumeni syndrome)	AAV38428.1	Cellular tumor antigen p53	P04637	Homo sapiens	Homo sapiens	9606
119877	Linear peptide	FSETGAGKHVPRAVF			123	137			tubulin alpha-1C chain isoform a	NP_001290043.1	Tubulin alpha chain	F5H5D3	Homo sapiens	Homo sapiens	9606
119878	Linear peptide	FSQFGPIERA			391	400			Splicing factor, proline- and glutamine-rich	P23246.2	Splicing factor, proline- and glutamine-rich	P23246	Homo sapiens	Homo sapiens	9606
119883	Linear peptide	FTPAVHASLDKF			118	129			Hemoglobin subunit alpha	P69905.2	HCG1745306, isoform CRA_a	G3V1N2	Homo sapiens	Homo sapiens	9606	HLA LIGAND ATLAS peptide_sequence_id: 76018.
119884	Linear peptide	FTRSLFVN			2465	2472			Spectrin alpha chain, brain	Q13813.3	Spectrin alpha chain, non-erythrocytic 1	Q13813	Homo sapiens	Homo sapiens	9606	HLA LIGAND ATLAS peptide_sequence_id: 7596.
119885	Linear peptide	FVNDIFERI			66	74			Histone H2B type 1-K	O60814.3	Histone H2B type 1-K	O60814	Homo sapiens	Homo sapiens	9606
119887	Linear peptide	FVQMMTAK			76	83			calmodulin 3 (phosphorylase kinase, delta), isoform CRA_d	EAW57428.1	Calmodulin	M0QZ52	Homo sapiens	Homo sapiens	9606
119909	Linear peptide	GNRIAQWQSFQLEG			22	35			alpha-2-macroglobulin isoform c	NP_001334354.1	Alpha-2-macroglobulin	P01023	Homo sapiens	Homo sapiens	9606
119912	Linear peptide	GRTTGIVMDSGD			146	157			Putative beta-actin-like protein 3	Q9BYX7.1	Putative beta-actin-like protein 3	Q9BYX7	Homo sapiens	Homo sapiens	9606	HLA LIGAND ATLAS peptide_sequence_id: 54949.
119915	Linear peptide	GTADVHFER			147	155			THO complex subunit 4	Q86V81.3	THO complex subunit 4	E9PB61	Homo sapiens	Homo sapiens	9606	HLA LIGAND ATLAS peptide_sequence_id: 59459.
119916	Linear peptide	GTFGGLGSK			5823	5831			Neuroblast differentiation-associated protein AHNAK	Q09666.2	Neuroblast differentiation-associated protein AHNAK	Q09666	Homo sapiens	Homo sapiens	9606
119917	Linear peptide	GTINIVHPK			119	127			Phosphoserine aminotransferase	Q9Y617.2	Phosphoserine aminotransferase	Q9Y617	Homo sapiens	Homo sapiens	9606
119919	Linear peptide	GVIDVITKTW			261	270			Mitochondrial folate transporter/carrier	Q9H2D1.2	Mitochondrial folate transporter/carrier	Q9H2D1	Homo sapiens	Homo sapiens	9606
119928	Linear peptide	HIILVLSGK			15	23			Cytosolic Fe-S cluster assembly factor NUBP2	Q9Y5Y2.1	Cytosolic Fe-S cluster assembly factor NUBP2	H3BQR2	Homo sapiens	Homo sapiens	9606
119931	Linear peptide	HSERHVLLY			581	589			Histone deacetylase 7	Q8WUI4.2	Histone deacetylase	J3KPH8	Homo sapiens	Homo sapiens	9606
119938	Linear peptide	IFANAHTYH			171	179			Serine/threonine-protein phosphatase 2A 55 kDa regulatory subunit B alpha isoform	P63151.1	Serine/threonine-protein phosphatase 2A 55 kDa regulatory subunit B alpha isoform	P63151	Homo sapiens	Homo sapiens	9606
119940	Linear peptide	IFEKSFVN			472	479			Serine/threonine-protein phosphatase 2A regulatory subunit B'' subunit alpha	Q06190.1	Serine/threonine-protein phosphatase 2A regulatory subunit B'' subunit alpha	Q06190	Homo sapiens	Homo sapiens	9606
119946	Linear peptide	IIYKGGTSR			545	553			Gelsolin	P06396.1	Gelsolin	A0A0A0MS51	Homo sapiens	Homo sapiens	9606
119949	Linear peptide	IPMGKSMLV			3	11			insulin-like growth factor II isoform 1 preproprotein [Homo sapiens]	NP_000603.1	Insulin-like growth factor II	P01344	Homo sapiens	Homo sapiens	9606
119951	Linear peptide	IPNKNRAEQL			574	583			tight junction protein ZO-1 isoform a [Homo sapiens]	GI:116875767	Tight junction protein ZO-1	Q07157	Homo sapiens	Homo sapiens	9606
119953	Linear peptide	IREADIDGDGQVN			126	138			Calmodulin	P62158.2	Calmodulin-3	P0DP25	Homo sapiens	Homo sapiens	9606
119954	Linear peptide	IRETSLDTKSVS			389	400			Glial fibrillary acidic protein	P14136.1	Hom s 5	P02538	Homo sapiens	Homo sapiens	9606
119957	Linear peptide	ISKLSAKFGGQA			358	369			Putative protein FAM10A5	Q8NFI4.1	Putative protein FAM10A5	Q8NFI4	Homo sapiens	Homo sapiens	9606
119958	Linear peptide	ISKQEYDESGPSIVHR			1057	1072			POTE ankyrin domain family member F	A5A3E0.2	POTE ankyrin domain family member F	A5A3E0	Homo sapiens	Homo sapiens	9606
119959	Linear peptide	ISKQEYDESGPSIVHRK			1057	1073			POTE ankyrin domain family member F	A5A3E0.2	POTE ankyrin domain family member F	A5A3E0	Homo sapiens	Homo sapiens	9606
119963	Linear peptide	ISWYDNEFGYSNRVVDL			311	327			glyceraldehyde-3-phosphate dehydrogenase	NP_002037.2	Glyceraldehyde-3-phosphate dehydrogenase	P04406	Homo sapiens	Homo sapiens	9606
119964	Linear peptide	ITANATEPQKAEN			83	95			FXYD domain-containing ion transport regulator 6 precursor [Homo sapiens]	NP_071286.1	FXYD domain-containing ion transport regulator 6	Q9H0Q3	Homo sapiens	Homo sapiens	9606
119966	Linear peptide	ITSIVKDSSAARNG			218	231			Syntenin-1	O00560.1	Syntenin-1	O00560	Homo sapiens	Homo sapiens	9606
119968	Linear peptide	IVAGTLTNK			121	129			NADH dehydrogenase [ubiquinone] iron-sulfur protein 7, mitochondrial	O75251.3	NADH dehydrogenase [ubiquinone] iron-sulfur protein 7, mitochondrial	F5H5N1	Homo sapiens	Homo sapiens	9606
119986	Linear peptide	KIADRFLLY			29	37			LIM domain transcription factor LMO4	P61968.1	LIM domain transcription factor LMO4	P61968	Homo sapiens	Homo sapiens	9606	HLA LIGAND ATLAS peptide_sequence_id: 11176.
119996	Linear peptide	KPRDVSSVEL			1939	1948			Spectrin beta chain, brain 1	Q01082.2	Spectrin beta chain, non-erythrocytic 1	Q01082	Homo sapiens	Homo sapiens	9606	HLA LIGAND ATLAS peptide_sequence_id: 10337.
120007	Linear peptide	KTYGEIFEK			106	114			NADH dehydrogenase [ubiquinone] 1 subunit C2	O95298.1	NADH dehydrogenase [ubiquinone] 1 subunit C2	O95298	Homo sapiens	Homo sapiens	9606
120012	Linear peptide	KVYNEAGVTFT			548	558			Glutamate dehydrogenase 1, mitochondrial	P00367.2	Glutamate dehydrogenase 1, mitochondrial	P00367	Homo sapiens	Homo sapiens	9606	HLA LIGAND ATLAS peptide_sequence_id: 55348.
120013	Linear peptide	KYLPGPLQDMFK			122	133			Complexin-2	Q6PUV4.2	Complexin-2	Q6PUV4	Homo sapiens	Homo sapiens	9606	HLA LIGAND ATLAS peptide_sequence_id: 69336.
120015	Linear peptide	LASGVHGLPLL			265	275			porcupine homolog (Drosophila), isoform CRA_a	EAW50777.1			Homo sapiens	Homo sapiens	9606
120016	Linear peptide	LASVSTVLTSKY			130	141			Hemoglobin subunit alpha	P69905.2	HCG1745306, isoform CRA_a	G3V1N2	Homo sapiens	Homo sapiens	9606
120017	Linear peptide	LDFLKAVDTNRAS			69	81			plexin domain containing 2, isoform CRA_a	EAW86177.1	Plexin domain-containing protein 2	Q6UX71	Homo sapiens	Homo sapiens	9606
120019	Linear peptide	LDTHPLPLVEV			246	256			Threonine synthase-like 2	Q86YJ6.2	Threonine synthase-like 2	Q86YJ6	Homo sapiens	Homo sapiens	9606
120025	Linear peptide	LFALTLPIW			87	95			C-X-C chemokine receptor type 1	P25024.2	C-X-C chemokine receptor type 1	P25024	Homo sapiens	Homo sapiens	9606
120061	Linear peptide	LGSVAGIFNYY							arachidonate 5-lipoxygenase-activating protein	SRC247653	Arachidonate 5-lipoxygenase-activating protein	P20292	Homo sapiens	Homo sapiens	9606
120065	Linear peptide	LILPEAVGGTVF			290	301			Fatty acid 2-hydroxylase	Q7L5A8.1	Fatty acid 2-hydroxylase	Q7L5A8	Homo sapiens	Homo sapiens	9606
120073	Linear peptide	LLPPPPPVAR			424	433			nuclear factor 1-X splice variant X3	ACV82593.1	Nuclear factor 1 X-type	Q14938	Homo sapiens	Homo sapiens	9606
120079	Linear peptide	LNETGDEPFQYKN			361	373			glutamine synthetase	NP_002056.2	Glutamine synthetase	P15104	Homo sapiens	Homo sapiens	9606
120080	Linear peptide	LNTILPDARDPAFK			245	258			lysosomal-associated membrane glycoprotein-1, partial	AAF66141.1	Lysosome-associated membrane glycoprotein 1	P11279	Homo sapiens	Homo sapiens	9606
120083	Linear peptide	LRPIQALGTEY			133	143			IgGFc-binding protein	Q9Y6R7.3	IgGFc-binding protein	Q9Y6R7	Homo sapiens	Homo sapiens	9606	HLA LIGAND ATLAS peptide_sequence_id: 60184.
120086	Linear peptide	LSALEEYTKKLNTQ			232	245			Apolipoprotein A-I	F8W696	Apolipoprotein A-I	F8W696	Homo sapiens	Homo sapiens	9606
120087	Linear peptide	LSFPTTKTYFPHF			35	47			Hemoglobin subunit alpha	P69905.2	HCG1745306, isoform CRA_a	G3V1N2	Homo sapiens	Homo sapiens	9606
120088	Linear peptide	LTDRELEEY			567	575			Alpha-adducin	P35611.2	Alpha-adducin	E7EV99	Homo sapiens	Homo sapiens	9606
120090	Linear peptide	LVEAKQYII							RIG-like 5-6	SRC247654			Homo sapiens	Homo sapiens	9606
120091	Linear peptide	LVSASQDGKL			70	79			Guanine nucleotide-binding protein G(I)/G(S)/G(T) subunit beta-2	P62879.3	Guanine nucleotide-binding protein G(I)/G(S)/G(T) subunit beta-2	E7EP32	Homo sapiens	Homo sapiens	9606
120098	Linear peptide	MLSNPDLMRQ			198	207			Ubiquilin-1	Q9UMX0.2	Ubiquilin-2	Q9UHD9	Homo sapiens	Homo sapiens	9606	HLA LIGAND ATLAS peptide_sequence_id: 69266.
120100	Linear peptide	MPILGLGTW			13	21			Aldose reductase	P15121.3	Aldo-keto reductase family 1 member B1	P15121	Homo sapiens	Homo sapiens	9606
120102	Linear peptide	MSLKQTPLSR			220	229			Clathrin light chain B	P09497.1	Clathrin light chain B	P09497	Homo sapiens	Homo sapiens	9606
120106	Linear peptide	NEIEDTFRQF			46	55			V-type proton ATPase subunit F	Q16864.2	V-type proton ATPase subunit F	Q16864	Homo sapiens	Homo sapiens	9606	HLA LIGAND ATLAS peptide_sequence_id: 13812.
120113	Linear peptide	NRITIPVQTF			375	384			Glial fibrillary acidic protein	P14136.1	Hom s 5	P02538	Homo sapiens	Homo sapiens	9606	HLA LIGAND ATLAS peptide_sequence_id: 74911.
120114	Linear peptide	NTDSPLRY			149	156			40S ribosomal protein SA	P08865.4	40S ribosomal protein SA (Fragment)	C9J9K3	Homo sapiens	Homo sapiens	9606	HLA LIGAND ATLAS peptide_sequence_id: 39290.
120115	Linear peptide	NTEEEGLKY			430	438			Bcl-2-associated transcription factor 1	Q9NYF8.2	Bcl-2-associated transcription factor 1	Q9NYF8	Homo sapiens	Homo sapiens	9606	HLA LIGAND ATLAS peptide_sequence_id: 42235.
120130	Linear peptide	PKFEVIEKPQA			98	108			ATP synthase-coupling factor 6, mitochondrial	P18859.1	ATP synthase-coupling factor 6, mitochondrial	P18859	Homo sapiens	Homo sapiens	9606	HLA LIGAND ATLAS peptide_sequence_id: 3907.
120139	Linear peptide	PVDLSKWSGPLSL			2	14			Phosphatidylethanolamine-binding protein 1	P30086.3	Phosphatidylethanolamine-binding protein 1	P30086	Homo sapiens	Homo sapiens	9606
120147	Linear peptide	QIRETSLDTKS			388	398			Glial fibrillary acidic protein	P14136.1	Hom s 5	P02538	Homo sapiens	Homo sapiens	9606	HLA LIGAND ATLAS peptide_sequence_id: 103481.
120151	Linear peptide	QLYMIQKKS			21	29			Membrane-associated phosphatidylinositol transfer protein 1	O00562.4	Membrane-associated phosphatidylinositol transfer protein 1	O00562	Homo sapiens	Homo sapiens	9606
120152	Linear peptide	QLYWSHPRK			5	13			40S ribosomal protein S29	P62273.2	40S ribosomal protein S29	P62273	Homo sapiens	Homo sapiens	9606
120157	Linear peptide	QSMDSKLSGRY			86	96			small acidic protein	NP_055082.1	Small acidic protein	O00193	Homo sapiens	Homo sapiens	9606
120160	Linear peptide	QVADVVVSRW			1074	1083			Fatty acid synthase	P49327.3	Fatty acid synthase	P49327	Homo sapiens	Homo sapiens	9606	HLA LIGAND ATLAS peptide_sequence_id: 25488.
120161	Linear peptide	QVLGVVARAA			147	156			mitochondrial translational release factor 1-like, isoform CRA_b	EAW47713.1			Homo sapiens	Homo sapiens	9606
120169	Linear peptide	RHGSKYLATA			143	152			Myelin basic protein	P02686.3	Myelin basic protein	J3QQK6	Homo sapiens	Homo sapiens	9606	HLA LIGAND ATLAS peptide_sequence_id: 211490.
120176	Linear peptide	RLYPWGVVEV			256	265			Septin-2	Q15019.1	Septin-2	B5MCX3	Homo sapiens	Homo sapiens	9606
120179	Linear peptide	RQQPPDLVEF			23	32			cAMP-dependent protein kinase type II-alpha regulatory subunit	P13861.2	cAMP-dependent protein kinase type II-alpha regulatory subunit	P13861	Homo sapiens	Homo sapiens	9606	HLA LIGAND ATLAS peptide_sequence_id: 57905.
120183	Linear peptide	RRKSSGGKGGSY			333	344			lymphocyte antigen	AAB59610.1	HLA class I histocompatibility antigen B alpha chain	D5H3J5	Homo sapiens	Homo sapiens	9606
120198	Linear peptide	SGCDLEEIPLD			5	15			BCL2-like 14 isoform 1 variant	Q53F74	Apoptosis facilitator Bcl-2-like protein 14	Q9BZR8	Homo sapiens	Homo sapiens	9606
120201	Linear peptide	SHGRTQDENPVVHF			103	116			myelin basic protein isoform X2 [Homo sapiens]	XP_024306956.1	Myelin basic protein	H7BYR8	Homo sapiens	Homo sapiens	9606
120202	Linear peptide	SHPPVEGSYA			774	783			EBNA-2 co-activator variant	Q59FF0	Staphylococcal nuclease domain-containing protein 1	Q7KZF4	Homo sapiens	Homo sapiens	9606
120203	Linear peptide	SIFKQPVTK			250	258			Methyl-CpG-binding domain protein 2	Q9UBB5.1	Methyl-CpG-binding domain protein 2	Q9UBB5	Homo sapiens	Homo sapiens	9606	HLA LIGAND ATLAS peptide_sequence_id: 42162.
120205	Linear peptide	SITSVFITK			1806	1814			Transformation/transcription domain-associated protein	Q9Y4A5.3	Transformation/transcription domain-associated protein	Q9Y4A5	Homo sapiens	Homo sapiens	9606
120218	Linear peptide	SSKFQVDNNNRL			1137	1148			alpha-2-macroglobulin isoform c	NP_001334354.1	Alpha-2-macroglobulin	P01023	Homo sapiens	Homo sapiens	9606
120222	Linear peptide	STDPSVLGKY			101	110			Transcription factor HES-1	Q14469.1	Transcription factor HES-1	Q14469	Homo sapiens	Homo sapiens	9606	HLA LIGAND ATLAS peptide_sequence_id: 43901.
120224	Linear peptide	STIEYVIQR			115	123			Protein transport protein Sec23B	Q15437.2	Protein transport protein Sec23B	Q15437	Homo sapiens	Homo sapiens	9606
120225	Linear peptide	STIGPEGVHQK			157	167			Paralemmin-2	Q8IXS6.3	Paralemmin-2	Q8IXS6	Homo sapiens	Homo sapiens	9606
120228	Linear peptide	SVFQQGMKNK			940	949			Sodium/potassium-transporting ATPase subunit alpha-2	P50993.1	Sodium/potassium-transporting ATPase subunit alpha-2	P50993	Homo sapiens	Homo sapiens	9606	HLA LIGAND ATLAS peptide_sequence_id: 60422.
120230	Linear peptide	SVPEFPLSPPK			31	41			Stathmin	P16949.3	Stathmin	P16949	Homo sapiens	Homo sapiens	9606	HLA LIGAND ATLAS peptide_sequence_id: 58758.
120231	Linear peptide	SVSPVVHVR			73	81			Heterogeneous nuclear ribonucleoprotein L-like	Q8WVV9.1	Heterogeneous nuclear ribonucleoprotein L-like	Q8WVV9	Homo sapiens	Homo sapiens	9606	HLA LIGAND ATLAS peptide_sequence_id: 58458.
120233	Linear peptide	TAIRHHVL			662	669			Nodal modulator 3	P69849.1	Nodal modulator 3	J3KN36	Homo sapiens	Homo sapiens	9606
120238	Linear peptide	TGILDSIGRF			169	178			Myelin basic protein	P02686.3	Myelin basic protein	J3QQK6	Homo sapiens	Homo sapiens	9606	HLA LIGAND ATLAS peptide_sequence_id: 59821.
120239	Linear peptide	TIIDLPGITRV			222	232			Interferon-induced GTP-binding protein Mx2	P20592.1	Interferon-induced GTP-binding protein Mx2	P20592	Homo sapiens	Homo sapiens	9606	HLA LIGAND ATLAS peptide_sequence_id: 37110.
120240	Linear peptide	TIQKSSLDQL			657	666			Integrin alpha-D	Q13349.1	Integrin alpha-D	Q13349	Homo sapiens	Homo sapiens	9606
120242	Linear peptide	TLLGDFIYW			170	178			Low-density lipoprotein receptor-related protein 5-like protein	A4QPB2.2	Low-density lipoprotein receptor-related protein 5-like protein	A4QPB2	Homo sapiens	Homo sapiens	9606
120251	Linear peptide	TTGILSILFY			15	24			USH3A isoform b	AAL09582.1			Homo sapiens	Homo sapiens	9606
120256	Linear peptide	TTYNYAVLK			246	254			Neuronal membrane glycoprotein M6-b	Q13491.2	Neuronal membrane glycoprotein M6-b	Q13491	Homo sapiens	Homo sapiens	9606	HLA LIGAND ATLAS peptide_sequence_id: 59625.
120257	Linear peptide	TVFSTHFM			666	673			ATP-binding cassette, sub-family A (ABC1), member 5, isoform CRA_c	EAW89083.1	ATP-binding cassette sub-family A member 5	Q8WWZ7	Homo sapiens	Homo sapiens	9606
120263	Linear peptide	VDLEPTVIDEVR			33	44			tubulin alpha-1C chain isoform b	NP_001290045.1	Tubulin alpha chain	F5H5D3	Homo sapiens	Homo sapiens	9606
120267	Linear peptide	VEESKDAGIRTL			36	47			Synaptosomal-associated protein 25	P60880.1	Synaptosomal-associated protein 25	P60880	Homo sapiens	Homo sapiens	9606	HLA LIGAND ATLAS peptide_sequence_id: 98995.
120271	Linear peptide	VGGEALGRLL			24	33			Hemoglobin subunit beta	P68871.2	Hemoglobin subunit beta	P68871	Homo sapiens	Homo sapiens	9606	HLA LIGAND ATLAS peptide_sequence_id: 63405.
120274	Linear peptide	VHLTPEEKSAVT			2	13			Hemoglobin subunit beta	P68871.2	Hemoglobin subunit beta	P68871	Homo sapiens	Homo sapiens	9606
120278	Linear peptide	VIRLLLASGA			160	169			Ankyrin repeat domain-containing protein 29	Q8N6D5.2	Ankyrin repeat domain-containing protein 29	Q8N6D5	Homo sapiens	Homo sapiens	9606
120284	Linear peptide	VLGDLFVRD			160	168			Protein spinster homolog 3	Q6ZMD2.1	Protein spinster homolog 3	Q6ZMD2	Homo sapiens	Homo sapiens	9606
120288	Linear peptide	VLSPADKTNVK			37	47			TPA: globin C1	SAI82135.1	Hemoglobin subunit alpha	P69905	Homo sapiens	Homo sapiens	9606
120289	Linear peptide	VLSPADKTNVKAAWGKVGAHAGEYG			37	61			TPA: globin C1	SAI82135.1	Hemoglobin subunit alpha	P69905	Homo sapiens	Homo sapiens	9606
120290	Linear peptide	VLSPADKTNVKAAWGKVGAHAGEYGAEALER			2	32			Hemoglobin subunit alpha	P69905.2	HCG1745306, isoform CRA_a	G3V1N2	Homo sapiens	Homo sapiens	9606
120294	Linear peptide	VQMMTAK			143	149			Calmodulin	P62158.2	Calmodulin-3	P0DP25	Homo sapiens	Homo sapiens	9606
120298	Linear peptide	VTASKAIIEK			539	548			erythrocyte alpha adducin [Homo sapiens]	CAA41149.1	Alpha-adducin	P35611	Homo sapiens	Homo sapiens	9606
120299	Linear peptide	VTMTASRML			276	284			Peflin	Q9UBV8.1	Peflin	Q9UBV8	Homo sapiens	Homo sapiens	9606
120300	Linear peptide	VTNPDTGRY			759	767			Contactin-1	Q12860.1	Contactin-1	Q12860	Homo sapiens	Homo sapiens	9606
120302	Linear peptide	VTSPIRASY			126	134			Microfibril-associated glycoprotein 3	P55082.1	Microfibril-associated glycoprotein 3	P55082	Homo sapiens	Homo sapiens	9606
120303	Linear peptide	VTVFPIGIGDRY			1820	1831			von Willebrand factor	P04275.4	von Willebrand factor	P04275	Homo sapiens	Homo sapiens	9606
120306	Linear peptide	VVAGVANALAHKYH			23	36			medullasin inhibitor 2	GI:227298	Hemoglobin subunit beta	P68871	Homo sapiens	Homo sapiens	9606
120308	Linear peptide	VVIRGNSIIML			60	70			Small nuclear ribonucleoprotein G	P62308.1	Small nuclear ribonucleoprotein G	C9JVQ0	Homo sapiens	Homo sapiens	9606	HLA LIGAND ATLAS peptide_sequence_id: 59784.
120310	Linear peptide	VYRVNSYW			162	169			Histidine triad nucleotide-binding protein 3	Q9NQE9.1	Histidine triad nucleotide-binding protein 3	Q9NQE9	Homo sapiens	Homo sapiens	9606	HLA LIGAND ATLAS peptide_sequence_id: 132571.
120313	Linear peptide	WISKQEYDESGPSIVHRKCF			1056	1075			POTE ankyrin domain family member E	NP_001077007.1	POTE ankyrin domain family member E	Q6S8J3	Homo sapiens	Homo sapiens	9606
120320	Linear peptide	WTTGTISSQRF							epoxide hydrolase 1, microsomal	SRC247646	Epoxide hydrolase 1	P07099	Homo sapiens	Homo sapiens	9606
120322	Linear peptide	WVPYINGKFKKDN			44	56			cytochrome b-c1 complex subunit 10 [Homo sapiens]	GI:5803217	Cytochrome b-c1 complex subunit 10	O14957	Homo sapiens	Homo sapiens	9606
120325	Linear peptide	YDESGPSIVHR			362	372			Actin, cytoplasmic 1	P60709.1	Actin, cytoplasmic 1	P60709	Homo sapiens	Homo sapiens	9606
120326	Linear peptide	YDESGPSIVHRK			362	373			Actin, cytoplasmic 1	P60709.1	Actin, cytoplasmic 1	P60709	Homo sapiens	Homo sapiens	9606
120330	Linear peptide	YDNEFGYSNRVVDL			314	327			Chain O, Crystal Structure Of The T229k Mutant Of Human Gapdh At 2.3 Angstroems Resolution	4WNI_O	Glyceraldehyde-3-phosphate dehydrogenase	P04406	Homo sapiens	Homo sapiens	9606
120333	Linear peptide	YEVSQLKD			468	475			Cytosolic non-specific dipeptidase	Q96KP4.2	Cytosolic non-specific dipeptidase	Q96KP4	Homo sapiens	Homo sapiens	9606	HLA LIGAND ATLAS peptide_sequence_id: 20541.
120335	Linear peptide	YGMPRQIL			192	199			Transgelin-2	P37802.3	Transgelin-2 (Fragment)	X6RJP6	Homo sapiens	Homo sapiens	9606	HLA LIGAND ATLAS peptide_sequence_id: 195260.
120337	Linear peptide	YIDEQFERY			121	129			Septin-2	Q15019.1	Septin-2	B5MCX3	Homo sapiens	Homo sapiens	9606
120338	Linear peptide	YIKEDEALPS			178	187			Testisin	Q9Y6M0.1	Testisin	Q9Y6M0	Homo sapiens	Homo sapiens	9606
120341	Linear peptide	YLLLLLLLS			13	21			SL cytokine	P49771.1	Fms-related tyrosine kinase 3 ligand	P49771	Homo sapiens	Homo sapiens	9606
120344	Linear peptide	YQKVVAGVANALA			131	143			beta-globin	ACU56984.1	Hemoglobin subunit beta	P68871	Homo sapiens	Homo sapiens	9606
120345	Linear peptide	YQKVVAGVANALAHKYH			131	147			Hemoglobin subunit delta	P02042.2	Hemoglobin subunit delta	P02042	Homo sapiens	Homo sapiens	9606
120351	Linear peptide	YTDVPFHNQY			405	414			Noelin-2	O95897.2	Noelin-2	O95897	Homo sapiens	Homo sapiens	9606
120352	Linear peptide	YTERDASGMLY			483	493			Serine/threonine-protein kinase DCLK1	O15075.2	Serine/threonine-protein kinase DCLK1	O15075	Homo sapiens	Homo sapiens	9606
120775	Linear peptide	LPKKTESHHKAKGK			117	130			histone H2A type 2-A [Homo sapiens]	GI:4504251	Histone H2A type 2-A	Q6FI13	Homo sapiens	Homo sapiens	9606
121051	Linear peptide	VSEGTKAVTKYTSSK			108	122			Histone H2B type 2-E1	A0A2R8Y619.1	Histone H2B type 2-E1	A0A2R8Y619	Homo sapiens	Homo sapiens	9606
121122	Linear peptide	AEALIRLI			58	65			60 kDa SS-A/Ro ribonucleoprotein	P10155.2	60 kDa SS-A/Ro ribonucleoprotein	P10155	Homo sapiens	Homo sapiens	9606	HLA LIGAND ATLAS peptide_sequence_id: 143425.
121191	Linear peptide	DELEVIHL			240	247			60 kDa SS-A/Ro ribonucleoprotein	P10155.2	60 kDa SS-A/Ro ribonucleoprotein	P10155	Homo sapiens	Homo sapiens	9606
121372	Linear peptide	HETVTIEL			12	19			Chain A, Small nuclear ribonucleoprotein Sm D1	5XJQ_A	Small nuclear ribonucleoprotein Sm D1	P62314	Homo sapiens	Homo sapiens	9606
121379	Linear peptide	HLFTFIQF			124	131			60 kDa SS-A/Ro ribonucleoprotein	P10155.2			Homo sapiens	Homo sapiens	9606
121457	Linear peptide	KDSYVVAF			408	415			60 kDa SS-A/Ro ribonucleoprotein	P10155.2	60 kDa SS-A/Ro ribonucleoprotein	P10155	Homo sapiens	Homo sapiens	9606	HLA LIGAND ATLAS peptide_sequence_id: 129248.
121599	Linear peptide	LVDVEPKV			80	87			Small nuclear ribonucleoprotein Sm D1	P62314.1	Small nuclear ribonucleoprotein Sm D1	P62314	Homo sapiens	Homo sapiens	9606
121899	Linear peptide	TDQAQKAEGAGDAK			77	90			non-histone chromosomal protein HMG-17	NP_005508.1	Non-histone chromosomal protein HMG-17	P05204	Homo sapiens	Homo sapiens	9606
121924	Linear peptide	TPADVFIV			184	191			TROVE domain family, member 2, isoform CRA_a	EAW91239.1	60 kDa SS-A/Ro ribonucleoprotein	P10155	Homo sapiens	Homo sapiens	9606
122000	Linear peptide	VQLETLSI			53	60			Small nuclear ribonucleoprotein Sm D1	P62314.1	Small nuclear ribonucleoprotein Sm D1	P62314	Homo sapiens	Homo sapiens	9606
122368	Linear peptide	GKGGKGLGKGGAKRH			5	19			Histone H4	P62805.2	Histone H4	P62805	Homo sapiens	Homo sapiens	9606
122444	Linear peptide	KQVHPDTGISSKAMG			22	36			histone H2B.1	AAA63192.1	Histone H2B type 1-O	P23527	Homo sapiens	Homo sapiens	9606
122453	Linear peptide	KVLKQVHPDTGISSK			44	58			Histone H2B type 1-K	O60814.3	Histone H2B type 1-K	O60814	Homo sapiens	Homo sapiens	9606
122512	Linear peptide	PEPAKSAPAPKKGSK			2	16			Histone H2B type F-S	P57053.2	Histone H2B type F-S	P57053	Homo sapiens	Homo sapiens	9606
122515	Linear peptide	PGELAKHAVSEGTK			105	118			Histone cluster 1, H2ba	AAH66240.1	Histone H2B type 1-A	Q96A08	Homo sapiens	Homo sapiens	9606
122648	Linear peptide	YALKRQGRTLYGFGG			89	103			HIST1H4I protein	AAH67496.1	Histone H4	P62805	Homo sapiens	Homo sapiens	9606
122782	Linear peptide	GRFDVKIEV			293	301			ATP1B1, partial [Homo sapiens]	CAG28544.1	Sodium/potassium-transporting ATPase subunit beta-1	P05026	Homo sapiens	Homo sapiens	9606
123006	Linear peptide	AFDKHMNLIL			33	42			Small nuclear ribonucleoprotein-associated proteins B and B'	P14678.2	Small nuclear ribonucleoprotein-associated proteins B and B'	P14678	Homo sapiens	Homo sapiens	9606
123069	Linear peptide	DALQGFKI			262	269			small nuclear ribonucleoprotein polypeptide A	NP_004587.1	U1 small nuclear ribonucleoprotein A	P09012	Homo sapiens	Homo sapiens	9606
123175	Linear peptide	FKAFDKHMNL			24	33			small nuclear ribonucleoprotein particle (SmB')	AAA36579.1	Small nuclear ribonucleoprotein-associated proteins B and B'	P14678	Homo sapiens	Homo sapiens	9606
123190	Linear peptide	FPFYDKPM			75	82			U1 small nuclear ribonucleoprotein A	P09012.3	U1 small nuclear ribonucleoprotein A	P09012	Homo sapiens	Homo sapiens	9606
123203	Linear peptide	FYDKPMRI			77	84			U1 small nuclear ribonucleoprotein A	P09012.3	U1 small nuclear ribonucleoprotein A	P09012	Homo sapiens	Homo sapiens	9606
123286	Linear peptide	HDIAFVEF			244	251			small nuclear ribonucleoprotein polypeptide A	NP_004587.1	U1 small nuclear ribonucleoprotein A	P09012	Homo sapiens	Homo sapiens	9606
123367	Linear peptide	KHKENVKDYY			29	38			U1 small nuclear ribonucleoprotein C	P09234.1	U1 small nuclear ribonucleoprotein C	P09234	Homo sapiens	Homo sapiens	9606
123414	Linear peptide	LAPGQIPP			175	182			small nuclear ribonucleoprotein polypeptide A	NP_004587.1	U1 small nuclear ribonucleoprotein A	P09012	Homo sapiens	Homo sapiens	9606
123585	Linear peptide	PGRHDIAF			241	248			U1 small nuclear ribonucleoprotein A	P09012.3	U1 small nuclear ribonucleoprotein A	P09012	Homo sapiens	Homo sapiens	9606
123706	Linear peptide	RIFIGTFKAF			25	34			Small nuclear ribonucleoprotein-associated proteins B and B'	P14678.2	Small nuclear ribonucleoprotein-associated proteins B and B'	P14678	Homo sapiens	Homo sapiens	9606
123805	Linear peptide	TVGKSSKMLQ			2	11			small nuclear ribonucleoprotein-associated proteins B and B' isoform B [Homo sapiens]	GI:4507125	Small nuclear ribonucleoprotein-associated proteins B and B'	P14678	Homo sapiens	Homo sapiens	9606
123922	Linear peptide	AELALKATL			666	674			Nuclear autoantigenic sperm protein	P49321.2	Nuclear autoantigenic sperm protein	P49321	Homo sapiens	Homo sapiens	9606	HLA LIGAND ATLAS peptide_sequence_id: 13345.
123941	Linear peptide	ALKATLVES			668	676			histone-binding protein	AAA36027.1	Nuclear autoantigenic sperm protein	P49321	Homo sapiens	Homo sapiens	9606
124085	Linear peptide	EVIENRMAV			612	620			Nuclear autoantigenic sperm protein	P49321.2	Nuclear autoantigenic sperm protein	P49321	Homo sapiens	Homo sapiens	9606
124617	Linear peptide	QRSGNVAEL			660	668			Nuclear autoantigenic sperm protein	P49321.2	Nuclear autoantigenic sperm protein	P49321	Homo sapiens	Homo sapiens	9606
124654	Linear peptide	RMAVLNEQV			617	625			Nuclear autoantigenic sperm protein	P49321.2	Nuclear autoantigenic sperm protein	P49321	Homo sapiens	Homo sapiens	9606	HLA LIGAND ATLAS peptide_sequence_id: 206837.
124821	Linear peptide	VLNEQVKEA			281	289			nuclear autoantigenic sperm protein autosomal variant	AAD02006.1	Nuclear autoantigenic sperm protein (Fragment)	E9PI86	Homo sapiens	Homo sapiens	9606
125096	Linear peptide	IADRMQKEITAL			309	320			Actin, cytoplasmic 2	P63261.1	Actin, cytoplasmic 2	P63261	Homo sapiens	Homo sapiens	9606
125099	Linear peptide	IIAPPERKYSVW			330	341			Beta-actin-like protein 2	Q562R1.2	Beta-actin-like protein 2	Q562R1	Homo sapiens	Homo sapiens	9606
125265	Linear peptide	SYELPDGQVITI			35	46			actin alpha cardiac muscle 1 precursor, partial	ANH56391.1	Actin, aortic smooth muscle	P62736	Homo sapiens	Homo sapiens	9606
125266	Linear peptide	TAASSSSLEKSY			231	242			Actin, aortic smooth muscle	P62736.1	Actin, aortic smooth muscle	P62736	Homo sapiens	Homo sapiens	9606	HLA LIGAND ATLAS peptide_sequence_id: 141318.
125306	Linear peptide	VPEGTRDVPL			277	286			Dihydrolipoyllysine-residue acetyltransferase component of pyruvate dehydrogenase complex, mitochondrial	P10515.3	Dihydrolipoyllysine-residue acetyltransferase component of pyruvate dehydrogenase complex, mitochondrial	P10515	Homo sapiens	Homo sapiens	9606
125313	Linear peptide	VWIGGSILASLS			340	351			Beta-actin-like protein 2	Q562R1.2	Beta-actin-like protein 2	Q562R1	Homo sapiens	Homo sapiens	9606	HLA LIGAND ATLAS peptide_sequence_id: 185686.
125766	Linear peptide	AYKKQFSQY			218	226			60S ribosomal protein L5	P46777.3	60S ribosomal protein L5	P46777	Homo sapiens	Homo sapiens	9606
126361	Linear peptide	IYDFYYLDY			425	433			CHST9	AAQ88852.1	Carbohydrate sulfotransferase 9	Q7L1S5	Homo sapiens	Homo sapiens	9606
126631	Linear peptide	LTDSSTLLV			163	171			PAB-dependent poly(A)-specific ribonuclease subunit PAN2 isoform 1	NP_001120932.1	PAN2-PAN3 deadenylation complex catalytic subunit PAN2	Q504Q3	Homo sapiens	Homo sapiens	9606
126949	Linear peptide	RLPKDFVDL			305	313			Cell division cycle protein 123 homolog	O75794.1	Cell division cycle protein 123 homolog	O75794	Homo sapiens	Homo sapiens	9606
127174	Linear peptide	SWNNHSYLY			156	164			Vitamin K-dependent gamma-carboxylase	P38435.2	Vitamin K-dependent gamma-carboxylase	P38435	Homo sapiens	Homo sapiens	9606
127218	Linear peptide	TLKPGTMSV			276	284			Tyrosine-protein kinase Lyn	P07948.3	Tyrosine-protein kinase Lyn	P07948	Homo sapiens	Homo sapiens	9606
127269	Linear peptide	TYSPALNKM			125	133			Cellular tumor antigen p53	P04637.4	Cellular tumor antigen p53	J3KP33	Homo sapiens	Homo sapiens	9606
127337	Linear peptide	VSDFRKEFY			3	11			Cell division control protein 45 homolog	O75419	Cell division control protein 45 homolog	O75419	Homo sapiens	Homo sapiens	9606
127358	Linear peptide	VVPSYIPLV			361	369			Oxygen-dependent coproporphyrinogen-III oxidase, mitochondrial	P36551.3	Oxygen-dependent coproporphyrinogen-III oxidase, mitochondrial	P36551	Homo sapiens	Homo sapiens	9606
127359	Linear peptide	VVPYEPPEV			217	225			p53 transformation suppressor, partial [Homo sapiens]	GI:506453	Cellular tumor antigen p53	P04637	Homo sapiens	Homo sapiens	9606
127509	Linear peptide	YYRYPTGESY			354	363			6-phosphofructo-2-kinase/fructose-2, 6-bisphosphatase 3	Q16875.1	6-phosphofructo-2-kinase/fructose-2,6-bisphosphatase 3	Q16875	Homo sapiens	Homo sapiens	9606
127510	Linear peptide	YYSNKAYQY			230	238			GTPase IMAP family member 6	Q6P9H5.1	GTPase IMAP family member 6	Q6P9H5	Homo sapiens	Homo sapiens	9606
127610	Linear peptide	AVYFKEQFLD			20	29			Calreticulin precursor	P27797.1	Calreticulin	P27797	Homo sapiens	Homo sapiens	9606
127922	Linear peptide	AIIGGTFTV			258	266			endoplasmic reticulum-Golgi intermediate compartment protein 1	NP_001026881.1	Endoplasmic reticulum-Golgi intermediate compartment protein 1	Q969X5	Homo sapiens	Homo sapiens	9606
127925	Linear peptide	AKGDKAKVKDEPQRR			10	24			Non-histone chromosomal protein HMG-17	P05204.3	Non-histone chromosomal protein HMG-17	P05204	Homo sapiens	Homo sapiens	9606
127928	Linear peptide	ALDKATVLL			294	302			Programmed cell death protein 4	Q53EL6.2	Programmed cell death protein 4	Q53EL6	Homo sapiens	Homo sapiens	9606
127929	Linear peptide	ALKDKIEKA			381	389			heat shock protein 94c	AAX38256.1	Endoplasmin	P14625	Homo sapiens	Homo sapiens	9606
127930	Linear peptide	ALNDHFVKL			302	310			Glyceraldehyde-3-phosphate dehydrogenase	P04406.3	Glyceraldehyde-3-phosphate dehydrogenase	P04406	Homo sapiens	Homo sapiens	9606
127931	Linear peptide	ALNEKLVNL			349	357			Eukaryotic translation initiation factor 3 subunit F	O00303.1	Eukaryotic translation initiation factor 3 subunit F	O00303	Homo sapiens	Homo sapiens	9606	HLA LIGAND ATLAS peptide_sequence_id: 34760.
127937	Linear peptide	AVSDGVIKV			6	14			Cofilin-1	P23528.3	Cofilin-1	P23528	Homo sapiens	Homo sapiens	9606
127969	Linear peptide	FAGDDAPRA			721	729			POTE ankyrin domain family member F	A5A3E0.2	POTE ankyrin domain family member F	A5A3E0	Homo sapiens	Homo sapiens	9606
127975	Linear peptide	FIQTQQLHAA			12	21			Pyruvate kinase isozymes M1/M2	P14618.4	Pyruvate kinase PKM	P14618	Homo sapiens	Homo sapiens	9606
127976	Linear peptide	FLAEEGFYKF			59	68			Dolichyl-diphosphooligosaccharide--protein glycosyltransferase subunit STT3A	P46977.2	Dolichyl-diphosphooligosaccharide--protein glycosyltransferase subunit STT3A	P46977	Homo sapiens	Homo sapiens	9606
127977	Linear peptide	FLDLEPIPGA			71	80			5'(3')-deoxyribonucleotidase, cytosolic type	Q8TCD5.2	5'(3')-deoxyribonucleotidase, cytosolic type	Q8TCD5	Homo sapiens	Homo sapiens	9606
127978	Linear peptide	FLLSLLIL			79	86			CKLF-like MARVEL transmembrane domain-containing protein 6	Q9NX76.1	CKLF-like MARVEL transmembrane domain-containing protein 6	Q9NX76	Homo sapiens	Homo sapiens	9606
127979	Linear peptide	FLPSYIIDV			185	193			Cleavage and polyadenylation specificity factor subunit 1	Q10570.2	Cleavage and polyadenylation specificity factor subunit 1	Q10570	Homo sapiens	Homo sapiens	9606	HLA LIGAND ATLAS peptide_sequence_id: 38935.
127985	Linear peptide	FVFPGELL			89	96			Neutral amino acid transporter B(0)	Q15758.2	Neutral amino acid transporter B(0)	Q15758	Homo sapiens	Homo sapiens	9606
127992	Linear peptide	GIVEGLMTTV			169	178			Glyceraldehyde-3-phosphate dehydrogenase	P04406.3	Glyceraldehyde-3-phosphate dehydrogenase	P04406	Homo sapiens	Homo sapiens	9606	HLA LIGAND ATLAS peptide_sequence_id: 109499.
127993	Linear peptide	GIWGFIKGV			212	220			Protein PRRC1	Q96M27.1	Protein PRRC1	Q96M27	Homo sapiens	Homo sapiens	9606
127995	Linear peptide	GLDIPTVQV			311	319			Probable ATP-dependent RNA helicase DDX49	Q9Y6V7.1	Probable ATP-dependent RNA helicase DDX49	Q9Y6V7	Homo sapiens	Homo sapiens	9606	HLA LIGAND ATLAS peptide_sequence_id: 37108.
127996	Linear peptide	GLFDTAIS			1223	1230			Nuclear pore complex protein Nup160	Q12769.3	Nuclear pore complex protein Nup160	Q12769	Homo sapiens	Homo sapiens	9606
127997	Linear peptide	GLFGGAGVGKTVL			139	151			mitochondrial ATP synthase, H+ transporting F1 complex beta subunit, partial	ABD77240.1	ATP synthase subunit beta, mitochondrial	P06576	Homo sapiens	Homo sapiens	9606
127998	Linear peptide	GLIDGRLTI			79	87			SPCS2 protein	AAH64957.1	Signal peptidase complex subunit 2	Q15005	Homo sapiens	Homo sapiens	9606
128000	Linear peptide	GLIKGSGTAEV			122	132			Pyruvate kinase isozymes M1/M2	P14618.4	Pyruvate kinase PKM	P14618	Homo sapiens	Homo sapiens	9606
128002	Linear peptide	GLQDFDLLRV			241	250			Protein kinase C, iota	AAH22016.3	Protein kinase C iota type	P41743	Homo sapiens	Homo sapiens	9606
128008	Linear peptide	GQIGQLPQA			2240	2248			Histone acetyltransferase p300	Q09472.2	Histone acetyltransferase p300	Q09472	Homo sapiens	Homo sapiens	9606
128011	Linear peptide	GVLPNIQAV			107	115			Histone H2A.J	Q9BTM1.1	Histone H2A.J	Q9BTM1	Homo sapiens	Homo sapiens	9606
128021	Linear peptide	IIMLEALERV			67	76			Small nuclear ribonucleoprotein G	P62308.1	Small nuclear ribonucleoprotein G	C9JVQ0	Homo sapiens	Homo sapiens	9606
128022	Linear peptide	IINEPTAAA			174	182			Heat shock 70 kDa protein 1L	P34931.2	Heat shock 70 kDa protein 1-like	P34931	Homo sapiens	Homo sapiens	9606
128023	Linear peptide	IIPASTGAA			206	214			Glyceraldehyde-3-phosphate dehydrogenase	P04406.3	Glyceraldehyde-3-phosphate dehydrogenase	P04406	Homo sapiens	Homo sapiens	9606
128025	Linear peptide	ILAADFEIGHFL			278	289			nucleosome assembly protein 1-like 1, isoform CRA_d	EAW97320.1	Nucleosome assembly protein 1-like 1	F5H4R6	Homo sapiens	Homo sapiens	9606
128026	Linear peptide	ILGYTEHQV			273	281			Glyceraldehyde-3-phosphate dehydrogenase	P04406.3	Glyceraldehyde-3-phosphate dehydrogenase	P04406	Homo sapiens	Homo sapiens	9606
128028	Linear peptide	ILSGVVTKM			72	80			40S ribosomal protein S11	P62280.3	40S ribosomal protein S11	M0QZC5	Homo sapiens	Homo sapiens	9606	HLA LIGAND ATLAS peptide_sequence_id: 36068.
128034	Linear peptide	KLDQDLNEV			436	444			Structural maintenance of chromosomes protein 3	Q9UQE7.2	Structural maintenance of chromosomes protein 3	Q9UQE7	Homo sapiens	Homo sapiens	9606	HLA LIGAND ATLAS peptide_sequence_id: 36128.
128035	Linear peptide	KLFDDDETGKISF			111	123			Centrin-2	P41208.1	Centrin-2	P41208	Homo sapiens	Homo sapiens	9606
128036	Linear peptide	KLIGDPNLEFV			167	177			GTP-binding nuclear protein Ran	P62826.3	GTP-binding nuclear protein Ran	P62826	Homo sapiens	Homo sapiens	9606
128037	Linear peptide	KLMELHGEGSS			227	237			40S ribosomal protein S3a	P61247.2	40S ribosomal protein S3a (Fragment)	D6RB09	Homo sapiens	Homo sapiens	9606
128040	Linear peptide	KVFDPVPVGV			697	706			ATP-dependent RNA helicase A	Q08211.4	ATP-dependent RNA helicase A	Q08211	Homo sapiens	Homo sapiens	9606
128045	Linear peptide	LLDVPTAA			27	34			Gamma-interferon-inducible lysosomal thiol reductase precursor	P13284.2	Gamma-interferon-inducible lysosomal thiol reductase	P13284	Homo sapiens	Homo sapiens	9606
128046	Linear peptide	LLDVTPLSL			437	445			heat shock 70kDa protein 9 (mortalin)	AAH00478.1	Stress-70 protein, mitochondrial	P38646	Homo sapiens	Homo sapiens	9606
128047	Linear peptide	LLDVVHPA			68	75			T-complex protein 1 subunit eta	Q99832.2	T-complex protein 1 subunit eta	Q99832	Homo sapiens	Homo sapiens	9606
128048	Linear peptide	LLDVVHPAA			56	64			HIV-1 Nef interacting protein, partial	AAB41437.1	T-complex protein 1 subunit eta	Q99832	Homo sapiens	Homo sapiens	9606
128049	Linear peptide	LLGPRLVLA			23	31			Transmembrane emp24 domain-containing protein 10	P49755.2	Transmembrane emp24 domain-containing protein 10	P49755	Homo sapiens	Homo sapiens	9606
128052	Linear peptide	LMTTVHAITAT			174	184			glyceraldehyde-3-phosphate dehydrogenase	CAA25833.1	Glyceraldehyde-3-phosphate dehydrogenase	P04406	Homo sapiens	Homo sapiens	9606
128062	Linear peptide	NLAEKPKTV			162	170			Proteasome-associated protein ECM29 homolog	Q5VYK3.2	Proteasome adapter and scaffold protein ECM29	Q5VYK3	Homo sapiens	Homo sapiens	9606
128063	Linear peptide	NLDPAVHEV			42	50			GPN-loop GTPase 1 isoform b [Homo sapiens]	GI:223005899	GPN-loop GTPase 1	Q9HCN4	Homo sapiens	Homo sapiens	9606
128064	Linear peptide	NMVAKVDEV			143	151			60S ribosomal protein L10a	P62906.2	60S ribosomal protein L10a	P62906	Homo sapiens	Homo sapiens	9606
128096	Linear peptide	RVPPPPPIA			129	137			Heterogeneous nuclear ribonucleoprotein C-like 1	O60812.1	Heterogeneous nuclear ribonucleoprotein C-like 1	O60812	Homo sapiens	Homo sapiens	9606
128105	Linear peptide	SLFEGTWY			447	454			Hydroxymethylglutaryl-CoA synthase, cytoplasmic	Q01581.2	Hydroxymethylglutaryl-CoA synthase, cytoplasmic	Q01581	Homo sapiens	Homo sapiens	9606
128106	Linear peptide	SLFEGTWYL			447	455			Hydroxymethylglutaryl-CoA synthase, cytoplasmic	Q01581.2	Hydroxymethylglutaryl-CoA synthase, cytoplasmic	Q01581	Homo sapiens	Homo sapiens	9606	HLA LIGAND ATLAS peptide_sequence_id: 35665.
128107	Linear peptide	SLLDELL			127	133			Sterol O-acyltransferase 1	P35610.3	Sterol O-acyltransferase 1	P35610	Homo sapiens	Homo sapiens	9606
128108	Linear peptide	SLLDIIEKV			526	534			Tuberin	P49815.2	Tuberin	P49815	Homo sapiens	Homo sapiens	9606	HLA LIGAND ATLAS peptide_sequence_id: 30635.
128109	Linear peptide	SLLEKSLGL			8	16			Eukaryotic translation elongation factor 1 epsilon-1	O43324.1	Eukaryotic translation elongation factor 1 epsilon-1	O43324	Homo sapiens	Homo sapiens	9606
128111	Linear peptide	SMPDFDLHL			2580	2588			Neuroblast differentiation-associated protein AHNAK	Q09666.2	Neuroblast differentiation-associated protein AHNAK	Q09666	Homo sapiens	Homo sapiens	9606
128114	Linear peptide	SQVPEVTTV			906	914			Phosphoinositide 3-kinase regulatory subunit 4	Q99570.3	Phosphoinositide 3-kinase regulatory subunit 4	Q99570	Homo sapiens	Homo sapiens	9606
128118	Linear peptide	SVIDYELIDQDA			184	195			Annexin A2	P07355.2	Annexin A2	P07355	Homo sapiens	Homo sapiens	9606
128124	Linear peptide	TLAEVERLKGL			213	223			U2 small nuclear ribonucleoprotein A'	P09661.2	U2 small nuclear ribonucleoprotein A'	P09661	Homo sapiens	Homo sapiens	9606
128125	Linear peptide	TLAEVSTRL			473	481			Probable serine/threonine-protein kinase SIK1B	A0A0B4J2F2.1	Probable serine/threonine-protein kinase SIK1B	A0A0B4J2F2	Homo sapiens	Homo sapiens	9606
128126	Linear peptide	TLAKYLMEL			321	329			G2/mitotic-specific cyclin-B1	P14635.1	G2/mitotic-specific cyclin-B1	P14635	Homo sapiens	Homo sapiens	9606
128127	Linear peptide	TLQEVFEKATF			501	511			Nucleolin	P19338.3	Nucleolin	P19338	Homo sapiens	Homo sapiens	9606
128128	Linear peptide	TLWDIQKDLK			323	332			L-lactate dehydrogenase B chain isoform LDHBx	NP_001302466.1	L-lactate dehydrogenase	A0A5F9ZHM4	Homo sapiens	Homo sapiens	9606
128129	Linear peptide	TLWGIQKEL			322	330			lactate dehydrogenase A variant	BAD96798.1	L-lactate dehydrogenase A chain	P00338	Homo sapiens	Homo sapiens	9606
128130	Linear peptide	TLYEHNNEL			17	25			Aladin	Q9NRG9.1	Aladin	F8VZ44	Homo sapiens	Homo sapiens	9606
128137	Linear peptide	VLPTETEVAPA			335	345			Microtubule-associated protein 4	P27816.3	Microtubule-associated protein 4	P27816	Homo sapiens	Homo sapiens	9606
128142	Linear peptide	VVQDGIVKA			184	192			Peroxiredoxin-5, mitochondrial	P30044.3	Peroxiredoxin-5, mitochondrial	P30044	Homo sapiens	Homo sapiens	9606
128149	Linear peptide	YAYDGKDYIA			140	149			major histocompatability complex B antigen	AJP61152.1	HLA class I antigen	D9J307	Homo sapiens	Homo sapiens	9606
128153	Linear peptide	YLFDSFF			389	395			Carbamoyl-phosphate synthase [ammonia], mitochondrial	P31327.2	Carbamoyl-phosphate synthase [ammonia], mitochondrial	P31327	Homo sapiens	Homo sapiens	9606
128154	Linear peptide	YLFLGGIL			140	147			Bax inhibitor 1	P55061.2	Bax inhibitor 1	F8W1V3	Homo sapiens	Homo sapiens	9606
128158	Linear peptide	YVPEDEDLKK			62	71			Coiled-coil domain-containing protein 12	Q8WUD4.1	Coiled-coil domain containing 12, isoform CRA_a	J3KR35	Homo sapiens	Homo sapiens	9606
128218	Linear peptide	AFDKHMNL			33	40			Small nuclear ribonucleoprotein-associated proteins B and B'	P14678.2	Small nuclear ribonucleoprotein-associated proteins B and B'	P14678	Homo sapiens	Homo sapiens	9606	The epitope was located in the PRIDE database; PXD023545.
128765	Linear peptide	GPKPLFRRM			26	34			B-lymphocyte antigen CD20	P11836.1	B-lymphocyte antigen CD20	P11836	Homo sapiens	Homo sapiens	9606
128784	Linear peptide	GRIFIGTF			17	24			small nuclear ribonucleoprotein particle (SmB')	AAA36579.1	Small nuclear ribonucleoprotein-associated proteins B and B'	P14678	Homo sapiens	Homo sapiens	9606
129114	Linear peptide	KMLQHIDY			1	8			small nuclear ribonucleoprotein particle (SmB')	AAA36579.1	Small nuclear ribonucleoprotein-associated proteins B and B'	P14678	Homo sapiens	Homo sapiens	9606
129199	Linear peptide	LADPSAFVAAAPVAA			269	283			BLOCK 23	Q8NHW5.1	60S acidic ribosomal protein P0-like	Q8NHW5	Homo sapiens	Homo sapiens	9606
129203	Linear peptide	LAGPVRGV			127	134			Small nuclear ribonucleoprotein-associated proteins B and B'	P14678.2	Small nuclear ribonucleoprotein-associated proteins B and B'	P14678	Homo sapiens	Homo sapiens	9606
129551	Linear peptide	PALEKLLPHIRGNVG			73	87			RPLP0 protein	AAI07718.1	60S acidic ribosomal protein P0	F8VWS0	Homo sapiens	Homo sapiens	9606
129625	Linear peptide	PPGMRPPM			192	199			small nuclear ribonucleoprotein polypeptide B/B' isoform B	NP_003082.1	Small nuclear ribonucleoprotein-associated proteins B and B'	P14678	Homo sapiens	Homo sapiens	9606
129661	Linear peptide	PVDGVVLVD			36	44			beta-arrestin-1 isoform A [Homo sapiens]	GI:10880136	Beta-arrestin-1	P49407	Homo sapiens	Homo sapiens	9606	The epitope can be found in the PRIDE repository with the dataset identifier PRIDE:PXD011766.
129758	Linear peptide	RIFIGTFK			25	32			Small nuclear ribonucleoprotein-associated proteins B and B'	P14678.2	Small nuclear ribonucleoprotein-associated proteins B and B'	P14678	Homo sapiens	Homo sapiens	9606
129881	Linear peptide	SETAPAAPAAPAPAEK			2	17			Histone H1.4	P10412.2	Histone H1.4	P10412	Homo sapiens	Homo sapiens	9606
130072	Linear peptide	TGIARVPL			90	97			Small nuclear ribonucleoprotein-associated proteins B and B'	P14678.2	Small nuclear ribonucleoprotein-associated proteins B and B'	P14678	Homo sapiens	Homo sapiens	9606
130150	Linear peptide	TTAAPAAAAAPAKVE			285	299			60S acidic ribosomal protein P0	P05388.1	60S acidic ribosomal protein P0 (Fragment)	F8VU65	Homo sapiens	Homo sapiens	9606
130248	Linear peptide	VLGLVLLR			7	14			ER degradation-enhancing alpha-mannosidase-like protein 1	Q92611.1	ER degradation-enhancing alpha-mannosidase-like protein 1	Q92611	Homo sapiens	Homo sapiens	9606
130255	Linear peptide	VLLRGENL			63	70			small nuclear ribonucleoprotein particle (SmB')	AAA36579.1	Small nuclear ribonucleoprotein-associated proteins B and B'	P14678	Homo sapiens	Homo sapiens	9606
130711	Linear peptide	AAAAAAAAAAA			489	499			RNA-binding protein 47	A0AV96.2	RNA-binding protein 47	A0AV96	Homo sapiens	Homo sapiens	9606
130866	Linear peptide	GQAYDVDFTPPFR			380	392			Lysine--tRNA ligase	Q15046.3	Lysine--tRNA ligase	Q15046	Homo sapiens	Homo sapiens	9606
130871	Linear peptide	GSESGIFTNTK			548	558			Fibrinogen alpha chain precursor	P02671.2	Fibrinogen alpha chain	P02671	Homo sapiens	Homo sapiens	9606	HLA LIGAND ATLAS peptide_sequence_id: 61866.
131011	Linear peptide	PTFKFEDPKFEVIEKPQA			91	108			coupling factor 6	AAA58630.1	ATP synthase-coupling factor 6, mitochondrial	P18859	Homo sapiens	Homo sapiens	9606
131013	Linear peptide	PVPPLPEYGGKVRYG			43	57			ATP synthase F(0) complex subunit B1, mitochondrial	P24539.2	ATP synthase F(0) complex subunit B1, mitochondrial	Q5QNZ2	Homo sapiens	Homo sapiens	9606
131072	Linear peptide	SLVEELKKV			794	802			kinectin isoform d	NP_001257943.1	Kinectin	Q86UP2	Homo sapiens	Homo sapiens	9606
131134	Linear peptide	VLAEELHKV			600	608			kinectin isoform d	NP_001257943.1	Kinectin	Q86UP2	Homo sapiens	Homo sapiens	9606
131138	Linear peptide	VPPVQVSPLIKLGRYSAL			2	19			ATP synthase, H+ transporting, mitochondrial F0 complex, subunit E	NP_009031.1	ATP synthase subunit e, mitochondrial	P56385	Homo sapiens	Homo sapiens	9606
131168	Linear peptide	YVDWIRSTL			239	247			Myeloblastin precursor	P24158.3	Myeloblastin	P24158	Homo sapiens	Homo sapiens	9606	HLA LIGAND ATLAS peptide_sequence_id: 117387.
131272	Linear peptide	VTAPRTVLL			3	11			HLA class I histocompatibility antigen, B-15 alpha chain	P30464.2	HLA class I antigen	D9J307	Homo sapiens	Homo sapiens	9606
131311	Linear peptide	SLMSWSAIL			74	82			Interferon alpha-inducible protein 6	P09912.2	Interferon alpha-inducible protein 6	P09912	Homo sapiens	Homo sapiens	9606	HLA LIGAND ATLAS peptide_sequence_id: 38843.
131359	Linear peptide	AQVIILNHPGQISA			340	353			Elongation factor 1-alpha	A0A087WV01	Elongation factor 1-alpha	A0A087WV01	Homo sapiens	Homo sapiens	9606
131428	Linear peptide	FPPSSEELQANKATLV			12	27			Immunoglobulin lambda constant 6	P0CF74.1	Immunoglobulin lambda constant 6	P0CF74	Homo sapiens	Homo sapiens	9606
131488	Linear peptide	IQLARRIRGERA			129	140			Chain E, Crystal Structure Of The Heterotypic Nucleosome Containing Human Cenp- A And H3.3	3WTP_E	Histone H3.3	P84243	Homo sapiens	Homo sapiens	9606
131523	Linear peptide	KPPQYIAVHVVPDQ			33	46			Macrophage migration inhibitory factor	P14174.4	Macrophage migration inhibitory factor	P14174	Homo sapiens	Homo sapiens	9606
131814	Linear peptide	AFLSVDHLGGGGESM			1948	1962			Trinucleotide repeat-containing gene 6A protein	Q8NDV7.2	Trinucleotide repeat-containing gene 6A protein	Q8NDV7	Homo sapiens	Homo sapiens	9606
132051	Linear peptide	RRYLENGKETL			193	203			MHC class I antigen [Homo sapiens]	GI:1464452460	HLA class I heavy chain	Q5SPM2	Homo sapiens	Homo sapiens	9606
132167	Linear peptide	AQGDAFKTLF			97	106			U1 small nuclear ribonucleoprotein 70 kDa	P08621.2	U1 small nuclear ribonucleoprotein 70 kDa	P08621	Homo sapiens	Homo sapiens	9606	HLA LIGAND ATLAS peptide_sequence_id: 136706.
132351	Linear peptide	GPPPPGMMPV			107	116			small nuclear ribonucleoprotein polypeptide C variant, partial	BAD96818.1	U1 small nuclear ribonucleoprotein C	Q5TAL2	Homo sapiens	Homo sapiens	9606
132386	Linear peptide	IPYLPPLEKL			19	28			U1 small nuclear ribonucleoprotein 70 kDa	P08621.2	U1 small nuclear ribonucleoprotein 70 kDa	P08621	Homo sapiens	Homo sapiens	9606
132761	Linear peptide	YLAPENGYLM			423	432			U1 small nuclear ribonucleoprotein 70 kDa	NP_003080.2	U1 small nuclear ribonucleoprotein 70 kDa	P08621	Homo sapiens	Homo sapiens	9606
132777	Linear peptide	ALLNIKVKL			365	373			keratin, type I cytoskeletal 18 [Homo sapiens]	NP_000215.1	Keratin, type I cytoskeletal 18	P05783	Homo sapiens	Homo sapiens	9606
132788	Linear peptide	DEPPQSPWDR			25	34			Apolipoprotein A-I	P02647.1	Apolipoprotein A-I	P02647	Homo sapiens	Homo sapiens	9606
132864	Linear peptide	LQEKLSPL			161	168			Apolipoprotein A-I	P02647.1			Homo sapiens	Homo sapiens	9606
132893	Linear peptide	SDELRQRL			191	198			Apolipoprotein A-I	P02647.1			Homo sapiens	Homo sapiens	9606
133001	Linear peptide	ARTDLEMQI			222	230			Keratin, type I cytoskeletal 15	P19012.3	Keratin, type I cytoskeletal 15	P19012	Homo sapiens	Homo sapiens	9606	HLA LIGAND ATLAS peptide_sequence_id: 85884.
133095	Linear peptide	FLVHLFEDAY			101	110			Histone H3-like centromeric protein A	P49450.1	Histone H3-like centromeric protein A	P49450	Homo sapiens	Homo sapiens	9606	The epitope was located in the PRIDE database; PXD023545.
133112	Linear peptide	GLRRVLDEL			185	193			Keratin, type I cytoskeletal 19	P08727	Keratin, type I cytoskeletal 19	P08727	Homo sapiens	Homo sapiens	9606
133344	Linear peptide	RLASYLDKV			135	143			Keratin, type I cytoskeletal 12	Q99456.1	Keratin, type I cytoskeletal 28	Q7Z3Y7	Homo sapiens	Homo sapiens	9606	HLA LIGAND ATLAS peptide_sequence_id: 36202.
133431	Linear peptide	VDWIRSTLRR			240	249			Myeloblastin precursor	P24158.3	Myeloblastin	P24158	Homo sapiens	Homo sapiens	9606	HLA LIGAND ATLAS peptide_sequence_id: 69238.
133646	Linear peptide	MLLSVPLLL			1	9			Calreticulin precursor	P27797.1	Calreticulin	P27797	Homo sapiens	Homo sapiens	9606
133664	Linear peptide	PPPPPPPPPP			919	928			Putative bifunctional UDP-N-acetylglucosamine transferase and deubiquitinase ALG13	Q9NP73.2	Putative bifunctional UDP-N-acetylglucosamine transferase and deubiquitinase ALG13	Q9NP73	Homo sapiens	Homo sapiens	9606
133823	Linear peptide	ESYSVYVYK			36	44			Histone H2B type 1-N	Q99877.3	Histone H2B	U3KQK0	Homo sapiens	Homo sapiens	9606	HLA LIGAND ATLAS peptide_sequence_id: 60086.
133843	Linear peptide	GTKAVTKYTSSK			115	126			Histone H2B type 1-C/E/F/G/I	P62807.4	Histone H2B type 1-C/E/F/G/I	P62807	Homo sapiens	Homo sapiens	9606
133860	Linear peptide	KKAVTKAQKKD			16	26			HIST2H2BE protein	AAH98112.1	Histone H2B type 1-B	P33778	Homo sapiens	Homo sapiens	9606
134122	Linear peptide	KVNERGEYFW			2677	2686			von Willebrand factor	P04275.4	von Willebrand factor	P04275	Homo sapiens	Homo sapiens	9606
134133	Linear peptide	LGGAKQAGDV			8	17			Chain B, Fibrinogen Gamma Chain, Isoform Cra_a	2Y7L_B	Fibrinogen gamma chain	P02679	Homo sapiens	Homo sapiens	9606
134313	Linear peptide	AEDKENYKKF			550	559			heat shock 90kDa protein 1, alpha isoform 1	NP_001017963.2	Heat shock protein HSP 90-alpha	P07900	Homo sapiens	Homo sapiens	9606
134315	Linear peptide	AEMGKGSFKY			47	56			Elongation factor 1-alpha 1	P68104.1	Elongation factor 1-alpha 1	P68104	Homo sapiens	Homo sapiens	9606
134316	Linear peptide	AETPDIKLF			12	20			40S ribosomal protein S5	P46782.4	40S ribosomal protein S5 (Fragment)	M0R0F0	Homo sapiens	Homo sapiens	9606	HLA LIGAND ATLAS peptide_sequence_id: 15985.
134355	Linear peptide	EEVDLSKDIQHW			105	116			Ribonucleoside-diphosphate reductase subunit M2	P31350.1	Ribonucleoside-diphosphate reductase subunit M2	P31350	Homo sapiens	Homo sapiens	9606
134356	Linear peptide	EEVHDLERKY			86	95			Nucleosome assembly protein 1-like 4	Q99733.1	Nucleosome assembly protein 1-like 4	Q99733	Homo sapiens	Homo sapiens	9606
134358	Linear peptide	EEYNGGLVTV			106	115			Ig heavy chain V-I region EU	P01742.1	Immunoglobulin heavy variable 1-69D	A0A0B4J2H0	Homo sapiens	Homo sapiens	9606
134416	Linear peptide	KEIKDILIQY			89	98			40S ribosomal protein S16 isoform 2 [Homo sapiens]	NP_001308040.1	40S ribosomal protein S16	M0R210	Homo sapiens	Homo sapiens	9606
134453	Linear peptide	NELNIIHKF			105	113			U4/U6 small nuclear ribonucleoprotein Prp31 [Homo sapiens]	GI:326205185	U4/U6 small nuclear ribonucleoprotein Prp31	Q8WWY3	Homo sapiens	Homo sapiens	9606
134609	Linear peptide	YEGLLDYW			86	93			immunoglobulin heavy chain variable region	CAB87439.1	Immunoglobulin heavy variable 3-23	P01764	Homo sapiens	Homo sapiens	9606
135554	Linear peptide	EYTAKIALL			423	431			Ezrin	P15311.4	Ezrin	P15311	Homo sapiens	Homo sapiens	9606
135864	Linear peptide	VNDIFERI			67	74			Histone H2B type 1-L	Q99880.3	Histone H2B type 1-L	Q99880	Homo sapiens	Homo sapiens	9606	HLA LIGAND ATLAS peptide_sequence_id: 100744.
135916	Linear peptide	EIGNIISDAMKK			181	192			60 kDa heat shock protein, mitochondrial precursor	P10809.2	60 kDa heat shock protein, mitochondrial	P10809	Homo sapiens	Homo sapiens	9606
135929	Linear peptide	GDKEIGNIISDA			178	189			60 kDa heat shock protein, mitochondrial precursor	P10809.2	60 kDa heat shock protein, mitochondrial	P10809	Homo sapiens	Homo sapiens	9606
135996	Linear peptide	SIVPALEIANAH			256	267			chaperonin (HSP60)	AAA36022.1	60 kDa heat shock protein, mitochondrial	P10809	Homo sapiens	Homo sapiens	9606
136004	Linear peptide	TTPEEIAQVATI			163	174			60 kDa heat shock protein, mitochondrial precursor	P10809.2	60 kDa heat shock protein, mitochondrial	P10809	Homo sapiens	Homo sapiens	9606
136384	Linear peptide	ILIGETIKI			334	342			Prostaglandin G/H synthase 1	P23219.2	Prostaglandin G/H synthase 1	P23219	Homo sapiens	Homo sapiens	9606
136896	Linear peptide	VLHDDLLEA			137	145			histocompatibility (minor) HA-1	AAH65223.1	Rho GTPase-activating protein 45	F5H1R4	Homo sapiens	Homo sapiens	9606
137153	Linear peptide	FEAQGALANIAVDK			49	62			hla-dr antigen heavy chain (aa 3 at 60), partial	AAA36301.1	HLA-DRA	A0A0G2JMH6	Homo sapiens	Homo sapiens	9606
137402	Linear peptide	FIDSYICQV			311	319			SMCY	AAC50806.1	Lysine-specific demethylase 5D	Q9BY66	Homo sapiens	Homo sapiens	9606
137455	Linear peptide	SPSVDKARAEL			950	960			SMCY	AAC50806.1	Lysine-specific demethylase 5D	Q9BY66	Homo sapiens	Homo sapiens	9606
137682	Linear peptide	RRFFPYYV			127	134			proteasome subunit beta type-1	NP_002784.1	Proteasome subunit beta type-1	P20618	Homo sapiens	Homo sapiens	9606
137683	Linear peptide	RRFFPYYVYN			127	136			proteasome subunit beta type-1	NP_002784.1	Proteasome subunit beta type-1	P20618	Homo sapiens	Homo sapiens	9606
137684	Linear peptide	RRFFPYYVYNI			127	137			proteasome subunit beta type-1	NP_002784.1	Proteasome subunit beta type-1	P20618	Homo sapiens	Homo sapiens	9606
137690	Linear peptide	SRRFFPYYV			126	134			proteasome subunit beta type-1	NP_002784.1	Proteasome subunit beta type-1	P20618	Homo sapiens	Homo sapiens	9606
137691	Linear peptide	SRRFFPYYVY			126	135			proteasome subunit beta type-1	NP_002784.1	Proteasome subunit beta type-1	P20618	Homo sapiens	Homo sapiens	9606
137772	Linear peptide	YLDPAQQNL							unknown protein eluted from human MHC allele	SRC248339			Homo sapiens	Homo sapiens	9606
137877	Linear peptide	GKVDIVAINDPFID			26	39			Glyceraldehyde-3-phosphate dehydrogenase	P04406.3	Glyceraldehyde-3-phosphate dehydrogenase	P04406	Homo sapiens	Homo sapiens	9606
138051	Linear peptide	TIRYPDPVI			145	153			RPS4Y1 protein, partial	AAI00907.1	40S ribosomal protein S4, Y isoform 1 (Fragment)	C9JEH7	Homo sapiens	Homo sapiens	9606
138101	Linear peptide	YWDRNTQIYKAQAQT			83	97			HLA class I histocompatibility antigen, B-7 alpha chain precursor	P01889.3	HLA class I histocompatibility antigen, B alpha chain	P01889	Homo sapiens	Homo sapiens	9606
138420	Linear peptide	GRHGVFLEL			299	307			proteasome (prosome, macropain) 26S subunit, non-ATPase, 2, isoform CRA_a	EAW78270.1	26S proteasome non-ATPase regulatory subunit 2	Q13200	Homo sapiens	Homo sapiens	9606
138473	Linear peptide	LAIRNDEEL			86	94			histone H2AX	NP_002096.1	Histone H2AX	P16104	Homo sapiens	Homo sapiens	9606
138658	Linear peptide	TPTLVEVSRNLGK			444	456			Serum albumin	A0A0C4DGB6	Serum albumin	D6RHD5	Homo sapiens	Homo sapiens	9606
138773	Linear peptide	GRLTKHTKF			31	39			60S ribosomal protein L36	AAD27776.1	60S ribosomal protein L36	Q9Y3U8	Homo sapiens	Homo sapiens	9606
138776	Linear peptide	KAPDNRETL			773	781			Dolichyl-diphosphooligosaccharide--protein glycosyltransferase subunit STT3B	Q8TCJ2.1	Dolichyl-diphosphooligosaccharide--protein glycosyltransferase subunit STT3B	Q8TCJ2	Homo sapiens	Homo sapiens	9606
138806	Linear peptide	RESEEESVSL			29	38			Histone demethylase UTY	O14607.2	Histone demethylase UTY	O14607	Homo sapiens	Homo sapiens	9606
138846	Linear peptide	FLLPILSQI			232	240			ATP-dependent RNA helicase DDX3Y	O15523.2	ATP-dependent RNA helicase DDX3Y	O15523	Homo sapiens	Homo sapiens	9606	HLA LIGAND ATLAS peptide_sequence_id: 35700.
138937	Linear peptide	YIGEVLVSV			41	49			myosin IG	EAL23748.1	Unconventional myosin-Ig	B0I1T2	Homo sapiens	Homo sapiens	9606
138942	Linear peptide	YSLEYFQF			2006	2013			Probable ubiquitin carboxyl-terminal hydrolase FAF-Y	O00507.2	Probable ubiquitin carboxyl-terminal hydrolase FAF-Y	O00507	Homo sapiens	Homo sapiens	9606	HLA LIGAND ATLAS peptide_sequence_id: 85963.
138997	Linear peptide	AQLLHVHEI			652	660			Putative homeodomain transcription factor 2	Q8N3S3.2	Putative homeodomain transcription factor 2	Q8N3S3	Homo sapiens	Homo sapiens	9606
139043	Linear peptide	ETIMNQEKL			47	55			Transcription factor BTF3	P20290.1	Transcription factor BTF3	P20290	Homo sapiens	Homo sapiens	9606	HLA LIGAND ATLAS peptide_sequence_id: 102133.
139045	Linear peptide	FAIRNQIKL			1067	1075			HMG domain-containing protein 3	Q12766.2	HMG domain-containing protein 3	Q12766	Homo sapiens	Homo sapiens	9606
139049	Linear peptide	FLVQNIHTL			141	149			Ribosome biogenesis protein BRX1 homolog	Q8TDN6.2	Ribosome biogenesis protein BRX1 homolog	Q8TDN6	Homo sapiens	Homo sapiens	9606
139060	Linear peptide	GHDQYAYDGKDY			136	147			HLA class I histocompatibility antigen, B-7 alpha chain precursor	P01889.3	HLA class I histocompatibility antigen, B alpha chain	P01889	Homo sapiens	Homo sapiens	9606	HLA LIGAND ATLAS peptide_sequence_id: 85181.
139078	Linear peptide	HQLQERHQL			749	757			serine/threonine-protein kinase 10	NP_005981.3	Serine/threonine-protein kinase 10	O94804	Homo sapiens	Homo sapiens	9606
139098	Linear peptide	IREEYPDRI			155	163			Tubulin beta-8 chain	Q3ZCM7.2	Tubulin beta-8 chain	Q3ZCM7	Homo sapiens	Homo sapiens	9606
139108	Linear peptide	KAPVNTAEL			84	92			BRCA2 and CDKN1A-interacting protein	Q9P287.1	BRCA2 and CDKN1A-interacting protein	Q9P287	Homo sapiens	Homo sapiens	9606
139121	Linear peptide	KLHDVEHVL			75	83			Prefoldin subunit 5	Q99471.2	Prefoldin subunit 5	Q99471	Homo sapiens	Homo sapiens	9606
139124	Linear peptide	KMLEVFHAI			441	449			beta-cop homolog	AAD41240.1	Coatomer subunit beta	P53618	Homo sapiens	Homo sapiens	9606
139137	Linear peptide	KSLQYLNL			245	252			Leucine-rich repeat-containing protein 23	Q53EV4.2	Leucine-rich repeat-containing protein 23	Q53EV4	Homo sapiens	Homo sapiens	9606
139140	Linear peptide	KSYVNPTEL			602	610			Ral GTPase-activating protein subunit beta	Q86X10.1	Ral GTPase-activating protein subunit beta	Q86X10	Homo sapiens	Homo sapiens	9606
139141	Linear peptide	KTFLFSATM			200	208			Probable ATP-dependent RNA helicase DDX47	Q9H0S4.1	Probable ATP-dependent RNA helicase DDX47	Q9H0S4	Homo sapiens	Homo sapiens	9606
139154	Linear peptide	KWEAAREAEQRR			170	181			HLA class I histocompatibility antigen, B-7 alpha chain precursor	P01889.3	HLA class I histocompatibility antigen, B alpha chain	P01889	Homo sapiens	Homo sapiens	9606
139184	Linear peptide	NQYENAEKL			486	494			Amyloid protein-binding protein 2	Q92624.2	Amyloid protein-binding protein 2	Q92624	Homo sapiens	Homo sapiens	9606
139195	Linear peptide	QAIKNGQAL			5512	5520			Microtubule-actin cross-linking factor 1, isoforms 1/2/3/5	Q9UPN3.4	Microtubule-actin cross-linking factor 1, isoforms 1/2/3/5	Q9UPN3	Homo sapiens	Homo sapiens	9606
139199	Linear peptide	QGFQLTHSL			124	132			TUBB2A protein	AAI41926.1	Tubulin beta-2A chain	Q13885	Homo sapiens	Homo sapiens	9606
139205	Linear peptide	QLNVVIHQL			147	155			OTU domain-containing protein 3	Q5T2D3.1	OTU domain-containing protein 3	Q5T2D3	Homo sapiens	Homo sapiens	9606
139210	Linear peptide	QSEAGSHTLQSMY			111	123			HLA class I histocompatibility antigen, B alpha chain	P01889.3	HLA class I histocompatibility antigen, B alpha chain	P01889	Homo sapiens	Homo sapiens	9606
139219	Linear peptide	RAIKNDSVV			398	406			T-complex protein 1 subunit eta	Q99832.2	T-complex protein 1 subunit eta	Q99832	Homo sapiens	Homo sapiens	9606
139237	Linear peptide	RVWDLPGVLK			3	12			centromere protein M isoform c [Homo sapiens]	GI:158966691	Centromere protein M	B1AHQ6	Homo sapiens	Homo sapiens	9606
139245	Linear peptide	SAYRFSGV			66	73			transcription factor ELYS [Homo sapiens]	GI:17298096	Protein ELYS	Q8WYP5	Homo sapiens	Homo sapiens	9606
139258	Linear peptide	SLLTNHVTL			811	819			Homeodomain-interacting protein kinase 1	Q86Z02.1	Homeodomain-interacting protein kinase 1	Q86Z02	Homo sapiens	Homo sapiens	9606
139270	Linear peptide	SQIKNEINI			514	522			ER membrane protein complex subunit 1	Q8N766.1	ER membrane protein complex subunit 1	Q8N766	Homo sapiens	Homo sapiens	9606
139272	Linear peptide	SQLIDTHLL			2536	2544			Protein PRRC2C	Q9Y520.4	Protein PRRC2C	Q9Y520	Homo sapiens	Homo sapiens	9606
139333	Linear peptide	VAIGNPVHL			1032	1040			Zinc finger homeobox protein 3	Q15911.2	Zinc finger homeobox protein 3	Q15911	Homo sapiens	Homo sapiens	9606	HLA LIGAND ATLAS peptide_sequence_id: 25361.
139345	Linear peptide	VGVYNGKTF			94	102			40S ribosomal protein S15	P62841.2	40S ribosomal protein S15	K7EJ78	Homo sapiens	Homo sapiens	9606
139357	Linear peptide	VIVRFLTVM			33	41			40S ribosomal protein S15a	P62244.2	40S ribosomal protein S15a	I3L3P7	Homo sapiens	Homo sapiens	9606
139366	Linear peptide	VNYRHLAL			1393	1400			DNA-directed RNA polymerase II subunit RPB1	NP_000928.1	DNA-directed RNA polymerase II subunit RPB1	P24928	Homo sapiens	Homo sapiens	9606
139372	Linear peptide	VQNKNSSYF			333	341			Tubulin beta chain	P07437.2	Tubulin beta chain	P07437	Homo sapiens	Homo sapiens	9606	HLA LIGAND ATLAS peptide_sequence_id: 37600.
139374	Linear peptide	VQYKFSHL			239	246			Histone acetyltransferase KAT2A	Q92830.3	Histone acetyltransferase KAT2A	Q92830	Homo sapiens	Homo sapiens	9606
139380	Linear peptide	VSYKNPSLM			510	518			FACT complex subunit SPT16	NP_009123.1	FACT complex subunit SPT16	Q9Y5B9	Homo sapiens	Homo sapiens	9606
139390	Linear peptide	WIEQEGPEY			75	83			HLA class I histocompatibility antigen, A-3 alpha chain	P04439.2	HLA class I histocompatibility antigen, A alpha chain	P04439	Homo sapiens	Homo sapiens	9606
139394	Linear peptide	YAIKNIHGV			390	398			Dynamin-2	P50570.2	Dynamin-2	P50570	Homo sapiens	Homo sapiens	9606	HLA LIGAND ATLAS peptide_sequence_id: 138510.
139399	Linear peptide	YGINNIREL			469	477			Phenylalanine--tRNA ligase alpha subunit	Q9Y285.3	Phenylalanine--tRNA ligase alpha subunit	Q9Y285	Homo sapiens	Homo sapiens	9606
139403	Linear peptide	YGYHFPEL			189	196			NOP56 protein, partial	AAH18421.1	Nucleolar protein 56	A0A494C128	Homo sapiens	Homo sapiens	9606
139412	Linear peptide	YQVGNLAGHTL			63	73			ABI gene family member 3 isoform 2	NP_001128658.1	ABI gene family member 3	Q9P2A4	Homo sapiens	Homo sapiens	9606
140044	Linear peptide	KDYIALKEDLRSWTA			145	159			HLA class I histocompatibility antigen, A-2 alpha chain precursor	P01892.1	HLA class I histocompatibility antigen, A alpha chain	A0A140T955	Homo sapiens	Homo sapiens	9606
140079	Linear peptide	WRFLRGYHQYAYDGK			106	120			DK1 lymphocyte antigen, partial [Homo sapiens]	GI:12598440	HLA class I histocompatibility antigen, A alpha chain	A0A140T913	Homo sapiens	Homo sapiens	9606
140165	Linear peptide	ATRLFPDF			225	232			Myeloblastin precursor	P24158.3	Myeloblastin	P24158	Homo sapiens	Homo sapiens	9606	HLA LIGAND ATLAS peptide_sequence_id: 64239.
140200	Linear peptide	FTRVALYV			233	240			Myeloblastin precursor	P24158.3	Myeloblastin	P24158	Homo sapiens	Homo sapiens	9606	HLA LIGAND ATLAS peptide_sequence_id: 78329.
140298	Linear peptide	NKLNDVLL			114	121			Myeloblastin precursor	P24158.3	Myeloblastin	P24158	Homo sapiens	Homo sapiens	9606	HLA LIGAND ATLAS peptide_sequence_id: 69325.
140348	Linear peptide	RLFPDFFT			227	234			Myeloblastin precursor	P24158.3	Myeloblastin	P24158	Homo sapiens	Homo sapiens	9606
140694	Linear peptide	IVDSLTEMY			1519	1527			Probable ubiquitin carboxyl-terminal hydrolase FAF-X	Q93008.3	Probable ubiquitin carboxyl-terminal hydrolase FAF-X	Q93008	Homo sapiens	Homo sapiens	9606	HLA LIGAND ATLAS peptide_sequence_id: 44460.
140701	Linear peptide	LNEDLRSWTA			125	134			MHC class I antigen, partial	AJM87486.1	HLA class I histocompatibility antigen, A alpha chain	A0A0G2JIF2	Homo sapiens	Homo sapiens	9606
140742	Linear peptide	SLFLGILSV			188	196			B-lymphocyte antigen CD20	P11836.1	B-lymphocyte antigen CD20	P11836	Homo sapiens	Homo sapiens	9606
140849	Linear peptide	FIDSYICQV + CYSTL(C7)	C7	Cysteinylation	311	319			SMCY	AAC50806.1	Lysine-specific demethylase 5D	Q9BY66	Homo sapiens	Homo sapiens	9606
141155	Linear peptide	KAFQDVLYV			148	156			ubiquitous TPR motif, Y isoform	AAC51842.1	Histone demethylase UTY	O14607	Homo sapiens	Homo sapiens	9606
141160	Linear peptide	LLIADNPQL			719	727			Histone demethylase UTY	O14607.2			Homo sapiens	Homo sapiens	9606
141285	Linear peptide	GGGYRARPAKAAATQ			68	82			Fibrinogen beta chain	P02675.2	Fibrinogen beta chain	P02675	Homo sapiens	Homo sapiens	9606
141408	Linear peptide	RTLDKVLEV			289	297			Pumilio homolog 3	Q15397.3	Pumilio homolog 3	Q15397	Homo sapiens	Homo sapiens	9606
141649	Linear peptide	GAVDPLLAL			204	212			Importin subunit alpha-2	P52292.1	Importin subunit alpha-1	P52292	Homo sapiens	Homo sapiens	9606
141717	Linear peptide	NPDHPIVETL			629	638			Heat shock protein HSP 90-beta	P08238.4	Heat shock protein HSP 90-beta	P08238	Homo sapiens	Homo sapiens	9606
141759	Linear peptide	TAMDVVYAL			83	91			Histone H4	P62805.2	Histone H4	P62805	Homo sapiens	Homo sapiens	9606	HLA LIGAND ATLAS peptide_sequence_id: 14229.
142006	Linear peptide	SDSAQGSDVSLTA			350	362			MHC class I antigen	SIT52284.1	HLA class I antigen	Q5SS57	Homo sapiens	Homo sapiens	9606
142007	Linear peptide	SDWRFLRGYHQYA			129	141			MHC class I protein (HLA-A)	Q53Z42.1	HLA class I histocompatibility antigen, A alpha chain (Fragment)	A0A140T933	Homo sapiens	Homo sapiens	9606
142416	Linear peptide	EVAPPEYHR			351	359			Mortality factor 4-like protein 1	Q9UBU8.2	Mortality factor 4-like protein 1	Q9UBU8	Homo sapiens	Homo sapiens	9606
142421	Linear peptide	FRKFHYLPFLPSTE			171	184			MHC class II antigen	AAP80750.1	HLA class II histocompatibility antigen, DQ alpha 1 chain (Fragment)	E9PMV2	Homo sapiens	Homo sapiens	9606
142482	Linear peptide	VPDHVVWSLFNTL			33	45			Interferon-induced transmembrane protein 1	P13164.3	Interferon-induced transmembrane protein 1	P13164	Homo sapiens	Homo sapiens	9606
143126	Linear peptide	TIMPKDIQL			119	127			Histone H3.1	P68431.2	Histone H3.1	P68431	Homo sapiens	Homo sapiens	9606
143373	Linear peptide	FKVVPEMTEILKKK			320	333			Electron transfer flavoprotein subunit alpha, mitochondrial	P13804.1	Electron transfer flavoprotein subunit alpha, mitochondrial	P13804	Homo sapiens	Homo sapiens	9606
143397	Linear peptide	GTRIIEVSGQKIK			49	61			ras-related protein Rab-14	NP_057406.2	Ras-related protein Rab-14	P61106	Homo sapiens	Homo sapiens	9606
143447	Linear peptide	LHLGYLPNQLFR			727	738			ATP-dependent RNA helicase DDX1	Q92499.2	ATP-dependent RNA helicase DDX1	A0A087X2G1	Homo sapiens	Homo sapiens	9606	HLA LIGAND ATLAS peptide_sequence_id: 8500.
143532	Linear peptide	SAPGLIIATGSVGKNL			499	514			Sortilin-related receptor	Q92673.2	Sortilin-related receptor	Q92673	Homo sapiens	Homo sapiens	9606
143665	Linear peptide	AKDVKFGADARALM			1	14			p60, 60-kda heat shock protein, hsp60 [human, T-cell leukemia mutant Jurkat cell line JPX-9, Peptide Partial, 29 aa]	AAB20892.1	60 kDa heat shock protein, mitochondrial (Fragment)	C9JL19	Homo sapiens	Homo sapiens	9606
143688	Linear peptide	GDEDASRMEEVD			713	724			Heat shock protein HSP 90-beta	P08238.4	Heat shock protein HSP 90-beta	P08238	Homo sapiens	Homo sapiens	9606
143729	Linear peptide	LVVYPWTQRF			33	42			Hemoglobin subunit gamma-2	P69892.2			Homo sapiens	Homo sapiens	9606
143773	Linear peptide	TSFDIHYGSGSLSG			136	149			cathepsin D preproprotein	NP_001900.1	Cathepsin D	P07339	Homo sapiens	Homo sapiens	9606
144190	Linear peptide	ADGLAVIGVLMK			139	150			carbonic anhydrase 1 isoform a [Homo sapiens]	NP_001729.1	Carbonic anhydrase (Fragment)	E5RHP7	Homo sapiens	Homo sapiens	9606
144197	Linear peptide	AGNLGGGVVTIERSK			53	67			60S ribosomal protein L22 proprotein	NP_000974.1	60S ribosomal protein L22	P35268	Homo sapiens	Homo sapiens	9606
144204	Linear peptide	AKVAVLGASGGIGQPLSL			25	42			malate dehydrogenase, mitochondrial isoform 2 precursor	NP_001269332.1	Malate dehydrogenase, mitochondrial	P40926	Homo sapiens	Homo sapiens	9606
144206	Linear peptide	APSNLRFLATTPNSL			360	374			fibronectin splice variant A, partial	ABR68534.1	Fibronectin	P02751	Homo sapiens	Homo sapiens	9606
144211	Linear peptide	ASGNYATVISHNPETK			83	98			RPL8 protein	AAH00047.2	60S ribosomal protein L8	P62917	Homo sapiens	Homo sapiens	9606
144212	Linear peptide	ASVSTVLTSKYR			131	142			Hemoglobin subunit alpha	P69905.2	HCG1745306, isoform CRA_a	G3V1N2	Homo sapiens	Homo sapiens	9606	HLA LIGAND ATLAS peptide_sequence_id: 57545.
144220	Linear peptide	AYVRLAPDYDALDVANK			136	152			60S ribosomal protein L23a	P62750.1	60S ribosomal protein L23a (Fragment)	H7BY10	Homo sapiens	Homo sapiens	9606
144226	Linear peptide	DGRGALQNIIPASTGAAK			156	173			glyceraldehyde-3-phosphate dehydrogenase isoform 2	NP_001243728.1	Glyceraldehyde-3-phosphate dehydrogenase	E7EUT5	Homo sapiens	Homo sapiens	9606
144227	Linear peptide	DGVIKVFNDMKVR			9	21			Cofilin-1	P23528.3	Cofilin-1	P23528	Homo sapiens	Homo sapiens	9606
144231	Linear peptide	DKFLASVSTVLTSKYR			162	177			TPA: globin C1	SAI82135.1	Hemoglobin subunit alpha	P69905	Homo sapiens	Homo sapiens	9606
144235	Linear peptide	DPSPSPVLGYKIVYKPVG			2137	2154			collagen type XII alpha-1	AAC51244.1	Collagen alpha-1(XII) chain	Q99715	Homo sapiens	Homo sapiens	9606
144236	Linear peptide	DRVYIHPFHL			34	43			Angiotensinogen	P01019.1	Angiotensinogen	P01019	Homo sapiens	Homo sapiens	9606
144237	Linear peptide	DTNADKQLSFEEF			67	79			migration inhibitory factor-related protein 14 variant E	AAF62537.1	Protein S100-A9	P06702	Homo sapiens	Homo sapiens	9606
144239	Linear peptide	DVPKWISIMTERSVPH			209	224			annexin A2	AAH09564.1	Annexin A2	P07355	Homo sapiens	Homo sapiens	9606
144244	Linear peptide	EDIVADHVASYGVN			24	37			major histocompatibility complex class_II DQ alpha 1	ALX00015.1	HLA class II histocompatibility antigen DQ alpha chain	Q5Y7H0	Homo sapiens	Homo sapiens	9606
144253	Linear peptide	EITALAPSTMK			316	326			Actin, cytoplasmic 1	P60709.1	Actin, cytoplasmic 1	P60709	Homo sapiens	Homo sapiens	9606
144256	Linear peptide	EQFYVDLDKKETVWH			61	75			MHC class II antigen, partial	ANF07066.1	HLA class II histocompatibility antigen, DP alpha 1 chain	P20036	Homo sapiens	Homo sapiens	9606
144278	Linear peptide	FDPIIEDRHGGYKPS			89	103			creatine kinase	AAC31758.1	Creatine kinase B-type	P12277	Homo sapiens	Homo sapiens	9606
144281	Linear peptide	FESFGDLSTPDAVMGNPK			43	60			Hemoglobin subunit beta	F8W6P5	Hemoglobin subunit beta (Fragment)	F8W6P5	Homo sapiens	Homo sapiens	9606
144286	Linear peptide	FLASVSTVLTSKYR			115	128			alpha globin [Homo sapiens]	GI:28549	HCG1745306, isoform CRA_a	G3V1N2	Homo sapiens	Homo sapiens	9606
144287	Linear peptide	FLENVIRDAV			62	71			Histone H4	P62805.2	Histone H4	P62805	Homo sapiens	Homo sapiens	9606	HLA LIGAND ATLAS peptide_sequence_id: 63065.
144299	Linear peptide	GELEKEEAQPIVTKY			611	625			Heterogeneous nuclear ribonucleoprotein U-like protein 2	Q1KMD3.1	HCG2044799	H3BQZ7	Homo sapiens	Homo sapiens	9606
144302	Linear peptide	GGELRFTVTQRSQPG			1006	1020			Basement membrane-specific heparan sulfate proteoglycan core protein	P98160.4	Basement membrane-specific heparan sulfate proteoglycan core protein	P98160	Homo sapiens	Homo sapiens	9606
144312	Linear peptide	GNRIAQWQSFQLEGG			22	36			alpha-2-macroglobulin isoform c	NP_001334354.1	Alpha-2-macroglobulin	P01023	Homo sapiens	Homo sapiens	9606
144318	Linear peptide	GRMHAPGKGLSQSALPYR			2	19			40S ribosomal protein S13	P62277.2	40S ribosomal protein S13	J3KMX5	Homo sapiens	Homo sapiens	9606
144322	Linear peptide	GTQGKIVDLVKELDRDT			188	204			Serpin peptidase inhibitor, clade A (Alpha-1 antiproteinase, antitrypsin), member 1, isoform CRA_a	A0A024R6I7	Alpha-1-antitrypsin	A0A0G2JRN3	Homo sapiens	Homo sapiens	9606
144353	Linear peptide	IGSSQDDGLINR			2508	2519			Thyroglobulin	P01266.5	Thyroglobulin	P01266	Homo sapiens	Homo sapiens	9606	HLA LIGAND ATLAS peptide_sequence_id: 212809.
144358	Linear peptide	IPDWFLNR			79	86			40S ribosomal protein S18	NP_072045.1	40S ribosomal protein S18	P62269	Homo sapiens	Homo sapiens	9606
144362	Linear peptide	ISWYDNEFGYSNR			269	281			glyceraldehyde-3-phosphate dehydrogenase isoform 2	NP_001243728.1	Glyceraldehyde-3-phosphate dehydrogenase	E7EUT5	Homo sapiens	Homo sapiens	9606
144367	Linear peptide	IVNTNVPRASVPDGFLSE			3	20			sarcolectin-binding protein	AAB26597.1	Macrophage migration inhibitory factor	P14174	Homo sapiens	Homo sapiens	9606
144369	Linear peptide	IYTRNTKGGDAPAAGEDA			108	125			40S ribosomal protein S25	NP_001019.1	40S ribosomal protein S25	P62851	Homo sapiens	Homo sapiens	9606
144370	Linear peptide	KAVLTIDEKGTEA			359	371			PRO0684	AAF29581.1	Alpha-1-antitrypsin	P01009	Homo sapiens	Homo sapiens	9606
144371	Linear peptide	KAVLTIDEKGTEAAG			359	373			PRO0684	AAF29581.1	Alpha-1-antitrypsin	P01009	Homo sapiens	Homo sapiens	9606
144376	Linear peptide	KFLASVSTVLTSKYR			163	177			TPA: globin C1	SAI82135.1	Hemoglobin subunit alpha	P69905	Homo sapiens	Homo sapiens	9606
144395	Linear peptide	LGEYKFQNALLVRYT			422	436			Serum albumin	A0A0C4DGB6	Serum albumin	D6RHD5	Homo sapiens	Homo sapiens	9606
144400	Linear peptide	LISWYDNEFGYSNR			310	323			Glyceraldehyde-3-phosphate dehydrogenase	P04406.3	Glyceraldehyde-3-phosphate dehydrogenase	P04406	Homo sapiens	Homo sapiens	9606
144401	Linear peptide	LITPAVVSERLK			67	78			40S ribosomal protein S25	P62851.1	40S ribosomal protein S25	P62851	Homo sapiens	Homo sapiens	9606
144402	Linear peptide	LKKYLYEIARRHP			159	171			serum albumin	AAX63425.1	Albumin	P02768	Homo sapiens	Homo sapiens	9606
144405	Linear peptide	LLVVYPWTQR			32	41			Hemoglobin subunit gamma-2	P69892.2	Hemoglobin subunit gamma-2	P69892	Homo sapiens	Homo sapiens	9606	HLA LIGAND ATLAS peptide_sequence_id: 80118.
144406	Linear peptide	LLVVYPWTQRF			32	42			Hemoglobin subunit delta	P02042.2	Hemoglobin subunit delta	P02042	Homo sapiens	Homo sapiens	9606	HLA LIGAND ATLAS peptide_sequence_id: 64449.
144408	Linear peptide	LRVDPVNFK			92	100			hemoglobin alpha-1 globin chain	ADV59921.1	Hemoglobin subunit alpha	P69905	Homo sapiens	Homo sapiens	9606
144410	Linear peptide	LSLQEPGSKT			2756	2765			Thyroglobulin	P01266.5	Thyroglobulin	P01266	Homo sapiens	Homo sapiens	9606	HLA LIGAND ATLAS peptide_sequence_id: 72236.
144417	Linear peptide	NEPTAAALAYGLDK			221	234			Stress-70 protein, mitochondrial	P38646.2	Stress-70 protein, mitochondrial	P38646	Homo sapiens	Homo sapiens	9606	The epitope was located in the PRIDE database; PXD023545.
144443	Linear peptide	QLGEYKFQNALLVRYT			421	436			Serum albumin	A0A0C4DGB6	Serum albumin	D6RHD5	Homo sapiens	Homo sapiens	9606
144444	Linear peptide	QLGEYKFQNALLVRYTK			421	437			Serum albumin	A0A0C4DGB6	Serum albumin	D6RHD5	Homo sapiens	Homo sapiens	9606
144454	Linear peptide	QVTQPTVGMNFKTPRGPV			118	135			40S ribosomal protein S17-like	P0CW22.1	40S ribosomal protein S17	P08708	Homo sapiens	Homo sapiens	9606
144462	Linear peptide	RLLLPGELAKHAV			96	108			Histone H2B type 2-E1	A0A2R8Y619.1	Histone H2B type 2-E1	A0A2R8Y619	Homo sapiens	Homo sapiens	9606
144464	Linear peptide	RLPIIDVAPLDVGAPD			1436	1451			Collagen alpha-1(I) chain	P02452.5			Homo sapiens	Homo sapiens	9606
144466	Linear peptide	RPKDYEVDATLKSLNN			949	964			alpha2(I) collagen, partial	AAB69977.1			Homo sapiens	Homo sapiens	9606
144472	Linear peptide	SETAPAAPAAAPPAEKAPVKK			2	22			Histone H1.2	P16403.2	Histone H1.2	P16403	Homo sapiens	Homo sapiens	9606
144473	Linear peptide	SETAPAAPAAAPPAEKAPVKKK			2	23			Histone H1.2	P16403.2	Histone H1.2	P16403	Homo sapiens	Homo sapiens	9606
144485	Linear peptide	STPTLVEVSRNLGKVG			443	458			Serum albumin	A0A0C4DGB6	Serum albumin	D6RHD5	Homo sapiens	Homo sapiens	9606
144492	Linear peptide	SYELPDGQVITIGNERFR			223	240			Actin, cytoplasmic 1	A0A2R8Y793	Actin, cytoplasmic 1 (Fragment)	A0A2R8Y793	Homo sapiens	Homo sapiens	9606
144495	Linear peptide	TGAAPIIDVVRSGYYK			95	110			60S ribosomal protein L27a	NP_000981.1	60S ribosomal protein L27a	E9PLL6	Homo sapiens	Homo sapiens	9606
144498	Linear peptide	TGKNKWFFQKLRF			124	136			60S ribosomal protein L27 [Homo sapiens]	GI:4506623	60S ribosomal protein L27	P61353	Homo sapiens	Homo sapiens	9606
144505	Linear peptide	TQGKIVDLVKELDR			165	178			inhibitor,alpha1 protease	GI:223433	Alpha-1-antitrypsin	P01009	Homo sapiens	Homo sapiens	9606
144509	Linear peptide	TVDGPSGKLWR			187	197			Glyceraldehyde-3-phosphate dehydrogenase	P04406.3	Glyceraldehyde-3-phosphate dehydrogenase	P04406	Homo sapiens	Homo sapiens	9606
144511	Linear peptide	TYFPHFDLSHGSAQVK			13	28			alpha-globin	AAA52631.1	Hemoglobin subunit alpha	P69905	Homo sapiens	Homo sapiens	9606
144516	Linear peptide	VGAHAGEYGAEALER			18	32			Hemoglobin subunit alpha	P69905.2	HCG1745306, isoform CRA_a	G3V1N2	Homo sapiens	Homo sapiens	9606
144518	Linear peptide	VHKAVLTIDEKGTEAAG			357	373			PRO0684	AAF29581.1	Alpha-1-antitrypsin	P01009	Homo sapiens	Homo sapiens	9606
144519	Linear peptide	VHLTPEEK			2	9			Hemoglobin subunit delta	P02042.2	Hemoglobin subunit delta	P02042	Homo sapiens	Homo sapiens	9606	HLA LIGAND ATLAS peptide_sequence_id: 59407.
144528	Linear peptide	VLSPADKTNV			2	11			Hemoglobin subunit alpha	P69905.2	HCG1745306, isoform CRA_a	G3V1N2	Homo sapiens	Homo sapiens	9606
144529	Linear peptide	VLSPADKTNVKAAWGK			37	52			TPA: globin C1	SAI82135.1	Hemoglobin subunit alpha	P69905	Homo sapiens	Homo sapiens	9606
144530	Linear peptide	VLSPADKTNVKAAWGKVGAHAGEYGAEALERM			2	33			Hemoglobin subunit alpha	P69905.2	HCG1745306, isoform CRA_a	G3V1N2	Homo sapiens	Homo sapiens	9606
144539	Linear peptide	VVDLMAHMASKE			282	293			glyceraldehyde-3-phosphate dehydrogenase isoform 2	NP_001243728.1	Glyceraldehyde-3-phosphate dehydrogenase	E7EUT5	Homo sapiens	Homo sapiens	9606
144546	Linear peptide	YDHNFVKAINAIQK			170	183			cathepsin C	AAL48192.1	Dipeptidyl peptidase 1	P53634	Homo sapiens	Homo sapiens	9606
144555	Linear peptide	YYKVDENGKISR			105	116			Ubiquitin-40S ribosomal protein S27a	P62979.2	Ubiquitin-40S ribosomal protein S27a	P62979	Homo sapiens	Homo sapiens	9606
145142	Linear peptide	DNTGITTVSK			705	714			Myeloperoxidase	P05164.1	Myeloperoxidase	P05164	Homo sapiens	Homo sapiens	9606
145279	Linear peptide	KLRDGDRFWW			671	680			Myeloperoxidase	P05164.1	Myeloperoxidase	P05164	Homo sapiens	Homo sapiens	9606	HLA LIGAND ATLAS peptide_sequence_id: 117054.
145297	Linear peptide	LAVNQRFQDN			363	372			Myeloperoxidase	P05164.1	Myeloperoxidase	P05164	Homo sapiens	Homo sapiens	9606	HLA LIGAND ATLAS peptide_sequence_id: 117270.
145302	Linear peptide	LEGGIDPILR			261	270			Chain C, Cryogenic Crystal Structure Of Human Myeloperoxidase Isoform C	1CXP_C	Myeloperoxidase	P05164	Homo sapiens	Homo sapiens	9606
145315	Linear peptide	LLREHNRLAT			141	150			Chain C, Cryogenic Crystal Structure Of Human Myeloperoxidase Isoform C	1CXP_C	Myeloperoxidase	P05164	Homo sapiens	Homo sapiens	9606
145359	Linear peptide	MKLLLALAGL			27	36			Myeloperoxidase	P05164.1	Myeloperoxidase	P05164	Homo sapiens	Homo sapiens	9606
145360	Linear peptide	MPELTSMHTL			409	418			Myeloperoxidase	P05164.1	Myeloperoxidase	P05164	Homo sapiens	Homo sapiens	9606	HLA LIGAND ATLAS peptide_sequence_id: 203381.
145502	Linear peptide	RWLPAEYEDG			169	178			Eosinophil peroxidase	P11678	Eosinophil peroxidase	P11678	Homo sapiens	Homo sapiens	9606	HLA LIGAND ATLAS peptide_sequence_id: 203332.
146121	Linear peptide	AALTGRTGPP			561	570			seven-transmembrane receptor Frizzled-5	BAB60959.1	Frizzled-5	Q13467	Homo sapiens	Homo sapiens	9606
146125	Linear peptide	AEAERVGL			978	985			DNA topoisomerase (ATP-hydrolysing) [Homo sapiens]	GI:4218221	DNA topoisomerase 2-alpha	P11388	Homo sapiens	Homo sapiens	9606
146126	Linear peptide	AEAFEAIPRAL			442	452			T-complex protein 1 subunit theta	NP_006576.2	T-complex protein 1 subunit theta	P50990	Homo sapiens	Homo sapiens	9606
146127	Linear peptide	AEAGAGSATEFQF			151	163			Putative 40S ribosomal protein S10-like	Q9NQ39.1	Putative 40S ribosomal protein S10-like	Q9NQ39	Homo sapiens	Homo sapiens	9606
146128	Linear peptide	AEALERMFL			27	35			Hemoglobin subunit alpha	P69905.2	HCG1745306, isoform CRA_a	G3V1N2	Homo sapiens	Homo sapiens	9606	HLA LIGAND ATLAS peptide_sequence_id: 59222.
146129	Linear peptide	AEAPVQEEKL			30	39			hJTB	BAA33736.1	Protein JTB	O76095	Homo sapiens	Homo sapiens	9606
146130	Linear peptide	AEASMISKL			484	492			Cullin-1	Q13616.2	Cullin-1	A0A590UJ56	Homo sapiens	Homo sapiens	9606	HLA LIGAND ATLAS peptide_sequence_id: 15324.
146131	Linear peptide	AEDPAGLKV			560	568			Transcription termination factor 2	Q9UNY4.2	Transcription termination factor 2	Q9UNY4	Homo sapiens	Homo sapiens	9606	HLA LIGAND ATLAS peptide_sequence_id: 93531.
146132	Linear peptide	AEEDFYEKL			226	234			p85Mcm protein, partial [Homo sapiens]	GI:755746	DNA replication licensing factor MCM7	P33993	Homo sapiens	Homo sapiens	9606
146133	Linear peptide	AEEKAAVTSL			6	15			Hemoglobin subunit epsilon	P02100.2	Hemoglobin subunit epsilon	P02100	Homo sapiens	Homo sapiens	9606
146134	Linear peptide	AEELGHRDV			68	76			cyclin-dependent kinase inhibitor 2A	ABS32187.1	Cyclin-dependent kinase inhibitor 2A	K7ENC6	Homo sapiens	Homo sapiens	9606
146135	Linear peptide	AEELPHIHAF			61	70			BolA-like protein 2	Q9H3K6.1	BolA-like protein 2	A0A087WZT3	Homo sapiens	Homo sapiens	9606
146136	Linear peptide	AEGFLFVV			132	139			ARNTL2 protein	AAH00172.3	Aryl hydrocarbon receptor nuclear translocator-like protein 2 (Fragment)	H0Y5R1	Homo sapiens	Homo sapiens	9606
146137	Linear peptide	AEINNIIKI			526	534			DNA topoisomerase 2-beta	Q02880.3	DNA topoisomerase 2-beta	Q02880	Homo sapiens	Homo sapiens	9606	HLA LIGAND ATLAS peptide_sequence_id: 11377.
146138	Linear peptide	AEIQGVIDA			200	208			AP-3 complex subunit mu-1	Q9Y2T2.1	AP-3 complex subunit mu-1	Q9Y2T2	Homo sapiens	Homo sapiens	9606
146139	Linear peptide	AEKEFNETM			653	661			Lysine-specific demethylase 4A	O75164.2	Lysine-specific demethylase 4A	O75164	Homo sapiens	Homo sapiens	9606	HLA LIGAND ATLAS peptide_sequence_id: 91011.
146140	Linear peptide	AEKLGGSAVI			150	159			Cofilin-1	P23528.3	Cofilin-1	P23528	Homo sapiens	Homo sapiens	9606	HLA LIGAND ATLAS peptide_sequence_id: 91126.
146141	Linear peptide	AEKVEIATL			137	145			proteasome subunit alpha type-4 isoform 2	NP_001096138.1	Proteasome subunit alpha type-4	P25789	Homo sapiens	Homo sapiens	9606
146142	Linear peptide	AELIVQPEL			85	93			Desmoplakin	P15924.3	Desmoplakin	P15924	Homo sapiens	Homo sapiens	9606
146143	Linear peptide	AEMIEKYFVSP			914	924			sodium channel, voltage-gated, type III, alpha, isoform CRA_b	EAX11332.1	Sodium channel protein type 3 subunit alpha	Q9NY46	Homo sapiens	Homo sapiens	9606
146144	Linear peptide	AEMYGSVTEHPSPSPL			52	67			Heterogeneous nuclear ribonucleoproteins C1/C2 (hnRNP C1 / hnRNP C2) variant	BAD97237.1	Heterogeneous nuclear ribonucleoproteins C1/C2	P07910	Homo sapiens	Homo sapiens	9606
146145	Linear peptide	AENEAETKL			1393	1401			bifunctional glutamate/proline--tRNA ligase	NP_004437.2	Bifunctional glutamate/proline--tRNA ligase	P07814	Homo sapiens	Homo sapiens	9606
146146	Linear peptide	AENGFLPIHL			874	883			Sodium/potassium-transporting ATPase subunit alpha-1 precursor	P05023.1	Sodium/potassium-transporting ATPase subunit alpha-1	P05023	Homo sapiens	Homo sapiens	9606
146147	Linear peptide	AENPDIFAV			161	169			high affinity cationic amino acid transporter 1 isoform X1 [Homo sapiens]	GI:1034584845	High affinity cationic amino acid transporter 1	P30825	Homo sapiens	Homo sapiens	9606
146148	Linear peptide	AENPGKYNILGTNT			243	256			heterogeneous nuclear ribonucleoprotein U (scaffold attachment factor A), isoform CRA_b	EAW77127.1	Heterogeneous nuclear ribonucleoprotein U	A0A1W2PPH7	Homo sapiens	Homo sapiens	9606
146149	Linear peptide	AEPLEIILHLP			60	70			NHP2-like protein 1	P55769.3	Ribonucloprotein	B1AHD1	Homo sapiens	Homo sapiens	9606
146150	Linear peptide	AEQAERYDDMASAM			14	27			tyrosine 3-monooxygenase/tryptophan 5-monooxygenase activation protein, eta polypeptide	CAM26628.1	14-3-3 protein eta	A2IDB1	Homo sapiens	Homo sapiens	9606
146151	Linear peptide	AEQQGKGVAL			1570	1579			Eukaryotic translation initiation factor 4 gamma 1	Q04637.4	Eukaryotic translation initiation factor 4 gamma 1	Q04637	Homo sapiens	Homo sapiens	9606
146152	Linear peptide	AERVGAGAPV			41	50			Histone H2A type 1	P0C0S8.2	Histone H2A type 1	P0C0S8	Homo sapiens	Homo sapiens	9606	HLA LIGAND ATLAS peptide_sequence_id: 99880.
146153	Linear peptide	AETSAERV			336	343			mucin-16	NP_078966.2	Mucin-16	Q8WXI7	Homo sapiens	Homo sapiens	9606
146154	Linear peptide	AEVEGKDLPEHAVL			345	358			heterogeneous nuclear ribonucleoprotein U (scaffold attachment factor A), isoform CRA_b	EAW77127.1	Heterogeneous nuclear ribonucleoprotein U	A0A1W2PPH7	Homo sapiens	Homo sapiens	9606
146155	Linear peptide	AEVGDGTTSVTL			44	55			T-complex protein 1 subunit eta isoform d	NP_001159757.1	T-complex protein 1 subunit eta	Q99832	Homo sapiens	Homo sapiens	9606
146156	Linear peptide	AEVKKPGASMKV			13	24			immunoglobulin variable region	ADX65441.1	Immunoglobulin heavy variable 1-69	P01742	Homo sapiens	Homo sapiens	9606
146157	Linear peptide	AEVKRPGESLRI			9	20			IgE heavy chain	AAD00047.1	Immunoglobulin heavy variable 5-10-1	A0A0J9YXX1	Homo sapiens	Homo sapiens	9606
146158	Linear peptide	AEVTVSASGLL			656	666			SQFE253	AAQ88820.1	Neurobeachin-like protein 2 (Fragment)	H7C3Y7	Homo sapiens	Homo sapiens	9606
146159	Linear peptide	AEVVVKEGL			173	181			TSPYL	CAG38566.1	Testis-specific Y-encoded-like protein 1	Q9H0U9	Homo sapiens	Homo sapiens	9606
146160	Linear peptide	AEVWSTTDAVTQV							hypothetical protein	SRC253370			Homo sapiens	Homo sapiens	9606
146161	Linear peptide	AEYGRLGLGEGAEEK			392	406			regulator of chromosome condensation 1, isoform CRA_d	EAX07694.1	Regulator of chromosome condensation (Fragment)	C9JW69	Homo sapiens	Homo sapiens	9606
146162	Linear peptide	AEYIQKNVQL			57	66			Proteasome subunit beta type-2	P49721.1	Proteasome subunit beta type-2	P49721	Homo sapiens	Homo sapiens	9606
146163	Linear peptide	AGLQFPVGR			22	30			Histone H2A type 1-B/E	P04908.2	Histone H2A type 1-B/E	P04908	Homo sapiens	Homo sapiens	9606
146180	Linear peptide	CESCVDLLFV			31	40			cyclin G1 interacting protein	AAB05248.1	CDK-activating kinase assembly factor MAT1	P51948	Homo sapiens	Homo sapiens	9606
146186	Linear peptide	DEATIRAIIAV			1149	1159			probable ATP-dependent RNA helicase YTHDC2	NP_073739.3	3'-5' RNA helicase YTHDC2	Q9H6S0	Homo sapiens	Homo sapiens	9606
146187	Linear peptide	DEVGGEALGRLL			22	33			Hemoglobin subunit beta	P68871.2	Hemoglobin subunit beta	P68871	Homo sapiens	Homo sapiens	9606
146192	Linear peptide	DKLLVNQTELFV			108	119			von Hippel-Lindau-like protein	NP_001004319.1	von Hippel-Lindau-like protein	Q6RSH7	Homo sapiens	Homo sapiens	9606
146195	Linear peptide	DMENEFLL			396	403			zinc finger, MYM-type 2	CAH70135.1	Zinc finger MYM-type protein 2	Q9UBW7	Homo sapiens	Homo sapiens	9606
146197	Linear peptide	DNVPMFISQN			1524	1533			protocadherin Fat 4 precursor	NP_078858.4	Protocadherin Fat 4	Q6V0I7	Homo sapiens	Homo sapiens	9606
146202	Linear peptide	DTEVKTLKL			2399	2407			histone-lysine N-methyltransferase MLL isoform 1 precursor	NP_001184033.1	Histone-lysine N-methyltransferase 2A	Q03164	Homo sapiens	Homo sapiens	9606
146204	Linear peptide	DTVKVKESF							dedicator of cytokinesis 6	SRC255466	Dedicator of cytokinesis protein 6	Q96HP0	Homo sapiens	Homo sapiens	9606
146205	Linear peptide	EAEAVMLGQP			225	234			aconitase 1, soluble, isoform CRA_b	EAW58551.1	Cytoplasmic aconitate hydratase	P21399	Homo sapiens	Homo sapiens	9606
146206	Linear peptide	EDALPPIVLRS			163	173			serine/threonine kinase 19	CAI41868.1	Serine/threonine-protein kinase 19	P49842	Homo sapiens	Homo sapiens	9606
146207	Linear peptide	EDKIPLLVV			139	147			v-ral simian leukemia viral oncogene homolog B (ras related; GTP binding protein), isoform CRA_b	EAW95242.1	GTP-binding protein GEM	P55040	Homo sapiens	Homo sapiens	9606
146210	Linear peptide	EEPFMPEE			25	32			hypothetical protein LOC84281	NP_115697.2	Small membrane A-kinase anchor protein (Fragment)	H7BZ15	Homo sapiens	Homo sapiens	9606
146211	Linear peptide	EEQQKQQLQ			560	568			PAS domain containing protein 1	AAQ01136.1	Circadian clock protein PASD1	Q8IV76	Homo sapiens	Homo sapiens	9606
146216	Linear peptide	EKAPAPAPE			276	284			aortic carboxypeptidase-like protein ACLP	AAC25585.1	Adipocyte enhancer-binding protein 1	Q8IUX7	Homo sapiens	Homo sapiens	9606
146217	Linear peptide	EKLERKEIQ			477	485			protein kinase C, beta 1, isoform CRA_c	EAW55799.1	Protein kinase C beta type	P05771	Homo sapiens	Homo sapiens	9606
146218	Linear peptide	EKLFEEKEKP			744	753			TAF3 protein	AAH62352.1	Transcription initiation factor TFIID subunit 3	Q5VWG9	Homo sapiens	Homo sapiens	9606
146221	Linear peptide	EPQNADKIK			363	371			serine/threonine kinase 23, isoform CRA_a	EAW72812.1	SRSF protein kinase 3	A8MPY5	Homo sapiens	Homo sapiens	9606
146222	Linear peptide	ESAAVGSVVL			1573	1582			protocadherin Fat 1 precursor	NP_005236.2	Protocadherin Fat 1	Q14517	Homo sapiens	Homo sapiens	9606
146226	Linear peptide	ETVNRIMTL			300	308			olfactory receptor 6M1	NP_001005325.1	Olfactory receptor 6M1	Q8NGM8	Homo sapiens	Homo sapiens	9606
146231	Linear peptide	FDSDATSPR			35	43			MHC class I antigen	ADZ05626.1	HLA class I histocompatibility antigen, B alpha chain (Fragment)	A0A140T9D4	Homo sapiens	Homo sapiens	9606
146232	Linear peptide	FEDEEIKRL			772	780			OSF-2	ADA79517.1	Periostin	Q15063	Homo sapiens	Homo sapiens	9606
146233	Linear peptide	FEDELHPDL			26	34			peptidylprolyl isomerase (cyclophilin)-like 1, isoform CRA_b	EAX03918.1	Peptidyl-prolyl cis-trans isomerase-like 1	Q9Y3C6	Homo sapiens	Homo sapiens	9606
146234	Linear peptide	FEDENFIL			83	90			Peptidyl-prolyl cis-trans isomerase A	P62937.2	Peptidyl-prolyl cis-trans isomerase	F8WE65	Homo sapiens	Homo sapiens	9606
146235	Linear peptide	FEDESFAV			95	102			peptidylprolyl isomerase G (cyclophilin G), isoform CRA_a	EAX11266.1	Peptidyl-prolyl cis-trans isomerase G	Q13427	Homo sapiens	Homo sapiens	9606
146236	Linear peptide	FEEIYPPEV			267	275			Cyclin-A2	P20248.2	Cyclin-A2	P20248	Homo sapiens	Homo sapiens	9606
146237	Linear peptide	FEKTQEEL							apolipoprotein(a) precursor	SRC280511	Apolipoprotein A-I	P02647	Homo sapiens	Homo sapiens	9606
146238	Linear peptide	FEKTQEELTPFF							apolipoprotein(a) precursor	SRC280511	Apolipoprotein A-I	P02647	Homo sapiens	Homo sapiens	9606
146239	Linear peptide	FEPLNKPDSTIQ			188	199			ubiquitin specific peptidase 15, isoform CRA_a	EAW97104.1	Ubiquitin carboxyl-terminal hydrolase 15	Q9Y4E8	Homo sapiens	Homo sapiens	9606
146242	Linear peptide	FGSGAGASCVNLL			262	274			neuroligin 2, isoform CRA_b	EAW90196.1	Neuroligin-2	Q8NFZ4	Homo sapiens	Homo sapiens	9606
146243	Linear peptide	FIVNCTVNVQD			42	52			LY6/PLAUR domain containing 1, isoform CRA_b	EAX11674.1	Ly6/PLAUR domain-containing protein 1	Q8N2G4	Homo sapiens	Homo sapiens	9606
146255	Linear peptide	FTDESYLEL			486	494			Exosome component 10	Q01780.2	Exosome component 10	Q01780	Homo sapiens	Homo sapiens	9606	HLA LIGAND ATLAS peptide_sequence_id: 45924.
146259	Linear peptide	GAEPKPKPQL			122	131			HS1-binding protein 3, isoform CRA_b	EAX00813.1	HCLS1-binding protein 3	Q53T59	Homo sapiens	Homo sapiens	9606
146261	Linear peptide	GANALLFVGV			168	177			adenylate cyclase 1 (brain), isoform CRA_a	EAW61042.1	Adenylate cyclase type 1	Q08828	Homo sapiens	Homo sapiens	9606
146264	Linear peptide	GEALGRLL			26	33			Hemoglobin subunit delta	P02042.2	Hemoglobin subunit delta	P02042	Homo sapiens	Homo sapiens	9606	HLA LIGAND ATLAS peptide_sequence_id: 64593.
146265	Linear peptide	GEAPPGTPP			102	110			Zinc finger protein 428	Q96B54.2	Zinc finger protein 428	Q96B54	Homo sapiens	Homo sapiens	9606	HLA LIGAND ATLAS peptide_sequence_id: 27086.
146266	Linear peptide	GEDVVTLL			630	637			Hexokinase-2	P52789.2	Hexokinase-2	E9PB90	Homo sapiens	Homo sapiens	9606
146267	Linear peptide	GEDYDERVLP			111	120			prohibitin	AAS88903.1	Prohibitin (Fragment)	C9JW96	Homo sapiens	Homo sapiens	9606
146268	Linear peptide	GEEGYGRSL			212	220			Similar to anaphase promoting complex subunit 5	AAH34243.1	Anaphase-promoting complex subunit 5	Q9UJX4	Homo sapiens	Homo sapiens	9606
146269	Linear peptide	GEEHFKGLVL							unknown protein eluted from human MHC allele	SRC248339			Homo sapiens	Homo sapiens	9606
146270	Linear peptide	GEELQMEPV			177	185			Prenylated Rab acceptor protein 1	Q9UI14.1	PRA1 family protein (Fragment)	M0R1H9	Homo sapiens	Homo sapiens	9606
146271	Linear peptide	GEGKPTPAL			177	185			Mitochondrial inner membrane protein	Q16891.1	MICOS complex subunit MIC60	Q16891	Homo sapiens	Homo sapiens	9606
146272	Linear peptide	GEIEAIEL			178	185			heterogeneous nuclear ribonucleoprotein AB isoform a variant	BAD97145.1	Heterogeneous nuclear ribonucleoprotein A/B	D6RBZ0	Homo sapiens	Homo sapiens	9606
146273	Linear peptide	GEIIGVKVL			133	141			Inorganic pyrophosphatase	Q15181.2	Inorganic pyrophosphatase	Q15181	Homo sapiens	Homo sapiens	9606
146274	Linear peptide	GEKFEDENFIL			80	90			Peptidyl-prolyl cis-trans isomerase A	P62937.2	Peptidyl-prolyl cis-trans isomerase	F8WE65	Homo sapiens	Homo sapiens	9606
146275	Linear peptide	GEPRFITV			42	49			MHC class I antigen	CCA63292.1	HLA class I antigen	D9J307	Homo sapiens	Homo sapiens	9606
146276	Linear peptide	GEVDPKVAL			129	137			NADH dehydrogenase	NP_004137.2	NADH dehydrogenase [ubiquinone] 1 beta subcomplex subunit 7	P17568	Homo sapiens	Homo sapiens	9606
146277	Linear peptide	GEVDVEQHTL			277	286			G2/mitotic-specific cyclin-B2	O95067.1	Cyclin B2	H1UBN3	Homo sapiens	Homo sapiens	9606
146278	Linear peptide	GEYLPSKGAGNNVL			471	484			Zinc finger MYM-type protein 2	Q9UBW7.1	Zinc finger MYM-type protein 2	Q9UBW7	Homo sapiens	Homo sapiens	9606
146279	Linear peptide	GGGYTIRNV			301	309			Histone deacetylase 2	Q92769.2	Histone deacetylase 2	Q92769	Homo sapiens	Homo sapiens	9606	HLA LIGAND ATLAS peptide_sequence_id: 74810.
146290	Linear peptide	GRPPEMPV			134	141			bromodomain and WD repeat domain containing 1, isoform CRA_c	EAX09659.1	Bromodomain and WD repeat-containing protein 1	Q9NSI6	Homo sapiens	Homo sapiens	9606
146294	Linear peptide	GTGASGSFKL			99	108			Histone H1.3	P16402.2	Histone H1.3	P16402	Homo sapiens	Homo sapiens	9606
146301	Linear peptide	HAGLDAFLV			58	66			HSPC320	AAF28998.1	Phenylalanine--tRNA ligase, mitochondrial	O95363	Homo sapiens	Homo sapiens	9606
146304	Linear peptide	HEDIKKGILL			473	482			minichromosome maintenance complex component 4	AAH31061.1	DNA helicase	A0A3B3IU45	Homo sapiens	Homo sapiens	9606
146305	Linear peptide	HEEAVSVDRVL			227	237			methylthioadenosine phosphorylase	AAG38871.1	Purine nucleoside phosphorylase	J3QSB7	Homo sapiens	Homo sapiens	9606
146307	Linear peptide	HEQEEIFKL			397	405			Serine/threonine-protein kinase tousled-like 1	Q9UKI8.2	Serine/threonine-protein kinase tousled-like 1	Q9UKI8	Homo sapiens	Homo sapiens	9606
146308	Linear peptide	HERFPFEIVKMEF			367	379			dynamin 3, isoform CRA_e	EAW90919.1	Dynamin-3	E5RHK8	Homo sapiens	Homo sapiens	9606
146309	Linear peptide	HEVLMLLP			113	120			beta chimaerin isoform B2-CHNdel ex6-11p	ACF05001.1	Beta-chimaerin	P52757	Homo sapiens	Homo sapiens	9606
146310	Linear peptide	HLSVSTPV			2916	2923			spen homolog, transcriptional regulator (Drosophila)	EAW51756.1	Msx2-interacting protein	Q96T58	Homo sapiens	Homo sapiens	9606
146312	Linear peptide	HREVCHPEV							hypothetical protein	SRC253370			Homo sapiens	Homo sapiens	9606
146315	Linear peptide	HWPFGALL			122	129			somatostatin receptor type 1	NP_001040.1	Somatostatin receptor type 1	P30872	Homo sapiens	Homo sapiens	9606
146320	Linear peptide	IEDGKVVTV			235	243			Nuclear migration protein nudC	Q9Y266.1	Nuclear migration protein nudC	Q9Y266	Homo sapiens	Homo sapiens	9606	HLA LIGAND ATLAS peptide_sequence_id: 91118.
146321	Linear peptide	IEENTGHTF			18	26			ALKBH3 protein	AAH15155.1	Alpha-ketoglutarate-dependent dioxygenase alkB homolog 3	Q96Q83	Homo sapiens	Homo sapiens	9606
146322	Linear peptide	IEERGVKL			129	136			septin 2, isoform CRA_a	EAW71258.1	Septin-2	Q15019	Homo sapiens	Homo sapiens	9606
146323	Linear peptide	IEKQPPQVL			334	342			Signal transducer and activator of transcription 5A	P42229.1	Signal transducer and activator of transcription 5A	P42229	Homo sapiens	Homo sapiens	9606
146324	Linear peptide	IEVDGKQVEL			46	55			Rho-related GTP-binding protein RhoC	P08134.1	Rho-related GTP-binding protein RhoC (Fragment)	E9PQH6	Homo sapiens	Homo sapiens	9606
146325	Linear peptide	IEVDPDTKEML			96	106			40S ribosomal protein S17	P08708.2	40S ribosomal protein S17	A0A075B716	Homo sapiens	Homo sapiens	9606
146327	Linear peptide	IKLYKKKTGKDV			72	83			heat shock 70kDa protein 5 (glucose-regulated protein, 78kDa), isoform CRA_b	EAW87621.1	Endoplasmic reticulum chaperone BiP	P11021	Homo sapiens	Homo sapiens	9606
146334	Linear peptide	INEDRLPHLL			27	36			replication factor C subunit 5 isoform 2	NP_853556.2	Replication factor C subunit 5	P40937	Homo sapiens	Homo sapiens	9606
146340	Linear peptide	IRLLEEAL			2890	2897			DNA-dependent protein kinase catalytic subunit isoform 2	NP_001075109.1	DNA-dependent protein kinase catalytic subunit	P78527	Homo sapiens	Homo sapiens	9606
146360	Linear peptide	KAYGDRIERM			712	721			heat shock protein gp96 precursor	AAK74072.1	Endoplasmin	P14625	Homo sapiens	Homo sapiens	9606
146363	Linear peptide	KEDDVRQYVV			147	156			RPS6 protein	AAH09427.2	40S ribosomal protein S6	P62753	Homo sapiens	Homo sapiens	9606
146364	Linear peptide	KEDEDDKTVL			702	711			Endoplasmin	P14625.1	Endoplasmin	P14625	Homo sapiens	Homo sapiens	9606
146365	Linear peptide	KEEGPKEMTL			281	290			Plasminogen activator inhibitor 1 RNA-binding protein	Q8NC51.2	Plasminogen activator inhibitor 1 RNA-binding protein	Q8NC51	Homo sapiens	Homo sapiens	9606
146366	Linear peptide	KEEPPQPQL			7	15			Uncharacterized protein C20orf24	Q9BUV8.1	Respirasome Complex Assembly Factor 1	Q9BUV8	Homo sapiens	Homo sapiens	9606
146367	Linear peptide	KEEPPQPQLANGAL			7	20			chromosome 20 open reading frame 24, isoform CRA_e	EAW76125.1	Respirasome Complex Assembly Factor 1	Q9BUV8	Homo sapiens	Homo sapiens	9606
146368	Linear peptide	KEEPSNNVKL			183	192			Importin subunit beta-1	Q14974.2	Importin subunit beta-1	Q14974	Homo sapiens	Homo sapiens	9606
146369	Linear peptide	KEFDGKSLVSV			399	409			Putative heat shock protein HSP 90-beta-3	Q58FF7.1	Putative heat shock protein HSP 90-beta-3	Q58FF7	Homo sapiens	Homo sapiens	9606	HLA LIGAND ATLAS peptide_sequence_id: 90771.
146370	Linear peptide	KEGKPPISV			370	378			AP-1 complex subunit mu-1	Q9BXS5.3	AP-1 complex subunit mu-1	Q9BXS5	Homo sapiens	Homo sapiens	9606
146371	Linear peptide	KEIDKNDHL			337	345			Melanoma-associated antigen D2	Q9UNF1.2	Melanoma-associated antigen D2	Q9UNF1	Homo sapiens	Homo sapiens	9606
146372	Linear peptide	KEIESTKGEL			380	389			protein Spindly	NP_060255.3	Protein Spindly	Q96EA4	Homo sapiens	Homo sapiens	9606
146373	Linear peptide	KEKETPTPGEDIQV			1618	1631			neurobeachin, isoform CRA_a	EAX08541.1	Neurobeachin	Q5T321	Homo sapiens	Homo sapiens	9606
146375	Linear peptide	KEKPDIFQL			121	129			WD repeat-containing protein 75	Q8IWA0.1	WD repeat-containing protein 75	Q8IWA0	Homo sapiens	Homo sapiens	9606
146376	Linear peptide	KEKSQLVRPL			236	245			hCG1987119, isoform CRA_a	EAW89285.1	Unconventional myosin-XVB	A0A286YF23	Homo sapiens	Homo sapiens	9606
146377	Linear peptide	KELELMPEKGL			17	27			CCCTC-binding factor (zinc finger protein)-like, isoform CRA_a	EAW75516.1	Transcriptional repressor CTCFL	Q8NI51	Homo sapiens	Homo sapiens	9606
146378	Linear peptide	KELGITAL			86	93			40S ribosomal protein S14	NP_005608.1	40S ribosomal protein S14	P62263	Homo sapiens	Homo sapiens	9606
146379	Linear peptide	KELSEDEIRTL			104	114			P52rIPK	AAC39564.1	52 kDa repressor of the inhibitor of the protein kinase	O43422	Homo sapiens	Homo sapiens	9606
146380	Linear peptide	KELSENEVV			404	412			multiple C2 and transmembrane domain-containing protein 1 isoform L	NP_078993.4	Multiple C2 and transmembrane domain-containing protein 1	Q6DN14	Homo sapiens	Homo sapiens	9606
146381	Linear peptide	KEMAMLQKKI			206	215			synaptonemal complex protein 3	NP_710161.1	Synaptonemal complex protein 3	Q8IZU3	Homo sapiens	Homo sapiens	9606
146382	Linear peptide	KENDFDRLVL			293	302			Coatomer subunit epsilon	O14579.3	Coatomer subunit epsilon	O14579	Homo sapiens	Homo sapiens	9606
146383	Linear peptide	KERSGVSL			53	60			Histone H1.3	P16402.2	Histone H1.3	P16402	Homo sapiens	Homo sapiens	9606	HLA LIGAND ATLAS peptide_sequence_id: 169352.
146384	Linear peptide	KESCESLSCL			179	188			MYST3 protein	AAI42660.1	Histone acetyltransferase (Fragment)	A0A3B3IS53	Homo sapiens	Homo sapiens	9606
146385	Linear peptide	KETEIVQLQ			642	650			kinesin-like protein KIF16B isoform 3	NP_001186794.1	Kinesin-like protein KIF16B	A0A1B0GTU3	Homo sapiens	Homo sapiens	9606
146386	Linear peptide	KEVNFTSEL			279	287			Targeting protein for Xklp2	Q9ULW0.2	Targeting protein for Xklp2	Q9ULW0	Homo sapiens	Homo sapiens	9606
146387	Linear peptide	KEYVGIVRL			151	159			H/ACA ribonucleoprotein complex subunit 4 isoform 2	NP_001135935.1	H/ACA ribonucleoprotein complex subunit DKC1	O60832	Homo sapiens	Homo sapiens	9606
146393	Linear peptide	KLKMKSPP			510	517			NADH dehydrogenase subunit 5	ACJ47504.1	NADH-ubiquinone oxidoreductase chain 5	P03915	Homo sapiens	Homo sapiens	9606
146402	Linear peptide	KSIPASFGT			1704	1712			ATP-binding cassette sub-family A member 2	Q9BZC7.3	ATP-binding cassette sub-family A member 2	Q9BZC7	Homo sapiens	Homo sapiens	9606
146412	Linear peptide	LEALLFRV			1478	1485			proline/serine-rich coiled-coil 2, isoform CRA_b	EAW97261.1	Zinc finger C3H1 domain-containing protein	O60293	Homo sapiens	Homo sapiens	9606
146413	Linear peptide	LEEGKGGP			67	74			neuronal pentraxin I	EAW89617.1	Neuronal pentraxin-1	Q15818	Homo sapiens	Homo sapiens	9606
146414	Linear peptide	LEGRTHTISLP			1223	1233			KIAA0564 protein	AAI31803.1	von Willebrand factor A domain-containing protein 8	A3KMH1	Homo sapiens	Homo sapiens	9606
146415	Linear peptide	LEINPDHPIVETL			552	564			HSP90AB1 protein	AAH09206.2	Heat shock protein HSP 90-beta	P08238	Homo sapiens	Homo sapiens	9606
146416	Linear peptide	LEKSLRKSL			14	22			glycine-N-acyltransferase, isoform CRA_c	EAW73824.1	Glycine N-acyltransferase	Q6IB77	Homo sapiens	Homo sapiens	9606
146418	Linear peptide	LEMMIKEL			618	625			ski-like protein isoform 2	NP_001138569.1	Ski-like protein	P12757	Homo sapiens	Homo sapiens	9606
146423	Linear peptide	LKKCCKIL			587	594			plasma membrane calcium-transporting ATPase 2 isoform 2	NP_001674.2	Calcium-transporting ATPase	A0A2U3U055	Homo sapiens	Homo sapiens	9606
146424	Linear peptide	LLPGGGLLPTP			74	84			splicing factor, arginine/serine-rich 11	CAI22336.1	Serine/arginine-rich-splicing factor 11	Q5T757	Homo sapiens	Homo sapiens	9606
146425	Linear peptide	LLWSVTVSIF			24	33			solute carrier family 2 member 9	AAL16939.1	Solute carrier family 2, facilitated glucose transporter member 9	Q9NRM0	Homo sapiens	Homo sapiens	9606
146427	Linear peptide	LPHPGPFGS			512	520			Fibrosin-1-like protein	Q9HCM7.4	Fibrosin-1-like protein	Q9HCM7	Homo sapiens	Homo sapiens	9606
146431	Linear peptide	LSEGALAIEV			746	755			kinesin family member 13B, isoform CRA_d	EAW63489.1	Kinesin-like protein KIF13B	Q9NQT8	Homo sapiens	Homo sapiens	9606
146433	Linear peptide	LSLLLFSAP			72	80			seven transmembrane helix receptor	BAC05899.1	G-protein coupled receptor 151	Q8TDV0	Homo sapiens	Homo sapiens	9606
146434	Linear peptide	LSLSSPQVPGSP			234	245			KIAA1076 protein	BAA83028.1	Histone-lysine N-methyltransferase SETD1B	Q9UPS6	Homo sapiens	Homo sapiens	9606
146449	Linear peptide	LVALSYSSP			155	163			nucleoporin 133kDa	CAI22010.1	Nuclear pore complex protein Nup133	Q8WUM0	Homo sapiens	Homo sapiens	9606
146453	Linear peptide	MEDDGQPRTL			2	11			nucleolysin TIAR isoform 2	NP_001029097.1	Nucleolysin TIAR	Q01085	Homo sapiens	Homo sapiens	9606
146454	Linear peptide	MEEDPQTSREIFN			238	250			DNA-dependent protein kinase catalytic subunit isoform 2	NP_001075109.1	DNA-dependent protein kinase catalytic subunit	P78527	Homo sapiens	Homo sapiens	9606
146455	Linear peptide	MEKGGNMKE			265	273			creatine kinase, muscle	EAW57337.1	Creatine kinase M-type	P06732	Homo sapiens	Homo sapiens	9606
146458	Linear peptide	MKLPVPAAAP			674	683			transducin (beta)-like 3, isoform CRA_a	EAW85585.1	Transducin beta-like protein 3	Q12788	Homo sapiens	Homo sapiens	9606
146459	Linear peptide	MLLAFYEKI			283	291			fucose-1-phosphate guanyltransferase variant	BAD96974.1	Fucose-1-phosphate guanylyltransferase	O14772	Homo sapiens	Homo sapiens	9606
146460	Linear peptide	MLLKGHKKL			401	409			RING finger and transmembrane domain-containing protein 2 isoform 2	NP_116203.2	RING finger and transmembrane domain-containing protein 2	Q96EX2	Homo sapiens	Homo sapiens	9606
146465	Linear peptide	MVEISRTQPL			96	105			tetratricopeptide repeat domain 38	AAH18918.2	Tetratricopeptide repeat protein 38	Q5R3I4	Homo sapiens	Homo sapiens	9606
146468	Linear peptide	NEDWENPQL			122	130			cyclin B2 variant	BAD96331.1	G2/mitotic-specific cyclin-B2	O95067	Homo sapiens	Homo sapiens	9606
146469	Linear peptide	NEPKFLDG			156	163			cadherin 12, type 2 (N-cadherin 2), isoform CRA_a	EAX10734.1	Cadherin-12	P55289	Homo sapiens	Homo sapiens	9606
146470	Linear peptide	NEQGDRVYTL			8	17			H/ACA ribonucleoprotein complex subunit 3	NP_061118.1	H/ACA ribonucleoprotein complex subunit 3	Q9NPE3	Homo sapiens	Homo sapiens	9606
146472	Linear peptide	NGDVGAVSEPP			146	156			acyl-Coenzyme A binding domain containing 4, isoform CRA_b	EAW51549.1	Acyl-CoA binding domain containing 4 isoform 4	K7EM05	Homo sapiens	Homo sapiens	9606
146482	Linear peptide	NSRVQDASKL			783	792			ankyrin repeat and FYVE domain containing 1, isoform CRA_b	EAW90449.1	Rabankyrin-5	Q9P2R3	Homo sapiens	Homo sapiens	9606
146485	Linear peptide	NVVDSSQKP			24	32			myeloid/lymphoid or mixed-lineage leukemia/clathrin assembly protein fusion protein	AAN03746.1			Homo sapiens	Homo sapiens	9606
146487	Linear peptide	PAVPPPPVP			128	136			ras inhibitor RIN1 variant	BAD92682.1	Ras and Rab interactor 1	Q13671	Homo sapiens	Homo sapiens	9606
146490	Linear peptide	PEPLPSWVARLDL			69	81			leucine-rich and immunoglobulin-like domains 3	AAR98629.1	Leucine-rich repeats and immunoglobulin-like domains protein 3	Q6UXM1	Homo sapiens	Homo sapiens	9606
146491	Linear peptide	PEPVILVACVP			52	62			phosphodiesterase Hl	AAQ88464.1	Cilia- and flagella-associated protein 36	Q96G28	Homo sapiens	Homo sapiens	9606
146493	Linear peptide	PGYDSIIYR			333	341			ER-localized type I transmembrane adaptor precursor	AAK83467.1	Renin receptor	O75787	Homo sapiens	Homo sapiens	9606
146495	Linear peptide	PHVPPPVPP			90	98			sorbin and SH3 domain-containing protein 2 isoform 8	NP_001139147.1	Sorbin and SH3 domain-containing protein 2 (Fragment)	H7BXR3	Homo sapiens	Homo sapiens	9606
146502	Linear peptide	PVPAWARAL			331	339			neuronal acetylcholine receptor subunit alpha-10 precursor	NP_065135.2	Neuronal acetylcholine receptor subunit alpha-10	Q9GZZ6	Homo sapiens	Homo sapiens	9606
146505	Linear peptide	QDIANEDAV							hypothetical protein	SRC253370			Homo sapiens	Homo sapiens	9606
146506	Linear peptide	QDINQDNLQL			120	129			NDRG3 protein	AAI44170.1	Protein NDRG3	F8WBF9	Homo sapiens	Homo sapiens	9606
146507	Linear peptide	QEDAEMDAEL			1706	1715			calcium channel, voltage-dependent, alpha 1I subunit, isoform CRA_e	EAW60349.1	Voltage-dependent T-type calcium channel subunit alpha-1I	Q9P0X4	Homo sapiens	Homo sapiens	9606
146508	Linear peptide	QEEHVAVAQ			1624	1632			plectin 1, intermediate filament binding protein 500kDa, isoform CRA_c	EAW82172.1	Plectin	Q15149	Homo sapiens	Homo sapiens	9606
146510	Linear peptide	QGPYGMDV			92	99			immunoglobulin heavy chain	CAB76507.1	Immunoglobulin heavy variable 4-34	P06331	Homo sapiens	Homo sapiens	9606
146512	Linear peptide	QLQSLTLFLQ			880	889			mitotic spindle-associated protein p126	AAL06396.2	Sperm-associated antigen 5	Q96R06	Homo sapiens	Homo sapiens	9606
146517	Linear peptide	REDKKQVQF			447	455			DNA polymerase alpha subunit B	NP_002680.2	DNA polymerase alpha subunit B	Q14181	Homo sapiens	Homo sapiens	9606
146518	Linear peptide	REELSNVLAAM			87	97			60S ribosomal protein L36	AAD27776.1	60S ribosomal protein L36	Q9Y3U8	Homo sapiens	Homo sapiens	9606
146519	Linear peptide	REEPDLVLL			29	37			Menin	O00255.4	Menin	O00255	Homo sapiens	Homo sapiens	9606
146520	Linear peptide	REEYPDRIM			156	164			Tubulin beta-1 chain	Q9H4B7.1	Tubulin beta-1 chain	Q9H4B7	Homo sapiens	Homo sapiens	9606
146521	Linear peptide	REGEDKEL			5362	5369			titin isoform novex-3	NP_596870.2	Titin	A0A0A0MTS7	Homo sapiens	Homo sapiens	9606
146522	Linear peptide	RELEETNQKL			92	101			Cerebellar degeneration-related protein 2	Q01850.2	Cerebellar degeneration-related protein 2	Q01850	Homo sapiens	Homo sapiens	9606
146523	Linear peptide	RERRDNYVP			21	29			ribosomal protein S17, isoform CRA_a	EAW62453.1	Uncharacterized protein	H3BNC9	Homo sapiens	Homo sapiens	9606
146526	Linear peptide	RLFENYIEL			640	648			EXOC2 protein	AAH16918.2	Exocyst complex component 2	Q96KP1	Homo sapiens	Homo sapiens	9606
146539	Linear peptide	SEAPPTNQA			37	45			Melanoma-associated antigen D1	Q9Y5V3.3	Melanoma-associated antigen D1	Q9Y5V3	Homo sapiens	Homo sapiens	9606	HLA LIGAND ATLAS peptide_sequence_id: 72140.
146540	Linear peptide	SEEARKLMVRL			1038	1048			neuroblastoma-amplified protein, isoform CRA_b	EAX00901.1	Neuroblastoma-amplified sequence	A2RRP1	Homo sapiens	Homo sapiens	9606
146541	Linear peptide	SEEDFIRSL			1841	1849			1-phosphatidylinositol-3-phosphate 5-kinase	Q9Y2I7.3	1-phosphatidylinositol 3-phosphate 5-kinase	Q9Y2I7	Homo sapiens	Homo sapiens	9606
146542	Linear peptide	SEFPIRTL			1753	1760			Cytoskeleton-associated protein 5	Q14008.3	Cytoskeleton-associated protein 5	Q14008	Homo sapiens	Homo sapiens	9606
146543	Linear peptide	SEMEVQDAEL			375	384			PA2G4 protein	AAH19222.1	Proliferation-associated protein 2G4	Q9UQ80	Homo sapiens	Homo sapiens	9606
146544	Linear peptide	SEMEVQDAELKAL			375	387			PA2G4 protein	AAH19222.1	Proliferation-associated protein 2G4	Q9UQ80	Homo sapiens	Homo sapiens	9606
146545	Linear peptide	SEVNPNTRVM			8	17			ORM1-like protein 2	Q53FV1.2	ORM1-like protein 2	Q53FV1	Homo sapiens	Homo sapiens	9606
146546	Linear peptide	SEYPIVDGKL			206	215			hydroxymethylglutaryl-CoA synthase, mitochondrial isoform 2 precursor [Homo sapiens]	GI:260656028	Hydroxymethylglutaryl-CoA synthase, mitochondrial	P54868	Homo sapiens	Homo sapiens	9606
146550	Linear peptide	SLIDRSSAPEL			973	983			CAP-Gly domain-containing linker protein 2	Q9UDT6.1	CAP-Gly domain-containing linker protein 2	Q9UDT6	Homo sapiens	Homo sapiens	9606
146555	Linear peptide	SNSPSGNNI							Polycomb group RING finger protein 6	SRC4357	Polycomb group RING finger protein 6	Q9BYE7	Homo sapiens	Homo sapiens	9606
146557	Linear peptide	SPSGWSNVF			487	495			glycerol 3-phosphate permease	AAG29853.1	Glucose-6-phosphate exchanger SLC37A1	P57057	Homo sapiens	Homo sapiens	9606
146564	Linear peptide	STCGSHFML			243	251			olfactory receptor 56A3	NP_001003443.2	Olfactory receptor 56A3	Q8NH54	Homo sapiens	Homo sapiens	9606
146571	Linear peptide	TEDIPVKTL			1242	1250			isoleucyl-tRNA synthetase [Homo sapiens]	GI:551622	Isoleucine--tRNA ligase, cytoplasmic	J3KR24	Homo sapiens	Homo sapiens	9606
146572	Linear peptide	TEEAKRQP							SH3 and multiple ankyrin repeat domains protein 3	SRC280158	SH3 and multiple ankyrin repeat domains protein 3	Q9BYB0	Homo sapiens	Homo sapiens	9606
146573	Linear peptide	TEEKFIVKA			65	73			26S protease regulatory subunit 10B	P62333.1	26S proteasome regulatory subunit 10B	A0A087X2I1	Homo sapiens	Homo sapiens	9606
146574	Linear peptide	TEIDEKEYISL			207	217			Proteasome activator complex subunit 3	P61289.1	Proteasome activator complex subunit 3	P61289	Homo sapiens	Homo sapiens	9606
146580	Linear peptide	TSFRLALI			2	9			nitrilase family, member 2	AAH20620.1	Omega-amidase NIT2	Q9NQR4	Homo sapiens	Homo sapiens	9606
146591	Linear peptide	TWQRDGEDQTQDTEL			240	254			major histocompatability complex B antigen	AJP61152.1	HLA class I antigen	D9J307	Homo sapiens	Homo sapiens	9606
146594	Linear peptide	VCGKPFHSLSP			396	406			zinc finger protein 136	NP_003428.1			Homo sapiens	Homo sapiens	9606
146596	Linear peptide	VEDDRTLQSL			1532	1541			nucleoporin 205kDa, isoform CRA_b	EAW83856.1	Nuclear pore complex protein Nup205	Q92621	Homo sapiens	Homo sapiens	9606
146597	Linear peptide	VEDLARISL			371	379			ATP-dependent RNA helicase DDX18	Q9NVP1.2	ATP-dependent RNA helicase DDX18	Q9NVP1	Homo sapiens	Homo sapiens	9606
146598	Linear peptide	VEGGAQVQQV			702	711			adaptor-related protein complex 2, alpha 2 subunit, isoform CRA_c	EAX02418.1	AP-2 complex subunit alpha-2	O94973	Homo sapiens	Homo sapiens	9606
146599	Linear peptide	VEGKDLPEH			347	355			heterogeneous nuclear ribonucleoprotein U (scaffold attachment factor A), isoform CRA_b	EAW77127.1	Heterogeneous nuclear ribonucleoprotein U	A0A1W2PPH7	Homo sapiens	Homo sapiens	9606
146600	Linear peptide	VEIEERGVKL			86	95			Septin-2	Q15019.1	Septin-2	B5MCX3	Homo sapiens	Homo sapiens	9606
146601	Linear peptide	VEKIDFDSV			202	210			Eukaryotic translation initiation factor 3 subunit K	Q9UBQ5.1	Eukaryotic translation initiation factor 3 subunit K	Q9UBQ5	Homo sapiens	Homo sapiens	9606
146602	Linear peptide	VETTFSTEP			1888	1896			chondroitin sulfate proteoglycan 2 (versican) variant	BAD92728.1	Versican core protein	P13611	Homo sapiens	Homo sapiens	9606
146603	Linear peptide	VEYRGQAQAIEFL			14	26			cytoplasmic linker 2	AAP91873.1	CAP-Gly domain-containing linker protein 2	Q9UDT6	Homo sapiens	Homo sapiens	9606
146606	Linear peptide	VKSGNPLQP			390	398			chromosome 10 open reading frame 18	CAH72617.1	Protein TASOR 2	Q5VWN6	Homo sapiens	Homo sapiens	9606
146621	Linear peptide	WALLTLVL							DENND3 protein	SRC255463	DENN domain-containing protein 3	A2RUS2	Homo sapiens	Homo sapiens	9606
146630	Linear peptide	YEDEDSLKTL			21	30			topoisomerase (DNA) II alpha 170kDa, isoform CRA_a	EAW60661.1	DNA topoisomerase 2-alpha	P11388	Homo sapiens	Homo sapiens	9606
146631	Linear peptide	YEDFKEEGSENAV			192	204			GTP-binding protein PTD004, isoform CRA_b	EAX11150.1	Obg-like ATPase 1	Q9NTK5	Homo sapiens	Homo sapiens	9606
146632	Linear peptide	YEDYYYHPPP			333	342			heterogeneous nuclear ribonucleoprotein R isoform 3	NP_001095869.1	Heterogeneous nuclear ribonucleoprotein R	O43390	Homo sapiens	Homo sapiens	9606
146633	Linear peptide	YEEGPGKNLP			19	28			Cytochrome c oxidase subunit 7C, mitochondrial	P15954.1	Cytochrome c oxidase subunit 7C, mitochondrial	P15954	Homo sapiens	Homo sapiens	9606	HLA LIGAND ATLAS peptide_sequence_id: 22548.
146634	Linear peptide	YEEIFVKNM			296	304			tissue factor pathway inhibitor isoform a precursor	NP_006278.1	Tissue factor pathway inhibitor	P10646	Homo sapiens	Homo sapiens	9606
146635	Linear peptide	YEENEEFLRTM			74	84			tRNA methyltransferase 112 homolog	NP_057488.1	Multifunctional methyltransferase subunit TRM112-like protein	Q9UI30	Homo sapiens	Homo sapiens	9606
146636	Linear peptide	YETDVFVV			50	57			general transcription factor II-I isoform 5	NP_001157108.1	General transcription factor II-I	A0A494C1K3	Homo sapiens	Homo sapiens	9606
146638	Linear peptide	YFPNMSVGFTAV			670	681			TatD DNase domain containing 2	AAH90935.1	Putative deoxyribonuclease TATDN2	Q93075	Homo sapiens	Homo sapiens	9606
146639	Linear peptide	YGAEALERM			25	33			Hemoglobin subunit alpha	P69905.2	HCG1745306, isoform CRA_a	G3V1N2	Homo sapiens	Homo sapiens	9606	HLA LIGAND ATLAS peptide_sequence_id: 56295.
146646	Linear peptide	YSDMKRAL			140	147			splicing factor, arginine/serine-rich 4, isoform CRA_a	EAX07657.1			Homo sapiens	Homo sapiens	9606
146654	Linear peptide	YSSTWSGGYGL			101	111			immunoglobulin alpha heavy chain variable region	AAY18469.1			Homo sapiens	Homo sapiens	9606
146659	Linear peptide	YVASVLGL			11	18			RANBP2-like and GRIP domain-containing protein 8	NP_001157935.1	RANBP2-like and GRIP domain-containing protein 8	O14715	Homo sapiens	Homo sapiens	9606
146772	Linear peptide	APVISAEKAYHEQ			238	250			tubulin alpha-1C chain isoform b	NP_001290045.1	Tubulin alpha chain	F5H5D3	Homo sapiens	Homo sapiens	9606
146787	Linear peptide	AVSEGTKAVTKYTSSK			107	122			Histone H2B type 2-E1	A0A2R8Y619.1	Histone H2B type 2-E1	A0A2R8Y619	Homo sapiens	Homo sapiens	9606
146837	Linear peptide	DLGQHGLEEDFM			90	101			serglycin isoform 2	NP_001307983.1	Serglycin	P10124	Homo sapiens	Homo sapiens	9606
146851	Linear peptide	DTQFVRFDSDAASQ			29	42			MHC class I antigen, partial	AJM87486.1	HLA class I histocompatibility antigen, A alpha chain	A0A0G2JIF2	Homo sapiens	Homo sapiens	9606
146855	Linear peptide	DVGEFRAVTELGRPD			70	84			MHC class II antigen	Q5EP54	HLA class II histocompatibility antigen DP beta chain	Q5EP54	Homo sapiens	Homo sapiens	9606
146959	Linear peptide	GEPDYVNGEVAATEA			229	243			Linker for activation of T-cells family member 2	Q9GZY6.1	Linker for activation of T-cells family member 2	Q9GZY6	Homo sapiens	Homo sapiens	9606	The epitope was located in the PRIDE database; PXD023545.
147016	Linear peptide	HPINEYYIADASEDQ			344	358			Sortilin-related receptor	Q92673.2	Sortilin-related receptor	Q92673	Homo sapiens	Homo sapiens	9606
147017	Linear peptide	HPSDIEVDLLKN			51	62			beta-2-microglobulin precursor	ABI63354.1	Beta-2-microglobulin	P61769	Homo sapiens	Homo sapiens	9606
147049	Linear peptide	IVDSYLPVILDIIK			109	122			Prosaposin	P07602.2	Prosaposin	P07602	Homo sapiens	Homo sapiens	9606
147057	Linear peptide	KEITALAPSTMKIK			315	328			Actin, cytoplasmic 1	P60709.1	Actin, cytoplasmic 1	P60709	Homo sapiens	Homo sapiens	9606
147076	Linear peptide	KSINPDEAVAYG			361	372			Heat shock 70 kDa protein 1A	P0DMV8.1	Heat shock 70 kDa protein 1A	P0DMV8	Homo sapiens	Homo sapiens	9606
147137	Linear peptide	MRMATPLLMQALPM			107	120			HLA class II histocompatibility antigen gamma chain	P04233.3	HLA class II histocompatibility antigen gamma chain	P04233	Homo sapiens	Homo sapiens	9606
147316	Linear peptide	TAADTAAQITQ			158	168			MHC class I antigen	SIT52284.1	HLA class I antigen	Q5SS57	Homo sapiens	Homo sapiens	9606
147356	Linear peptide	VASEKESVM			533	541			Neutral amino acid transporter B(0)	Q15758.2	Neutral amino acid transporter B(0)	Q15758	Homo sapiens	Homo sapiens	9606
147384	Linear peptide	VPIYEGYALPHAI			164	176			Actin, gamma-enteric smooth muscle	P63267.1	Actin, gamma-enteric smooth muscle	P63267	Homo sapiens	Homo sapiens	9606
147396	Linear peptide	VTAEELESY			298	306			45 kDa calcium-binding protein	Q9BRK5.1	45 kDa calcium-binding protein	A0A5F9UP49	Homo sapiens	Homo sapiens	9606
147517	Linear peptide	ASLSTFQQM			348	356			Beta-actin-like protein 2	Q562R1.2	Beta-actin-like protein 2	Q562R1	Homo sapiens	Homo sapiens	9606
147803	Linear peptide	IAYEFVEM			82	89			Adenosine deaminase	P00813.3	Adenosine deaminase	P00813	Homo sapiens	Homo sapiens	9606
148191	Linear peptide	RQYMFSSL			431	438			X-ray repair cross-complementing protein 5	NP_066964.1	X-ray repair cross-complementing protein 5	P13010	Homo sapiens	Homo sapiens	9606
148471	Linear peptide	YQYSFPEL			303	310			Epimerase family protein SDR39U1	Q9NRG7.2	Epimerase family protein SDR39U1	Q9NRG7	Homo sapiens	Homo sapiens	9606
149779	Linear peptide	KLILNGKTLKGE							unknown protein eluted from human MHC allele	SRC248339			Homo sapiens	Homo sapiens	9606
149970	Linear peptide	TDTYKLILNGKT							unknown protein eluted from human MHC allele	SRC248339			Homo sapiens	Homo sapiens	9606
150374	Linear peptide	LLIPTSFSPLK			237	247			Protein NipSnap homolog 3A	Q9UFN0.2	Protein NipSnap homolog 3A	Q9UFN0	Homo sapiens	Homo sapiens	9606	HLA LIGAND ATLAS peptide_sequence_id: 58842.
150802	Linear peptide	IRAAPPPLF			2	10			Lysosomal protective protein	P10619.2	Lysosomal protective protein	P10619	Homo sapiens	Homo sapiens	9606
150967	Linear peptide	AQTDREDLR			71	79			HLA B2703 alpha1 domain	1709314A	HLA class I histocompatibility antigen, B alpha chain	P01889	Homo sapiens	Homo sapiens	9606
151009	Linear peptide	KRFEGLTQR			444	452			Serine/threonine-protein kinase 38-like	Q9Y2H1.3	Serine/threonine-protein kinase 38-like	Q9Y2H1	Homo sapiens	Homo sapiens	9606
151010	Linear peptide	KRFSFKKSF			156	164			myristoylated alanine-rich C-kinase substrate	NP_002347.5	Myristoylated alanine-rich C-kinase substrate	P29966	Homo sapiens	Homo sapiens	9606
151013	Linear peptide	KRTLKIPAM			469	477			60 kDa heat shock protein, mitochondrial precursor	P10809.2	60 kDa heat shock protein, mitochondrial	P10809	Homo sapiens	Homo sapiens	9606
151050	Linear peptide	RRFGDKLNF			30	38			phorbol-12-myristate-13-acetate-induced protein 1	NP_066950.1	Phorbol-12-myristate-13-acetate-induced protein 1	Q13794	Homo sapiens	Homo sapiens	9606
151051	Linear peptide	RRIKEIVKK			194	202			Chain A, Dihydroxylphenyl Amides As Inhibitors Of The Hsp90 Molecular Chaperone	3EKO_A	Heat shock protein HSP 90-alpha	P07900	Homo sapiens	Homo sapiens	9606
151052	Linear peptide	RRISGVDRY			52	60			NADH dehydrogenase	O15239.1	NADH dehydrogenase [ubiquinone] 1 alpha subcomplex subunit 1	O15239	Homo sapiens	Homo sapiens	9606
151053	Linear peptide	RRMGPPVGGHR			343	353			Heterogeneous nuclear ribonucleoprotein L	P14866.2	Heterogeneous nuclear ribonucleoprotein L (Fragment)	M0QXS5	Homo sapiens	Homo sapiens	9606
151054	Linear peptide	RRSKEITVR			77	85			Probable ATP-dependent RNA helicase DDX5	P17844.1	Probable ATP-dependent RNA helicase DDX5	P17844	Homo sapiens	Homo sapiens	9606	HLA LIGAND ATLAS peptide_sequence_id: 72071.
151055	Linear peptide	RRWLPAGDA			341	349			Elongation factor 2	P13639.4	Elongation factor 2	P13639	Homo sapiens	Homo sapiens	9606
151865	Linear peptide	FPILPGEIFKY			520	530			factor VIIIC	1012298A	Coagulation factor VIII	P00451	Homo sapiens	Homo sapiens	9606
152398	Linear peptide	AGHWTSESSVSGSTG			370	384			fibrinogen alpha chain preproprotein, isoform alpha	AAK31372.1	Fibrinogen alpha chain	P02671	Homo sapiens	Homo sapiens	9606
152412	Linear peptide	ALTNGIYPHKLVF			276	288			60S ribosomal protein L6 isoform 1 [Homo sapiens]	GI:16753227	60S ribosomal protein L6	Q02878	Homo sapiens	Homo sapiens	9606
152420	Linear peptide	APPSGGPGFLSIERPDSRPP			33	52			Complement C4-B	A0A3B3ISA6	Complement C4-B (Fragment)	A0A3B3ISA6	Homo sapiens	Homo sapiens	9606
152428	Linear peptide	ASHFEQMAAASMHR			453	466			Sulfhydryl oxidase 1	O00391.3	Sulfhydryl oxidase 1	O00391	Homo sapiens	Homo sapiens	9606
152437	Linear peptide	AYPRISVNNVLPVFDN			202	217			Cathepsin D	P07339.1	Cathepsin D	P07339	Homo sapiens	Homo sapiens	9606	The epitope was located in the PRIDE database; PXD023545.
152442	Linear peptide	DDDGTGQKQIWRIEGSNKVPVDPA			425	448			Gelsolin	A0A0A0MT01	Gelsolin	A0A0A0MS51	Homo sapiens	Homo sapiens	9606
152449	Linear peptide	DGKRIQYQLVDISQDN			29	44			SH3 domain binding glutamic acid-rich protein like 3	Q5T123	SH3 domain-binding glutamic acid-rich-like protein 3	Q5T123	Homo sapiens	Homo sapiens	9606
152452	Linear peptide	DHPTFNKITPNLAEF			43	57			Alpha-1-antitrypsin	G3V5R8	Alpha-1-antitrypsin	A0A0G2JRN3	Homo sapiens	Homo sapiens	9606
152456	Linear peptide	DIRPEIHENYRING			105	118			V-type proton ATPase subunit G 1	O75348.3	V-type proton ATPase subunit G 1	O75348	Homo sapiens	Homo sapiens	9606
152494	Linear peptide	EHPEFLKAGKEPGLQ			4	18			Gelsolin (Amyloidosis, Finnish type)	Q5T0I0	Gelsolin (Fragment)	A0A0U1RQL8	Homo sapiens	Homo sapiens	9606
152508	Linear peptide	EQLGEYKFQNALLVRYTK			420	437			Serum albumin	A0A0C4DGB6	Serum albumin	D6RHD5	Homo sapiens	Homo sapiens	9606
152530	Linear peptide	FAYYHGLLGNRLWSS			221	235			Lysosomal protective protein	P10619.2	Lysosomal protective protein	P10619	Homo sapiens	Homo sapiens	9606
152544	Linear peptide	FLLFPDMEA			245	253			Complement C1q subcomponent subunit B	P02746.3	Complement C1q subcomponent subunit B	P02746	Homo sapiens	Homo sapiens	9606	HLA LIGAND ATLAS peptide_sequence_id: 6050.
152555	Linear peptide	FSISPNAVSAEE			147	158			Microfibril-associated glycoprotein 4	P55083.2	Microfibril-associated glycoprotein 4	P55083	Homo sapiens	Homo sapiens	9606
152557	Linear peptide	FVELGTQPAT			90	99			Apolipoprotein A-II	P02652.1	Apolipoprotein A-II	P02652	Homo sapiens	Homo sapiens	9606
152561	Linear peptide	GAQELLRVLRAQPVQVA			602	618			Gelsolin	A0A0A0MT01	Gelsolin	A0A0A0MS51	Homo sapiens	Homo sapiens	9606
152574	Linear peptide	GGGYVKLFPNSLDQ			106	119			Calreticulin precursor	P27797.1	Calreticulin	P27797	Homo sapiens	Homo sapiens	9606
152579	Linear peptide	GGQFLRAVAQRCPSPP			110	125			Palmitoyl-protein thioesterase 1	A0A286YFL8	Palmitoyl-protein thioesterase 1	Q5T0S4	Homo sapiens	Homo sapiens	9606
152588	Linear peptide	GKPQYMVLVPSLLHTE			27	42			Alpha-2-macroglobulin	F8W7L3	Alpha-2-macroglobulin	P01023	Homo sapiens	Homo sapiens	9606
152604	Linear peptide	GPRAEEYEFLTPVEEAPK			150	167			Rho GDP-dissociation inhibitor 1	J3QQX2.1	Rho GDP-dissociation inhibitor 1 (Fragment)	J3KTF8	Homo sapiens	Homo sapiens	9606
152605	Linear peptide	GPRPEEYEFLTPVEEAPK			147	164			Rho GDP-dissociation inhibitor 2	P52566.3			Homo sapiens	Homo sapiens	9606
152606	Linear peptide	GPRSYTIAVASLGKG			361	375			Alpha-galactosidase A	P06280.1	Alpha-galactosidase A	P06280	Homo sapiens	Homo sapiens	9606
152609	Linear peptide	GQKQIWRIEGSNKVPVDPA			430	448			Gelsolin	A0A0A0MT01	Gelsolin	A0A0A0MS51	Homo sapiens	Homo sapiens	9606
152613	Linear peptide	GSHSLKYFHTSVSRPG			22	37			HLA class I histocompatibility antigen, alpha chain E	P13747.4	HLA class I histocompatibility antigen, alpha chain E	P13747	Homo sapiens	Homo sapiens	9606
152621	Linear peptide	GVDEVTIVNILTNRSNAQR			50	68			annexin A2	AAH09564.1	Annexin A2	P07355	Homo sapiens	Homo sapiens	9606
152623	Linear peptide	GVIKVFNDMKVR			10	21			Cofilin-1	P23528.3	Cofilin-1	P23528	Homo sapiens	Homo sapiens	9606
152635	Linear peptide	HPVTGQFLYQDSNWASKVE			515	533			Transferrin receptor protein 1	P02786.2	Transferrin receptor (P90, CD71), isoform CRA_c	G3V0E5	Homo sapiens	Homo sapiens	9606
152637	Linear peptide	HRSFVDLSGHNLANPHP			817	833			calsyntenin-1 isoform 3 precursor	NP_001289812.1	Calsyntenin-1 (Fragment)	Q5SR54	Homo sapiens	Homo sapiens	9606
152653	Linear peptide	IGGVILFHETLYQKADD			74	90			Fructose-bisphosphate aldolase A	P04075.2	Fructose-bisphosphate aldolase	H3BQN4	Homo sapiens	Homo sapiens	9606
152656	Linear peptide	IHSLPPEGKLGIMEL			26	40			Cytochrome c oxidase subunit 8A, mitochondrial	P10176.2	Cytochrome c oxidase subunit 8A, mitochondrial	P10176	Homo sapiens	Homo sapiens	9606
152681	Linear peptide	ISTPEELGLDKV			26	37			cytochrome c oxidase subunit Va	AAC73060.1	Cytochrome c oxidase subunit 5A, mitochondrial	P20674	Homo sapiens	Homo sapiens	9606
152685	Linear peptide	IVHRYMTITSERSVPA			2	17			EGF-containing fibulin-like extracellular matrix protein 2	H0YEU0	EGF-containing fibulin-like extracellular matrix protein 2 (Fragment)	E9PI47	Homo sapiens	Homo sapiens	9606
152723	Linear peptide	KPQYMVLVPSLLHT			28	41			Alpha-2-macroglobulin	F8W7L3	Alpha-2-macroglobulin	P01023	Homo sapiens	Homo sapiens	9606
152741	Linear peptide	LAEFAFSLYRQLAH			6	19			Chain A, Cleaved Alpha-1-Antitrypsin Polymer	1QMB_A	Alpha-1-antitrypsin	P01009	Homo sapiens	Homo sapiens	9606
152742	Linear peptide	LAEFAFSLYRQLAHQ			54	68			Alpha-1-antitrypsin	G3V5R8	Alpha-1-antitrypsin	A0A0G2JRN3	Homo sapiens	Homo sapiens	9606
152750	Linear peptide	LDFLKAVDTNRASVG			69	83			plexin domain containing 2, isoform CRA_a	EAW86177.1	Plexin domain-containing protein 2	Q6UX71	Homo sapiens	Homo sapiens	9606
152778	Linear peptide	LMHPDALEEPDDQNRI			295	310			Low affinity immunoglobulin gamma Fc region receptor II-b	P31994.2	Low affinity immunoglobulin gamma Fc region receptor II-b	P31994	Homo sapiens	Homo sapiens	9606
152805	Linear peptide	LVAYYTLIGASGQR			531	544			Complement C3	P01024.2	Complement C3	P01024	Homo sapiens	Homo sapiens	9606
152814	Linear peptide	MIEQNTKSPL			398	407			Alpha-1-antitrypsin	P01009.3	Alpha-1-antitrypsin	P01009	Homo sapiens	Homo sapiens	9606	HLA LIGAND ATLAS peptide_sequence_id: 3732.
152820	Linear peptide	MQQKLVDQNIFSF			219	231			Cathepsin D	P07339.1	Cathepsin D	P07339	Homo sapiens	Homo sapiens	9606
152832	Linear peptide	NEEEIRANVAVVSGAP			62	77			syntenin-1 isoform 1	NP_001007068.1	Syntenin-1	O00560	Homo sapiens	Homo sapiens	9606
152833	Linear peptide	NEFSILKSPGSVV			5	17			embryonic liver differentiation factor 10, partial	AAR06910.1	Renin receptor	A0A1B0GTU8	Homo sapiens	Homo sapiens	9606
152855	Linear peptide	NLDFLKAVDTNRASVGQDSPEPR			68	90			plexin domain containing 2, isoform CRA_a	EAW86177.1	Plexin domain-containing protein 2	Q6UX71	Homo sapiens	Homo sapiens	9606
152861	Linear peptide	NNYQAQSAVPLRH			131	143			Alkaline phosphatase, tissue-nonspecific isozyme	B1ANL0	Alkaline phosphatase, tissue-nonspecific isozyme (Fragment)	B1ANL0	Homo sapiens	Homo sapiens	9606
152862	Linear peptide	NPAEFVVNTSNAGAG			2446	2460			Filamin-A	P21333.4	Filamin-A	Q60FE5	Homo sapiens	Homo sapiens	9606	The epitope was located in the PRIDE database; PXD023545.
152863	Linear peptide	NPANPAILSEASAPIPH			25	41			scaffold protein Pbp1	AAB51246.1	Syntenin-1	O00560	Homo sapiens	Homo sapiens	9606
152873	Linear peptide	NSNQIKILGNQGSFL			55	69			T4 surface glycoprotein precursor	AAA16069.1	T-cell surface glycoprotein CD4	P01730	Homo sapiens	Homo sapiens	9606
152912	Linear peptide	QGGQFLRAVAQRCPSPP			109	125			Palmitoyl-protein thioesterase 1	A0A286YFL8	Palmitoyl-protein thioesterase 1	Q5T0S4	Homo sapiens	Homo sapiens	9606
152952	Linear peptide	RPRAPIIAVTRNPQTA			445	460			Pyruvate kinase isozymes M1/M2	P14618.4	Pyruvate kinase PKM	P14618	Homo sapiens	Homo sapiens	9606
152960	Linear peptide	RVEYHFLSPYVSPK			680	693			Transferrin receptor protein 1	P02786.2	Transferrin receptor (P90, CD71), isoform CRA_c	G3V0E5	Homo sapiens	Homo sapiens	9606
152978	Linear peptide	SFYLSRDPDAQPG			230	242			cathepsin D preproprotein	NP_001900.1	Cathepsin D	P07339	Homo sapiens	Homo sapiens	9606
152989	Linear peptide	SKGLFRAAVPSGAS			27	40			alpha-enolase isoform 1	NP_001419.1	Alpha-enolase	P06733	Homo sapiens	Homo sapiens	9606
153001	Linear peptide	SPDRIFFHLNAVALGDG			241	257			Alpha-1B-glycoprotein	M0R009	Alpha-1B-glycoprotein (Fragment)	M0R009	Homo sapiens	Homo sapiens	9606
153004	Linear peptide	SPERPFLAILGGAKVADK			203	220			Phosphoglycerate kinase 1	P00558.3	Phosphoglycerate kinase 1	P00558	Homo sapiens	Homo sapiens	9606
153006	Linear peptide	SPMYSIITPNILR			23	35			Complement C3	P01024.2	Complement C3	P01024	Homo sapiens	Homo sapiens	9606
153014	Linear peptide	SQKDILEEKRAVPDR			56	70			MHC class II antigen, partial	SIT52297.1	HLA class II histocompatibility antigen, DP beta 1 chain (Fragment)	A0A140T966	Homo sapiens	Homo sapiens	9606
153016	Linear peptide	SRLPIIDVAPLDVGAPD			1435	1451			Collagen alpha-1(I) chain	P02452.5			Homo sapiens	Homo sapiens	9606
153032	Linear peptide	SVSSSSYRRMFGGPGTASRPSSS			5	27			Vimentin variant 3	B0YJC4	Keratin, type I cytoskeletal 13	P13646	Homo sapiens	Homo sapiens	9606
153035	Linear peptide	SYVTTSTRTYSLGSALRPSTS			29	49			Vimentin variant 3	B0YJC4	Keratin, type I cytoskeletal 13	P13646	Homo sapiens	Homo sapiens	9606
153053	Linear peptide	TGDAYVILKTVQLRNG			91	106			gelsolin isoform a precursor	NP_000168.1	Gelsolin	P06396	Homo sapiens	Homo sapiens	9606
153054	Linear peptide	TGDAYVILKTVQLRNGNL			40	57			Gelsolin (Amyloidosis, Finnish type)	Q5T0I0	Gelsolin (Fragment)	A0A0U1RQL8	Homo sapiens	Homo sapiens	9606
153057	Linear peptide	TGKLVSLSAQNLVD			156	169			Cathepsin S	P25774.3	Cathepsin S	P25774	Homo sapiens	Homo sapiens	9606
153060	Linear peptide	TGNYRIESVLSSSGK			165	179			Ganglioside GM2 activator	P17900.4	Ganglioside GM2 activator	P17900	Homo sapiens	Homo sapiens	9606
153063	Linear peptide	THMLDVMQDHFSRAS			170	184			Clusterin	E7ERK6	Clusterin (Fragment)	H0YLK8	Homo sapiens	Homo sapiens	9606
153077	Linear peptide	TLNQIDEVKVWPQQPS			59	74			Alpha-2-HS-glycoprotein	C9JV77	Alpha-2-HS-glycoprotein	C9JV77	Homo sapiens	Homo sapiens	9606
153093	Linear peptide	TTAFQYIIDNKGIDS			186	200			cathepsin S, partial	AAB60643.2	Cathepsin S	P25774	Homo sapiens	Homo sapiens	9606
153102	Linear peptide	VALDFEQEMATAASSS			10	25			beta-actin	ABD66582.1	Actin, cytoplasmic 1 (Fragment)	A0A2R8Y793	Homo sapiens	Homo sapiens	9606
153103	Linear peptide	VDDTQFVRFDSDAASPRTEPR			27	47			MHC class I antigen, partial	AJI76867.1	HLA class I antigen	D9J307	Homo sapiens	Homo sapiens	9606
153105	Linear peptide	VDMDFEVENAVLGKDFK			519	535			Coagulation factor XIII A chain	P00488.4	Coagulation factor XIII A chain	P00488	Homo sapiens	Homo sapiens	9606
153115	Linear peptide	VKKIYLDEKRLLAGDH			557	572			SPARC-like protein 1	Q14515.2	SPARC-like protein 1	Q14515	Homo sapiens	Homo sapiens	9606
153127	Linear peptide	VPYVIVPLKTGLQE			896	909			complement component C3	AAA85332.1	Complement C3	P01024	Homo sapiens	Homo sapiens	9606
153129	Linear peptide	VSGTLVLLQGARGFA			361	375			Monocyte differentiation antigen CD14	P08571.2	Monocyte differentiation antigen CD14	P08571	Homo sapiens	Homo sapiens	9606
153133	Linear peptide	VVLPSYEEALSLPSKTPEG			234	252			Lysosomal-associated transmembrane protein 5	Q13571.1	Lysosomal-associated transmembrane protein 5	Q13571	Homo sapiens	Homo sapiens	9606
153135	Linear peptide	VVYYRVQNATLAVAN			121	135			Erythrocyte band 7 integral membrane protein	P27105.3	Erythrocyte band 7 integral membrane protein	P27105	Homo sapiens	Homo sapiens	9606	The epitope was located in the PRIDE database; PXD023545.
153176	Linear peptide	YVNGLTLGGQK			60	70			Profilin-1	P07737.2	Profilin-1	P07737	Homo sapiens	Homo sapiens	9606	HLA LIGAND ATLAS peptide_sequence_id: 98515.
153425	Linear peptide	MQIFVKTLTGKTITL			1	15			Chain B, Crystal Structure Of Cyld Usp Domain (c596s) In Complex With Met1- Linked Diubiquitin	3WXE_B	Polyubiquitin-C (Fragment)	F5H388	Homo sapiens	Homo sapiens	9606
153446	Linear peptide	QNPGSPRPGSTGTWN			347	361			fibrinogen alpha chain isoform 2, partial [Homo sapiens]	GI:957949386	Fibrinogen alpha chain	P02671	Homo sapiens	Homo sapiens	9606
153467	Linear peptide	SSSYSKQFTSSTSYN			576	590			Fibrinogen alpha chain precursor	P02671.2	Fibrinogen alpha chain	P02671	Homo sapiens	Homo sapiens	9606
153470	Linear peptide	SYNRGDSTFESKSYK			588	602			Fibrinogen alpha chain precursor	P02671.2	Fibrinogen alpha chain	P02671	Homo sapiens	Homo sapiens	9606
153833	Linear peptide	GLLGSPVRA			38	46			M-phase inducer phosphatase 2 isoform 3 [Homo sapiens]	NP_068658.1	M-phase inducer phosphatase 2	P30305	Homo sapiens	Homo sapiens	9606
153844	Linear peptide	KLIDRTESL + PHOS(S8)	S8	Phosphorylation|PHOS	197	205			lymphocyte-specific protein 1 isoform 1 [Homo sapiens]	GI:10880979	Lymphocyte-specific protein 1	P33241	Homo sapiens	Homo sapiens	9606
153845	Linear peptide	KLIDRTESL			197	205			Lymphocyte-specific protein 1	P33241.1	Lymphocyte-specific protein 1	P33241	Homo sapiens	Homo sapiens	9606
153874	Linear peptide	RLDSYVRSL + PHOS(S4)	S4	Phosphorylation|PHOS	129	137			trafficking protein particle complex subunit 1 [Homo sapiens]	GI:10864021	Trafficking protein particle complex subunit 1	Q9Y5R8	Homo sapiens	Homo sapiens	9606
153875	Linear peptide	RLDSYVRSL			129	137			Trafficking protein particle complex subunit 1	Q9Y5R8.1	Trafficking protein particle complex subunit 1	Q9Y5R8	Homo sapiens	Homo sapiens	9606
153877	Linear peptide	RQASIELPSM			187	196			lymphocyte-specific protein 1 isoform 2	NP_001013271.1	Lymphocyte-specific protein 1	P33241	Homo sapiens	Homo sapiens	9606
153879	Linear peptide	RTFSPTYGL + PHOS(S4)	S4	Phosphorylation|PHOS	426	434			Synemin	O15061.2	Synemin	O15061	Homo sapiens	Homo sapiens	9606
153880	Linear peptide	RTFSPTYGL			426	434			desmuslin	AAK57487.1	Synemin	H0YL34	Homo sapiens	Homo sapiens	9606
153882	Linear peptide	RVASPTSGV + PHOS(S4)	S4	Phosphorylation|PHOS	1097	1105			Insulin receptor substrate 2	Q9Y4H2.2	Insulin receptor substrate 2	Q9Y4H2	Homo sapiens	Homo sapiens	9606
153883	Linear peptide	RVASPTSGV			1097	1105			Insulin receptor substrate 2	Q9Y4H2.2	Insulin receptor substrate 2	Q9Y4H2	Homo sapiens	Homo sapiens	9606
153905	Linear peptide	YLDSGIHSGA + PHOS(S4)	S4	Phosphorylation|PHOS	30	39			Catenin beta-1	P35222.1	Catenin beta-1 (Fragment)	A0A2R8YCH5	Homo sapiens	Homo sapiens	9606
153906	Linear peptide	YLDSGIHSGA			30	39			Catenin beta-1	P35222.1	Catenin beta-1 (Fragment)	A0A2R8YCH5	Homo sapiens	Homo sapiens	9606
156552	Linear peptide	YLAPENGYL			423	431			U1 small nuclear ribonucleoprotein 70 kDa	P08621.2	U1 small nuclear ribonucleoprotein 70 kDa	P08621	Homo sapiens	Homo sapiens	9606
156607	Linear peptide	AIVDKVPSV			147	155			Coatomer subunit gamma-1	Q9Y678.1	Coatomer subunit gamma-1	Q9Y678	Homo sapiens	Homo sapiens	9606
156608	Linear peptide	ALDDMISTL			129	137			T-complex protein 1 subunit gamma	P49368.4	T-complex protein 1 subunit gamma	B4DUR8	Homo sapiens	Homo sapiens	9606
156609	Linear peptide	ALDEVVLKF			225	233			Procollagen-lysine,2-oxoglutarate 5-dioxygenase 3	O60568.1	Multifunctional procollagen lysine hydroxylase and glycosyltransferase LH3	O60568	Homo sapiens	Homo sapiens	9606
156611	Linear peptide	ALDKFHPAL			338	346			Transmembrane protein 22	Q8TBE7.3	Solute carrier family 35 member G2	Q8TBE7	Homo sapiens	Homo sapiens	9606
156613	Linear peptide	ALDPASISV			94	102			RP42 protein	AAG00606.2	DCN1-like protein 1	Q96GG9	Homo sapiens	Homo sapiens	9606
156614	Linear peptide	ALDQEIIEV			90	98			40S ribosomal protein S17	NP_001012.1	40S ribosomal protein S17	P08708	Homo sapiens	Homo sapiens	9606
156615	Linear peptide	ALLDKLYAL			78	86			U3 small nucleolar ribonucleoprotein protein IMP3	Q9NV31.1	U3 small nucleolar ribonucleoprotein protein IMP3	Q9NV31	Homo sapiens	Homo sapiens	9606	HLA LIGAND ATLAS peptide_sequence_id: 33538.
156616	Linear peptide	ALLDRIVSV			1140	1148			nuclear pore complex protein Nup205 isoform 2	NP_001316363.1	Nuclear pore complex protein Nup205	Q92621	Homo sapiens	Homo sapiens	9606
156617	Linear peptide	ALMDEVVKA			354	362			Phosphoglycerate kinase 1	P00558.3	Phosphoglycerate kinase 1	P00558	Homo sapiens	Homo sapiens	9606
156619	Linear peptide	ALPEDLVEV			599	607			Plastin-2	P13796.6	Plastin-2	P13796	Homo sapiens	Homo sapiens	9606
156621	Linear peptide	AQDFRVLYV			145	153			2-(3-amino-3-carboxypropyl)histidine synthase subunit 1	Q9BZG8.2	2-(3-amino-3-carboxypropyl)histidine synthase subunit 1	Q9BZG8	Homo sapiens	Homo sapiens	9606
156622	Linear peptide	AQDPEIASL			90	98			Protein C10	Q99622.1	Protein C10	U3KQ85	Homo sapiens	Homo sapiens	9606
156623	Linear peptide	AQDPSQLSF			171	179			GRB2-related adapter protein	Q13588.1	GRB2-related adapter protein	Q13588	Homo sapiens	Homo sapiens	9606
156625	Linear peptide	AQFEHTILL			456	464			Methionine aminopeptidase 2	P50579.1	Methionine aminopeptidase 2	P50579	Homo sapiens	Homo sapiens	9606
156626	Linear peptide	AQYEHDLEV			195	203			GTP-binding nuclear protein Ran	P62826.3	GTP-binding nuclear protein Ran	P62826	Homo sapiens	Homo sapiens	9606
156629	Linear peptide	AVDEFYSKI			272	280			SDCCAG1 protein	AAH56687.1	Nuclear export mediator factor NEMF	O60524	Homo sapiens	Homo sapiens	9606
156630	Linear peptide	AVDEVVLKF			225	233			lysyl hydroxylase isoform 2	AAB58363.1	Procollagen-lysine,2-oxoglutarate 5-dioxygenase 2	O00469	Homo sapiens	Homo sapiens	9606
156631	Linear peptide	AVDGISLHL			851	859			nuclear pore complex protein Nup155 isoform 1	NP_705618.1	Nuclear pore complex protein Nup155	O75694	Homo sapiens	Homo sapiens	9606
156632	Linear peptide	AVDGNTVEL			71	79			Heterogeneous nuclear ribonucleoprotein A0	Q13151.1	Heterogeneous nuclear ribonucleoprotein A0	Q13151	Homo sapiens	Homo sapiens	9606	HLA LIGAND ATLAS peptide_sequence_id: 36393.
156634	Linear peptide	AVEFKVVETD			160	169			Transitional endoplasmic reticulum ATPase	P55072.4	Transitional endoplasmic reticulum ATPase	P55072	Homo sapiens	Homo sapiens	9606
156645	Linear peptide	FIIQGLRSV			238	246			HLA class II histocompatibility antigen, DQ alpha 2 chain	P01906.2	HLA class II histocompatibility antigen, DQ alpha 2 chain	P01906	Homo sapiens	Homo sapiens	9606	HLA LIGAND ATLAS peptide_sequence_id: 35018.
156646	Linear peptide	FIKDYPVVSI			283	292			Alpha-enolase	P06733.2	Alpha-enolase	P06733	Homo sapiens	Homo sapiens	9606
156647	Linear peptide	FLADPSAFVAA			268	278			60S acidic ribosomal protein P0	P05388.1	60S acidic ribosomal protein P0 (Fragment)	F8VU65	Homo sapiens	Homo sapiens	9606
156648	Linear peptide	FLAILGGAKV			207	216			Chain A, The Catalytically Active Fully Closed Conformation Of Human Phosphoglycerate Kinase In Complex With Adp, 3pg And Magnesium Trifluoride	2WZB_A	Phosphoglycerate kinase 1	P00558	Homo sapiens	Homo sapiens	9606
156649	Linear peptide	FLASESLIKQI			110	120			60S ribosomal protein L10a	P62906.2	60S ribosomal protein L10a	P62906	Homo sapiens	Homo sapiens	9606	HLA LIGAND ATLAS peptide_sequence_id: 73293.
156650	Linear peptide	FLDENVHFF			806	814			Dipeptidyl peptidase 9	Q86TI2.3	Dipeptidyl peptidase 9	Q86TI2	Homo sapiens	Homo sapiens	9606
156651	Linear peptide	FLDEPTNHL			539	547			ATP-binding cassette sub-family F member 2	Q9UG63.2	ATP-binding cassette sub-family F member 2	Q9UG63	Homo sapiens	Homo sapiens	9606
156652	Linear peptide	FLDGHDLQL			917	925			MKL/myocardin-like protein 1	Q969V6.1	Myocardin-related transcription factor A	Q969V6	Homo sapiens	Homo sapiens	9606	HLA LIGAND ATLAS peptide_sequence_id: 159534.
156653	Linear peptide	FLDGNEMTL			178	186			Chloride intracellular channel protein 4	Q9Y696.4	Chloride intracellular channel protein 4	Q9Y696	Homo sapiens	Homo sapiens	9606
156654	Linear peptide	FLDKELTGL			113	121			3-hydroxy-3-methylglutaryl-coenzyme A reductase	P04035.1	3-hydroxy-3-methylglutaryl-coenzyme A reductase	P04035	Homo sapiens	Homo sapiens	9606
156655	Linear peptide	FLEKLLPPV			223	231			Acyl-protein thioesterase 2	O95372.1	Acyl-protein thioesterase 2	Q5QPQ0	Homo sapiens	Homo sapiens	9606
156656	Linear peptide	FLSELTQQL			19	27			Macrophage migration inhibitory factor	P14174.4	Macrophage migration inhibitory factor	P14174	Homo sapiens	Homo sapiens	9606
156657	Linear peptide	FLSELTQQLA			19	28			Macrophage migration inhibitory factor	P14174.4	Macrophage migration inhibitory factor	P14174	Homo sapiens	Homo sapiens	9606
156659	Linear peptide	FVDDYTVRV			61	69			26S proteasome non-ATPase regulatory subunit 14 [Homo sapiens]	GI:5031981	26S proteasome non-ATPase regulatory subunit 14	O00487	Homo sapiens	Homo sapiens	9606
156660	Linear peptide	FVDPNGKISL			1053	1062			Golgi-specific brefeldin A-resistance guanine nucleotide exchange factor 1	Q92538.2	Golgi-specific brefeldin A-resistance guanine nucleotide exchange factor 1	Q92538	Homo sapiens	Homo sapiens	9606
156661	Linear peptide	GDILGKYVD			94	102			10 kDa heat shock protein, mitochondrial	P61604.2	10 kDa heat shock protein, mitochondrial	B8ZZL8	Homo sapiens	Homo sapiens	9606
156666	Linear peptide	GLDAIITQL			185	193			E3 ubiquitin-protein ligase RNF126	Q9BV68	E3 ubiquitin-protein ligase RNF126	Q9BV68	Homo sapiens	Homo sapiens	9606
156667	Linear peptide	GLDEAFSRL			254	262			low density lipoprotein receptor adapter protein 1	NP_056442.2	Low density lipoprotein receptor adapter protein 1	Q5SW96	Homo sapiens	Homo sapiens	9606
156670	Linear peptide	GLMTTVHAITA			173	183			glyceraldehyde-3-phosphate dehydrogenase	CAA25833.1	Glyceraldehyde-3-phosphate dehydrogenase	P04406	Homo sapiens	Homo sapiens	9606
156672	Linear peptide	GLYGIKDDVFL			279	289			L-lactate dehydrogenase A chain	P00338.2	L-lactate dehydrogenase A chain	P00338	Homo sapiens	Homo sapiens	9606
156673	Linear peptide	GMDVAASEFF			242	251			Chain A, Crystal Structure Of Human Enolase 1	3B97_A	Alpha-enolase	P06733	Homo sapiens	Homo sapiens	9606
156677	Linear peptide	GQHGLEEDFM			92	101			serglycin isoform 2	NP_001307983.1	Serglycin	P10124	Homo sapiens	Homo sapiens	9606
156679	Linear peptide	GQYPYPSGF			30	38			Annexin A7	P20073.3	Annexin A7	P20073	Homo sapiens	Homo sapiens	9606
156683	Linear peptide	HLDDLKGTFA			78	87			G-gamma-hemoglobin, partial	AAA35955.1	GLOBIN domain-containing protein	A0A2R8Y7X9	Homo sapiens	Homo sapiens	9606
156684	Linear peptide	HLDEARTLL			401	409			E3 ubiquitin-protein ligase BRE1A	Q5VTR2.2	E3 ubiquitin-protein ligase BRE1A	Q5VTR2	Homo sapiens	Homo sapiens	9606
156686	Linear peptide	HLDRTMYLL			556	564			Coatomer subunit beta'	P35606.2	Coatomer subunit beta'	P35606	Homo sapiens	Homo sapiens	9606
156687	Linear peptide	HLFETISQA			162	170			Proteasome subunit beta type-3	P49720.2	Proteasome subunit beta type-3 (Fragment)	A0A087WUL2	Homo sapiens	Homo sapiens	9606
156688	Linear peptide	IIDGVKVQV			83	91			SRA stem-loop-interacting RNA-binding protein, mitochondrial isoform 1 precursor	NP_112487.1	SRA stem-loop-interacting RNA-binding protein, mitochondrial	A0A087WUN7	Homo sapiens	Homo sapiens	9606
156689	Linear peptide	ILDDIGHGV			145	153			Abl interactor 2	Q9NYB9.1	Abl interactor 2	Q9NYB9	Homo sapiens	Homo sapiens	9606
156690	Linear peptide	ILDPHVVLL			183	191			Nuclear pore complex protein Nup88	Q99567.2	Nuclear pore complex protein Nup88	Q99567	Homo sapiens	Homo sapiens	9606
156700	Linear peptide	KLDSHAELL			90	98			Centaurin-beta-1	Q15027.1	Arf-GAP with coiled-coil, ANK repeat and PH domain-containing protein 1	Q15027	Homo sapiens	Homo sapiens	9606
156701	Linear peptide	KLPDLFSV + INDIST(L5)	L5	I/L uncertainty	465	472			dolichyl pyrophosphate Man9GlcNAc2 alpha-1,3-glucosyltransferase precursor	NP_037471.2	Dolichyl pyrophosphate Man9GlcNAc2 alpha-1,3-glucosyltransferase	Q9Y672	Homo sapiens	Homo sapiens	9606	There was I/L uncertainty at position 5, but leucine matches the sequence of the GenBank entry.
156702	Linear peptide	KMDEVLYSI			40	48			Thioredoxin-like protein 4A	P83876.1	Thioredoxin-like protein 4A	P83876	Homo sapiens	Homo sapiens	9606
156703	Linear peptide	KMDPIISRV			73	81			protein BTG2	NP_006754.1	Protein BTG2	P78543	Homo sapiens	Homo sapiens	9606
156704	Linear peptide	KMDRALLEL			159	167			Elongation factor 2	P13639	Elongation factor 2	P13639	Homo sapiens	Homo sapiens	9606
156706	Linear peptide	KMGLIFEV			42	49			Transmembrane emp24 domain-containing protein 2	Q15363.1	Transmembrane emp24 domain-containing protein 2	Q15363	Homo sapiens	Homo sapiens	9606	HLA LIGAND ATLAS peptide_sequence_id: 78103.
156709	Linear peptide	KVASLIGV			133	140			DPEP1	CAG33685.1	Dipeptidase 1	P16444	Homo sapiens	Homo sapiens	9606
156710	Linear peptide	KVIENPYL							proteasome subunit alpha type-7	SRC292636	Proteasome subunit alpha type-7	O14818	Homo sapiens	Homo sapiens	9606
156714	Linear peptide	LLDENNVSSYL			3306	3316			DNA dependent protein kinase catalytic subunit	AAC50210.3	DNA-dependent protein kinase catalytic subunit	P78527	Homo sapiens	Homo sapiens	9606
156715	Linear peptide	LLDGVVEKL			70	78			proliferation-inducing gene 5	AAP74806.1	E3 ubiquitin-protein transferase MAEA	D6RDW4	Homo sapiens	Homo sapiens	9606
156716	Linear peptide	LLMSFSVCL			123	131			hCG1732469	EAW53866.1			Homo sapiens	Homo sapiens	9606
156718	Linear peptide	LLPTGVFQV			28	36			PHD finger protein 11 isoform a	NP_001035533.1	PHD finger protein 11	Q9UIL8	Homo sapiens	Homo sapiens	9606
156719	Linear peptide	LMEHIHKL			138	145			60S ribosomal protein L19	P84098.1	Ribosomal protein L19	J3KTE4	Homo sapiens	Homo sapiens	9606
156723	Linear peptide	LVDHLNVGV			66	74			Biogenesis of lysosome-related organelles complex 1 subunit 1	P78537.2	Uncharacterized protein	F8W036	Homo sapiens	Homo sapiens	9606
156724	Linear peptide	MKHLPGPQ			227	234			Cytochrome P450 2A7	P20853.2	Cytochrome P450 2A7	P20853	Homo sapiens	Homo sapiens	9606
156728	Linear peptide	NIDSIIQRL			4	12			protein phosphatase-1 gamma 1	AAA19823.1	Serine/threonine-protein phosphatase PP1-gamma catalytic subunit	P36873	Homo sapiens	Homo sapiens	9606
156730	Linear peptide	NLAENISRV			271	279			Glycogen phosphorylase, muscle form	P11217.6	Glycogen phosphorylase, muscle form	P11217	Homo sapiens	Homo sapiens	9606	HLA LIGAND ATLAS peptide_sequence_id: 34501.
156731	Linear peptide	NLDNAFAHV			493	501			KIAA1432	CAI95003.1	Guanine nucleotide exchange factor subunit RIC1	Q4ADV7	Homo sapiens	Homo sapiens	9606
156732	Linear peptide	NLMEQPIKV			5	13			Junction plakoglobin	P14923.3	Junction plakoglobin	P14923	Homo sapiens	Homo sapiens	9606
156743	Linear peptide	RLDDSLLYL			182	190			39S ribosomal protein L19, mitochondrial	P49406.2	39S ribosomal protein L19, mitochondrial	P49406	Homo sapiens	Homo sapiens	9606
156744	Linear peptide	RLDELGGVYL			190	199			Dolichyl-diphosphooligosaccharide--protein glycosyltransferase subunit 2	P04844.3	Dolichyl-diphosphooligosaccharide--protein glycosyltransferase subunit 2	P04844	Homo sapiens	Homo sapiens	9606
156747	Linear peptide	RLDSLTTLYL			190	199			Leucine-rich repeat protein SHOC-2	Q9UQ13.2	Leucine-rich repeat protein SHOC-2	Q9UQ13	Homo sapiens	Homo sapiens	9606
156749	Linear peptide	RQDLTTLDV			17	25			Eukaryotic translation initiation factor 2 subunit 3	P41091.3	Eukaryotic translation initiation factor 2 subunit 3	P41091	Homo sapiens	Homo sapiens	9606
156750	Linear peptide	RQDMLILQI			839	847			Phosphatidylinositol 4,5-bisphosphate 3-kinase catalytic subunit gamma isoform	P48736.3	Phosphatidylinositol 4,5-bisphosphate 3-kinase catalytic subunit gamma isoform	P48736	Homo sapiens	Homo sapiens	9606	HLA LIGAND ATLAS peptide_sequence_id: 53447.
156751	Linear peptide	RQFPTAFEF			492	500			Myotubularin-related protein 2	Q13614.4	Myotubularin-related protein 2	Q13614	Homo sapiens	Homo sapiens	9606	HLA LIGAND ATLAS peptide_sequence_id: 36867.
156752	Linear peptide	RQFSTPFQL			537	545			Pogo transposable element with ZNF domain	Q7Z3K3.2	Pogo transposable element with ZNF domain	Q7Z3K3	Homo sapiens	Homo sapiens	9606	HLA LIGAND ATLAS peptide_sequence_id: 38368.
156753	Linear peptide	RQVGPDGLM			312	320			Putative Polycomb group protein ASXL2	Q76L83.1	Putative Polycomb group protein ASXL2	Q76L83	Homo sapiens	Homo sapiens	9606
156754	Linear peptide	RVADVIAQV			358	366			transient receptor potential cation channel subfamily M member 2 isoform 3	NP_001307280.1	Transient receptor potential cation channel subfamily M member 2	O94759	Homo sapiens	Homo sapiens	9606
156757	Linear peptide	SLDKFLANV							unknown protein eluted from human MHC allele	SRC248339			Homo sapiens	Homo sapiens	9606
156758	Linear peptide	SLEPVAVEL			77	85			Phosphoglycerate kinase 1	P00558.3	Phosphoglycerate kinase 1	P00558	Homo sapiens	Homo sapiens	9606
156760	Linear peptide	SQDPESLLL			75	83			signal transducer and activator of transcription 2 isoform 1	NP_005410.1	Signal transducer and activator of transcription 2	P52630	Homo sapiens	Homo sapiens	9606
156761	Linear peptide	SVDDIVKGI			77	85			Importin subunit alpha-2	P52292.1	Importin subunit alpha-1	P52292	Homo sapiens	Homo sapiens	9606
156765	Linear peptide	TEADKSTVI			21	29			Rak	AAC50116.1	Tyrosine-protein kinase FRK	P42685	Homo sapiens	Homo sapiens	9606
156780	Linear peptide	TLDGSLHAV			37	45			Serine/threonine-protein kinase/endoribonuclease IRE1	O75460.2	Serine/threonine-protein kinase/endoribonuclease IRE1	O75460	Homo sapiens	Homo sapiens	9606	HLA LIGAND ATLAS peptide_sequence_id: 34417.
156781	Linear peptide	TLIDLPGITRV			175	185			Interferon-induced GTP-binding protein Mx1	P20591.4	Interferon-induced GTP-binding protein Mx1	P20591	Homo sapiens	Homo sapiens	9606
156782	Linear peptide	TLIGLSIKV			97	105			mitotic spindle-associated MMXD complex subunit MIP18	NP_057146.1	Cytosolic iron-sulfur assembly component 2B	Q9Y3D0	Homo sapiens	Homo sapiens	9606
156783	Linear peptide	TLSDLRVYL			121	129			Sulfiredoxin-1	Q9BYN0.2	Sulfiredoxin-1	Q9BYN0	Homo sapiens	Homo sapiens	9606	HLA LIGAND ATLAS peptide_sequence_id: 35261.
156784	Linear peptide	TLTEEGVIKV			113	122			nucleolar GTP-binding protein 1 isoform X1 [Homo sapiens]	GI:1370456782	Nucleolar GTP-binding protein 1	Q9BZE4	Homo sapiens	Homo sapiens	9606
156787	Linear peptide	VIDSDLDVLL			270	279			gasdermin domain containing 1, isoform CRA_d	EAW82246.1	Gasdermin domain containing 1, isoform CRA_d	G3V1A6	Homo sapiens	Homo sapiens	9606
156788	Linear peptide	VLDDKDYFL			82	90			10 kDa heat shock protein, mitochondrial	P61604.2	10 kDa heat shock protein, mitochondrial	B8ZZL8	Homo sapiens	Homo sapiens	9606	HLA LIGAND ATLAS peptide_sequence_id: 38408.
156789	Linear peptide	VLDDKLVFV			116	124			Anoctamin-6	Q4KMQ2.2	Anoctamin-6	Q4KMQ2	Homo sapiens	Homo sapiens	9606
156790	Linear peptide	VLDQKILLL			1539	1547			Nucleolar pre-ribosomal-associated protein 1	O60287.4	Nucleolar pre-ribosomal-associated protein 1	O60287	Homo sapiens	Homo sapiens	9606
156791	Linear peptide	VLFENTDSVHL			333	343			RNA-binding protein 34	P42696.2	RNA-binding protein 34	P42696	Homo sapiens	Homo sapiens	9606
156792	Linear peptide	VLMTEDIKL			719	727			Eukaryotic translation initiation factor 4 gamma 1	Q04637.4	Eukaryotic translation initiation factor 4 gamma 1	Q04637	Homo sapiens	Homo sapiens	9606
156793	Linear peptide	VLPGVDALSNI			407	417			Phosphoglycerate kinase 1	P00558.3	Phosphoglycerate kinase 1	P00558	Homo sapiens	Homo sapiens	9606
156794	Linear peptide	VMAPHEPLV			743	751			vacuolar protein sorting-associated protein 53 homolog isoform 1	NP_001121631.1	Vacuolar protein sorting-associated protein 53 homolog	Q5VIR6	Homo sapiens	Homo sapiens	9606
156798	Linear peptide	VVDDIVSKL			326	334			Protein DBF4 homolog A	Q9UBU7.1	Protein DBF4 homolog A	Q9UBU7	Homo sapiens	Homo sapiens	9606
156802	Linear peptide	YLAERIPTL			44	52			Troponin I, slow skeletal muscle	P19237.3	Troponin I, slow skeletal muscle (Fragment)	G3V4F8	Homo sapiens	Homo sapiens	9606
156803	Linear peptide	YLDEDTIYHL			235	244			S-adenosylmethionine synthase isoform type-2	NP_005902.1	S-adenosylmethionine synthase isoform type-2	P31153	Homo sapiens	Homo sapiens	9606
156804	Linear peptide	YLDQTLPRA			815	823			Putative ATP-dependent RNA helicase DDX11-like protein 8	A8MPP1.1	Putative ATP-dependent RNA helicase DDX11-like protein 8	A8MPP1	Homo sapiens	Homo sapiens	9606
156805	Linear peptide	YLFERIKEL			409	417			Transmembrane protein 209	Q96SK2.2	Transmembrane protein 209	Q96SK2	Homo sapiens	Homo sapiens	9606	HLA LIGAND ATLAS peptide_sequence_id: 34932.
156808	Linear peptide	YVDDTQFVRF			51	60			HLA class I histocompatibility antigen, B-7 alpha chain precursor	P01889.3	HLA class I histocompatibility antigen, B alpha chain	P01889	Homo sapiens	Homo sapiens	9606
156882	Linear peptide	GVYATRSSAVRLR			59	71			Vimentin	P08670.4	Keratin, type I cytoskeletal 18	P05783	Homo sapiens	Homo sapiens	9606
157026	Linear peptide	AAALTERSL			214	222			carboxypeptidase, vitellogenic-like, isoform CRA_c [Homo sapiens]	EAW93917.1	Probable serine carboxypeptidase CPVL	Q9H3G5	Homo sapiens	Homo sapiens	9606
157124	Linear peptide	AYMKSLLSL			111	119			Neutrophil cytosol factor 4	Q15080.2	Neutrophil cytosol factor 4	Q15080	Homo sapiens	Homo sapiens	9606
157162	Linear peptide	DIVTLRTGEV			209	218			B-cell antigen receptor complex-associated protein beta chain	P40259.1	B-cell antigen receptor complex-associated protein beta chain	P40259	Homo sapiens	Homo sapiens	9606
157301	Linear peptide	GIPPAPRGV			465	473			Heat shock 70 kDa protein 1-like	P34931.2			Homo sapiens	Homo sapiens	9606
157337	Linear peptide	GMWESNANV			440	448			Integrin alpha-M	P11215.2	Integrin alpha-M	P11215	Homo sapiens	Homo sapiens	9606
157391	Linear peptide	IEPELPMQLV			819	828			Nuclear pore membrane glycoprotein 210	Q8TEM1.3	Nuclear pore membrane glycoprotein 210	Q8TEM1	Homo sapiens	Homo sapiens	9606
157476	Linear peptide	KLQATVQEL			439	447			Coronin-1A	P31146.4	Coronin-1A	P31146	Homo sapiens	Homo sapiens	9606
157550	Linear peptide	LLIGATMQV			1090	1098			Nuclear pore membrane glycoprotein 210	Q8TEM1.3	Nuclear pore membrane glycoprotein 210	Q8TEM1	Homo sapiens	Homo sapiens	9606
157731	Linear peptide	NVFDTDLQAL			453	462			Sarcoplasmic/endoplasmic reticulum calcium ATPase 3	Q93084.3	Sarcoplasmic/endoplasmic reticulum calcium ATPase 3	Q93084	Homo sapiens	Homo sapiens	9606
157908	Linear peptide	RTGEVKWSV			214	222			B-cell antigen receptor complex-associated protein beta chain	P40259.1	B-cell antigen receptor complex-associated protein beta chain	P40259	Homo sapiens	Homo sapiens	9606
158608	Linear peptide	SFDGTFLW			264	271			TNF receptor-associated factor 1	Q13077.1	TNF receptor-associated factor 1	Q13077	Homo sapiens	Homo sapiens	9606	HLA LIGAND ATLAS peptide_sequence_id: 14503.
158749	Linear peptide	FAEDVGSNKGAIIGLM			691	706			Amyloid-beta precursor protein	P05067.3	Amyloid-beta precursor protein	P05067	Homo sapiens	Homo sapiens	9606
158752	Linear peptide	FIDKFTPPV			133	141			HLA class II histocompatibility antigen, DR alpha chain precursor	NP_061984.2	HLA-DRA	A0A0G2JMH6	Homo sapiens	Homo sapiens	9606
158764	Linear peptide	FLLKLTPLL			340	348			Mediator of RNA polymerase II transcription subunit 24	O75448.1	Mediator of RNA polymerase II transcription subunit 24 (Fragment)	F5H5K2	Homo sapiens	Homo sapiens	9606	HLA LIGAND ATLAS peptide_sequence_id: 38897.
158786	Linear peptide	FTWEGLYNV			626	634			Ubiquitin carboxyl-terminal hydrolase 11	P51784.3	Ubiquitin carboxyl-terminal hydrolase 11	P51784	Homo sapiens	Homo sapiens	9606
158805	Linear peptide	GPFGPPMPLHV			919	929			phosphatidylinositol-3,4,5-trisphosphate 5-phosphatase 1 isoform a	NP_001017915.1	Phosphatidylinositol 3,4,5-trisphosphate 5-phosphatase 1	Q92835	Homo sapiens	Homo sapiens	9606
158959	Linear peptide	LLGPTVML			657	664			Protein KRI1 homolog	Q8N9T8.3	Protein KRI1 homolog	A0A494C108	Homo sapiens	Homo sapiens	9606
159059	Linear peptide	QVFPGLLERV			324	333			Ataxin-10	Q9UBB4.1	Ataxin-10	Q9UBB4	Homo sapiens	Homo sapiens	9606
159114	Linear peptide	SLWGGDVVL			29	37			Vacuolar protein sorting-associated protein 13B	Q7Z7G8.2	Vacuolar protein sorting-associated protein 13B	Q7Z7G8	Homo sapiens	Homo sapiens	9606
159218	Linear peptide	YLDLFGDPSV			311	320			Farnesyl pyrophosphate synthase	P14324.4	Farnesyl pyrophosphate synthase	P14324	Homo sapiens	Homo sapiens	9606
161612	Linear peptide	DWRFLRGYHQYAYDG			130	144			MHC class I protein (HLA-A)	Q53Z42.1	HLA class I histocompatibility antigen, A alpha chain (Fragment)	A0A140T933	Homo sapiens	Homo sapiens	9606
161780	Linear peptide	AAAAAAAALY			111	120			GS homeobox 1	NP_663632.1	GS homeobox 1	Q9H4S2	Homo sapiens	Homo sapiens	9606
161782	Linear peptide	AAAGVVHAV			137	145			Protein Wnt-10a	Q9GZT5.1			Homo sapiens	Homo sapiens	9606
161783	Linear peptide	AAAKPTPPK			2158	2166			Protein SON	P18583.4	Protein SON	P18583	Homo sapiens	Homo sapiens	9606	HLA LIGAND ATLAS peptide_sequence_id: 61477.
161784	Linear peptide	AAAVPTRSY			109	117			G-rich sequence factor 1	Q12849.3	G-rich sequence factor 1 (Fragment)	H0YAK1	Homo sapiens	Homo sapiens	9606
161786	Linear peptide	AANPHSFVF			26	34			Suppressor of SWI4 1 homolog	Q9NQ55.1	Suppressor of SWI4 1 homolog	Q9NQ55	Homo sapiens	Homo sapiens	9606	HLA LIGAND ATLAS peptide_sequence_id: 15490.
161788	Linear peptide	AEAEARAEA			682	690			Melanoma-associated antigen D1	Q9Y5V3.3	Melanoma-associated antigen D1	Q9Y5V3	Homo sapiens	Homo sapiens	9606
161789	Linear peptide	AEAEASREA			209	217			Erythrocyte band 7 integral membrane protein	P27105.3	Erythrocyte band 7 integral membrane protein	P27105	Homo sapiens	Homo sapiens	9606
161790	Linear peptide	AEAEASRLTA			248	257			Apolipoprotein L3	O95236.3	Apolipoprotein L3	O95236	Homo sapiens	Homo sapiens	9606	HLA LIGAND ATLAS peptide_sequence_id: 73043.
161791	Linear peptide	AEAEGLRAA			141	149			Coiled-coil alpha-helical rod protein 1	Q8TD31.2	Coiled-coil alpha-helical rod protein 1	Q8TD31	Homo sapiens	Homo sapiens	9606
161792	Linear peptide	AEAEKIKAA			179	187			39S ribosomal protein L12, mitochondrial	NP_002940.2	cDNA FLJ60124, highly similar to Mitochondrial dicarboxylate carrier	B4DLN1	Homo sapiens	Homo sapiens	9606
161793	Linear peptide	AEAEKLGGQSY			55	65			Golgin subfamily A member 7 isoform b	NP_001167595.1	Golgin subfamily A member 7	Q7Z5G4	Homo sapiens	Homo sapiens	9606
161794	Linear peptide	AEAEKQLGA			119	127			Endophilin-B2	Q9NR46	Endophilin-B2	Q9NR46	Homo sapiens	Homo sapiens	9606
161795	Linear peptide	AEAEKQLQQA			105	114			flap endonuclease 1	NP_004102.1	Flap endonuclease 1	P39748	Homo sapiens	Homo sapiens	9606
161796	Linear peptide	AEAERAAEA			171	179			hepatoma-derived growth factor-like protein 1	NP_612641.2	Hepatoma-derived growth factor-like protein 1	Q5TGJ6	Homo sapiens	Homo sapiens	9606
161797	Linear peptide	AEAERAVVL			587	595			exocyst complex component 3-like protein	NP_848611.2	Exocyst complex component 3-like protein	Q86VI1	Homo sapiens	Homo sapiens	9606
161798	Linear peptide	AEAHAKVRL			741	749			DNA replication licensing factor MCM4	NP_877423.1	DNA replication licensing factor MCM4	P33991	Homo sapiens	Homo sapiens	9606
161799	Linear peptide	AEAIRILAA			255	263			Stomatin-like protein 2, mitochondrial	Q9UJZ1.1	Stomatin-like protein 2, mitochondrial	Q9UJZ1	Homo sapiens	Homo sapiens	9606	HLA LIGAND ATLAS peptide_sequence_id: 22992.
161800	Linear peptide	AEAKAGEGTY			256	265			pescadillo homolog isoform 1	NP_055118.1	Pescadillo homolog	O00541	Homo sapiens	Homo sapiens	9606
161801	Linear peptide	AEAKDLFTKA			947	956			Disheveled-associated activator of morphogenesis 1	Q9Y4D1.2	Disheveled-associated activator of morphogenesis 1	Q9Y4D1	Homo sapiens	Homo sapiens	9606
161802	Linear peptide	AEAKFFTES			221	229			100 kDa coactivator	AAA80488.1	Staphylococcal nuclease domain-containing protein 1	Q7KZF4	Homo sapiens	Homo sapiens	9606
161803	Linear peptide	AEALSNQQKA			1037	1046			protein KIAA0664	NP_056044.3	Clustered mitochondria protein homolog	O75153	Homo sapiens	Homo sapiens	9606
161804	Linear peptide	AEAMAAYLAL			643	652			pleckstrin homology domain-containing family H member 3 precursor	NP_079203.3	Pleckstrin homology domain-containing family H member 3	Q7Z736	Homo sapiens	Homo sapiens	9606
161805	Linear peptide	AEAPQLRPA			542	550			KN motif and ankyrin repeat domain-containing protein 2	Q63ZY3.1	KN motif and ankyrin repeat domain-containing protein 2	Q63ZY3	Homo sapiens	Homo sapiens	9606
161806	Linear peptide	AEAPSESKPA			370	379			Phosphatidate phosphatase LPIN2	Q92539.1	Phosphatidate phosphatase LPIN2	Q92539	Homo sapiens	Homo sapiens	9606
161807	Linear peptide	AEAPVGSKA			371	379			Bromodomain-containing protein 8	H7C128	Bromodomain-containing protein 8 (Fragment)	H7C128	Homo sapiens	Homo sapiens	9606
161808	Linear peptide	AEAPVLFAKA			63	72			Nuclear transcription factor Y subunit gamma	Q13952.3	Nuclear transcription factor Y subunit gamma	Q13952	Homo sapiens	Homo sapiens	9606
161809	Linear peptide	AEAQLHTTA			254	262			E3 ubiquitin-protein ligase UBR1	Q8IWV7.1	E3 ubiquitin-protein ligase UBR1	Q8IWV7	Homo sapiens	Homo sapiens	9606
161810	Linear peptide	AEARPGATA			47	55			RUN domain-containing protein 1	Q96C34.3	RUN domain-containing protein 1	Q96C34	Homo sapiens	Homo sapiens	9606
161811	Linear peptide	AEARQSPAA			2895	2903			pericentrin	NP_006022.3	Pericentrin	O95613	Homo sapiens	Homo sapiens	9606
161812	Linear peptide	AEATEPLKSA			159	168			Transcription initiation factor TFIID subunit 6	P49848.1	Transcription initiation factor TFIID subunit 6	J3KR72	Homo sapiens	Homo sapiens	9606
161813	Linear peptide	AEDELFNRY			415	423			Nuclear pore complex protein Nup107	P57740.1	Nuclear pore complex protein Nup107	P57740	Homo sapiens	Homo sapiens	9606
161814	Linear peptide	AEDENGKIVGY			45	55			N-alpha-acetyltransferase 10	P41227.1	N-alpha-acetyltransferase 10	P41227	Homo sapiens	Homo sapiens	9606
161815	Linear peptide	AEDKWLSA			261	268			myotubularin-related protein 11 isoform b	NP_870988.2	Myotubularin-related protein 11	A4FU01	Homo sapiens	Homo sapiens	9606
161816	Linear peptide	AEDMETKIKNY			2	12			Cytochrome c oxidase subunit 6B1	P14854.2	Cytochrome c oxidase subunit 6B1	P14854	Homo sapiens	Homo sapiens	9606
161817	Linear peptide	AEDRGTLSA			150	158			Nucleolar protein 14	P78316.3	Nucleolar protein 14	P78316	Homo sapiens	Homo sapiens	9606
161818	Linear peptide	AEDVLSGKVSA			290	300			Eukaryotic translation initiation factor 3 subunit F	O00303.1	Eukaryotic translation initiation factor 3 subunit F	O00303	Homo sapiens	Homo sapiens	9606	HLA LIGAND ATLAS peptide_sequence_id: 27282.
161819	Linear peptide	AEEEAATRIPA			628	638			Cytoplasmic dynein 1 intermediate chain 2	Q13409.3	Cytoplasmic dynein 1 intermediate chain 2	Q13409	Homo sapiens	Homo sapiens	9606	HLA LIGAND ATLAS peptide_sequence_id: 24784.
161820	Linear peptide	AEEKLEGRVA			1272	1281			protein piccolo isoform 2	NP_055325.2	Protein piccolo	Q9Y6V0	Homo sapiens	Homo sapiens	9606
161821	Linear peptide	AEFAAKAA			280	287			forkhead box protein K1	NP_001032242.1	Forkhead box protein K1	P85037	Homo sapiens	Homo sapiens	9606
161822	Linear peptide	AEFIKFTVI			397	405			general transcription factor II-I repeat domain-containing protein 2B	NP_001003795.1	General transcription factor II-I repeat domain-containing protein 2B	Q6EKJ0	Homo sapiens	Homo sapiens	9606
161823	Linear peptide	AEFVGVSHL			95	103			RNA-binding protein NOB1	Q9ULX3.1	RNA-binding protein NOB1	Q9ULX3	Homo sapiens	Homo sapiens	9606	HLA LIGAND ATLAS peptide_sequence_id: 15541.
161824	Linear peptide	AEGDLIEHF			110	118			Heterogeneous nuclear ribonucleoprotein A0	Q13151.1	Heterogeneous nuclear ribonucleoprotein A0	Q13151	Homo sapiens	Homo sapiens	9606
161825	Linear peptide	AEGEIYTKL			597	605			Exocyst complex component 6	Q8TAG9.3	Exocyst complex component 6	Q8TAG9	Homo sapiens	Homo sapiens	9606	HLA LIGAND ATLAS peptide_sequence_id: 195399.
161826	Linear peptide	AEGGRPPAA			447	455			jerky protein homolog isoform a	NP_003715.2	Jerky protein homolog	O75564	Homo sapiens	Homo sapiens	9606
161827	Linear peptide	AEGIHTGQFVY			75	85			ribosomal protein L8, partial [Homo sapiens]	GI:3088346	60S ribosomal protein L8	P62917	Homo sapiens	Homo sapiens	9606	The epitope can be found in the PRIDE repository with the dataset identifier PRIDE:PXD011766.
161828	Linear peptide	AEGLAKLMF			712	720			chromosome condensation protein G	AAG30732.1	Condensin complex subunit 3	Q9BPX3	Homo sapiens	Homo sapiens	9606
161829	Linear peptide	AEGPSARPA			590	598			neurocan core protein precursor	NP_004377.2	Neurocan core protein	O14594	Homo sapiens	Homo sapiens	9606
161830	Linear peptide	AEHFLEQQM			109	117			T-complex protein 1 subunit gamma	P49368.4	T-complex protein 1 subunit gamma	B4DUR8	Homo sapiens	Homo sapiens	9606	HLA LIGAND ATLAS peptide_sequence_id: 14972.
161831	Linear peptide	AEHGSFRVT			558	566			Run domain Beclin-1 interacting and cysteine-rich containing protein	Q92622.4	Run domain Beclin-1-interacting and cysteine-rich domain-containing protein	Q92622	Homo sapiens	Homo sapiens	9606
161832	Linear peptide	AEHKEFITA			849	857			RRP12-like protein	Q5JTH9.2	RRP12-like protein	Q5JTH9	Homo sapiens	Homo sapiens	9606	HLA LIGAND ATLAS peptide_sequence_id: 72574.
161833	Linear peptide	AEHNAALQA			108	116			Xyloside xylosyltransferase 1	Q8NBI6.1	Xyloside xylosyltransferase 1	Q8NBI6	Homo sapiens	Homo sapiens	9606
161834	Linear peptide	AEHPGFMKT			279	287			CCR4-NOT transcription complex subunit 10 isoform 1 [Homo sapiens]	GI:13123772	CCR4-NOT transcription complex subunit 10	Q9H9A5	Homo sapiens	Homo sapiens	9606
161835	Linear peptide	AEHSEPPQA			75	83			Pancreatic progenitor cell differentiation and proliferation factor	Q9H3Y8.1	Pancreatic progenitor cell differentiation and proliferation factor	Q9H3Y8	Homo sapiens	Homo sapiens	9606
161836	Linear peptide	AEHSFSNGA			2146	2154			Chromodomain-helicase-DNA-binding protein 6	Q8TD26.4	Chromodomain-helicase-DNA-binding protein 6	Q8TD26	Homo sapiens	Homo sapiens	9606
161837	Linear peptide	AEHVVQPKA			525	533			PR domain zinc finger protein 1 isoform 1	NP_001189.2	PR domain zinc finger protein 1	A0A3B3IU23	Homo sapiens	Homo sapiens	9606
161838	Linear peptide	AEIAALRFL			556	564			Vacuolar protein sorting-associated protein 33A	Q96AX1.1	Vacuolar protein sorting-associated protein 33A	Q96AX1	Homo sapiens	Homo sapiens	9606	HLA LIGAND ATLAS peptide_sequence_id: 16313.
161839	Linear peptide	AEIDAHLVA			233	241			Proteasome subunit alpha type-6	P60900.1	Proteasome subunit alpha type	G3V295	Homo sapiens	Homo sapiens	9606	HLA LIGAND ATLAS peptide_sequence_id: 27432.
161840	Linear peptide	AEIDARLKA			457	465			BC282485_1, partial	AAD38244.1	Coiled-coil domain-containing protein 61	Q9Y6R9	Homo sapiens	Homo sapiens	9606
161841	Linear peptide	AEIDARNDSF			1958	1967			Spectrin beta chain, brain 1	Q01082.2	Spectrin beta chain, non-erythrocytic 1	Q01082	Homo sapiens	Homo sapiens	9606
161842	Linear peptide	AEIDDRKQL			232	240			Regulation of nuclear pre-mRNA domain-containing protein 1A	Q96P16.1	Regulation of nuclear pre-mRNA domain-containing protein 1A	A0A0C4DGQ6	Homo sapiens	Homo sapiens	9606	HLA LIGAND ATLAS peptide_sequence_id: 201511.
161843	Linear peptide	AEIDEEPVSKA			69	79			HSD48, partial	AAV83778.1	Hom s 2	Q13765	Homo sapiens	Homo sapiens	9606
161844	Linear peptide	AEIDLFRAA			222	230			Kelch-like protein 26	Q53HC5.2	Kelch-like protein 26	Q53HC5	Homo sapiens	Homo sapiens	9606
161845	Linear peptide	AEIDRRISA			157	165			MAP3K12-binding inhibitory protein 1	Q9NS73.2	MAP3K12-binding inhibitory protein 1 (Fragment)	S4R2X9	Homo sapiens	Homo sapiens	9606
161846	Linear peptide	AEIDSVKMTL			136	145			kinesin-like protein KIF14	NP_055690.1	Kinesin-like protein KIF14	Q15058	Homo sapiens	Homo sapiens	9606
161847	Linear peptide	AEIEDVKPA			362	370			NADH dehydrogenase (ubiquinone), partial	AAA36350.1	NADH dehydrogenase [ubiquinone] 1 alpha subcomplex subunit 9, mitochondrial	Q16795	Homo sapiens	Homo sapiens	9606
161848	Linear peptide	AEIKNSQEA			265	273			glomulin isoform X10 [Homo sapiens]	GI:1034554981	Glomulin	Q92990	Homo sapiens	Homo sapiens	9606
161849	Linear peptide	AEIKVKLIEA			493	502			condensin complex subunit 3	NP_071741.2	Condensin complex subunit 3	Q9BPX3	Homo sapiens	Homo sapiens	9606
161850	Linear peptide	AEILLSNHY			1696	1704			Nuclear pore membrane glycoprotein 210	Q8TEM1.3	Nuclear pore membrane glycoprotein 210	Q8TEM1	Homo sapiens	Homo sapiens	9606
161851	Linear peptide	AEINANRADA			619	628			cytoplasmic dynein 1 intermediate chain 2	NP_001369.1	Cytoplasmic dynein 1 intermediate chain 2	Q13409	Homo sapiens	Homo sapiens	9606
161852	Linear peptide	AEIQAGKTSQA			343	353			solute carrier organic anion transporter family member 4C1	NP_851322.3	Solute carrier organic anion transporter family member 4C1	Q6ZQN7	Homo sapiens	Homo sapiens	9606
161853	Linear peptide	AEIRHVLVT			107	115			Myosin light polypeptide 6	P60660.2	Myosin light polypeptide 6	J3KND3	Homo sapiens	Homo sapiens	9606	HLA LIGAND ATLAS peptide_sequence_id: 24745.
161854	Linear peptide	AEISTVHPEQY			398	408			phosphatidylinositol-5-phosphate 4-kinase type-2 gamma isoform a	NP_079055.3	Phosphatidylinositol 5-phosphate 4-kinase type-2 gamma	Q8TBX8	Homo sapiens	Homo sapiens	9606
161855	Linear peptide	AEKALGKAA			71	79			HSPC169 [Homo sapiens]	AAF29133.1	Replication termination factor 2	Q9BY42	Homo sapiens	Homo sapiens	9606
161856	Linear peptide	AEKATISQA			108	116			terminal uridylyltransferase 4 isoform b	NP_056084.1	Terminal uridylyltransferase 4	Q5TAX3	Homo sapiens	Homo sapiens	9606
161857	Linear peptide	AEKAVTKEEF			218	227			40S ribosomal protein SA	P08865.4	40S ribosomal protein SA (Fragment)	C9J9K3	Homo sapiens	Homo sapiens	9606
161858	Linear peptide	AEKGEPAAA			85	93			Myristoylated alanine-rich C-kinase substrate	P29966.4	Myristoylated alanine-rich C-kinase substrate	P29966	Homo sapiens	Homo sapiens	9606
161859	Linear peptide	AEKIRACCY			175	183			rho-related GTP-binding protein RhoV	NP_598378.3	Rho-related GTP-binding protein RhoV	Q96L33	Homo sapiens	Homo sapiens	9606
161860	Linear peptide	AEKKFKEVA			42	50			dnaJ homolog subfamily B member 2 isoform a	NP_001034639.1	DnaJ homolog subfamily B member 2	P25686	Homo sapiens	Homo sapiens	9606
161861	Linear peptide	AEKSRTYVA			110	118			Alpha-taxilin	P40222.3	Alpha-taxilin	P40222	Homo sapiens	Homo sapiens	9606	HLA LIGAND ATLAS peptide_sequence_id: 85063.
161862	Linear peptide	AEKYQTVIA			136	144			Squalene synthase	P37268.1	Squalene synthase	A0A1W2PQ47	Homo sapiens	Homo sapiens	9606
161863	Linear peptide	AELAGLLQA			2005	2013			myosin-XV	NP_057323.3	Unconventional myosin-XV	Q9UKN7	Homo sapiens	Homo sapiens	9606
161864	Linear peptide	AELALQKKY			182	190			WTAP protein, partial	CAC10188.1	Pre-mRNA-splicing regulator WTAP	Q15007	Homo sapiens	Homo sapiens	9606
161865	Linear peptide	AELDKLTSV			437	445			Centromere protein F	P49454.3	Centromere protein F	P49454	Homo sapiens	Homo sapiens	9606
161866	Linear peptide	AELEKQLSQA			427	436			formin-like protein 1	NP_005883.2	Formin-like protein 1	O95466	Homo sapiens	Homo sapiens	9606
161867	Linear peptide	AELEKSSAA			425	433			Hyaluronan mediated motility receptor	O75330.2	Hyaluronan mediated motility receptor	O75330	Homo sapiens	Homo sapiens	9606	HLA LIGAND ATLAS peptide_sequence_id: 85979.
161868	Linear peptide	AELESSKEQF			211	220			rap1 GTPase-GDP dissociation stimulator 1 isoform 1 [Homo sapiens]	NP_001093896.1	Rap1 GTPase-GDP dissociation stimulator 1	P52306	Homo sapiens	Homo sapiens	9606
161869	Linear peptide	AELGLSGASM			1673	1682			apolipoprotein B-100 precursor	NP_000375.2	Apolipoprotein B-100	P04114	Homo sapiens	Homo sapiens	9606
161870	Linear peptide	AELLEVAA			350	357			ras association domain-containing protein 7 isoform 1	NP_003466.1	Ras association domain-containing protein 7	Q02833	Homo sapiens	Homo sapiens	9606
161871	Linear peptide	AELLKTLAA			644	652			Nuclear pore complex protein Nup205	Q92621.3	Nuclear pore complex protein Nup205	Q92621	Homo sapiens	Homo sapiens	9606	HLA LIGAND ATLAS peptide_sequence_id: 27610.
161872	Linear peptide	AELNKIFAL			582	590			CDK5 regulatory subunit-associated protein 2	Q96SN8.5	CDK5 regulatory subunit-associated protein 2	Q96SN8	Homo sapiens	Homo sapiens	9606
161873	Linear peptide	AENEMPGLMRM			25	35			adenosylhomocysteinase isoform 1 [Homo sapiens]	GI:9951915	Adenosylhomocysteinase	P23526	Homo sapiens	Homo sapiens	9606
161874	Linear peptide	AENNHLEAVKY			814	824			Histone-lysine N-methyltransferase EHMT1	Q9H9B1.4	Histone-lysine N-methyltransferase EHMT1	A0A1B0GV09	Homo sapiens	Homo sapiens	9606
161875	Linear peptide	AENPKLISA			1105	1113			putative ATP-dependent RNA helicase DHX57 isoform 2	NP_001316892.1	Putative ATP-dependent RNA helicase DHX57	Q6P158	Homo sapiens	Homo sapiens	9606
161876	Linear peptide	AENRQGTLTEY			87	97			neutrophil cytosol factor 1	NP_000256.3	Neutrophil cytosol factor 1	P14598	Homo sapiens	Homo sapiens	9606
161877	Linear peptide	AEPREFLQQQY			130	140			mitotic checkpoint kinase Bub1	AAC06259.1	Mitotic checkpoint serine/threonine-protein kinase BUB1	O43683	Homo sapiens	Homo sapiens	9606
161878	Linear peptide	AEQATTVKA			523	531			proline and serine-rich protein 3 isoform X7 [Homo sapiens]	GI:1370474515	Proline and serine-rich protein 3	Q2NL68	Homo sapiens	Homo sapiens	9606
161879	Linear peptide	AEQQHNPAA			1915	1923			CCR4-NOT transcription complex subunit 1 isoform a	NP_057368.3	CCR4-NOT transcription complex subunit 1	A5YKK6	Homo sapiens	Homo sapiens	9606
161880	Linear peptide	AEQTLNNIKQF			293	303			DEAD box protein RB - human	A47743	ATP-dependent RNA helicase DDX1	Q92499	Homo sapiens	Homo sapiens	9606
161881	Linear peptide	AERGEMKAA			45	53			AT-rich interactive domain-containing protein 1A	O14497.3	AT-rich interactive domain-containing protein 1A	O14497	Homo sapiens	Homo sapiens	9606
161882	Linear peptide	AERKFKQVA			42	50			DnaJ homolog subfamily B member 6	O75190.2	DnaJ homolog subfamily B member 6	O75190	Homo sapiens	Homo sapiens	9606	HLA LIGAND ATLAS peptide_sequence_id: 72965.
161883	Linear peptide	AERKFNAA			669	676			lysine-specific demethylase 4B	NP_055830.1	Lysine-specific demethylase 4B	A0A0C4DFL8	Homo sapiens	Homo sapiens	9606
161884	Linear peptide	AERPGEAAVA			16	25			Myristoylated alanine-rich C-kinase substrate	P29966.4	Myristoylated alanine-rich C-kinase substrate	P29966	Homo sapiens	Homo sapiens	9606	HLA LIGAND ATLAS peptide_sequence_id: 26927.
161885	Linear peptide	AERSTNIAA			189	197			HD domain-containing protein 2	Q7Z4H3.1	5'-deoxynucleotidase HDDC2	Q7Z4H3	Homo sapiens	Homo sapiens	9606
161886	Linear peptide	AERYDDMAA			18	26			14-3-3 protein beta/alpha	P31946.3	14-3-3 protein beta/alpha	P31946	Homo sapiens	Homo sapiens	9606	HLA LIGAND ATLAS peptide_sequence_id: 73004.
161887	Linear peptide	AESKASLAA			171	179			KIAA0136, partial	BAA89432.1	MORC family CW-type zinc finger protein 3	Q14149	Homo sapiens	Homo sapiens	9606
161888	Linear peptide	AESLAGSRA			9	17			exosome complex component RRP40 isoform 1	NP_057126.2	Exosome complex component RRP40	Q9NQT5	Homo sapiens	Homo sapiens	9606
161889	Linear peptide	AESLQPKGY			591	599			helicase SRCAP, partial [Homo sapiens]	GI:344179048	Helicase SRCAP (Fragment)	A0A087X0E3	Homo sapiens	Homo sapiens	9606	The epitope can be found in the PRIDE repository with the dataset identifier PRIDE:PXD011766.
161890	Linear peptide	AESPASRQA			338	346			Transcriptional repressor p66-alpha	Q86YP4.1	Transcriptional repressor p66-alpha	Q86YP4	Homo sapiens	Homo sapiens	9606
161891	Linear peptide	AESPASRQAA			338	347			Transcriptional repressor p66-alpha	Q86YP4	Transcriptional repressor p66-alpha	Q86YP4	Homo sapiens	Homo sapiens	9606
161892	Linear peptide	AESPASRQAAA			195	205			transcriptional repressor p66-alpha isoform X6 [Homo sapiens]	GI:1370475370	Transcriptional repressor p66-alpha	Q86YP4	Homo sapiens	Homo sapiens	9606
161893	Linear peptide	AESVVKLTA			143	151			Thymidine kinase, cytosolic	P04183.2	Thymidine kinase, cytosolic	P04183	Homo sapiens	Homo sapiens	9606
161894	Linear peptide	AETDVLCAVL			60	69			uncharacterized protein C3orf17	NP_056227.2	Nucleolus and neural progenitor protein	Q6NW34	Homo sapiens	Homo sapiens	9606
161895	Linear peptide	AETEFFSKA			362	370			SCL-interrupting locus protein	Q15468	SCL-interrupting locus protein	Q15468	Homo sapiens	Homo sapiens	9606
161896	Linear peptide	AETELQRAA			147	155			Protein FAM92A1	A1XBS5.2	Protein FAM92A	A1XBS5	Homo sapiens	Homo sapiens	9606
161897	Linear peptide	AETEPIVKMF			86	95			Eukaryotic translation initiation factor 3 subunit E	P60228.1	Eukaryotic translation initiation factor 3 subunit E	E5RGA2	Homo sapiens	Homo sapiens	9606
161898	Linear peptide	AETKDLLVA			1383	1391			Protein ELYS	Q8WYP5.3	Protein ELYS	Q8WYP5	Homo sapiens	Homo sapiens	9606
161899	Linear peptide	AETVQTVRY			569	577			Spartin	Q8N0X7.1	Spartin	Q8N0X7	Homo sapiens	Homo sapiens	9606	HLA LIGAND ATLAS peptide_sequence_id: 14978.
161900	Linear peptide	AEVARAQAA			11	19			T-complex protein 1 subunit zeta	P40227.3	T-complex protein 1 subunit zeta	P40227	Homo sapiens	Homo sapiens	9606
161901	Linear peptide	AEVDAAGPA			312	320			polycystin-1 isoform 1 precursor	NP_001009944.2	Polycystin-1	P98161	Homo sapiens	Homo sapiens	9606
161902	Linear peptide	AEVDKLRAA			576	584			CAP-Gly domain-containing linker protein 2	Q9UDT6.1	CAP-Gly domain-containing linker protein 2	Q9UDT6	Homo sapiens	Homo sapiens	9606	HLA LIGAND ATLAS peptide_sequence_id: 72564.
161903	Linear peptide	AEVEGRLPA			480	488			Formin-binding protein 1	Q96RU3.2	Formin-binding protein 1	Q96RU3	Homo sapiens	Homo sapiens	9606	HLA LIGAND ATLAS peptide_sequence_id: 22484.
161904	Linear peptide	AEVEHVVNA			210	218			L-xylulose reductase isoform 1	NP_057370.1	L-xylulose reductase (Fragment)	J3QS36	Homo sapiens	Homo sapiens	9606
161905	Linear peptide	AEVFPLKVF			44	52			Uncharacterized protein ZMYM6NB	Q8NCS4.1	Transmembrane protein 35B	Q8NCS4	Homo sapiens	Homo sapiens	9606
161906	Linear peptide	AEVGGMQLRF			107	116			Deoxyuridine 5'-triphosphate nucleotidohydrolase, mitochondrial	P33316.4	Deoxyuridine 5'-triphosphate nucleotidohydrolase, mitochondrial	P33316	Homo sapiens	Homo sapiens	9606
161907	Linear peptide	AEVKGSVSA			881	889			ATP-dependent DNA helicase Q5	O94762.2	ATP-dependent DNA helicase Q5	O94762	Homo sapiens	Homo sapiens	9606	HLA LIGAND ATLAS peptide_sequence_id: 78437.
161908	Linear peptide	AEVQAKQQA			106	114			SH3 domain-binding glutamic acid-rich-like protein	NP_003013.1	SH3 domain-binding glutamic acid-rich-like protein	O75368	Homo sapiens	Homo sapiens	9606
161909	Linear peptide	AEVTIQNVI			294	302			CD97 antigen	P48960.4	Adhesion G protein-coupled receptor E5	P48960	Homo sapiens	Homo sapiens	9606	HLA LIGAND ATLAS peptide_sequence_id: 129738.
161910	Linear peptide	AEWLGVLKA			937	945			OPA-containing protein	AAD44162.1	Mediator of RNA polymerase II transcription subunit 12	Q93074	Homo sapiens	Homo sapiens	9606
161911	Linear peptide	AEYDFRNDSV			293	302			TFIIH basal transcription factor complex helicase XPB subunit	P19447.1	General transcription and DNA repair factor IIH helicase subunit XPB	P19447	Homo sapiens	Homo sapiens	9606	HLA LIGAND ATLAS peptide_sequence_id: 72699.
161912	Linear peptide	AEYDNFFQHL			357	366			CLIP-associating protein 1	Q7Z460.1	CLIP-associating protein 1	Q7Z460	Homo sapiens	Homo sapiens	9606	HLA LIGAND ATLAS peptide_sequence_id: 16250.
161913	Linear peptide	AEYDQRQLQA			610	619			RNA polymerase II elongation factor ELL	P55199.1	RNA polymerase II elongation factor ELL	P55199	Homo sapiens	Homo sapiens	9606	HLA LIGAND ATLAS peptide_sequence_id: 72214.
161914	Linear peptide	AEYHSQSRAA			2809	2818			abnormal spindle-like microcephaly-associated protein isoform 1	NP_060606.3	Abnormal spindle-like microcephaly-associated protein	Q8IZT6	Homo sapiens	Homo sapiens	9606
161915	Linear peptide	AEYKNWVKA			13	21			Uncharacterized protein CXorf38	Q8TB03.1	Uncharacterized protein CXorf38	Q8TB03	Homo sapiens	Homo sapiens	9606
161916	Linear peptide	AEYNGRLAA			238	246			regulation of nuclear pre-mRNA domain-containing protein 1B	NP_067038.1	Regulation of nuclear pre-mRNA domain-containing protein 1B	Q9NQG5	Homo sapiens	Homo sapiens	9606
161917	Linear peptide	AEYQLRLHEA			2793	2802			Centromere protein F	P49454.3	Centromere protein F	P49454	Homo sapiens	Homo sapiens	9606
161918	Linear peptide	AEYSRFVNQI			326	335			KIAA0907 protein	BAA74930.2	KH homology domain-containing protein 4	Q7Z7F0	Homo sapiens	Homo sapiens	9606
161919	Linear peptide	AEYSTKNNA			91	99			Signal peptidase complex subunit 3	P61009.1	Signal peptidase complex subunit 3	P61009	Homo sapiens	Homo sapiens	9606
161920	Linear peptide	AIDQLHLEY			525	533			Alpha-actinin-4	O43707.2	Alpha-actinin-4	O43707	Homo sapiens	Homo sapiens	9606
161921	Linear peptide	AIFKVLNEK			12	20			Nucleolar protein 58	Q9Y2X3.1	Nucleolar protein 58	Q9Y2X3	Homo sapiens	Homo sapiens	9606
161922	Linear peptide	AIIDHIFASK			256	265			Serine/threonine-protein kinase Kist	Q8TAS1.2	Serine/threonine-protein kinase Kist	Q8TAS1	Homo sapiens	Homo sapiens	9606	HLA LIGAND ATLAS peptide_sequence_id: 13284.
161923	Linear peptide	AIQNPTMINK			113	122			Transcription factor Sp2	Q02086.3	Transcription factor Sp2	Q02086	Homo sapiens	Homo sapiens	9606
161924	Linear peptide	AIRKELNEF			674	682			Phosphatase and actin regulator 4	Q8IZ21.1	Phosphatase and actin regulator 4	Q8IZ21	Homo sapiens	Homo sapiens	9606	HLA LIGAND ATLAS peptide_sequence_id: 34246.
161925	Linear peptide	AIRQQIESY			240	248			SWI/SNF-related matrix-associated actin-dependent regulator of chromatin subfamily B member 1	Q12824.2	SWI/SNF-related matrix-associated actin-dependent regulator of chromatin subfamily B member 1	Q12824	Homo sapiens	Homo sapiens	9606	HLA LIGAND ATLAS peptide_sequence_id: 36039.
161926	Linear peptide	AKIPLGFYY			1871	1879			Baculoviral IAP repeat-containing protein 6	Q9NR09.2	Baculoviral IAP repeat-containing protein 6	Q9NR09	Homo sapiens	Homo sapiens	9606
161927	Linear peptide	ALADGVQKV			160	168			Apolipoprotein L1	O14791.5	Apolipoprotein L1	O14791	Homo sapiens	Homo sapiens	9606	HLA LIGAND ATLAS peptide_sequence_id: 37678.
161928	Linear peptide	ALAEYVIYR			1135	1143			Tankyrase-2	Q9H2K2.1	Poly [ADP-ribose] polymerase tankyrase-2	Q9H2K2	Homo sapiens	Homo sapiens	9606	HLA LIGAND ATLAS peptide_sequence_id: 11138.
161929	Linear peptide	ALAVMVDHL			1223	1231			Cytoskeleton-associated protein 5	Q14008.3	Cytoskeleton-associated protein 5	Q14008	Homo sapiens	Homo sapiens	9606
161930	Linear peptide	ALKDLAKQY			37	45			NEDD8 ultimate buster 1	Q9Y5A7.2	NEDD8 ultimate buster 1	Q9Y5A7	Homo sapiens	Homo sapiens	9606	HLA LIGAND ATLAS peptide_sequence_id: 34300.
161931	Linear peptide	ALKKALAAA			61	69			Histone H1.4	P10412.2	Histone H1.4	P10412	Homo sapiens	Homo sapiens	9606
161932	Linear peptide	ALKNVTVSF			115	123			Centromere protein N	Q96H22.2	Centromere protein N	Q96H22	Homo sapiens	Homo sapiens	9606
161933	Linear peptide	ALKRTTSDY			232	240			SUMO-activating enzyme subunit 1	Q9UBE0.1	SUMO-activating enzyme subunit 1	Q9UBE0	Homo sapiens	Homo sapiens	9606	HLA LIGAND ATLAS peptide_sequence_id: 216264.
161934	Linear peptide	ALKTGIVAK			126	134			Telomerase RNA component interacting RNase	Q9BQ61.1	Telomerase RNA component interacting RNase	Q9BQ61	Homo sapiens	Homo sapiens	9606
161935	Linear peptide	ALNIATHVL			139	147			FtsJ-like protein 1 isoform 2	ALQ34039.1	Putative tRNA (cytidine(32)/guanosine(34)-2'-O)-methyltransferase	Q9UET6	Homo sapiens	Homo sapiens	9606
161936	Linear peptide	ALNVPLHNR			238	246			Protein phosphatase 1 regulatory subunit 21	Q6ZMI0.1	Protein phosphatase 1 regulatory subunit 21	Q6ZMI0	Homo sapiens	Homo sapiens	9606
161937	Linear peptide	ALQEALTEHY			41	50			protein BTG2	NP_006754.1	Protein BTG2	P78543	Homo sapiens	Homo sapiens	9606
161938	Linear peptide	ALQQKQVSL			203	211			Signal transducer and activator of transcription 5A	P42229.1	Signal transducer and activator of transcription 5A	P42229	Homo sapiens	Homo sapiens	9606	HLA LIGAND ATLAS peptide_sequence_id: 209000.
161939	Linear peptide	ALRDNSTMGY			610	619			Heat shock protein HSP 90-beta	P08238.4	Heat shock protein HSP 90-beta	P08238	Homo sapiens	Homo sapiens	9606
161940	Linear peptide	ALRKKLQVY			391	399			KIF18B	ADE43428.1	Kinesin-like protein	A0A494BYR6	Homo sapiens	Homo sapiens	9606
161941	Linear peptide	ALRKSEIEYY			54	63			60S ribosomal protein L30	P62888.2	60S ribosomal protein L30 (Fragment)	E5RI99	Homo sapiens	Homo sapiens	9606
161942	Linear peptide	ALSSLIHAL			376	384			ATP-dependent DNA helicase 2 subunit 2	P13010.3	X-ray repair cross-complementing protein 5	P13010	Homo sapiens	Homo sapiens	9606
161943	Linear peptide	ALTVEELKY			29	37			Jun dimerization protein 2	Q8WYK2.1	Jun dimerization protein 2	Q8WYK2	Homo sapiens	Homo sapiens	9606
161944	Linear peptide	ALVDHVAEL			306	314			Unconventional myosin-Ig	B0I1T2.2	Unconventional myosin-Ig	A0A3B3IU30	Homo sapiens	Homo sapiens	9606	HLA LIGAND ATLAS peptide_sequence_id: 36520.
161945	Linear peptide	ALYLNSSLR			289	297			leucine-rich repeat-containing protein 34 isoform 1	NP_001166251.1	Leucine rich repeat containing 34, isoform CRA_b	G3V115	Homo sapiens	Homo sapiens	9606
161946	Linear peptide	AMALKSTIDL			221	230			E3 ubiquitin-protein ligase CBL	NP_005179.2	E3 ubiquitin-protein ligase CBL	P22681	Homo sapiens	Homo sapiens	9606
161947	Linear peptide	AMALLSEGL			30	38			protein FAM83D	NP_112181.2	Protein FAM83D	Q9H4H8	Homo sapiens	Homo sapiens	9606
161948	Linear peptide	AMGPPSGALAA			76	86			retinoic acid receptor RXR-gamma isoform a	NP_008848.1	Retinoic acid receptor RXR-gamma	A0A087WZ88	Homo sapiens	Homo sapiens	9606
161949	Linear peptide	AMLVTQARK			547	555			uncharacterized aarF domain-containing protein kinase 2	NP_443085.2	Uncharacterized aarF domain-containing protein kinase 2	Q7Z695	Homo sapiens	Homo sapiens	9606
161950	Linear peptide	AQAELAQKL			387	395			NEDD4-binding protein 3	O15049.3	NEDD4-binding protein 3	O15049	Homo sapiens	Homo sapiens	9606	HLA LIGAND ATLAS peptide_sequence_id: 166650.
161951	Linear peptide	AQAEVYKELRL			986	996			fatty acid synthase	NP_004095.4	Fatty acid synthase	P49327	Homo sapiens	Homo sapiens	9606
161952	Linear peptide	AQAFIHNSL			190	198			Nucleolar protein 7	Q9UMY1.2	Nucleolar protein 7	Q9UMY1	Homo sapiens	Homo sapiens	9606
161953	Linear peptide	AQAFIHNSLY			190	199			nucleolar protein 7 [Homo sapiens]	GI:13569843	Nucleolar protein 7	Q9UMY1	Homo sapiens	Homo sapiens	9606
161954	Linear peptide	AQAGWLQHDY			142	151			fatty acid desaturase 2 isoform 3	NP_001268431.1	Acyl-CoA 6-desaturase	O95864	Homo sapiens	Homo sapiens	9606
161955	Linear peptide	AQASVTHGA			143	151			protein PRRC2A	NP_542417.2	Protein PRRC2A	P48634	Homo sapiens	Homo sapiens	9606
161956	Linear peptide	AQATGKPPQY			28	37			Macrophage migration inhibitory factor	P14174.4	Macrophage migration inhibitory factor	P14174	Homo sapiens	Homo sapiens	9606	HLA LIGAND ATLAS peptide_sequence_id: 59444.
161957	Linear peptide	AQDEHLITF			1246	1254			U5 small nuclear ribonucleoprotein 200 kDa helicase	O75643.2	U5 small nuclear ribonucleoprotein 200 kDa helicase	O75643	Homo sapiens	Homo sapiens	9606
161958	Linear peptide	AQEPNVKETY			373	382			centromere protein U	NP_078905.2	Centromere protein U	Q71F23	Homo sapiens	Homo sapiens	9606
161959	Linear peptide	AQFETKKLY			78	86			Selenoprotein F	O60613.4	Selenoprotein F	O60613	Homo sapiens	Homo sapiens	9606
161960	Linear peptide	AQHEDQVEQY			250	259			Lamin-A/C	P02545.1	Prelamin-A/C	P02545	Homo sapiens	Homo sapiens	9606	HLA LIGAND ATLAS peptide_sequence_id: 59461.
161961	Linear peptide	AQHKAEVY			845	852			C-1-tetrahydrofolate synthase, cytoplasmic	P11586.3	C-1-tetrahydrofolate synthase, cytoplasmic	P11586	Homo sapiens	Homo sapiens	9606
161962	Linear peptide	AQHLFIQTF			90	98			Ribosomal RNA processing protein 1 homolog B	Q14684.3	Ribosomal RNA processing protein 1 homolog B	Q14684	Homo sapiens	Homo sapiens	9606	HLA LIGAND ATLAS peptide_sequence_id: 38367.
161963	Linear peptide	AQHPSALRF			131	139			BRCA1-associated ATM activator 1	Q6PJG6.2	BRCA1-associated ATM activator 1	Q6PJG6	Homo sapiens	Homo sapiens	9606	HLA LIGAND ATLAS peptide_sequence_id: 35908.
161964	Linear peptide	AQIDSNIAHTV			376	386			Trafficking protein particle complex subunit 10	P48553.2	Trafficking protein particle complex subunit 10	P48553	Homo sapiens	Homo sapiens	9606
161965	Linear peptide	AQIENHKVFF			4773	4782			nesprin-2	AAN60443.1	Nesprin-2	Q8WXH0	Homo sapiens	Homo sapiens	9606
161966	Linear peptide	AQIFRPLKF			574	582			116 kDa U5 small nuclear ribonucleoprotein component isoform a	NP_004238.3	116 kDa U5 small nuclear ribonucleoprotein component	Q15029	Homo sapiens	Homo sapiens	9606
161967	Linear peptide	AQIKEMVEL			214	222			Transitional endoplasmic reticulum ATPase	P55072.4	Transitional endoplasmic reticulum ATPase	P55072	Homo sapiens	Homo sapiens	9606	HLA LIGAND ATLAS peptide_sequence_id: 37857.
161968	Linear peptide	AQIKFLNTY			246	254			Paraneoplastic antigen Ma1	Q8ND90.2	Paraneoplastic antigen Ma1	Q8ND90	Homo sapiens	Homo sapiens	9606
161969	Linear peptide	AQILDKATEY			61	70			Protein max	P61244.1	Protein max	P61244	Homo sapiens	Homo sapiens	9606	HLA LIGAND ATLAS peptide_sequence_id: 67141.
161970	Linear peptide	AQILKVIEAY			608	617			rho guanine nucleotide exchange factor 7 isoform f [Homo sapiens]	NP_001307782.1	Rho guanine nucleotide exchange factor 7	Q14155	Homo sapiens	Homo sapiens	9606
161971	Linear peptide	AQILLKAL			67	74			Eukaryotic translation initiation factor 3 subunit K	Q9UBQ5.1	Eukaryotic translation initiation factor 3 subunit K	Q9UBQ5	Homo sapiens	Homo sapiens	9606
161972	Linear peptide	AQKAASKVTL			629	638			Formin-like protein 3	Q8IVF7.3	Formin-like protein 3	Q8IVF7	Homo sapiens	Homo sapiens	9606	HLA LIGAND ATLAS peptide_sequence_id: 154281.
161973	Linear peptide	AQKEPHPLQFL			97	107			UPF0405 protein C3orf75	NP_001026873.2	Elongator complex protein 6	Q0PNE2	Homo sapiens	Homo sapiens	9606
161974	Linear peptide	AQKGGAAGF			2986	2994			Vacuolar protein sorting-associated protein 13A	Q96RL7.2	Vacuolar protein sorting-associated protein 13A	Q96RL7	Homo sapiens	Homo sapiens	9606
161975	Linear peptide	AQKKPFTPVKY			340	350			phenylalanine--tRNA ligase alpha chain	NP_004452.1	Phenylalanine--tRNA ligase alpha subunit	Q9Y285	Homo sapiens	Homo sapiens	9606
161976	Linear peptide	AQKKRLTVNY			109	118			Interferon-induced, double-stranded RNA-activated protein kinase	P19525.2	Interferon-induced, double-stranded RNA-activated protein kinase	P19525	Homo sapiens	Homo sapiens	9606
161977	Linear peptide	AQKLLEQY			662	669			Heterogeneous nuclear ribonucleoprotein U	Q00839.6	Heterogeneous nuclear ribonucleoprotein U	Q5RI18	Homo sapiens	Homo sapiens	9606
161978	Linear peptide	AQKLLSEAL			135	143			Transcription elongation factor A N-terminal and central domain-containing protein 2	Q96MN5.1	Transcription elongation factor A N-terminal and central domain-containing protein 2	X6R7X0	Homo sapiens	Homo sapiens	9606	HLA LIGAND ATLAS peptide_sequence_id: 34588.
161979	Linear peptide	AQKMQTVTA			13	21			Growth arrest and DNA damage-inducible protein GADD45 beta	O75293.1	Growth arrest and DNA damage-inducible protein GADD45 beta	O75293	Homo sapiens	Homo sapiens	9606
161980	Linear peptide	AQKNHIPVF			224	232			Deoxyhypusine synthase	P49366.1	Deoxyhypusine synthase	P49366	Homo sapiens	Homo sapiens	9606	HLA LIGAND ATLAS peptide_sequence_id: 36010.
161981	Linear peptide	AQKQPGHTNY			1522	1531			retinoic acid induced 1	AAO31738.1	Retinoic acid-induced protein 1	Q7Z5J4	Homo sapiens	Homo sapiens	9606
161982	Linear peptide	AQKSISQHY			186	194			RNA polymerase II-associated factor 1 homolog	Q8N7H5.2	RNA polymerase II-associated factor 1 homolog	Q8N7H5	Homo sapiens	Homo sapiens	9606
161983	Linear peptide	AQKSQSTQI			80	88			Fc fragment of IgE, low affinity II, receptor for (CD23A) variant, partial	BAD96927.1	Low affinity immunoglobulin epsilon Fc receptor	P06734	Homo sapiens	Homo sapiens	9606
161984	Linear peptide	AQKVGAVAA			633	641			Polyadenylate-binding protein 4	Q13310.1	Polyadenylate-binding protein 4	Q13310	Homo sapiens	Homo sapiens	9606
161985	Linear peptide	AQKVIYTL			161	168			regulator of G protein signalling 1	AAM12639.1	Regulator of G-protein signaling 1	Q08116	Homo sapiens	Homo sapiens	9606
161986	Linear peptide	AQKVSSQSF			193	201			putative protein product of Nbla10535	BAE45716.1	ADP-ribosylation factor GTPase-activating protein 2	Q8N6H7	Homo sapiens	Homo sapiens	9606
161987	Linear peptide	AQLGLGHSY			144	152			Nucleolar protein 56	O00567.4	Nucleolar protein 56	A0A494C128	Homo sapiens	Homo sapiens	9606
161988	Linear peptide	AQLKVVQTKY			34	43			Prefoldin subunit 5	Q99471.2	Prefoldin subunit 5	Q99471	Homo sapiens	Homo sapiens	9606
161989	Linear peptide	AQNAKVIEK			179	187			UPF0428 protein CXorf56 isoform 1 [Homo sapiens]	GI:11545813	UPF0428 protein CXorf56	Q9H5V9	Homo sapiens	Homo sapiens	9606
161990	Linear peptide	AQNAVRLHY			481	489			Catenin beta-1	P35222.1	Catenin beta-1 (Fragment)	A0A2R8YCH5	Homo sapiens	Homo sapiens	9606	HLA LIGAND ATLAS peptide_sequence_id: 12603.
161991	Linear peptide	AQNKPTGFGNF			110	120			Nuclear pore complex protein Nup98-Nup96	P52948.4	Nuclear pore complex protein Nup98-Nup96	P52948	Homo sapiens	Homo sapiens	9606
161992	Linear peptide	AQNLHNSY			277	284			Cyclin-G2	Q16589.1	Cyclin-G2	Q16589	Homo sapiens	Homo sapiens	9606	HLA LIGAND ATLAS peptide_sequence_id: 66707.
161993	Linear peptide	AQPLLQPSHY			820	829			Signal transducer and activator of transcription 6	P42226.1	Signal transducer and activator of transcription	A0A494C0T4	Homo sapiens	Homo sapiens	9606	HLA LIGAND ATLAS peptide_sequence_id: 148716.
161994	Linear peptide	AQQEAQRAQF			203	212			Prohibitin-2	Q99623.2	Prohibitin	F5GY37	Homo sapiens	Homo sapiens	9606	HLA LIGAND ATLAS peptide_sequence_id: 67903.
161995	Linear peptide	AQQHPQAAASY			530	540			RNA-binding protein 14 isoform 1 [Homo sapiens]	GI:5454064	RNA-binding protein 14	Q96PK6	Homo sapiens	Homo sapiens	9606
161996	Linear peptide	AQQIQKVVM			121	129			Chain A, Crystal Structure Of Pdcd4-eif4a	3EIQ_A	Eukaryotic initiation factor 4A-I	P60842	Homo sapiens	Homo sapiens	9606
161997	Linear peptide	AQQKNLEGY			22	30			Septin-7	Q16181.2	Septin-7	E7ES33	Homo sapiens	Homo sapiens	9606	HLA LIGAND ATLAS peptide_sequence_id: 37545.
161998	Linear peptide	AQQSIREKY			405	413			Cyclin-A2	P20248.2	Cyclin-A2	P20248	Homo sapiens	Homo sapiens	9606
161999	Linear peptide	AQRIQNGSY			252	260			protein polybromo-1 isoform X6 [Homo sapiens]	GI:1370484519	Protein polybromo-1	Q86U86	Homo sapiens	Homo sapiens	9606
162000	Linear peptide	AQRKFAHSL			56	64			rho GTPase-activating protein 10	NP_078881.3	Rho GTPase-activating protein 10	A1A4S6	Homo sapiens	Homo sapiens	9606
162001	Linear peptide	AQRKFGVVL			62	70			Coatomer subunit epsilon	O14579.3	Coatomer subunit epsilon	O14579	Homo sapiens	Homo sapiens	9606
162002	Linear peptide	AQRQDIAFAY			66	75			Annexin A2	P07355.2	Annexin A2	P07355	Homo sapiens	Homo sapiens	9606
162003	Linear peptide	AQRQEIRTAY			49	58			protein PP4-X	AAC41689.1	Annexin A4	P09525	Homo sapiens	Homo sapiens	9606
162004	Linear peptide	AQRRTGPTQ			13	21			protein FAM195A	NP_612427.2	MAPK regulated corepressor interacting protein 2	Q9BUT9	Homo sapiens	Homo sapiens	9606
162005	Linear peptide	AQSGTGKTATF			77	87			Eukaryotic initiation factor 4A-II	Q14240.2	Eukaryotic initiation factor 4A-II	E7EQG2	Homo sapiens	Homo sapiens	9606
162006	Linear peptide	AQSLSRPAQV			2623	2632			protein PRRC2C	NP_055987.2	Protein PRRC2C	E7EPN9	Homo sapiens	Homo sapiens	9606
162007	Linear peptide	AQVLSVVAH			100	108			UPF0545 protein C22orf39 isoform 2	NP_001159714.1	UPF0545 protein C22orf39	Q6P5X5	Homo sapiens	Homo sapiens	9606
162008	Linear peptide	AQVNQTERY			793	801			Breast cancer anti-estrogen resistance protein 3	O75815.1	Breast cancer anti-estrogen resistance protein 3	O75815	Homo sapiens	Homo sapiens	9606	HLA LIGAND ATLAS peptide_sequence_id: 154935.
162009	Linear peptide	AQYDQASTKY			348	357			Centromere protein F	P49454.3	Centromere protein F	P49454	Homo sapiens	Homo sapiens	9606
162010	Linear peptide	AQYENPPHIY			80	89			Myosin-Ie	Q12965.2	Unconventional myosin-Ie	Q12965	Homo sapiens	Homo sapiens	9606	HLA LIGAND ATLAS peptide_sequence_id: 68241.
162011	Linear peptide	AQYPSQPQRF			338	347			nuclear receptor subfamily 2, group F, member 6	BAH02303.1	Nuclear receptor subfamily 2 group F member 6	P10588	Homo sapiens	Homo sapiens	9606
162012	Linear peptide	AQYQFTGIKKY			8	18			up-regulated during skeletal muscle growth protein 5	NP_116136.1	ATP synthase membrane subunit DAPIT, mitochondrial	Q96IX5	Homo sapiens	Homo sapiens	9606
162013	Linear peptide	ARSSWDWIGLY			398	408			phosphatidylinositol 4,5-bisphosphate 5-phosphatase A	NP_001002837.1	Phosphatidylinositol 4,5-bisphosphate 5-phosphatase A	Q15735	Homo sapiens	Homo sapiens	9606
162014	Linear peptide	ASDKETYELRY			98	108			60S ribosomal protein L22-like 1	Q6P5R6.2	60S ribosomal protein L22-like 1 (Fragment)	H0Y8C2	Homo sapiens	Homo sapiens	9606
162015	Linear peptide	ASEASRLAHY			76	85			histone H2B type 1-A	NP_733759.1	Histone H2B type 1-A	Q96A08	Homo sapiens	Homo sapiens	9606
162016	Linear peptide	ASEFPGAQHY			146	155			ADP-dependent glucokinase	Q9BRR6.1	ADP-dependent glucokinase	Q9BRR6	Homo sapiens	Homo sapiens	9606	HLA LIGAND ATLAS peptide_sequence_id: 42352.
162017	Linear peptide	ASFNDTFVHV			35	44			40S ribosomal protein S14	P62263.3	40S ribosomal protein S14	E5RH77	Homo sapiens	Homo sapiens	9606	HLA LIGAND ATLAS peptide_sequence_id: 88055.
162018	Linear peptide	ASKEEATTF			93	101			Ena/VASP-like protein	Q9UI08.2	Ena/VASP-like protein	Q9UI08	Homo sapiens	Homo sapiens	9606
162019	Linear peptide	ASKTCRILQY			26	35			uncharacterized protein KIAA0889 isoform 2	NP_954650.2	Protein SOGA1	X6R3R3	Homo sapiens	Homo sapiens	9606
162020	Linear peptide	ASRGSTSAY			134	142			snurportin-1	NP_005692.1	Snurportin-1	O95149	Homo sapiens	Homo sapiens	9606
162021	Linear peptide	ASYGVSKGK			325	333			Heterogeneous nuclear ribonucleoprotein U	Q00839.6	Heterogeneous nuclear ribonucleoprotein U	Q5RI18	Homo sapiens	Homo sapiens	9606	HLA LIGAND ATLAS peptide_sequence_id: 59337.
162022	Linear peptide	ATDISRQNEY			320	329			High affinity cAMP-specific 3',5'-cyclic phosphodiesterase 7A	Q13946.2	High affinity cAMP-specific 3',5'-cyclic phosphodiesterase 7A	Q13946	Homo sapiens	Homo sapiens	9606
162023	Linear peptide	ATDLTREVY			31	39			E3 ubiquitin-protein ligase UBR2	Q8IWV8.1	E3 ubiquitin-protein ligase UBR2	Q8IWV8	Homo sapiens	Homo sapiens	9606	HLA LIGAND ATLAS peptide_sequence_id: 45210.
162024	Linear peptide	ATDRWYDEY			180	188			Peroxisomal targeting signal 1 receptor	P50542.3	Peroxisomal targeting signal 1 receptor	B4E0T2	Homo sapiens	Homo sapiens	9606
162025	Linear peptide	ATEKHLQKY			135	143			scavenger mRNA-decapping enzyme DcpS	NP_054745.1	m7GpppX diphosphatase	Q96C86	Homo sapiens	Homo sapiens	9606
162026	Linear peptide	ATEVDSRWQEY			309	319			Microtubule-actin cross-linking factor 1, isoforms 1/2/3/5	Q9UPN3.4	Microtubule-actin cross-linking factor 1, isoforms 1/2/3/5	Q9UPN3	Homo sapiens	Homo sapiens	9606
162027	Linear peptide	ATEYKNEEY			92	100			YTH domain-containing protein 1	J3QR07	YTH domain-containing protein 1	J3QR07	Homo sapiens	Homo sapiens	9606
162028	Linear peptide	ATKKEITFF			342	350			Interferon-induced GTP-binding protein Mx2	P20592.1	Interferon-induced GTP-binding protein Mx2	P20592	Homo sapiens	Homo sapiens	9606
162029	Linear peptide	ATNNPRLSY			316	324			leucine-rich repeat neuronal protein 3 precursor	NP_001093130.1	Leucine-rich repeat neuronal protein 3	Q9H3W5	Homo sapiens	Homo sapiens	9606
162031	Linear peptide	AVADENQNHHL			324	334			45 kDa calcium-binding protein isoform 2 precursor	NP_057260.2	45 kDa calcium-binding protein	Q9BRK5	Homo sapiens	Homo sapiens	9606
162032	Linear peptide	AVADLQTRL			367	375			RNA-binding protein 39 isoform d	NP_001229529.1	RNA-binding protein 39	Q14498	Homo sapiens	Homo sapiens	9606
162033	Linear peptide	AVAEEALVDHV			301	311			Unconventional myosin-Ig	B0I1T2.2	Unconventional myosin-Ig	A0A3B3IU30	Homo sapiens	Homo sapiens	9606
162034	Linear peptide	AVAIKAMAK			146	154			eukaryotic translation initiation factor 5A-1-like	NP_001093162.1	Eukaryotic translation initiation factor 5A-1-like	Q6IS14	Homo sapiens	Homo sapiens	9606
162035	Linear peptide	AVANIVNSVK			305	314			Apoptosis-inducing factor 2	Q9BRQ8.1	Ferroptosis suppressor protein 1	Q9BRQ8	Homo sapiens	Homo sapiens	9606
162036	Linear peptide	AVASFKHAL			46	54			survival motor neuron protein isoform a	NP_075013.1	Survival motor neuron protein	E7EQZ4	Homo sapiens	Homo sapiens	9606
162037	Linear peptide	AVFDKTLAEL			613	622			Activating transcription factor 7-interacting protein 1	Q6VMQ6.3	Activating transcription factor 7-interacting protein 1	Q6VMQ6	Homo sapiens	Homo sapiens	9606	HLA LIGAND ATLAS peptide_sequence_id: 25866.
[truncated: 552,618 more rows]
